# Supplementary material for: Connecting structure to function with the recovery of over 1000 high-quality metagenome-assembled genomes from activated sludge using long-read sequencing
Source: Nat Commun. 2021 Mar 31;12:2009. doi: 10.1038/s41467-021-22203-2 (PMC8012365; doi:10.1038/s41467-021-22203-2)
Supplement: Supplementary file 3 — Supplementary Data 1 [file 41467_2021_22203_MOESM3_ESM.xlsx]

## Sheet: Supplementary_Data_1
# Supplementary_Data_1_sequencing_statistics_GPS_metadata
ID	sample_metagenome	WWTP	DNA_extraction	sample_date	latitude	longitude	#paired_Illumina_reads	total_Illumina_data_bp	#paired_illumina_reads_trimmed	total_Illumina_data_trimmed_bp	NP_reads	total_nanopore_data_bp	NP_reads_after_qc_trimming	totalbp_NP_data_trimmed_bp	totalbp_NP_assembly	NP_trimmed_reads_mapped_to_assembly	proportion_of_reads_mapped_NP	illumina_trimmed_reads_mapped_to_assembly	proportion_illumina_trimmed_reads_mapped_to_assembly
1	Bjer_16-Q3-R1-1	Bjergmarken	Fastspin	2016-08-29	55.6493	12.0586	15870938	4793023276	15454179	4555868935
2	AalE_16-Q3-R2-2	Aalborg E	Fastspin	2016-08-30	57.0452	10.0458	17056633	5151103166	16567991	4878555532
3	EsbE_16-Q3-R3-3	Esbjerg E	Fastspin	2016-08-29	55.4586	8.48909	16159208	4880080816	15828466	4679243520
4	EsbW_16-Q3-R4-4	Esbjerg W	Fastspin	2016-08-30	55.4881	8.43051	17137236	5175445272	16797823	4965326938
5	Ega_16-Q3-R5-5	Egå	Fastspin	2016-09-07	56.2131	10.2425	16805544	5075274288	16274274	4775401808
6	Ejby_16-Q3-R6-6	Ejby Mølle	Fastspin	2016-08-30	55.3995	10.4148	15488718	4677592836	15113110	4468699674
7	Hjor_16-Q3-R7-7	Hjørring	Fastspin	2016-09-05	57.4213	9.97541	15305860	4622369720	14905874	4400186291
8	Skiv_16-Q3-R9-8	Skive	Fastspin	2016-09-05	56.5651	9.04216	16331657	4932160414	15982345	4730287670
9	AalW_16-Q3-R10-9	Aalborg W	Fastspin	2016-09-08	57.0495	9.86479	16547260	4997272520	15691772	4579994204
10	Ribe_16-Q3-R11-10	Ribe	Fastspin	2016-08-30	55.3291	8.74336	18001514	5436457228	17488906	5160320381
11	Kalu_16-Q3-R12-11	Kalundborg	Fastspin	2016-08-30	55.668	11.1072	20471072	6182263744	19911259	5889388730
12	OdNW_16-Q3-R42-12	Odense NW	Fastspin	2016-09-05	55.4215	10.3662	20124510	6077602020	19684315	5808558370
13	Vibo_16-Q3-R45-13	Viborg	Fastspin	2016-08-30	56.4253	9.4552	19774214	5971812628	19074911	5618486903
14	OdNE_16-Q3-R46-14	Odense NE	Fastspin	2016-08-30	55.4326	10.4589	18014544	5440392288	17336166	5064783344
15	Lyne_16-Q3-R50-15	Lynetten	Fastspin	2016-08-22	55.6954	12.6127	18703040	5648318080	17477625	5051766323
16	Damh_16-Q3-R51-16	Damhusåen	Fastspin	2016-09-06	55.6405	12.5058	19764160	5968776320	19302966	5720732116
17	Hade_16-Q3-R52-17	Haderslev	Fastspin	2016-09-05	55.2498	9.50861	15127001	4568354302	14611324	4285290467
18	Aved_16-Q3-R54-18	Avedøre	Fastspin	2016-09-05	55.6086	12.4505	14846304	4483583808	14362724	4224432372
19	Rand_16-Q3-R56-19	Randers	Fastspin	2016-09-06	56.4538	10.0702	23288345	7033080190	22622224	6663823440
20	Fred_16-Q3-R57-20	Fredericia	Fastspin	2016-08-29	55.5524	9.7204	19515615	5893715730	19065314	5624057804
21	Hirt_16-Q3-R61-21	Hirtshals	Fastspin	2016-09-06	57.5773	9.99297	17891614	5403267428	17340737	5110511094
22	Mari_16-Q3-R65-22	Mariagerfjord	Fastspin	2016-09-05	56.7423	10.1145	14873795	4491886090	14388185	4238170941
23	Bjer_17-Q3-R1-23	Bjergmarken	Fastspin	2017-08-29	55.6493	12.0586	16663630	5032416260	16232813	4795371772
24	AalE_17-Q3-R2-24	Aalborg E	Fastspin	2017-08-30	57.0452	10.0458	16044706	4845501212	15629965	4610906477
25	EsbE_17-Q3-R3-25	Esbjerg E	Fastspin	2017-08-29	55.4586	8.48909	13986026	4223779852	13734500	4058767664
26	EsbW_17-Q3-R4-26	Esbjerg W	Fastspin	2017-08-29	55.4881	8.43051	18337192	5537831984	18094464	5378221653
27	Ega_17-Q3-R5-27	Egå	Fastspin	2017-08-28	56.2131	10.2425	22293971	6732779242	21975012	6510028154
28	Ejby_17-Q3-R6-28	Ejby Mølle	Fastspin	2017-09-12	55.3995	10.4148	21724128	6560686656	21381043	6324340137
29	Hjor_17-Q3-R7-29	Hjørring	Fastspin	2017-09-04	57.4213	9.97541	23388750	7063402500	23081903	6865376924
30	Skiv_17-Q3-R9-30	Skive	Fastspin	2017-08-30	56.5651	9.04216	13939805	4209821110	13751492	4076164903
31	AalW_17-Q3-R10-31	Aalborg W	Fastspin	2017-08-30	57.0495	9.86479	14666578	4429306556	14365217	4246452750
32	Ribe_17-Q3-R11-32	Ribe	Fastspin	2017-08-29	55.3291	8.74336	15439632	4662768864	15207140	4525214094
33	Kalu_17-Q3-R12-33	Kalundborg	Fastspin	2017-08-29	55.668	11.1072	16090997	4859481094	15842333	4710903540
34	OdNW_17-Q3-R42-34	Odense NW	Fastspin	2017-09-12	55.4215	10.3662	18475008	5579452416	18207168	5416137265
35	Vibo_17-Q3-R45-35	Viborg	Fastspin	2017-09-05	56.4253	9.4552	19749971	5964491242	19473862	5797460878
36	OdNE_17-Q3-R46-36	Odense NE	Fastspin	2017-09-12	55.4326	10.4589	18037050	5447189100	17658751	5227974051
37	Lyne_17-Q3-R50-37	Lynetten	Fastspin	2017-08-24	55.6954	12.6127	26509322	8005815244	25724682	7578703253
38	Damh_17-Q3-R51-38	Damhusåen	Fastspin	2017-09-06	55.6405	12.5058	14866181	4489586662	14593636	4323103560
39	Hade_17-Q3-R52-39	Haderslev	Fastspin	2017-09-06	55.2498	9.50861	15760779	4759755258	15454572	4586316046
40	Aved_17-Q3-R54-40	Avedøre	Fastspin	2017-09-06	55.6086	12.4505	17255769	5211242238	16935951	5033139552
41	Rand_17-Q3-R56-41	Randers	Fastspin	2017-09-05	56.4538	10.0702	14486615	4374957730	13823887	4058707446
42	Fred_17-Q3-R57-42	Fredericia	Fastspin	2017-08-29	55.5524	9.7204	16763470	5062567940	16095559	4704544045
43	Hirt_17-Q3-R61-43	Hirtshals	Fastspin	2017-09-18	57.5773	9.99297	15372973	4642637846	14690057	4291766271
44	Mari_17-Q3-R65-44	Mariagerfjord	Fastspin	2017-09-06	56.7423	10.1145	23980701	7242171702	23333783	6870204814
45	AalE_18-Q3-R2-46	Aalborg E	Powersoil	2018-08-29	57.0452	10.0458	86462379	26111638458	82897503	24313055686	5117107	33252302868	3058398	27658543007	1385666571	2334385	0.763271	40892802	0.493294
46	AalW_18-Q3-R10-53	Aalborg W	Powersoil	2018-08-29	57.0495	9.86479	112104536	33855569872	109895315	32524009197	7423370	52557774713	5431992	46138827827	2387816966	4677484	0.861099	68283603	0.621351
47	Aved_18-Q3-R54-62	Avedøre	Powersoil	2018-08-30	55.6086	12.4505	103671899	31308913498	101992592	30339928405	8116425	58879116609	5303898	51250937592	2696088576	4617733	0.87063	67544578	0.66225
48	Bjer_18-Q3-R1-45	Bjergmarken	Powersoil	2018-08-29	55.6493	12.0586	88638487	26768823074	81884402	23675572910	5786735	36444108487	2662402	30097520654	1397123619	2152150	0.808349	45343758	0.553753
49	Damh_18-Q3-R51-60	Damhusåen	Powersoil	2018-08-29	55.6405	12.5058	110696697	33430402494	108377855	32035993558	5245013	34014506045	2410169	26654419123	1262690624	1837144	0.762247	59458323	0.548621
50	Ega_18-Q3-R5-49	Egå	Powersoil	2018-08-28	56.2131	10.2425	99186442	29954305484	96725788	28521858754	4283321	28502243887	2074344	23628448482	1127420699	1488582	0.717616	42598475	0.440405
51	Ejby_18-Q3-R6-50	Ejby Mølle	Powersoil	2018-08-29	55.3995	10.4148	97547817	29459440734	94967432	27980549890	4761121	29247254296	2288835	23800647426	1253096564	1747339	0.763419	45447910	0.478563
52	EsbE_18-Q3-R3-47	Esbjerg E	Powersoil	2018-08-29	55.4586	8.48909	79246531	23932452362	75033096	21920394373	3698627	25742830031	2120000	21879491331	1080289250	1594502	0.752124	37269741	0.496711
53	EsbW_18-Q3-R4-48	Esbjerg W	Powersoil	2018-09-07	55.4881	8.43051	80455857	24297668814	78693977	23224516034	5159704	38342489707	3579271	33972873630	1753393177	3072485	0.858411	51803477	0.65829
54	Fred_18-Q3-R57-64	Fredericia	Powersoil	2018-08-29	55.5524	9.7204	97709766	29508349332	96223605	28651389841	8568732	59188277102	5226041	50334755463	2617909028	4578523	0.876098	65861958	0.684468
55	Hade_18-Q3-R52-61	Haderslev	Powersoil	2018-08-29	55.2498	9.50861	115527470	34889295940	113173201	33541660899	8035020	52841629570	5153204	45161356791	2195536623	4209988	0.816965	62742763	0.554396
56	Hirt_18-Q3-R61-65	Hirtshals	Powersoil	2018-08-29	57.5773	9.99297	83537031	25228183362	81666471	24262422995	5755523	43078137802	4265612	38582588140	2199699488	3694204	0.866043	52226636	0.639511
57	Hjor_18-Q3-R7-51	Hjørring	Powersoil	2018-08-29	57.4213	9.97541	98439877	29728842854	95260337	27980445758	4176592	21025755874	1991636	16001390831	697299811	1687648	0.847368	52209604	0.548073
58	Kalu_18-Q3-R12-55	Kalundborg	Powersoil	2018-09-03	55.668	11.1072	100643006	30394187812	98507865	29169281203	2843709	22535966837	1819405	19681092763	931998898	1527263	0.83943	62010299	0.629496
59	Lyne_18-Q3-R50-59	Lynetten	Powersoil	2018-08-29	55.6954	12.6127	108219395	32682257290	106363893	31467636610	7110526	50587948926	4701026	44330602875	2217411509	4063307	0.864345	68912836	0.647897
60	Mari_18-Q3-R65-66	Mariagerfjord	Powersoil	2018-08-29	56.7423	10.1145	89397123	26997931146	88040151	26215911422	3795315	26624043762	2587308	23349086460	1246599102	2072535	0.801039	47622805	0.540921
61	OdNE_18-Q3-R46-58	Odense NE	Powersoil	2018-08-29	55.4326	10.4589	106920681	32290045662	105433301	31279730076	4822210	33651583275	2859215	27648723761	1468216112	2323033	0.812472	60703635	0.575754
62	OdNW_18-Q3-R42-56	Odense NW	Powersoil	2018-08-29	55.4215	10.3662	96934672	29274270944	95125067	28189950985	5126757	33472341884	2484690	27280380265	1492288951	1959573	0.788659	51661938	0.543095
63	Rand_18-Q3-R56-63	Randers	Powersoil	2018-08-29	56.4538	10.0702	98315213	29691194326	95934187	28401587442	4320739	25611483420	2294329	20753903799	1076949917	1653415	0.720653	40636167	0.423584
64	Ribe_18-Q3-R11-54	Ribe	Powersoil	2018-08-29	55.3291	8.74336	101675823	30706098546	100222374	29835431095	4696628	34141541660	3145470	29679829787	1491903058	2489329	0.791401	51291173	0.511774
65	Skiv_18-Q3-R9-52	Skive	Powersoil	2018-09-07	56.5651	9.04216	96108260	29024694520	94107612	27837468230	6023352	41716153139	3689217	35473609297	1891766780	3048830	0.826417	52401847	0.556829
66	Vibo_18-Q3-R45-57	Viborg	Powersoil	2018-08-29	56.4253	9.4552	93328513	28185210926	91381276	27000003103	4509947	27244912843	2215746	22168761284	1119434155	1717662	0.775207	47539210	0.520229
67	Viby_18-Q3-R106-67	Viby	Powersoil	2018-08-29	56.1265	10.1413	94948828	28674546056	93210528	27709198874	3913726	22119490176	1567145	17246053980	840443056	1098943	0.701239	40245856	0.431774
68	Viby_18-Q1-R106-68	Viby	Fastspin	2018-02-28	56.1265	10.1413	16433624	4962954448	15956203	4737047951
69	Viby_18-Q2-R106-69	Viby	Fastspin	2018-05-12	56.1265	10.1413	17810149	5378664998	17471252	5195460294
