# Supplementary material for: Connecting structure to function with the recovery of over 1000 high-quality metagenome-assembled genomes from activated sludge using long-read sequencing
Source: Nat Commun. 2021 Mar 31;12:2009. doi: 10.1038/s41467-021-22203-2 (PMC8012365; doi:10.1038/s41467-021-22203-2)
Supplement: Supplementary file 4 — Supplementary Data 2 [file 41467_2021_22203_MOESM4_ESM.xlsx]

## Sheet: Supplementary_Data_2
# Supplementary_Data_2_flowcell_yield
flow_cell_ID	total_yield_Gbp	N50_all	N50_Q>=7	mean_q	mean_length	total_reads
PAD08580	71.8926	10984	11230	9.2	6220	11558305
PAD08588	93.8001	10865	11190	9.3	5984.2	15674712
PAD08602	87.9106	9241	9396	9.5	6145.6	14304572
PAD08618	90.708	10322	10577	8.6	6234.4	14549660
PAD08626	60.5644	9509	9741	9	5896.2	10271763
PAD12275	123.996	8725	8852	9.4	5930.3	20908750
PAD12392	110.751	9522	9662	9.7	6899.6	16051674
PAD19283	90.0715	8192	8448	8.8	5482.4	16429227
PAD20013	72.7242	11294	11611	9	6259.6	11618101
PAD19286	152.043	9954	10173	9.4	6853.9	22183262
PAD19758	127.507	9070	9270	9.4	5713.4	22317292
total_Gbp	1081.97
