# Supplementary material for: Connecting structure to function with the recovery of over 1000 high-quality metagenome-assembled genomes from activated sludge using long-read sequencing
Source: Nat Commun. 2021 Mar 31;12:2009. doi: 10.1038/s41467-021-22203-2 (PMC8012365; doi:10.1038/s41467-021-22203-2)
Supplement: Supplementary file 5 — Supplementary Data 3 [file 41467_2021_22203_MOESM5_ESM.xlsx]

## Sheet: Supplementary_Data_3
# Supplementary_Data_3_MAG_statistics
MAG	NCBI_accession_number	NumContigs	TotBP	MaxContigBP	AvContigBP	HQMAG	HQdRep	HQdRep99ANI	HQSpRep	Comp	Cont	StrHet	Circ	FLSSU	FLLSU	GTDBTax	MiDAS3_7Tax	MIdentity	MAlnLgth	SILVA138Tax	SIdentity	SAlnLgth	ilmcov	npcov	max_abund	mm27f	mm534r	ttl_polymorphic_rate	polymut_rate
AalE_18-Q3-R2-46_BAT3C.1_cln.fa	CP064957	1	1451127	1451127	1451127	1083HQ	183_0	183_0	SPREPHQ	87.64	0	0	CIRCULAR	1	1	d__Bacteria;p__Dependentiae;c__Babeliae;o__Babeliales;f__RVW-14;g__;s__	ESV5150.1460;tax=d:Bacteria,p:Dependentiae,c:Babeliae,o:Babeliales,f:Vermiphilaceae,g:midas_g_5150,s:midas_s_5150;	85.3	1470	JX983997.1.1289 Bacteria;Dependentiae;Babeliae;Babeliales;uncultured bacterium	89.9	1293	10.8763	10.6147	0.17912	1	0	0.00163999	0.000520392
AalE_18-Q3-R2-46_BAT3C.116.fa	JADIXX000000000	8	4141536	1159567	517692	1083HQ	373_1	373_1	SPREPHQ	98.91	0.47	100	NA	2	2	d__Bacteria;p__Proteobacteria;c__Gammaproteobacteria;o__Burkholderiales;f__Burkholderiaceae;g__Rhodoferax;s__	ESV38.1457;tax=d:Bacteria,p:Proteobacteria,c:Gammaproteobacteria,o:Betaproteobacteriales,f:Burkholderiaceae,g:Rhodoferax,s:Rhodoferax_ferrireducens;	99.7	1457	FPLP01003820.16.1530 Bacteria;Proteobacteria;Gammaproteobacteria;Burkholderiales;Comamonadaceae;Rhodoferax;metagenome	99.5	1515	15.3673	24.2435	0.517437	0	0	0.0229576	0.00433039
AalE_18-Q3-R2-46_BAT3C.151.fa	JADIXY000000000	17	4043974	1216009	237881	1083HQ	381_1	381_1	NA	94.7	0.47	100	NA	1	1	d__Bacteria;p__Proteobacteria;c__Gammaproteobacteria;o__Burkholderiales;f__Burkholderiaceae;g__;s__	ESV50.1455;tax=d:Bacteria,p:Proteobacteria,c:Gammaproteobacteria,o:Betaproteobacteriales,f:Burkholderiaceae,g:midas_g_33,s:midas_s_50;	99.9	1456	FPLM01004542.12.1524 Bacteria;Proteobacteria;Gammaproteobacteria;Burkholderiales;Comamonadaceae;uncultured;metagenome	99.8	1514	14.5182	20.3594	NA	0	0	0.0447714	0.0107877
AalE_18-Q3-R2-46_BAT3C.188.fa	JADIXZ000000000	10	3441549	1352175	344155	1083HQ	543_1	543_1	NA	91.8	1.08	66.67	NA	1	1	d__Bacteria;p__Actinobacteriota;c__Actinobacteria;o__Actinomycetales;f__Dermatophilaceae;g__GCA-2748155;s__	ESV10.1442;tax=d:Bacteria,p:Actinobacteria,c:Actinobacteria,o:Micrococcales,f:Intrasporangiaceae,g:Tetrasphaera,s:midas_s_5;	100	1442	FPLP01005492.16.1514 Bacteria;Actinobacteriota;Actinobacteria;Micrococcales;Intrasporangiaceae;Tetrasphaera;metagenome	99.5	1500	33.4516	43.6849	NA	0	0	0.0210688	0.00424537
AalE_18-Q3-R2-46_BAT3C.189.fa	JADIYA000000000	36	3924042	1050064	109001	1083HQ	283_1	283_1	SPREPHQ	95.07	0.27	100	NA	1	1	d__Bacteria;p__Bacteroidota;c__Bacteroidia;o__Flavobacteriales;f__PHOS-HE28;g__PHOS-HE28;s__	ESV2313.1445;tax=d:Bacteria,p:Bacteroidetes,c:Bacteroidia,o:Flavobacteriales,f:NS9_marine_group,g:midas_g_225,s:midas_s_2313;	99.7	1445	FPLP01002663.16.1518 Bacteria;Bacteroidota;Bacteroidia;Flavobacteriales;NS9 marine group;metagenome	99.6	1503	9.20849	11.2069	0.572419	0	0	0.0352957	0.00990562
AalE_18-Q3-R2-46_BAT3C.202.fa	JADIYB000000000	27	4146565	599692	153576	1083HQ	531_1	531_5	NA	90.6	2.56	33.33	NA	1	1	d__Bacteria;p__Actinobacteriota;c__Acidimicrobiia;o__Microtrichales;f__Microtrichaceae;g__Microthrix;s__Microthrix sp002473265	ESV2.1445;tax=d:Bacteria,p:Actinobacteria,c:Acidimicrobiia,o:Microtrichales,f:Microtrichaceae,g:Ca_Microthrix,s:midas_s_2;	99	1446	FPLM01002571.16.1519 Bacteria;Actinobacteriota;Acidimicrobiia;Microtrichales;Microtrichaceae;Candidatus Microthrix;metagenome	98.8	1505	9.97709	11.7746	NA	0	1	0.0247831	0.00728689
AalE_18-Q3-R2-46_BAT3C.204.fa	JADIYC000000000	27	1886931	546954	69886.3	1083HQ	3_1	3_1	SPREPHQ	98.17	2.24	66.67	NA	4	6	d__Bacteria;p__Campylobacterota;c__Campylobacteria;o__Campylobacterales;f__Arcobacteraceae;g__Aliarcobacter;s__Aliarcobacter cryaerophilus_A	ESV2255.1440;tax=d:Bacteria,p:Epsilonbacteraeota,c:Campylobacteria,o:Campylobacterales,f:Arcobacteraceae,g:Arcobacter,s:Arcobacter_cryaerophilus;	99.9	1440	FR682113.1.1402 Bacteria;Campilobacterota;Campylobacteria;Campylobacterales;Arcobacteraceae;Arcobacter;Arcobacter cryaerophilus	99.6	1402	12.5126	17.3731	0.206387	0	0	0.0394049	0.00971129
AalE_18-Q3-R2-46_BAT3C.211.fa	JADIYD000000000	15	3578532	690038	238569	1083HQ	325_0	325_0	SPREPHQ	90.84	4.74	76.92	NA	3	3	d__Bacteria;p__Proteobacteria;c__Gammaproteobacteria;o__Burkholderiales;f__Rhodocyclaceae;g__Dechloromonas;s__	ESV2238.1460;tax=d:Bacteria,p:Proteobacteria,c:Gammaproteobacteria,o:Betaproteobacteriales,f:Rhodocyclaceae,g:Ferribacterium,s:Ferribacterium_limneticum;	99.9	1460	GQ389136.1.1503 Bacteria;Proteobacteria;Gammaproteobacteria;Burkholderiales;Rhodocyclaceae;Ferribacterium;uncultured bacterium	99.3	1503	69.82	43.076	1.27587	0	0	0.019696	0.00345404
AalE_18-Q3-R2-46_BAT3C.214.fa	JADIYE000000000	16	2613817	506654	163364	1083HQ	360_1	360_2	NA	94.91	2	20	NA	2	3	d__Bacteria;p__Proteobacteria;c__Gammaproteobacteria;o__Xanthomonadales;f__Xanthomonadaceae;g__Thermomonas;s__	ESV203.1467;tax=d:Bacteria,p:Proteobacteria,c:Gammaproteobacteria,o:Xanthomonadales,f:Xanthomonadaceae,g:Thermomonas,s:midas_s_203;	98.7	1467	CU919204.2.1367 Bacteria;Proteobacteria;Gammaproteobacteria;Xanthomonadales;Xanthomonadaceae;Thermomonas;uncultured bacterium	98.4	1366	10.5317	17.5772	NA	0	0	0.072575	0.0236253
AalE_18-Q3-R2-46_BAT3C.229.fa	JADIYF000000000	10	4275206	1675714	427521	1083HQ	150_1	150_1	NA	94.31	0	0	NA	2	1	d__Bacteria;p__Bacteroidota;c__Bacteroidia;o__Chitinophagales;f__Saprospiraceae;g__UBA3362;s__	ESV177.1454;tax=d:Bacteria,p:Bacteroidetes,c:Bacteroidia,o:Chitinophagales,f:Saprospiraceae,g:midas_g_65,s:midas_s_177;	99.9	1455	JN391572.1.1497 Bacteria;Bacteroidota;Bacteroidia;Chitinophagales;Saprospiraceae;uncultured;uncultured bacterium	99.3	1497	7.15318	13.6992	NA	0	0	0.0125848	0.00386455
AalE_18-Q3-R2-46_BAT3C.235.fa	JADIYG000000000	52	5952126	596414	114464	1083HQ	484_1	484_7	NA	90.66	1.1	0	NA	2	2	d__Bacteria;p__Gemmatimonadota;c__Gemmatimonadetes;o__Gemmatimonadales;f__Gemmatimonadaceae;g__SCN-70-22;s__	ESV2549.1448;tax=d:Bacteria,p:Gemmatimonadetes,c:Gemmatimonadetes,o:Gemmatimonadales,f:Gemmatimonadaceae,g:midas_g_764,s:midas_s_929;	98.7	1448	JN609373.1.1487 Bacteria;Gemmatimonadota;Gemmatimonadetes;Gemmatimonadales;Gemmatimonadaceae;uncultured;uncultured bacterium	97.6	1488	7.80858	9.23089	NA	0	0	0.035335	0.0117005
AalE_18-Q3-R2-46_BAT3C.277.fa	JADIYH000000000	23	3347309	417727	145535	1083HQ	518_1	518_1	NA	96.52	0.87	0	NA	1	1	d__Bacteria;p__Proteobacteria;c__Alphaproteobacteria;o__Sphingomonadales;f__Sphingomonadaceae;g__UBA1936;s__	ESV59.1411;tax=d:Bacteria,p:Proteobacteria,c:Alphaproteobacteria,o:Sphingomonadales,f:Sphingomonadaceae,g:midas_g_59,s:midas_s_59;	99.9	1411	HM007527.1.1469 Bacteria;Proteobacteria;Alphaproteobacteria;Sphingomonadales;Sphingomonadaceae;uncultured;uncultured bacterium	99.4	1470	6.68522	10.2773	NA	0	0	0.025934	0.00726281
AalE_18-Q3-R2-46_BAT3C.320.fa	JADIYI000000000	9	4595504	2300666	510612	1083HQ	320_1	320_1	SPREPHQ	95.82	2.04	12.5	NA	2	2	d__Bacteria;p__Proteobacteria;c__Gammaproteobacteria;o__Pseudomonadales;f__UBA5518;g__UBA5518;s__UBA5518 sp002396625	ESV27.1459;tax=d:Bacteria,p:Proteobacteria,c:Gammaproteobacteria,o:Cellvibrionales,f:Spongiibacteraceae,g:BD1-7_clade,s:midas_s_27;	99.5	1459	FPLP01010832.10.1526 Bacteria;Proteobacteria;Gammaproteobacteria;Cellvibrionales;Spongiibacteraceae;BD1-7 clade;metagenome	92.7	1518	11.8348	15.6645	0.351902	1	0	0.0108328	0.00283725
AalE_18-Q3-R2-46_BAT3C.357.fa	JADIYJ000000000	34	4025682	753866	118402	1083HQ	440_1	440_1	SPREPHQ	95.73	4.03	26.67	NA	3	3	d__Bacteria;p__Proteobacteria;c__Gammaproteobacteria;o__Steroidobacterales;f__Steroidobacteraceae;g__;s__	ESV420.1460;tax=d:Bacteria,p:Proteobacteria,c:Gammaproteobacteria,o:Steroidobacterales,f:Steroidobacteraceae,g:midas_g_98,s:midas_s_98;	96.3	1463	AB252886.1.1502 Bacteria;Proteobacteria;Gammaproteobacteria;Steroidobacterales;Steroidobacteraceae;uncultured;uncultured gamma proteobacterium	86.9	1515	10.402	15.2943	0.134573	0	0	0.054501	0.0142861
AalE_18-Q3-R2-46_BAT3C.409.fa	JADIYK000000000	19	3510984	653177	184789	1083HQ	246_1	246_3	NA	95.73	1.98	0	NA	1	1	d__Bacteria;p__Chloroflexota;c__Dehalococcoidia;o__UBA2991;f__UBA2991;g__G233;s__	ESV849.1412;tax=d:Bacteria,p:Chloroflexi,c:OLB14,o:midas_o_731,f:midas_f_731,g:midas_g_731,s:midas_s_849;	99.9	1412	FPLP01003506.17.1486 Bacteria;Chloroflexi;OLB14;metagenome	99.8	1470	10.3461	14.1035	NA	0	0	0.0267674	0.00567746
AalE_18-Q3-R2-46_BATAC.147.fa	JADIYL000000000	26	4542139	695289	174698	1083HQ	126_1	126_2	NA	95.54	1.13	87.5	NA	2	2	d__Bacteria;p__Bacteroidota;c__Bacteroidia;o__Chitinophagales;f__Saprospiraceae;g__;s__	ESV37.1440;tax=d:Bacteria,p:Bacteroidetes,c:Bacteroidia,o:Chitinophagales,f:Saprospiraceae,g:Ca_Epiflobacter,s:midas_s_37;	99.7	1441	FPLP01007689.5.1503 Bacteria;Bacteroidota;Bacteroidia;Chitinophagales;Saprospiraceae;uncultured;metagenome	99.2	1500	6.79955	13.0382	NA	0	0	0.0107397	0.00352222
AalE_18-Q3-R2-46_BATAC.155.fa	JADIYM000000000	39	5570566	531851	142835	1083HQ	468_1	468_1	SPREPHQ	94.02	3.42	0	NA	1	1	d__Bacteria;p__Acidobacteriota;c__Blastocatellia;o__UBA7656;f__;g__;s__	ESV502.1475;tax=d:Bacteria,p:Acidobacteria,c:Blastocatellia_Subgroup_4,o:DS-100,f:midas_f_502,g:midas_g_502,s:midas_s_502;	96.8	1475	GQ487885.1.1515 Bacteria;Acidobacteriota;Blastocatellia;DS-100;uncultured bacterium	96.2	1515	6.36901	9.91569	0.151214	1	0	0.0188789	0.00758769
AalE_18-Q3-R2-46_BATAC.180.fa	JADIYN000000000	81	5714919	259260	70554.6	1083HQ	24_0	24_0	SPREPHQ	90.99	3.23	14.29	NA	1	1	d__Bacteria;p__Bacteroidota;c__Bacteroidia;o__Bacteroidales;f__Prolixibacteraceae;g__Draconibacterium;s__	ESV422.1440;tax=d:Bacteria,p:Bacteroidetes,c:Bacteroidia,o:Bacteroidales,f:Prolixibacteraceae,g:midas_g_422,s:midas_s_422;	97.4	1442	FJ660555.1.1479 Bacteria;Bacteroidota;Bacteroidia;Bacteroidales;Prolixibacteraceae;uncultured;uncultured bacterium	97	1481	4.96178	10.4939	0.141337	0	0	0.0542113	0.0161526
AalE_18-Q3-R2-46_BATAC.194_sub.fa	JADIYO000000000	67	4521072	362218	67478.7	1083HQ	369_1	369_1	NA	92.4	4.13	25	NA	1	1	d__Bacteria;p__Proteobacteria;c__Gammaproteobacteria;o__Burkholderiales;f__Burkholderiaceae;g__Rhodoferax;s__	ESV5591.1459;tax=d:Bacteria,p:Proteobacteria,c:Gammaproteobacteria,o:Pseudomonadales,f:Pseudomonadaceae,g:Pseudomonas,s:midas_s_1934;	98.7	1459	AB680570.1.1462 Bacteria;Proteobacteria;Gammaproteobacteria;Pseudomonadales;Pseudomonadaceae;Pseudomonas;Pseudomonas mendocina	99	1462	8.38661	10.3755	NA	1	0	0.0604814	0.0140861
AalE_18-Q3-R2-46_BATAC.251.fa	JADIYP000000000	7	5709216	1701057	815602	1083HQ	208_1	208_1	SPREPHQ	92.01	1.82	0	NA	1	1	d__Bacteria;p__Chloroflexota;c__Anaerolineae;o__Promineofilales;f__Promineofilaceae;g__GCA-2746795;s__	ESV461.1427;tax=d:Bacteria,p:Chloroflexi,c:Anaerolineae,o:Ardenticatenales,f:Ca_Promineofilaceae,g:midas_g_461,s:midas_s_461;	100	1427	FPLP01004046.106.1591 Bacteria;Chloroflexi;Anaerolineae;Ardenticatenales;uncultured;metagenome	99.9	1486	32.3783	46.8711	0.908899	0	1	0.0162544	0.00327602
AalE_18-Q3-R2-46_BATAC.258.fa	JADIYQ000000000	48	5425094	789033	113023	1083HQ	321_1	321_1	NA	95.51	3.7	28.57	NA	2	2	d__Bacteria;p__Proteobacteria;c__Gammaproteobacteria;o__Pseudomonadales;f__UBA5518;g__UBA5518;s__	ESV3844.1455;tax=d:Bacteria,p:Proteobacteria,c:Gammaproteobacteria,o:Cellvibrionales,f:Spongiibacteraceae,g:BD1-7_clade,s:midas_s_263;	99.3	1455	FPLP01001147.11.1523 Bacteria;Proteobacteria;Gammaproteobacteria;Cellvibrionales;Spongiibacteraceae;BD1-7 clade;metagenome	98.9	1513	11.3833	15.4474	NA	1	0	0.0375398	0.0108018
AalE_18-Q3-R2-46_BATAC.29.fa	JADIYR000000000	71	3568001	137132	50253.5	1083HQ	158_1	158_1	NA	91.35	4.98	33.33	NA	1	1	d__Bacteria;p__Bacteroidota;c__Bacteroidia;o__Chitinophagales;f__;g__;s__	ESV558.1433;tax=d:Bacteria,p:Bacteroidetes,c:Bacteroidia,o:Chitinophagales,f:midas_f_108,g:midas_g_558,s:midas_s_558;	99.6	1433	EU283354.1.1435 Bacteria;Bacteroidota;Bacteroidia;Chitinophagales;uncultured;uncultured delta proteobacterium	99.1	1435	6.07534	8.93875	NA	0	0	0.0365315	0.0102204
AalE_18-Q3-R2-46_BATAC.321.fa	JADIYS000000000	7	3468346	2351310	495478	1083HQ	28_1	28_1	NA	96.45	1.64	50	NA	2	3	d__Bacteria;p__Bacteroidota;c__Kapabacteria;o__Kapabacteriales;f__Kapabacteriaceae;g__UBA10438;s__UBA10438 sp002426145	ESV428.1409;tax=d:Bacteria,p:Bacteroidetes,c:Ignavibacteria,o:OPB56,f:midas_f_428,g:midas_g_428,s:midas_s_428;	99.9	1409	FPLP01012358.2.1414 Bacteria;Bacteroidota;Kapabacteria;Kapabacteriales;metagenome	99	1415	10.6741	17.5324	NA	0	0	0.00894628	0.00157411
AalE_18-Q3-R2-46_BATAC.345.fa	JADIYT000000000	36	4442731	565704	123409	1083HQ	401_1	401_6	NA	94.79	4.34	26.09	NA	2	2	d__Bacteria;p__Proteobacteria;c__Gammaproteobacteria;o__Burkholderiales;f__Palsa-1005;g__PALSA-1003;s__	ESV3347.1465;tax=d:Bacteria,p:Proteobacteria,c:Gammaproteobacteria,o:Betaproteobacteriales,f:SC-I-84,g:midas_g_1341,s:midas_s_3347;	99.6	1465	FQ659394.1.1354 Bacteria;Proteobacteria;Gammaproteobacteria;Burkholderiales;SC-I-84;uncultured soil bacterium	98.6	1354	11.9513	16.0648	NA	0	0	0.0434084	0.0129503
AalE_18-Q3-R2-46_BATAC.376.fa	JADIYU000000000	10	3407350	1161120	340735	1083HQ	357_1	357_1	NA	94.68	0.82	28.57	NA	1	1	d__Bacteria;p__Proteobacteria;c__Gammaproteobacteria;o__Xanthomonadales;f__Rhodanobacteraceae;g__Dokdonella;s__	ESV183.1461;tax=d:Bacteria,p:Proteobacteria,c:Gammaproteobacteria,o:Xanthomonadales,f:Rhodanobacteraceae,g:Dokdonella,s:midas_s_124;	99.2	1462	HM238153.1.1460 Bacteria;Proteobacteria;Gammaproteobacteria;Xanthomonadales;Rhodanobacteraceae;Dokdonella;uncultured gamma proteobacterium	98.2	1463	14.4769	22.5397	NA	0	0	0.0218377	0.00516742
AalE_18-Q3-R2-46_BATAC.574.fa	JADIYV000000000	30	3977590	804821	132586	1083HQ	258_1	258_4	NA	96.55	1.72	0	NA	1	1	d__Bacteria;p__Bacteroidota;c__Bacteroidia;o__Chitinophagales;f__Chitinophagaceae;g__OLB11;s__	ESV679.1447;tax=d:Bacteria,p:Bacteroidetes,c:Bacteroidia,o:Chitinophagales,f:Chitinophagaceae,g:midas_g_679,s:midas_s_679;	99.9	1447	FPLP01006638.16.1458 Bacteria;Bacteroidota;Bacteroidia;Chitinophagales;Chitinophagaceae;uncultured;metagenome	99.6	1445	7.53097	14.0896	NA	0	0	0.016188	0.0038655
AalE_18-Q3-R2-46_BATAC.579.fa	JADIYW000000000	37	3302134	340163	89246.9	1083HQ	124_1	124_5	SPREPHQ	94.58	0.99	0	NA	3	3	d__Bacteria;p__Bacteroidota;c__Bacteroidia;o__Chitinophagales;f__;g__;s__	ESV108.1447;tax=d:Bacteria,p:Bacteroidetes,c:Bacteroidia,o:Chitinophagales,f:midas_f_108,g:midas_g_108,s:midas_s_108;	100	1447	EU177761.1.1314 Bacteria;Bacteroidota;Bacteroidia;Chitinophagales;uncultured;uncultured Saprospiraceae bacterium	89.4	1357	14.1243	16.2307	0.667281	0	0	0.0175513	0.00394161
AalE_18-Q3-R2-46_BATAC.604.fa	JADIYX000000000	30	4047615	388071	134920	1083HQ	276_1	276_1	NA	95.43	1.61	66.67	NA	1	1	d__Bacteria;p__Bacteroidota;c__Bacteroidia;o__Flavobacteriales;f__PHOS-HE28;g__PHOS-HE28;s__	ESV758.1445;tax=d:Bacteria,p:Bacteroidetes,c:Bacteroidia,o:Flavobacteriales,f:NS9_marine_group,g:midas_g_385,s:midas_s_758;	99.3	1445	HG917637.1.1445 Bacteria;Bacteroidota;Bacteroidia;Flavobacteriales;NS9 marine group;uncultured bacterium	99.3	1445	7.32149	10.5171	NA	0	0	0.0235897	0.00690877
AalE_18-Q3-R2-46_MAXAC.018.fa	JADIYY000000000	9	2759370	1142453	306597	1083HQ	352_1	352_1	SPREPHQ	98.4	2.04	92.86	NA	2	2	d__Bacteria;p__Proteobacteria;c__Gammaproteobacteria;o__Burkholderiales;f__Burkholderiaceae;g__Polaromonas;s__	ESV33.1457;tax=d:Bacteria,p:Proteobacteria,c:Gammaproteobacteria,o:Betaproteobacteriales,f:Burkholderiaceae,g:Rhodoferax,s:midas_s_33;	99.9	1457	FPLP01007707.16.1460 Bacteria;Proteobacteria;Alphaproteobacteria;Rhodobacterales;Rhodobacteraceae;Rhodobacter;metagenome	97.9	1445	13.4337	24.7441	0.463048	0	0	0.0312898	0.00448644
AalE_18-Q3-R2-46_MAXAC.019.fa	JADIYZ000000000	70	5617161	552199	80245.2	1083HQ	433_1	433_1	NA	92.74	4.27	40	NA	1	1	d__Bacteria;p__Acidobacteriota;c__Thermoanaerobaculia;o__UBA5066;f__UBA5066;g__UBA5066;s__	ESV1688.1476;tax=d:Bacteria,p:Acidobacteria,c:Holophagae,o:Subgroup_7,f:midas_f_973,g:midas_g_973,s:midas_s_973;	99.3	1476	JQ619832.1.1480 Bacteria;Acidobacteriota;Holophagae;Subgroup 7;Acidobacteria bacterium enrichment culture clone CV-04	98.9	1480	7.81771	11.7659	NA	0	0	0.0602609	0.0181551
AalE_18-Q3-R2-46_MAXAC.020.fa	JADIZA000000000	26	4688936	1010437	180344	1083HQ	114_1	114_2	NA	95.19	1.52	42.86	NA	3	3	d__Bacteria;p__Bacteroidota;c__Bacteroidia;o__Chitinophagales;f__Saprospiraceae;g__OLB8;s__	ESV29.1449;tax=d:Bacteria,p:Bacteroidetes,c:Bacteroidia,o:Chitinophagales,f:Saprospiraceae,g:OLB8,s:midas_s_29;	99.9	1449	FPLO01003477.18.1265 Bacteria;Firmicutes;Clostridia;Oscillospirales;Ruminococcaceae;Faecalibacterium;metagenome	89.4	1264	5.4766	10.9272	NA	0	0	0.0151383	0.00451188
AalE_18-Q3-R2-46_MAXAC.025.fa	JADIZB000000000	46	5127966	961599	111478	1083HQ	298_1	298_1	SPREPHQ	97.31	3.23	50	NA	1	1	d__Bacteria;p__Bacteroidota;c__Bacteroidia;o__Bacteroidales;f__Lentimicrobiaceae;g__Lentimicrobium;s__	ESV1390.1446;tax=d:Bacteria,p:Bacteroidetes,c:Bacteroidia,o:Sphingobacteriales,f:Lentimicrobiaceae,g:Lentimicrobium,s:midas_s_1390;	100	1446	FQ658796.1.1354 Bacteria;Bacteroidota;Bacteroidia;Sphingobacteriales;Lentimicrobiaceae;Lentimicrobium;uncultured soil bacterium	98.4	1354	18.5053	15.6855	0.292115	0	0	0.0195353	0.00400606
AalE_18-Q3-R2-46_MAXAC.039.fa	JADIZC000000000	14	4036635	1376792	288331	1083HQ	92_1	92_1	NA	98.51	4.95	81.82	NA	1	1	d__Bacteria;p__Bacteroidota;c__Bacteroidia;o__Chitinophagales;f__Chitinophagaceae;g__JJ008;s__	ESV32.1453;tax=d:Bacteria,p:Bacteroidetes,c:Bacteroidia,o:Chitinophagales,f:Chitinophagaceae,g:Terrimonas,s:midas_s_32;	100	1453	FPLM01002904.13.1516 Bacteria;Bacteroidota;Bacteroidia;Chitinophagales;Chitinophagaceae;Terrimonas;metagenome	99.7	1506	29.2468	58.6093	NA	0	0	0.0124324	0.00253572
AalE_18-Q3-R2-46_MAXAC.064.fa	JADIZD000000000	16	5333676	1623820	333355	1083HQ	139_1	139_1	NA	98.64	1.24	66.67	NA	1	1	d__Bacteria;p__Bacteroidota;c__Bacteroidia;o__Chitinophagales;f__Saprospiraceae;g__;s__	ESV56.1459;tax=d:Bacteria,p:Bacteroidetes,c:Bacteroidia,o:Chitinophagales,f:Saprospiraceae,g:midas_g_56,s:midas_s_56;	100	1459	FPLP01011642.15.1487 Bacteria;Bacteroidota;Bacteroidia;Chitinophagales;Saprospiraceae;uncultured;metagenome	99.5	1477	12.0298	21.6652	NA	0	0	0.0060838	0.0019124
AalE_18-Q3-R2-46_MAXAC.077_sub.fa	JADIZE000000000	32	4160206	500334	130006	1083HQ	375_1	375_1	NA	93.86	3.07	15.38	NA	1	1	d__Bacteria;p__Proteobacteria;c__Gammaproteobacteria;o__Burkholderiales;f__Burkholderiaceae;g__Rhodoferax;s__	ESV320.1457;tax=d:Bacteria,p:Proteobacteria,c:Gammaproteobacteria,o:Betaproteobacteriales,f:Burkholderiaceae,g:Rhodoferax,s:midas_s_320;	99.5	1457	FR691424.1.1487 Bacteria;Proteobacteria;Gammaproteobacteria;Burkholderiales;Comamonadaceae;Rhodoferax;Curvibacter sp. R-36930	99.5	1487	9.51922	12.9309	NA	0	0	0.0479121	0.00959057
AalE_18-Q3-R2-46_MAXAC.082.fa	JADIZF000000000	26	4276253	690365	164471	1083HQ	97_1	97_3	NA	96.28	2.96	57.14	NA	1	1	d__Bacteria;p__Bacteroidota;c__Bacteroidia;o__Chitinophagales;f__Chitinophagaceae;g__Ferruginibacter;s__	ESV83.1451;tax=d:Bacteria,p:Bacteroidetes,c:Bacteroidia,o:Chitinophagales,f:Chitinophagaceae,g:Ferruginibacter,s:midas_s_83;	99.7	1451	FPLP01010415.34.1524 Bacteria;Bacteroidota;Bacteroidia;Chitinophagales;Chitinophagaceae;Ferruginibacter;metagenome	99.3	1491	6.44484	13.214	NA	0	0	0.0299987	0.00731771
AalE_18-Q3-R2-46_MAXAC.086.fa	JADIZG000000000	77	4175888	213174	54232.3	1083HQ	402_1	402_1	SPREPHQ	91.08	0.95	100	NA	3	2	d__Bacteria;p__Proteobacteria;c__Gammaproteobacteria;o__Burkholderiales;f__Palsa-1005;g__;s__	ESV1798.1453;tax=d:Bacteria,p:Proteobacteria,c:Gammaproteobacteria,o:Betaproteobacteriales,f:SC-I-84,g:midas_g_1341,s:midas_s_1798;	95.1	1455	GU455031.1.1494 Bacteria;Proteobacteria;Gammaproteobacteria;Burkholderiales;SC-I-84;uncultured bacterium	97.7	1495	9.41136	12.1316	0.163492	0	0	0.0628287	0.0199374
AalE_18-Q3-R2-46_MAXAC.100.fa	JADIZH000000000	21	3425218	735306	163106	1083HQ	343_1	343_1	NA	90.01	0.51	0	NA	1	1	d__Bacteria;p__Proteobacteria;c__Gammaproteobacteria;o__Burkholderiales;f__Rhodocyclaceae;g__Fen-999;s__	ESV5535.1460;tax=d:Bacteria,p:Proteobacteria,c:Gammaproteobacteria,o:Betaproteobacteriales,f:Rhodocyclaceae,g:midas_g_5535,s:midas_s_5535;	99.9	1460	FPLP01001065.18.1535 Bacteria;Proteobacteria;Gammaproteobacteria;Burkholderiales;Rhodocyclaceae;uncultured;metagenome	99.8	1518	9.32982	10.2716	NA	0	0	0.0339666	0.0117053
AalE_18-Q3-R2-46_MAXAC.103.fa	JADIZI000000000	19	4645399	843397	244495	1083HQ	170_1	170_1	NA	96.97	3.49	33.33	NA	1	1	d__Bacteria;p__Bacteroidota;c__Bacteroidia;o__AKYH767-A;f__2013-40CM-41-45;g__;s__	ESV364.1445;tax=d:Bacteria,p:Bacteroidetes,c:Bacteroidia,o:Sphingobacteriales,f:AKYH767,g:midas_g_300,s:midas_s_364;	98.8	1445	FPLL01005967.15.1517 Bacteria;Bacteroidota;Bacteroidia;Sphingobacteriales;AKYH767;metagenome	98.9	1503	8.94776	17.906	NA	0	0	0.0212448	0.00447807
AalE_18-Q3-R2-46_MAXAC.104.fa	JADIZJ000000000	22	4063871	1543061	184721	1083HQ	514_0	514_0	SPREPHQ	97.99	1.76	33.33	NA	1	1	d__Bacteria;p__Proteobacteria;c__Alphaproteobacteria;o__Sphingomonadales;f__Sphingomonadaceae;g__Sphingopyxis;s__	ESV393.1411;tax=d:Bacteria,p:Proteobacteria,c:Alphaproteobacteria,o:Sphingomonadales,f:Sphingomonadaceae,g:Sphingopyxis,s:Sphingopyxis_bauzanensis;	99.5	1411	GQ131578.1.1481 Bacteria;Proteobacteria;Alphaproteobacteria;Sphingomonadales;Sphingomonadaceae;Sphingopyxis;Sphingopyxis bauzanensis	99.5	1481	10.3919	14.8438	0.279495	0	0	0.017156	0.00422671
AalE_18-Q3-R2-46_MAXAC.133.fa	JADIZK000000000	25	4535331	1471325	181413	1083HQ	503_1	503_2	NA	95.6	2.38	0	NA	1	1	d__Bacteria;p__Gemmatimonadota;c__Gemmatimonadetes;o__Gemmatimonadales;f__GWC2-71-9;g__;s__	ESV395.1432;tax=d:Bacteria,p:Gemmatimonadetes,c:Gemmatimonadetes,o:Gemmatimonadales,f:Gemmatimonadaceae,g:midas_g_395,s:midas_s_395;	100	1432	FPLP01000356.16.1505 Bacteria;Gemmatimonadota;Gemmatimonadetes;Gemmatimonadales;Gemmatimonadaceae;uncultured;metagenome	99.9	1490	15.6058	13.1775	NA	0	0	0.0116674	0.00327214
AalE_18-Q3-R2-46_MAXAC.235.fa	JADIZL000000000	16	4078769	1683770	254923	1083HQ	273_1	273_1	NA	99.46	4.57	50	NA	1	1	d__Bacteria;p__Bacteroidota;c__Bacteroidia;o__Flavobacteriales;f__PHOS-HE28;g__PHOS-HE28;s__PHOS-HE28 sp002396605	ESV434.1444;tax=d:Bacteria,p:Bacteroidetes,c:Bacteroidia,o:Flavobacteriales,f:NS9_marine_group,g:midas_g_434,s:midas_s_434;	99.9	1444	FPLP01010553.10.1513 Bacteria;Bacteroidota;Bacteroidia;Flavobacteriales;NS9 marine group;metagenome	99.4	1504	9.36481	14.8457	NA	0	0	0.0160331	0.00413714
AalW_18-Q3-R10-53_BAT3C.147.fa	JADIZM000000000	12	3728009	2331557	310667	1083HQ	28_1	28_1	NA	96.99	3.83	85.71	NA	2	2	d__Bacteria;p__Bacteroidota;c__Kapabacteria;o__Kapabacteriales;f__Kapabacteriaceae;g__UBA10438;s__UBA10438 sp002426145	ESV428.1409;tax=d:Bacteria,p:Bacteroidetes,c:Ignavibacteria,o:OPB56,f:midas_f_428,g:midas_g_428,s:midas_s_428;	100	1409	FPLP01012358.2.1414 Bacteria;Bacteroidota;Kapabacteria;Kapabacteriales;metagenome	99.8	1413	13.5096	23.4582	NA	0	0	0.00908836	0.00146804
AalW_18-Q3-R10-53_BAT3C.180.fa	JADIZN000000000	11	2746824	1181338	249711	1083HQ	360_1	360_1	NA	99.98	4.74	73.68	NA	2	2	d__Bacteria;p__Proteobacteria;c__Gammaproteobacteria;o__Xanthomonadales;f__Xanthomonadaceae;g__Thermomonas;s__	ESV2066.1467;tax=d:Bacteria,p:Proteobacteria,c:Gammaproteobacteria,o:Xanthomonadales,f:Xanthomonadaceae,g:Thermomonas,s:midas_s_203;	99.9	1467	EU864458.1.1507 Bacteria;Proteobacteria;Gammaproteobacteria;Xanthomonadales;Xanthomonadaceae;Thermomonas;uncultured bacterium	99.3	1509	20.0564	28.4502	NA	0	0	0.0269343	0.00839605
AalW_18-Q3-R10-53_BAT3C.196.fa	JADIZO000000000	13	4643342	1004539	357180	1083HQ	169_1	169_2	NA	97.62	1.59	0	NA	1	1	d__Bacteria;p__Bacteroidota;c__Bacteroidia;o__AKYH767-A;f__2013-40CM-41-45;g__;s__	ESV300.1445;tax=d:Bacteria,p:Bacteroidetes,c:Bacteroidia,o:Sphingobacteriales,f:AKYH767,g:midas_g_300,s:midas_s_300;	99.1	1445	FPLP01000248.4.1486 Bacteria;Bacteroidota;Bacteroidia;Sphingobacteriales;AKYH767;metagenome	99	1483	6.32526	12.2383	NA	0	0	0.014732	0.00395508
AalW_18-Q3-R10-53_BAT3C.204.fa	JADIZP000000000	39	5782885	1164624	148279	1083HQ	468_1	468_1	NA	93.16	4.27	0	NA	2	2	d__Bacteria;p__Acidobacteriota;c__Blastocatellia;o__UBA7656;f__;g__;s__	ESV575.1475;tax=d:Bacteria,p:Acidobacteria,c:Blastocatellia_Subgroup_4,o:DS-100,f:midas_f_502,g:midas_g_502,s:midas_s_502;	99.9	1475	HQ114113.1.1514 Bacteria;Acidobacteriota;Blastocatellia;DS-100;uncultured bacterium	97.9	1515	6.40573	9.4138	NA	0	0	0.0116692	0.00414613
AalW_18-Q3-R10-53_BAT3C.243.fa	JADIZQ000000000	32	3161995	323711	98812.3	1083HQ	362_1	362_1	NA	95.14	3.73	41.67	NA	2	2	d__Bacteria;p__Proteobacteria;c__Gammaproteobacteria;o__Xanthomonadales;f__Ahniellaceae;g__;s__	ESV116.1467;tax=d:Bacteria,p:Proteobacteria,c:Gammaproteobacteria,o:Xanthomonadales,f:Rhodanobacteraceae,g:midas_g_116,s:midas_s_116;	99.9	1467	FM201001.1.1414 Bacteria;Proteobacteria;Gammaproteobacteria;Xanthomonadales;Rhodanobacteraceae;Ahniella;uncultured bacterium	98.7	1414	5.59768	8.45127	NA	0	0	0.0546535	0.0162795
AalW_18-Q3-R10-53_BAT3C.245.fa	JADIZR000000000	22	3951671	490585	179621	1083HQ	440_2	440_2	SPREPHQ	95.95	4.51	21.05	NA	1	1	d__Bacteria;p__Proteobacteria;c__Gammaproteobacteria;o__Steroidobacterales;f__Steroidobacteraceae;g__;s__	ESV267.1460;tax=d:Bacteria,p:Proteobacteria,c:Gammaproteobacteria,o:Steroidobacterales,f:Steroidobacteraceae,g:midas_g_98,s:midas_s_98;	99.9	1461	FQ658711.2.1359 Bacteria;Proteobacteria;Gammaproteobacteria;Steroidobacterales;Steroidobacteraceae;uncultured;uncultured soil bacterium	99.6	1358	8.43893	12.0047	0.195333	0	0	0.0543934	0.0142767
AalW_18-Q3-R10-53_BAT3C.371_sub.fa	JADIZS000000000	84	6250365	374952	74409.1	1083HQ	455_1	455_3	NA	93.43	1.09	50	NA	2	2	d__Bacteria;p__Chloroflexota;c__Anaerolineae;o__;f__;g__;s__	ESV1.1417;tax=d:Bacteria,p:Chloroflexi,c:Anaerolineae,o:Caldilineales,f:Amarolineaceae,g:Ca_Amarolinea,s:midas_s_1;	99.8	1417	FPLP01003197.7.1442 Bacteria;Chloroflexi;Anaerolineae;C10-SB1A;metagenome	99.2	1437	11.3218	14.7856	NA	0	1	0.0232569	0.0066836
AalW_18-Q3-R10-53_BAT3C.395.fa	CP064958	1	808221	808221	808221	1083HQ	9_0	9_0	SPREPHQ	79.59	0	0	CIRCULAR	1	1	d__Bacteria;p__Patescibacteria;c__Paceibacteria;o__UBA9983_A;f__UBA9973;g__;s__	NA	NA	NA	AWSN01000001.338194.339805 Bacteria;Patescibacteria;Parcubacteria;Candidatus Nomurabacteria;Parcubacteria bacterium RAAC4_OD1_1	86	1628	22.4277	42.7291	0.292164	1	2	0.000984598	0.000192651
AalW_18-Q3-R10-53_BAT3C.461.fa	JADIZT000000000	15	6100096	1713894	406673	1083HQ	484_1	484_4	NA	98.9	2.2	0	NA	2	2	d__Bacteria;p__Gemmatimonadota;c__Gemmatimonadetes;o__Gemmatimonadales;f__Gemmatimonadaceae;g__SCN-70-22;s__	ESV2549.1448;tax=d:Bacteria,p:Gemmatimonadetes,c:Gemmatimonadetes,o:Gemmatimonadales,f:Gemmatimonadaceae,g:midas_g_764,s:midas_s_929;	100	1448	JN609373.1.1487 Bacteria;Gemmatimonadota;Gemmatimonadetes;Gemmatimonadales;Gemmatimonadaceae;uncultured;uncultured bacterium	99.7	1487	14.3794	19.6795	NA	0	0	0.0303723	0.00616569
AalW_18-Q3-R10-53_BAT3C.502.fa	JADIZU000000000	17	3946847	1000175	232168	1083HQ	531_1	531_3	NA	93.16	4.27	50	NA	1	1	d__Bacteria;p__Actinobacteriota;c__Acidimicrobiia;o__Microtrichales;f__Microtrichaceae;g__Microthrix;s__Microthrix sp002473265	ESV14.1445;tax=d:Bacteria,p:Actinobacteria,c:Acidimicrobiia,o:Microtrichales,f:Microtrichaceae,g:Ca_Microthrix,s:midas_s_2;	99.9	1446	FPLM01002571.16.1519 Bacteria;Actinobacteriota;Acidimicrobiia;Microtrichales;Microtrichaceae;Candidatus Microthrix;metagenome	99.5	1505	14.3829	17.4193	NA	0	1	0.0170401	0.004659
AalW_18-Q3-R10-53_BAT3C.508_uni.fa	CP064959	1	979137	979137	979137	1083HQ	1_1	1_2	NA	61.97	0.85	0	CIRCULAR	1	1	d__Bacteria;p__Patescibacteria;c__Saccharimonadia;o__Saccharimonadales;f__Saccharimonadaceae;g__Saccharimonas;s__Saccharimonas aalborgensis	ESV728.1491;tax=d:Bacteria,p:Patescibacteria,c:Saccharimonadia,o:Saccharimonadales,f:Saccharimonadaceae,g:Ca_Saccharimonas,s:Ca_Saccharimonas_aalborgensis;	100	1491	CP005957.691027.692517 Bacteria;Patescibacteria;Saccharimonadia;Saccharimonadales;Saccharimonadaceae;Candidatus Saccharimonas;Candidatus Saccharimonas aalborgensis	100	1491	12.3913	20.1926	NA	0	1	0.0145294	0.00300087
AalW_18-Q3-R10-53_BAT3C.524.fa	JADIZV000000000	5	3605160	1389971	721032	1083HQ	544_1	544_1	SPREPHQ	95.36	0.81	100	NA	1	1	d__Bacteria;p__Actinobacteriota;c__Actinobacteria;o__Actinomycetales;f__Dermatophilaceae;g__GCA-2748155;s__	ESV5.1442;tax=d:Bacteria,p:Actinobacteria,c:Actinobacteria,o:Micrococcales,f:Intrasporangiaceae,g:Tetrasphaera,s:midas_s_5;	99.9	1443	FPLP01006639.16.1516 Bacteria;Actinobacteriota;Actinobacteria;Micrococcales;Intrasporangiaceae;Tetrasphaera;metagenome	99.7	1502	48.9506	58.0497	5.62176	0	0	0.0111001	0.0022757
AalW_18-Q3-R10-53_BAT3C.64.fa	JADIZW000000000	9	4678233	1202194	519804	1083HQ	114_1	114_1	NA	97.77	2.48	57.14	NA	2	2	d__Bacteria;p__Bacteroidota;c__Bacteroidia;o__Chitinophagales;f__Saprospiraceae;g__OLB8;s__	ESV29.1449;tax=d:Bacteria,p:Bacteroidetes,c:Bacteroidia,o:Chitinophagales,f:Saprospiraceae,g:OLB8,s:midas_s_29;	100	1449	FPLP01003456.2.1356 Bacteria;Bacteroidota;Bacteroidia;Chitinophagales;Saprospiraceae;OLB8;metagenome	99.6	1355	18.6688	38.3917	NA	0	0	0.0150699	0.00293577
AalW_18-Q3-R10-53_BAT3C.9.fa	JADIZX000000000	21	7466539	1730666	355550	1083HQ	476_1	476_1	NA	90.22	3.41	12.5	NA	2	2	d__Bacteria;p__Myxococcota;c__Polyangia;o__Polyangiales;f__Polyangiaceae;g__;s__	ESV2913.1481;tax=d:Bacteria,p:Proteobacteria,c:Deltaproteobacteria,o:Myxococcales,f:Polyangiaceae,g:Pajaroellobacter,s:midas_s_2913;	99.9	1482	HQ609712.1.1524 Bacteria;Myxococcota;Polyangia;Polyangiales;Polyangiaceae;Pajaroellobacter;uncultured bacterium	95.6	1525	13.3148	14.9684	NA	0	1	0.00976311	0.00310583
AalW_18-Q3-R10-53_BATAC.11.fa	JADIZY000000000	44	5846713	1177634	132880	1083HQ	139_1	139_1	NA	98.64	2.72	42.86	NA	1	1	d__Bacteria;p__Bacteroidota;c__Bacteroidia;o__Chitinophagales;f__Saprospiraceae;g__;s__	ESV56.1459;tax=d:Bacteria,p:Bacteroidetes,c:Bacteroidia,o:Chitinophagales,f:Saprospiraceae,g:midas_g_56,s:midas_s_56;	100	1459	FPLP01011642.15.1487 Bacteria;Bacteroidota;Bacteroidia;Chitinophagales;Saprospiraceae;uncultured;metagenome	99.5	1477	10.259	19.4671	NA	0	0	0.00667618	0.00208148
AalW_18-Q3-R10-53_BATAC.157.fa	JADIZZ000000000	27	4436871	678240	164329	1083HQ	389_0	389_0	SPREPHQ	91.97	2.53	30	NA	1	1	d__Bacteria;p__Proteobacteria;c__Gammaproteobacteria;o__Burkholderiales;f__Burkholderiaceae;g__Rubrivivax;s__	ESV386.1451;tax=d:Bacteria,p:Proteobacteria,c:Gammaproteobacteria,o:Betaproteobacteriales,f:Burkholderiaceae,g:Leptothrix,s:midas_s_386;	99.8	1451	LJHW01000064.3654.5190 Bacteria;Proteobacteria;Gammaproteobacteria;Burkholderiales;Comamonadaceae;Leptothrix;beta proteobacterium AAP65	99.4	1529	14.2646	17.4418	0.175882	0	0	0.0281016	0.00797052
AalW_18-Q3-R10-53_BATAC.16.fa	JADJAA000000000	7	4355594	2616794	622228	1083HQ	253_1	253_1	SPREPHQ	100	0	0	NA	1	1	d__Bacteria;p__Bacteroidota;c__Bacteroidia;o__Flavobacteriales;f__PHOS-HE28;g__PHOS-HE28;s__	ESV385.1443;tax=d:Bacteria,p:Bacteroidetes,c:Bacteroidia,o:Flavobacteriales,f:NS9_marine_group,g:midas_g_385,s:midas_s_385;	99.9	1443	FPLP01008662.1.1495 Bacteria;Bacteroidota;Bacteroidia;Flavobacteriales;NS9 marine group;metagenome	99.6	1495	13.4336	24.9131	0.304634	0	0	0.00540532	0.00109589
AalW_18-Q3-R10-53_BATAC.174.fa	JADJAB000000000	39	4362972	614195	111871	1083HQ	528_1	528_1	SPREPHQ	95.24	0.61	25	NA	2	1	d__Bacteria;p__Proteobacteria;c__Alphaproteobacteria;o__Rhodobacterales;f__Rhodobacteraceae;g__Rhodobacter_E;s__	ESV63.1402;tax=d:Bacteria,p:Proteobacteria,c:Alphaproteobacteria,o:Rhodobacterales,f:Rhodobacteraceae,g:Rhodobacter,s:midas_s_63;	98.6	1402	CU919428.1.1286 Bacteria;Proteobacteria;Alphaproteobacteria;Rhodobacterales;Rhodobacteraceae;uncultured;uncultured bacterium	95.5	1301	7.1099	11.1647	0.277784	0	0	0.056074	0.0148366
AalW_18-Q3-R10-53_BATAC.245.fa	JADJAC000000000	11	3545835	1295041	322349	1083HQ	518_1	518_1	SPREPHQ	99.35	0.43	0	NA	1	1	d__Bacteria;p__Proteobacteria;c__Alphaproteobacteria;o__Sphingomonadales;f__Sphingomonadaceae;g__UBA1936;s__	ESV59.1411;tax=d:Bacteria,p:Proteobacteria,c:Alphaproteobacteria,o:Sphingomonadales,f:Sphingomonadaceae,g:midas_g_59,s:midas_s_59;	99.4	1411	HM007527.1.1469 Bacteria;Proteobacteria;Alphaproteobacteria;Sphingomonadales;Sphingomonadaceae;uncultured;uncultured bacterium	98.8	1470	11.8117	17.533	0.218292	0	0	0.00757086	0.00156579
AalW_18-Q3-R10-53_BATAC.281.fa	JADJAD000000000	22	6108737	1186310	277670	1083HQ	485_0	485_0	SPREPHQ	94.74	0	0	NA	2	2	d__Bacteria;p__Gemmatimonadota;c__Gemmatimonadetes;o__Gemmatimonadales;f__Gemmatimonadaceae;g__SCN-70-22;s__	ESV764.1450;tax=d:Bacteria,p:Gemmatimonadetes,c:Gemmatimonadetes,o:Gemmatimonadales,f:Gemmatimonadaceae,g:midas_g_764,s:midas_s_764;	99.5	1450	JN609373.1.1487 Bacteria;Gemmatimonadota;Gemmatimonadetes;Gemmatimonadales;Gemmatimonadaceae;uncultured;uncultured bacterium	97	1492	8.22559	11.0408	0.104663	0	0	0.0154099	0.00497855
AalW_18-Q3-R10-53_BATAC.29.fa	JADJAE000000000	178	9763740	443432	54852.5	1083HQ	472_1	472_3	NA	91.16	3.53	6.67	NA	6	6	d__Bacteria;p__Myxococcota;c__Polyangia;o__Polyangiales;f__Ga0077539;g__;s__	ESV3704.1475;tax=d:Bacteria,p:Proteobacteria,c:Deltaproteobacteria,o:Myxococcales,f:mle1-27,g:midas_g_3704,s:midas_s_3704;	99.9	1475	FPLP01000677.6.1537 Bacteria;Myxococcota;Polyangia;mle1-27;metagenome	99.2	1533	10.7709	11.2907	NA	0	1	0.0528737	0.0176744
AalW_18-Q3-R10-53_BATAC.324.fa	JADJAF000000000	46	4864525	554287	105750	1083HQ	133_1	133_5	NA	92.57	1.49	66.67	NA	2	2	d__Bacteria;p__Bacteroidota;c__Bacteroidia;o__Chitinophagales;f__Saprospiraceae;g__OLB9;s__	ESV89.1442;tax=d:Bacteria,p:Bacteroidetes,c:Bacteroidia,o:Chitinophagales,f:Saprospiraceae,g:Ca_Epiflobacter,s:midas_s_89;	100	1442	FPLP01001753.2.1491 Bacteria;Bacteroidota;Bacteroidia;Chitinophagales;Saprospiraceae;uncultured;metagenome	96.8	1496	5.26404	10.0482	NA	0	0	0.0207567	0.00695022
AalW_18-Q3-R10-53_BATAC.339.fa	JADJAG000000000	12	4921780	1283511	410148	1083HQ	163_0	163_0	SPREPHQ	90.64	1.01	75	NA	1	1	d__Bacteria;p__Bacteroidota;c__Bacteroidia;o__Chitinophagales;f__UBA10324;g__;s__	ESV6337.1449;tax=d:Bacteria,p:Bacteroidetes,c:Bacteroidia,o:Chitinophagales,f:Chitinophagaceae,g:Ferruginibacter,s:midas_s_2683;	87.4	1449	EU133751.1.1353 Bacteria;Bacteroidota;Bacteroidia;Chitinophagales;uncultured;uncultured bacterium	95.6	1353	17.5919	34.6179	0.483592	0	0	0.0160218	0.00353167
AalW_18-Q3-R10-53_BATAC.340.fa	JADJAH000000000	39	4581485	624077	117474	1083HQ	43_1	43_1	SPREPHQ	95.08	2.51	88.89	NA	1	1	d__Bacteria;p__Bacteroidota;c__Ignavibacteria;o__SJA-28;f__B-1AR;g__;s__	ESV1068.1441;tax=d:Bacteria,p:Bacteroidetes,c:Ignavibacteria,o:SJA-28,f:midas_f_31,g:midas_g_31,s:midas_s_137;	99.7	1441	FPLP01006554.11.1509 Bacteria;Bacteroidota;SJA-28;metagenome	99.5	1499	6.29355	12.3098	0.812191	0	0	0.0225435	0.00662118
AalW_18-Q3-R10-53_BATAC.377.fa	JADJAI000000000	8	3692711	829701	461589	1083HQ	530_1	530_1	NA	92.9	0.85	0	NA	1	1	d__Bacteria;p__Actinobacteriota;c__Acidimicrobiia;o__Microtrichales;f__Microtrichaceae;g__Microthrix;s__Microthrix parvicella	ESV3.1527;tax=d:Bacteria,p:Actinobacteria,c:Acidimicrobiia,o:Microtrichales,f:Microtrichaceae,g:Ca_Microthrix,s:Ca_Microthrix_parvicella;	100	1523	FPLM01004279.12.1515 Bacteria;Actinobacteriota;Acidimicrobiia;Microtrichales;Microtrichaceae;Candidatus Microthrix;metagenome	99.7	1504	57.1345	70.3588	NA	0	1	0.00365447	0.00116276
AalW_18-Q3-R10-53_BATAC.388.fa	JADJAJ000000000	87	10084970	1669260	115919	1083HQ	271_1	271_1	SPREPHQ	92.01	3.94	0	NA	2	2	d__Bacteria;p__Myxococcota;c__Polyangia;o__Polyangiales;f__Polyangiaceae;g__;s__	ESV2771.1475;tax=d:Bacteria,p:Proteobacteria,c:Deltaproteobacteria,o:Myxococcales,f:Phaselicystidaceae,g:Phaselicystis,s:midas_s_2771;	98.5	1475	FPLP01003284.2.1484 Bacteria;Myxococcota;Polyangia;Polyangiales;Phaselicystidaceae;Phaselicystis;metagenome	98.4	1483	9.73761	12.205	0.123579	0	1	0.0164317	0.00540407
AalW_18-Q3-R10-53_BATAC.41.fa	JADJAK000000000	13	3401354	803064	261643	1083HQ	483_1	483_1	SPREPHQ	96.7	1.1	0	NA	1	1	d__Bacteria;p__Gemmatimonadota;c__Gemmatimonadetes;o__Gemmatimonadales;f__GWC2-71-9;g__Palsa-1233;s__	ESV992.1432;tax=d:Bacteria,p:Gemmatimonadetes,c:Gemmatimonadetes,o:Gemmatimonadales,f:Gemmatimonadaceae,g:midas_g_992,s:midas_s_992;	100	1432	FPLM01001703.9.1498 Bacteria;Gemmatimonadota;Gemmatimonadetes;Gemmatimonadales;Gemmatimonadaceae;uncultured;metagenome	99.9	1490	11.5203	15.7788	0.135622	0	0	0.0292644	0.00489098
AalW_18-Q3-R10-53_BATAC.498.fa	JADJAL000000000	66	5375741	330464	81450.6	1083HQ	314_1	314_1	SPREPHQ	93.36	2.48	25	NA	2	1	d__Bacteria;p__Proteobacteria;c__Gammaproteobacteria;o__Pseudomonadales;f__Halieaceae;g__Halioglobus;s__	ESV869.1456;tax=d:Bacteria,p:Proteobacteria,c:Gammaproteobacteria,o:Cellvibrionales,f:Halieaceae,g:OM60NOR5_clade,s:midas_s_869;	98.8	1456	JN609360.1.1495 Bacteria;Proteobacteria;Gammaproteobacteria;Cellvibrionales;Halieaceae;OM60(NOR5) clade;uncultured bacterium	96.7	1496	5.82806	8.45483	0.168236	1	0	0.0314803	0.00936089
AalW_18-Q3-R10-53_BATAC.5.fa	JADJAM000000000	61	4082885	235338	66932.5	1083HQ	156_1	156_3	NA	90.54	1.89	50	NA	1	1	d__Bacteria;p__Bacteroidota;c__Bacteroidia;o__Flavobacteriales;f__Crocinitomicaceae;g__;s__	ESV1882.1446;tax=d:Bacteria,p:Bacteroidetes,c:Bacteroidia,o:Flavobacteriales,f:Crocinitomicaceae,g:Crocinitomix,s:midas_s_1882;	99.9	1447	FPLP01012663.15.1441 Bacteria;Bacteroidota;Bacteroidia;Flavobacteriales;Crocinitomicaceae;Crocinitomix;metagenome	99.6	1428	5.07539	9.62412	NA	0	0	0.0483928	0.0116172
AalW_18-Q3-R10-53_BATAC.545.fa	JADJAN000000000	47	3528183	302701	75067.7	1083HQ	70_1	70_3	NA	91.83	4.68	35.71	NA	1	1	d__Bacteria;p__Bacteroidota;c__Bacteroidia;o__AKYH767;f__b-17BO;g__;s__	ESV5378.1444;tax=d:Bacteria,p:Bacteroidetes,c:Bacteroidia,o:Sphingobacteriales,f:env.OPS_17,g:midas_g_3487,s:midas_s_5378;	98.9	1444	FM200994.1.1394 Bacteria;Bacteroidota;Bacteroidia;Sphingobacteriales;env.OPS 17;uncultured bacterium	95.7	1394	5.44904	9.22273	NA	0	1	0.0413425	0.0105735
AalW_18-Q3-R10-53_BATAC.706.fa	JADJAO000000000	28	3777440	788225	134909	1083HQ	45_1	45_4	NA	90.69	1.64	66.67	NA	1	1	d__Bacteria;p__Bacteroidota;c__Ignavibacteria;o__SJA-28;f__B-1AR;g__UBA2330;s__	ESV31.1442;tax=d:Bacteria,p:Bacteroidetes,c:Ignavibacteria,o:SJA-28,f:midas_f_31,g:midas_g_31,s:midas_s_31;	100	1442	FPLP01006939.12.1511 Bacteria;Bacteroidota;SJA-28;metagenome	99.7	1500	5.2314	10.1846	NA	0	0	0.0268991	0.010184
AalW_18-Q3-R10-53_BATAC.822.fa	JADJAP000000000	30	4737896	973199	157930	1083HQ	277_1	277_1	NA	98.88	3.76	62.5	NA	1	1	d__Bacteria;p__Bacteroidota;c__Bacteroidia;o__Flavobacteriales;f__PHOS-HE28;g__PHOS-HE28;s__	ESV3411.1446;tax=d:Bacteria,p:Bacteroidetes,c:Bacteroidia,o:Flavobacteriales,f:NS9_marine_group,g:midas_g_843,s:midas_s_3050;	99	1446	FPLP01006891.15.1498 Bacteria;Bacteroidota;Bacteroidia;Flavobacteriales;NS9 marine group;metagenome	98.8	1485	9.5065	14.8223	NA	0	0	0.0271707	0.00623591
AalW_18-Q3-R10-53_BATAC.872.fa	JADJAQ000000000	15	4214157	962272	280944	1083HQ	276_1	276_1	NA	99.46	1.08	100	NA	1	1	d__Bacteria;p__Bacteroidota;c__Bacteroidia;o__Flavobacteriales;f__PHOS-HE28;g__PHOS-HE28;s__	ESV758.1445;tax=d:Bacteria,p:Bacteroidetes,c:Bacteroidia,o:Flavobacteriales,f:NS9_marine_group,g:midas_g_385,s:midas_s_758;	99.9	1445	HG917637.1.1445 Bacteria;Bacteroidota;Bacteroidia;Flavobacteriales;NS9 marine group;uncultured bacterium	99.9	1445	12.314	17.7536	NA	0	0	0.00755752	0.00198004
AalW_18-Q3-R10-53_BATAC.906.fa	JADJAR000000000	4	4323454	2579264	1.08086e+06	1083HQ	145_1	145_2	NA	98.6	0	0	NA	2	1	d__Bacteria;p__Bacteroidota;c__Bacteroidia;o__Chitinophagales;f__Saprospiraceae;g__UBA3362;s__	ESV6.1456;tax=d:Bacteria,p:Bacteroidetes,c:Bacteroidia,o:Chitinophagales,f:Saprospiraceae,g:midas_g_6,s:midas_s_6;	100	1456	FPLP01011873.15.1394 Bacteria;Bacteroidota;Bacteroidia;Chitinophagales;Saprospiraceae;uncultured;metagenome	99.9	1380	13.8881	27.2406	NA	0	0	0.00776679	0.00197158
AalW_18-Q3-R10-53_BATAC.909.fa	JADJAS000000000	7	3579756	2055658	511394	1083HQ	343_1	343_1	SPREPHQ	96.04	0.27	0	NA	4	4	d__Bacteria;p__Proteobacteria;c__Gammaproteobacteria;o__Burkholderiales;f__Rhodocyclaceae;g__Fen-999;s__	ESV5535.1460;tax=d:Bacteria,p:Proteobacteria,c:Gammaproteobacteria,o:Betaproteobacteriales,f:Rhodocyclaceae,g:midas_g_5535,s:midas_s_5535;	98.9	1464	FPLP01001065.18.1535 Bacteria;Proteobacteria;Gammaproteobacteria;Burkholderiales;Rhodocyclaceae;uncultured;metagenome	88.9	1518	12.8602	16.2988	0.428719	0	0	0.00887367	0.00254336
AalW_18-Q3-R10-53_MAXAC.018.fa	JADJAT000000000	27	3711359	938072	137458	1083HQ	246_1	246_1	NA	95.54	2.97	0	NA	1	1	d__Bacteria;p__Chloroflexota;c__Dehalococcoidia;o__UBA2991;f__UBA2991;g__G233;s__	ESV849.1412;tax=d:Bacteria,p:Chloroflexi,c:OLB14,o:midas_o_731,f:midas_f_731,g:midas_g_731,s:midas_s_849;	99.9	1412	FPLP01003506.17.1486 Bacteria;Chloroflexi;OLB14;metagenome	99.8	1470	13.9611	19.7053	NA	0	0	0.0248681	0.00495888
AalW_18-Q3-R10-53_MAXAC.024.fa	JADJAU000000000	38	1997185	249333	52557.5	1083HQ	3_1	3_2	NA	96.14	2.85	44.44	NA	7	7	d__Bacteria;p__Campylobacterota;c__Campylobacteria;o__Campylobacterales;f__Arcobacteraceae;g__Aliarcobacter;s__Aliarcobacter cryaerophilus_A	ESV2255.1440;tax=d:Bacteria,p:Epsilonbacteraeota,c:Campylobacteria,o:Campylobacterales,f:Arcobacteraceae,g:Arcobacter,s:Arcobacter_cryaerophilus;	100	1440	CP032825.56100.57605 Bacteria;Campilobacterota;Campylobacteria;Campylobacterales;Arcobacteraceae;Arcobacter;Arcobacter cryaerophilus D2610	99.1	1507	12.7512	18.7813	NA	0	0	0.0422205	0.0104929
AalW_18-Q3-R10-53_MAXAC.039.fa	JADJAV000000000	49	4689548	618350	95705.1	1083HQ	381_1	381_3	NA	94	3.8	57.14	NA	2	3	d__Bacteria;p__Proteobacteria;c__Gammaproteobacteria;o__Burkholderiales;f__Burkholderiaceae;g__;s__	ESV50.1455;tax=d:Bacteria,p:Proteobacteria,c:Gammaproteobacteria,o:Betaproteobacteriales,f:Burkholderiaceae,g:midas_g_33,s:midas_s_50;	100	1455	FPLM01004542.12.1524 Bacteria;Proteobacteria;Gammaproteobacteria;Burkholderiales;Comamonadaceae;uncultured;metagenome	99.9	1513	44.3126	57.3516	NA	0	0	0.0232919	0.00495791
AalW_18-Q3-R10-53_MAXAC.051.fa	JADJAW000000000	96	7912503	747646	82421.9	1083HQ	466_1	466_3	NA	92.37	3.39	0	NA	2	2	d__Bacteria;p__Myxococcota;c__Polyangia;o__Polyangiales;f__SG8-38;g__;s__	ESV4851.1479;tax=d:Bacteria,p:Proteobacteria,c:Deltaproteobacteria,o:Myxococcales,f:Sandaracinaceae,g:midas_g_4851,s:midas_s_4851;	99.9	1479	CU466768.1.1378 Bacteria;Myxococcota;Polyangia;Polyangiales;Sandaracinaceae;uncultured;uncultured delta proteobacterium	99.3	1380	10.2411	9.37129	NA	0	0	0.0211484	0.00597472
AalW_18-Q3-R10-53_MAXAC.054.fa	JADJAX000000000	18	4560839	1108583	253380	1083HQ	126_1	126_1	NA	97.52	3.47	75	NA	2	2	d__Bacteria;p__Bacteroidota;c__Bacteroidia;o__Chitinophagales;f__Saprospiraceae;g__;s__	ESV37.1440;tax=d:Bacteria,p:Bacteroidetes,c:Bacteroidia,o:Chitinophagales,f:Saprospiraceae,g:Ca_Epiflobacter,s:midas_s_37;	99.9	1440	FPLP01007689.5.1503 Bacteria;Bacteroidota;Bacteroidia;Chitinophagales;Saprospiraceae;uncultured;metagenome	99.6	1499	22.2173	43.6669	NA	0	0	0.00969847	0.00254449
AalW_18-Q3-R10-53_MAXAC.061.fa	JADJAY000000000	14	4163607	1235371	297400	1083HQ	373_1	373_5	NA	99.61	4.08	84.62	NA	5	6	d__Bacteria;p__Proteobacteria;c__Gammaproteobacteria;o__Burkholderiales;f__Burkholderiaceae;g__Rhodoferax;s__	ESV38.1457;tax=d:Bacteria,p:Proteobacteria,c:Gammaproteobacteria,o:Betaproteobacteriales,f:Burkholderiaceae,g:Rhodoferax,s:Rhodoferax_ferrireducens;	99.9	1457	AB680705.1.1460 Bacteria;Proteobacteria;Gammaproteobacteria;Burkholderiales;Comamonadaceae;Curvibacter;Curvibacter delicatus	97.5	1462	13.4245	20.459	NA	0	0	0.0210576	0.00402086
AalW_18-Q3-R10-53_MAXAC.084.fa	JADJAZ000000000	21	4839875	1228118	230470	1083HQ	320_1	320_1	NA	95.82	3.89	35.29	NA	2	2	d__Bacteria;p__Proteobacteria;c__Gammaproteobacteria;o__Pseudomonadales;f__UBA5518;g__UBA5518;s__UBA5518 sp002396625	ESV27.1459;tax=d:Bacteria,p:Proteobacteria,c:Gammaproteobacteria,o:Cellvibrionales,f:Spongiibacteraceae,g:BD1-7_clade,s:midas_s_27;	100	1459	FPLP01010832.10.1526 Bacteria;Proteobacteria;Gammaproteobacteria;Cellvibrionales;Spongiibacteraceae;BD1-7 clade;metagenome	99.1	1517	19.2454	28.0482	NA	1	0	0.0179906	0.00426701
AalW_18-Q3-R10-53_MAXAC.123.fa	JADJBA000000000	30	4651778	1383379	155059	1083HQ	150_1	150_1	NA	98.51	3.96	81.82	NA	2	1	d__Bacteria;p__Bacteroidota;c__Bacteroidia;o__Chitinophagales;f__Saprospiraceae;g__UBA3362;s__	ESV177.1454;tax=d:Bacteria,p:Bacteroidetes,c:Bacteroidia,o:Chitinophagales,f:Saprospiraceae,g:midas_g_65,s:midas_s_177;	100	1454	JN391572.1.1497 Bacteria;Bacteroidota;Bacteroidia;Chitinophagales;Saprospiraceae;uncultured;uncultured bacterium	99.6	1498	10.5158	19.6454	NA	0	0	0.0116413	0.00277515
AalW_18-Q3-R10-53_MAXAC.144.fa	JADJBB000000000	30	5079012	2161343	169300	1083HQ	233_0	233_0	SPREPHQ	94.02	2.56	0	NA	2	2	d__Bacteria;p__Acidobacteriota;c__Blastocatellia;o__Pyrinomonadales;f__Pyrinomonadaceae;g__OLB17;s__	ESV233.1445;tax=d:Bacteria,p:Acidobacteria,c:Blastocatellia_Subgroup_4,o:Blastocatellales,f:Blastocatellaceae,g:JGI_0001001-H03,s:midas_s_233;	99.9	1446	AF234684.1.1535 Bacteria;Proteobacteria;Gammaproteobacteria;Burkholderiales;Rhodocyclaceae;Zoogloea;uncultured sludge bacterium H7	98	1538	9.39924	16.9464	0.131597	0	0	0.0101998	0.00209048
AalW_18-Q3-R10-53_MAXAC.171.fa	JADJBC000000000	61	6081658	643146	99699.3	1083HQ	374_0	374_0	SPREPHQ	98.86	3.9	47.37	NA	1	2	d__Bacteria;p__Proteobacteria;c__Gammaproteobacteria;o__Burkholderiales;f__Burkholderiaceae;g__Rhodoferax;s__	ESV161.1457;tax=d:Bacteria,p:Proteobacteria,c:Gammaproteobacteria,o:Betaproteobacteriales,f:Burkholderiaceae,g:Ca_Symbiobacter,s:midas_s_38;	100	1457	FPLP01011775.17.1530 Bacteria;Proteobacteria;Gammaproteobacteria;Burkholderiales;Comamonadaceae;Rhodoferax;metagenome	99.6	1515	11.0219	16.5659	0.144935	0	0	0.0424252	0.0081461
AalW_18-Q3-R10-53_MAXAC.200.fa	JADJBD000000000	110	5949666	336488	54087.9	1083HQ	413_1	413_3	NA	92.35	1.18	0	NA	2	2	d__Bacteria;p__Spirochaetota;c__Leptospirae;o__Leptospirales;f__Leptospiraceae;g__UBA2033;s__	ESV1386.1442;tax=d:Bacteria,p:Spirochaetes,c:Leptospirae,o:Leptospirales,f:Leptospiraceae,g:Leptospira,s:midas_s_1386;	99.8	1443	FPLP01005991.13.1512 Bacteria;Spirochaetota;Leptospirae;Leptospirales;Leptospiraceae;Leptospira;metagenome	99.1	1500	14.6823	8.29021	NA	0	0	0.0335818	0.00595658
AalW_18-Q3-R10-53_MAXAC.296.fa	JADJBE000000000	31	3933608	938555	126891	1083HQ	438_0	438_0	SPREPHQ	92.49	2.49	0	NA	1	1	d__Bacteria;p__Proteobacteria;c__Gammaproteobacteria;o__Steroidobacterales;f__Steroidobacteraceae;g__UBA964;s__	ESV197.1460;tax=d:Bacteria,p:Proteobacteria,c:Gammaproteobacteria,o:midas_o_26,f:midas_f_98,g:Acidibacter,s:midas_s_197;	99.2	1460	FPLP01004298.16.1530 Bacteria;Proteobacteria;Gammaproteobacteria;Gammaproteobacteria Incertae Sedis;Unknown Family;Acidibacter;metagenome	99.1	1516	5.75392	8.3621	0.133051	0	0	0.0163562	0.00589587
AalW_18-Q3-R10-53_MAXAC.302.fa	JADJBF000000000	55	1405357	253637	25551.9	1083HQ	313_0	313_0	SPREPHQ	93.8	0	0	NA	1	1	d__Bacteria;p__Coprothermobacterota;c__Coprothermobacteria;o__Coprothermobacterales;f__Coprothermobacteraceae;g__Coprothermobacter;s__Coprothermobacter proteolyticus	ESV408.1458;tax=d:Bacteria,p:Coprothermobacteraeota,c:Coprothermobacteria,o:Coprothermobacterales,f:Coprothermobacteraceae,g:Coprothermobacter,s:Coprothermobacter_proteolyticus;	99.7	1458	CP001145.940059.941581 Bacteria;Coprothermobacterota;Coprothermobacteria;Coprothermobacterales;Coprothermobacteraceae;Coprothermobacter;Coprothermobacter proteolyticus DSM 5265	99.4	1523	5.00916	7.16843	0.542692	2	1	0.0146155	0.00405547
AalW_18-Q3-R10-53_MAXAC.327.fa	JADJBG000000000	9	4679260	2494368	519918	1083HQ	383_1	383_1	NA	96.81	2.57	0	NA	1	1	d__Bacteria;p__Proteobacteria;c__Gammaproteobacteria;o__Burkholderiales;f__Burkholderiaceae;g__Ottowia;s__	ESV924.1451;tax=d:Bacteria,p:Proteobacteria,c:Gammaproteobacteria,o:Betaproteobacteriales,f:Burkholderiaceae,g:Ottowia,s:midas_s_924;	100	1451	FPLP01004441.16.1524 Bacteria;Proteobacteria;Gammaproteobacteria;Burkholderiales;Comamonadaceae;Ottowia;metagenome	99.7	1509	28.2249	35.8094	NA	0	0	0.00487905	0.00159843
AalW_18-Q3-R10-53_MAXAC.339.fa	JADJBH000000000	24	4438619	694485	184942	1083HQ	401_1	401_1	NA	99.29	3.57	26.32	NA	2	2	d__Bacteria;p__Proteobacteria;c__Gammaproteobacteria;o__Burkholderiales;f__Palsa-1005;g__PALSA-1003;s__	ESV3347.1465;tax=d:Bacteria,p:Proteobacteria,c:Gammaproteobacteria,o:Betaproteobacteriales,f:SC-I-84,g:midas_g_1341,s:midas_s_3347;	99.9	1465	FPLP01004961.12.1430 Bacteria;Proteobacteria;Gammaproteobacteria;Burkholderiales;SC-I-84;metagenome	99.4	1420	16.3632	20.3275	NA	0	0	0.0220858	0.00654152
AalW_18-Q3-R10-53_MAXAC.353.fa	JADJBI000000000	10	4314232	1691517	431423	1083HQ	125_1	125_1	NA	97.51	2.22	20	NA	2	2	d__Bacteria;p__Bacteroidota;c__Bacteroidia;o__Chitinophagales;f__UBA2359;g__;s__	ESV1223.1447;tax=d:Bacteria,p:Bacteroidetes,c:Bacteroidia,o:Chitinophagales,f:37-13,g:midas_g_1223,s:midas_s_1223;	99.6	1447	JF828737.1.1489 Bacteria;Bacteroidota;Bacteroidia;Chitinophagales;37-13;uncultured bacterium	99.3	1489	8.01937	13.2238	NA	0	0	0.00341158	0.00097655
AalW_18-Q3-R10-53_MAXAC.364.fa	JADJBJ000000000	3	3097878	1968248	1032626	1083HQ	104_1	104_1	NA	99.01	0	0	NA	1	1	d__Bacteria;p__Bacteroidota;c__Bacteroidia;o__Chitinophagales;f__Chitinophagaceae;g__Ferruginibacter;s__Ferruginibacter sp002381005	ESV11.1455;tax=d:Bacteria,p:Bacteroidetes,c:Bacteroidia,o:Chitinophagales,f:Chitinophagaceae,g:Ferruginibacter,s:midas_s_11;	99.9	1455	FPLP01005060.16.1528 Bacteria;Bacteroidota;Bacteroidia;Chitinophagales;Chitinophagaceae;Ferruginibacter;metagenome	99.7	1513	12.4915	22.4367	NA	0	0	0.00596673	0.00166161
AalW_18-Q3-R10-53_MAXAC.389.fa	JADJBK000000000	7	2750057	2506177	392865	1083HQ	201_0	201_0	SPREPHQ	98.56	1.98	44.44	NA	1	1	d__Bacteria;p__Proteobacteria;c__Gammaproteobacteria;o__Burkholderiales;f__Nitrosomonadaceae;g__Nitrosomonas;s__	ESV2254.1462;tax=d:Bacteria,p:Proteobacteria,c:Gammaproteobacteria,o:Betaproteobacteriales,f:Nitrosomonadaceae,g:Nitrosomonas,s:midas_s_2254;	100	1462	FPLP01007408.11.1530 Bacteria;Proteobacteria;Gammaproteobacteria;Burkholderiales;Nitrosomonadaceae;Nitrosomonas;metagenome	99.9	1520	22.0901	38.1386	0.291256	0	0	0.00110882	0.000280606
AalW_18-Q3-R10-53_MAXAC.392.fa	JADJBL000000000	47	4982023	449443	106000	1083HQ	266_1	266_3	SPREPHQ	96.04	1.9	40	NA	2	2	d__Bacteria;p__Bacteroidota;c__Bacteroidia;o__Chitinophagales;f__Saprospiraceae;g__;s__	ESV5222.1447;tax=d:Bacteria,p:Bacteroidetes,c:Bacteroidia,o:Chitinophagales,f:Saprospiraceae,g:midas_g_1838,s:midas_s_1838;	99.7	1449	FPLP01008483.10.1471 Bacteria;Bacteroidota;Bacteroidia;Chitinophagales;Saprospiraceae;uncultured;metagenome	98.9	1465	6.87169	12.2415	0.26429	0	0	0.0293882	0.00788092
AalW_18-Q3-R10-53_MAXAC.393.fa	JADJBM000000000	35	3723500	517551	106386	1083HQ	345_0	345_0	SPREPHQ	96.31	4.21	58.33	NA	2	4	d__Bacteria;p__Proteobacteria;c__Gammaproteobacteria;o__Burkholderiales;f__Rhodocyclaceae;g__UTPRO2;s__	ESV7174.1462;tax=d:Bacteria,p:Proteobacteria,c:Gammaproteobacteria,o:Betaproteobacteriales,f:Rhodocyclaceae,g:Denitratisoma,s:midas_s_7174;	97.1	1463	FPLP01004024.21.1464 Bacteria;Proteobacteria;Gammaproteobacteria;Burkholderiales;Rhodocyclaceae;Denitratisoma;metagenome	98.2	1446	10.9048	13.7881	0.454414	0	0	0.0443485	0.0116854
AalW_18-Q3-R10-53_MAXAC.406.fa	JADJBN000000000	45	4005331	569971	89007.4	1083HQ	354_1	354_1	NA	94.56	2.88	18.18	NA	1	2	d__Bacteria;p__Proteobacteria;c__Gammaproteobacteria;o__Burkholderiales;f__Rhodocyclaceae;g__;s__	ESV3126.1458;tax=d:Bacteria,p:Proteobacteria,c:Gammaproteobacteria,o:Betaproteobacteriales,f:Rhodocyclaceae,g:Sulfuritalea,s:midas_s_3126;	99.5	1459	FPLP01006290.16.1531 Bacteria;Proteobacteria;Gammaproteobacteria;Burkholderiales;Rhodocyclaceae;Sulfuritalea;metagenome	99.5	1517	6.50049	8.97131	NA	0	0	0.015409	0.00477504
AalW_18-Q3-R10-53_MAXAC.410.fa	JADJBO000000000	8	4321064	2068231	540133	1083HQ	279_1	279_1	NA	98.75	1.61	100	NA	1	1	d__Bacteria;p__Bacteroidota;c__Bacteroidia;o__Flavobacteriales;f__PHOS-HE28;g__PHOS-HE28;s__	ESV3186.1446;tax=d:Bacteria,p:Bacteroidetes,c:Bacteroidia,o:Flavobacteriales,f:NS9_marine_group,g:midas_g_3186,s:midas_s_3186;	99.9	1446	FPLP01012035.1.1502 Bacteria;Bacteroidota;Bacteroidia;Flavobacteriales;NS9 marine group;metagenome	99.7	1503	15.9015	18.1263	NA	0	0	0.00743516	0.00186242
Aved_18-Q3-R54-62_BAT3C.16_uni.fa	CP064960	1	1322297	1322297	1322297	1083HQ	557_0	557_0	SPREPHQ	65.23	0	0	CIRCULAR	1	1	d__Bacteria;p__Patescibacteria;c__Saccharimonadia;o__UBA4664;f__UBA4664;g__UBA5169;s__	ESV903.1387;tax=d:Bacteria,p:Patescibacteria,c:Saccharimonadia,o:Saccharimonadales,f:midas_f_903,g:midas_g_903,s:midas_s_903;	100	1387	KF712835.1.1426 Bacteria;Patescibacteria;Saccharimonadia;Saccharimonadales;uncultured bacterium	93.3	1428	7.44016	14.7216	0.246787	0	0	0.00881275	0.00182042
Aved_18-Q3-R54-62_BAT3C.210.fa	CP064961	1	1089574	1089574	1089574	1083HQ	182_1	182_1	SPREPHQ	85.39	0	0	CIRCULAR	1	1	d__Bacteria;p__Dependentiae;c__Babeliae;o__Babeliales;f__Vermiphilaceae;g__;s__	ESV7927.1465;tax=d:Bacteria,p:Dependentiae,c:Babeliae,o:Babeliales,f:Vermiphilaceae,g:midas_g_7927,s:midas_s_7927;	100	1465	KJ782661.1.1504 Bacteria;Dependentiae;Babeliae;Babeliales;Vermiphilaceae;uncultured bacterium	94.9	1504	14.5313	27.2387	0.719742	0	0	0.000239172	7.9e-05
Aved_18-Q3-R54-62_BAT3C.258_sub.fa	JADJBP000000000	15	3774284	1005498	251619	1083HQ	96_1	96_3	NA	95.42	1.48	0	NA	1	1	d__Bacteria;p__Bacteroidota;c__Bacteroidia;o__Chitinophagales;f__Chitinophagaceae;g__Ferruginibacter;s__	ESV154.1451;tax=d:Bacteria,p:Bacteroidetes,c:Bacteroidia,o:Chitinophagales,f:Chitinophagaceae,g:Ferruginibacter,s:midas_s_83;	99.9	1451	LMYF01017862.1638.3127 Bacteria;Bacteroidota;Bacteroidia;Chitinophagales;Chitinophagaceae;Ferruginibacter;Hypsibius dujardini	99.2	1490	3.87665	12.1783	NA	0	0	0.0353646	0.0110479
Aved_18-Q3-R54-62_BAT3C.302.fa	JADJBQ000000000	45	4988809	689237	110862	1083HQ	152_1	152_7	NA	95.93	3.33	50	NA	1	1	d__Bacteria;p__Bacteroidota;c__Bacteroidia;o__AKYH767-A;f__OLB10;g__;s__	ESV283.1445;tax=d:Bacteria,p:Bacteroidetes,c:Bacteroidia,o:Sphingobacteriales,f:AKYH767,g:midas_g_283,s:midas_s_283;	99.6	1445	FPLP01004264.2.1479 Bacteria;Bacteroidota;Bacteroidia;Sphingobacteriales;AKYH767;metagenome	99.3	1480	3.81516	10.8433	NA	0	0	0.0185771	0.00514877
Aved_18-Q3-R54-62_BAT3C.309.fa	JADJBR000000000	10	4987483	1982819	498748	1083HQ	406_1	406_1	SPREPHQ	98.96	1.3	50	NA	5	5	d__Bacteria;p__Proteobacteria;c__Gammaproteobacteria;o__Burkholderiales;f__Rhodocyclaceae;g__Zoogloea;s__	ESV2550.1460;tax=d:Bacteria,p:Proteobacteria,c:Gammaproteobacteria,o:Betaproteobacteriales,f:Rhodocyclaceae,g:Zoogloea,s:Zoogloea_caeni;	100	1460	AJ315678.1.1511 Bacteria;Proteobacteria;Gammaproteobacteria;Burkholderiales;Rhodocyclaceae;Thauera;Thauera phenylacetica	99.6	1511	11.2473	16.713	0.155947	0	0	0.0196566	0.0051195
Aved_18-Q3-R54-62_BAT3C.344.fa	CP064962	1	1338973	1338973	1338973	1083HQ	300_0	300_0	SPREPHQ	80.69	0	0	CIRCULAR	1	1	d__Bacteria;p__Patescibacteria;c__Gracilibacteria;o__UBA1369;f__2-02-FULL-48-14;g__2-02-FULL-48-14;s__	ESV8565.1377;tax=d:Bacteria,p:Patescibacteria,c:Gracilibacteria,o:Ca_Peregrinibacteria,f:midas_f_5174,g:midas_g_7188,s:midas_s_8565;	98	1377	JX040367.1.1416 Bacteria;Patescibacteria;Gracilibacteria;Candidatus Peregrinibacteria;uncultured bacterium	93.7	1416	6.70099	15.9926	0.0978845	0	0	0.00247788	0.000406154
Aved_18-Q3-R54-62_BAT3C.394.fa	JADJBS000000000	20	4788042	1429987	239402	1083HQ	377_1	377_1	SPREPHQ	97.87	0.95	50	NA	2	2	d__Bacteria;p__Proteobacteria;c__Gammaproteobacteria;o__Burkholderiales;f__Burkholderiaceae;g__PHCI01;s__	ESV901.1450;tax=d:Bacteria,p:Proteobacteria,c:Gammaproteobacteria,o:Betaproteobacteriales,f:Burkholderiaceae,g:Rhodoferax,s:midas_s_901;	100	1450	FPLP01005491.16.1523 Bacteria;Proteobacteria;Gammaproteobacteria;Burkholderiales;Comamonadaceae;Rhodoferax;metagenome	98.9	1508	6.09157	13.361	0.0917491	0	0	0.0129456	0.00405833
Aved_18-Q3-R54-62_BAT3C.448.fa	JADJBT000000000	51	5329360	358522	104497	1083HQ	500_1	500_1	NA	92.33	3.69	10.53	NA	1	1	d__Bacteria;p__Proteobacteria;c__Gammaproteobacteria;o__Ga0077536;f__Ga0077536;g__;s__	ESV3775.1431;tax=d:Bacteria,p:Proteobacteria,c:Gammaproteobacteria,o:Run-SP154,f:midas_f_27,g:midas_g_3775,s:midas_s_3775;	98.9	1433	FPLP01006773.14.1502 Bacteria;Proteobacteria;Gammaproteobacteria;Ga0077536;metagenome	98.7	1491	7.30096	9.09596	NA	0	0	0.0311138	0.00850727
Aved_18-Q3-R54-62_BAT3C.518.fa	JADJBU000000000	26	4437855	899950	170687	1083HQ	190_0	190_0	SPREPHQ	93.64	1.82	0	NA	1	1	d__Bacteria;p__Chloroflexota;c__Anaerolineae;o__Anaerolineales;f__envOPS12;g__OLB14;s__	ESV8483.1432;tax=d:Bacteria,p:Chloroflexi,c:Anaerolineae,o:Anaerolineales,f:Anaerolineaceae,g:Ca_Villigracilis,s:midas_s_6664;	97.4	1439	EF594055.1.1468 Bacteria;Chloroflexi;Anaerolineae;Anaerolineales;Anaerolineaceae;uncultured;uncultured bacterium	97.1	1475	21.2045	14.9466	0.29217	0	1	0.0154354	0.00322131
Aved_18-Q3-R54-62_BAT3C.540.fa	JADJBV000000000	2	9757120	6905894	4878560	1083HQ	475_0	475_0	SPREPHQ	95.48	4.84	0	NA	1	1	d__Bacteria;p__Myxococcota;c__UBA727;o__;f__;g__;s__	ESV7079.1480;tax=d:Bacteria,p:Proteobacteria,c:Deltaproteobacteria,o:Myxococcales,f:P3OB-42,g:midas_g_6017,s:midas_s_6017;	99.8	1480	EU234271.1.1519 Bacteria;Myxococcota;Myxococcia;Myxococcales;Myxococcaceae;P3OB-42;uncultured bacterium	99.4	1519	19.1062	24.5533	0.30156	0	0	0.00532665	0.00138948
Aved_18-Q3-R54-62_BAT3C.633.fa	JADJBW000000000	34	4209001	755144	123794	1083HQ	535_0	535_0	SPREPHQ	93.16	1.28	0	NA	1	1	d__Bacteria;p__Actinobacteriota;c__Acidimicrobiia;o__Microtrichales;f__Microtrichaceae;g__UBA11034;s__	ESV334.1444;tax=d:Bacteria,p:Actinobacteria,c:Acidimicrobiia,o:Microtrichales,f:Microtrichaceae,g:midas_g_120,s:midas_s_334;	99.4	1444	FPLM01006868.11.1512 Bacteria;Actinobacteriota;Acidimicrobiia;Microtrichales;Microtrichaceae;uncultured;metagenome	99.3	1502	7.19518	10.6803	1.76584	0	0	0.0302832	0.00970903
Aved_18-Q3-R54-62_BAT3C.689.fa	JADJBX000000000	21	3490229	871834	166201	1083HQ	247_0	247_0	SPREPHQ	93.56	0.99	0	NA	1	1	d__Bacteria;p__Chloroflexota;c__Dehalococcoidia;o__UBA2991;f__UBA2991;g__;s__	ESV8871.1412;tax=d:Bacteria,p:Chloroflexi,c:OLB14,o:midas_o_731,f:midas_f_731,g:midas_g_1412,s:midas_s_8871;	99	1412	LN567649.1.1322 Bacteria;Chloroflexi;OLB14;uncultured bacterium	97.1	1322	6.06418	10.332	0.0842463	0	0	0.03196	0.0100164
Aved_18-Q3-R54-62_BAT3C.695.fa	JADJBY000000000	12	4414082	1332661	367840	1083HQ	133_1	133_1	NA	94.31	2.81	57.14	NA	2	2	d__Bacteria;p__Bacteroidota;c__Bacteroidia;o__Chitinophagales;f__Saprospiraceae;g__OLB9;s__	ESV1267.1442;tax=d:Bacteria,p:Bacteroidetes,c:Bacteroidia,o:Chitinophagales,f:Saprospiraceae,g:Ca_Epiflobacter,s:midas_s_89;	99.2	1446	FPLP01001753.2.1491 Bacteria;Bacteroidota;Bacteroidia;Chitinophagales;Saprospiraceae;uncultured;metagenome	98.3	1491	6.31269	17.6802	NA	0	0	0.0163394	0.00497682
Aved_18-Q3-R54-62_BAT3C.95.fa	JADJBZ000000000	23	3737352	542357	162494	1083HQ	436_1	436_1	NA	90.74	3.11	15.38	NA	1	1	d__Bacteria;p__Proteobacteria;c__Gammaproteobacteria;o__Steroidobacterales;f__Steroidobacteraceae;g__ZC4RG30;s__	ESV273.1460;tax=d:Bacteria,p:Proteobacteria,c:Gammaproteobacteria,o:midas_o_26,f:midas_f_98,g:midas_g_273,s:midas_s_273;	98.7	1460	FPLP01007360.14.1531 Bacteria;Proteobacteria;Gammaproteobacteria;R7C24;metagenome	98.6	1518	6.32352	10.4387	NA	0	0	0.0275443	0.0100006
Aved_18-Q3-R54-62_BATAC.150.fa	JADJCA000000000	31	9023203	1442535	291071	1083HQ	478_0	478_0	SPREPHQ	90.48	3.25	0	NA	1	1	d__Bacteria;p__Myxococcota;c__Polyangia;o__Polyangiales;f__Polyangiaceae;g__;s__	ESV2895.1477;tax=d:Bacteria,p:Proteobacteria,c:Deltaproteobacteria,o:Myxococcales,f:Polyangiaceae,g:Pajaroellobacter,s:midas_s_2895;	99.8	1479	FPLP01006430.1.1324 Bacteria;Myxococcota;Polyangia;Polyangiales;Polyangiaceae;Pajaroellobacter;metagenome	98	1326	7.77219	12.7523	0.111131	0	1	0.0124977	0.00391708
Aved_18-Q3-R54-62_BATAC.192.fa	JADJCB000000000	13	5798759	918034	446058	1083HQ	208_1	208_1	NA	92.92	3.82	0	NA	1	1	d__Bacteria;p__Chloroflexota;c__Anaerolineae;o__Promineofilales;f__Promineofilaceae;g__GCA-2746795;s__	ESV461.1427;tax=d:Bacteria,p:Chloroflexi,c:Anaerolineae,o:Ardenticatenales,f:Ca_Promineofilaceae,g:midas_g_461,s:midas_s_461;	100	1427	FPLP01004046.106.1591 Bacteria;Chloroflexi;Anaerolineae;Ardenticatenales;uncultured;metagenome	99.9	1486	35.8175	68.4177	NA	0	1	0.0159808	0.00324483
Aved_18-Q3-R54-62_BATAC.241.fa	JADJCC000000000	9	3494599	1138009	388289	1083HQ	343_1	343_1	NA	91.3	2.55	77.78	NA	2	2	d__Bacteria;p__Proteobacteria;c__Gammaproteobacteria;o__Burkholderiales;f__Rhodocyclaceae;g__Fen-999;s__	ESV5535.1460;tax=d:Bacteria,p:Proteobacteria,c:Gammaproteobacteria,o:Betaproteobacteriales,f:Rhodocyclaceae,g:midas_g_5535,s:midas_s_5535;	99.9	1460	FPLP01001065.18.1535 Bacteria;Proteobacteria;Gammaproteobacteria;Burkholderiales;Rhodocyclaceae;uncultured;metagenome	99.9	1518	22.3875	44.0569	NA	0	0	0.010692	0.0030563
Aved_18-Q3-R54-62_BATAC.249.fa	JADJCD000000000	63	4456571	338141	70739.2	1083HQ	50_1	50_3	NA	96.93	3.63	62.5	NA	2	2	d__Bacteria;p__Bacteroidota;c__Ignavibacteria;o__Ignavibacteriales;f__Ignavibacteriaceae_A;g__UTCHB3;s__	ESV1940.1447;tax=d:Bacteria,p:Bacteroidetes,c:Ignavibacteria,o:Ignavibacteriales,f:Ignavibacteriaceae,g:Ignavibacterium,s:midas_s_1940;	99.8	1447	JN981887.1.1496 Bacteria;Bacteroidota;Ignavibacteria;Ignavibacteriales;Ignavibacteriaceae;Ignavibacterium;uncultured actinobacterium	98.3	1496	4.1806	12.9119	NA	0	0	0.0321773	0.00867134
Aved_18-Q3-R54-62_BATAC.253.fa	JADJCE000000000	7	3026160	1885054	432309	1083HQ	516_1	516_1	NA	99.25	1.24	60	NA	1	1	d__Bacteria;p__Proteobacteria;c__Alphaproteobacteria;o__Sphingomonadales;f__Sphingomonadaceae;g__Ga0077559;s__	ESV353.1409;tax=d:Bacteria,p:Proteobacteria,c:Alphaproteobacteria,o:Sphingomonadales,f:Sphingomonadaceae,g:midas_g_59,s:midas_s_353;	99.8	1409	KC683252.1.1482 Bacteria;Proteobacteria;Alphaproteobacteria;Sphingomonadales;Sphingomonadaceae;uncultured;uncultured bacterium	99.6	1480	6.7168	15.2846	NA	0	0	0.0195131	0.00431833
Aved_18-Q3-R54-62_BATAC.266.fa	JADJCF000000000	6	5122374	3021021	853729	1083HQ	149_1	149_1	NA	97.73	1.61	16.67	NA	2	1	d__Bacteria;p__Bacteroidota;c__Bacteroidia;o__Chitinophagales;f__Saprospiraceae;g__UBA3362;s__	ESV66.1450;tax=d:Bacteria,p:Bacteroidetes,c:Bacteroidia,o:Chitinophagales,f:Saprospiraceae,g:midas_g_65,s:midas_s_65;	99.9	1450	FPLP01013376.25.1519 Bacteria;Bacteroidota;Bacteroidia;Chitinophagales;Saprospiraceae;uncultured;metagenome	98.9	1496	6.25091	18.6163	NA	0	0	0.00348988	0.00111067
Aved_18-Q3-R54-62_BATAC.292.fa	JADJCG000000000	36	3647907	541814	101331	1083HQ	520_1	520_1	SPREPHQ	92.39	1.41	28.57	NA	1	1	d__Bacteria;p__Proteobacteria;c__Alphaproteobacteria;o__Caulobacterales;f__Hyphomonadaceae;g__SWB02;s__	ESV2783.1387;tax=d:Bacteria,p:Proteobacteria,c:Alphaproteobacteria,o:Caulobacterales,f:Hyphomonadaceae,g:SWB02,s:midas_s_2783;	98.8	1387	FQ659735.1.1286 Bacteria;Proteobacteria;Alphaproteobacteria;Caulobacterales;Hyphomonadaceae;SWB02;uncultured soil bacterium	99.3	1286	4.4576	10.8679	0.0752808	1	0	0.0606068	0.0155183
Aved_18-Q3-R54-62_BATAC.321_sub.fa	JADJCH000000000	76	5645544	420170	74283.5	1083HQ	379_0	379_0	SPREPHQ	95.16	0.62	0	NA	2	1	d__Bacteria;p__Proteobacteria;c__Gammaproteobacteria;o__Burkholderiales;f__Burkholderiaceae;g__;s__	ESV4628.1449;tax=d:Bacteria,p:Proteobacteria,c:Gammaproteobacteria,o:Betaproteobacteriales,f:Burkholderiaceae,g:Sphaerotilus,s:midas_s_4338;	100	1449	AY212650.1.1514 Bacteria;Proteobacteria;Gammaproteobacteria;Burkholderiales;Comamonadaceae;Sphaerotilus;uncultured bacterium	95.3	1527	40.6485	9.48808	0.554297	0	0	0.0100878	0.00274685
Aved_18-Q3-R54-62_BATAC.345.fa	JADJCI000000000	25	4274637	1000814	170986	1083HQ	235_1	235_1	NA	92.31	3.85	83.33	NA	1	1	d__Bacteria;p__Acidobacteriota;c__Blastocatellia;o__Pyrinomonadales;f__Pyrinomonadaceae;g__OLB17;s__	ESV518.1443;tax=d:Bacteria,p:Acidobacteria,c:Blastocatellia_Subgroup_4,o:Blastocatellales,f:Blastocatellaceae,g:JGI_0001001-H03,s:midas_s_518;	99.9	1443	FR749748.1.1486 Bacteria;Acidobacteriota;Blastocatellia;Blastocatellales;Blastocatellaceae;JGI 0001001-H03;uncultured Acidobacteria bacterium	99.3	1486	5.30258	15.1026	NA	0	0	0.0315626	0.0076655
Aved_18-Q3-R54-62_BATAC.358_cln.fa	CP064963	1	5037910	5037910	5037910	1083HQ	558_0	558_0	SPREPHQ	97.44	2.28	0	CIRCULAR	1	1	d__Bacteria;p__Cyanobacteria;c__Vampirovibrionia;o__Obscuribacterales;f__;g__;s__	ESV2716.1414;tax=d:Bacteria,p:Cyanobacteria,c:Melainabacteria,o:Obscuribacterales,f:midas_f_1393,g:Ca_Obscuribacter,s:midas_s_2716;	88.9	1446	FJ236039.1.1487 Bacteria;Cyanobacteria;Vampirivibrionia;Obscuribacterales;Obscuribacteraceae;uncultured bacterium	99.7	1487	9.55616	23.9343	0.139921	0	1	0.000813572	0.00023242
Aved_18-Q3-R54-62_BATAC.362.fa	JADJCJ000000000	7	3657326	1162264	522475	1083HQ	153_1	153_2	NA	94.48	0.49	0	NA	1	1	d__Bacteria;p__Bacteroidota;c__Bacteroidia;o__Chitinophagales;f__BACL12;g__;s__	ESV8382.1449;tax=d:Bacteria,p:Bacteroidetes,c:Bacteroidia,o:Chitinophagales,f:midas_f_536,g:midas_g_8382,s:midas_s_8382;	100	1449	HQ738408.1.1491 Bacteria;Bacteroidota;Bacteroidia;Chitinophagales;uncultured;uncultured bacterium	96.2	1491	6.02205	19.5444	NA	1	0	0.00808418	0.00306739
Aved_18-Q3-R54-62_BATAC.392.fa	JADJCK000000000	21	4776410	852585	227448	1083HQ	269_1	269_1	SPREPHQ	97.8	0	0	NA	1	1	d__Bacteria;p__Krumholzibacteriota;c__Krumholzibacteria;o__LZORAL124-64-63;f__LZORAL124-64-63;g__;s__	ESV4832.1487;tax=d:Bacteria,p:Ca_Fermentibacterota,c:Ca_Fermentibacteria,o:midas_o_753,f:midas_f_753,g:midas_g_753,s:midas_s_753;	100	1487	EF632751.1.1552 Bacteria;Latescibacterota;uncultured bacterium	99.4	1552	7.38584	11.3498	0.559359	0	0	0.0263674	0.0077082
Aved_18-Q3-R54-62_BATAC.490.fa	JADJCL000000000	7	3619951	1659561	517136	1083HQ	518_1	518_1	NA	98.91	0.43	0	NA	1	1	d__Bacteria;p__Proteobacteria;c__Alphaproteobacteria;o__Sphingomonadales;f__Sphingomonadaceae;g__UBA1936;s__	ESV59.1411;tax=d:Bacteria,p:Proteobacteria,c:Alphaproteobacteria,o:Sphingomonadales,f:Sphingomonadaceae,g:midas_g_59,s:midas_s_59;	100	1411	HM007527.1.1469 Bacteria;Proteobacteria;Alphaproteobacteria;Sphingomonadales;Sphingomonadaceae;uncultured;uncultured bacterium	99.5	1470	10.4123	22.5249	NA	0	0	0.00464345	0.00099638
Aved_18-Q3-R54-62_BATAC.500.fa	JADJCM000000000	10	4358088	1954133	435809	1083HQ	364_1	364_1	SPREPHQ	98.36	2.49	26.67	NA	2	2	d__Bacteria;p__Proteobacteria;c__Gammaproteobacteria;o__Xanthomonadales;f__Ahniellaceae;g__0-14-3-00-62-12;s__	ESV1375.1467;tax=d:Bacteria,p:Proteobacteria,c:Gammaproteobacteria,o:Xanthomonadales,f:Rhodanobacteraceae,g:midas_g_116,s:midas_s_953;	99.9	1467	JF319273.1.1466 Bacteria;Proteobacteria;Gammaproteobacteria;Xanthomonadales;Rhodanobacteraceae;Ahniella;uncultured gamma proteobacterium	97.7	1467	8.33979	15.0303	0.184765	0	0	0.0129816	0.0039526
Aved_18-Q3-R54-62_BATAC.558.fa	JADJCN000000000	57	5885621	1329498	103256	1083HQ	314_1	314_2	NA	97.67	4.81	50	NA	2	2	d__Bacteria;p__Proteobacteria;c__Gammaproteobacteria;o__Pseudomonadales;f__Halieaceae;g__Halioglobus;s__	ESV869.1456;tax=d:Bacteria,p:Proteobacteria,c:Gammaproteobacteria,o:Cellvibrionales,f:Halieaceae,g:OM60NOR5_clade,s:midas_s_869;	98.6	1456	JN609360.1.1495 Bacteria;Proteobacteria;Gammaproteobacteria;Cellvibrionales;Halieaceae;OM60(NOR5) clade;uncultured bacterium	97.9	1496	7.63823	12.4155	NA	1	0	0.0293157	0.00691287
Aved_18-Q3-R54-62_BATAC.560.fa	JADJCO000000000	5	4006449	1869789	801290	1083HQ	383_1	383_1	SPREPHQ	97.76	1.47	20	NA	1	1	d__Bacteria;p__Proteobacteria;c__Gammaproteobacteria;o__Burkholderiales;f__Burkholderiaceae;g__Ottowia;s__	ESV924.1451;tax=d:Bacteria,p:Proteobacteria,c:Gammaproteobacteria,o:Betaproteobacteriales,f:Burkholderiaceae,g:Ottowia,s:midas_s_924;	99.2	1452	FPLP01004441.16.1524 Bacteria;Proteobacteria;Gammaproteobacteria;Burkholderiales;Comamonadaceae;Ottowia;metagenome	98.9	1510	9.50488	16.3934	0.298252	0	0	0.0279458	0.00961161
Aved_18-Q3-R54-62_BATAC.570.fa	JADJCP000000000	15	3809948	1233875	253996	1083HQ	341_0	341_0	SPREPHQ	91.65	0.26	0	NA	1	1	d__Bacteria;p__Proteobacteria;c__Gammaproteobacteria;o__Burkholderiales;f__Hydrogenophilaceae;g__UBA3361;s__	ESV2315.1449;tax=d:Bacteria,p:Proteobacteria,c:Gammaproteobacteria,o:Betaproteobacteriales,f:Hydrogenophilaceae,g:midas_g_1040,s:midas_s_1040;	99.9	1449	FJ660557.1.1488 Bacteria;Proteobacteria;Gammaproteobacteria;Burkholderiales;Hydrogenophilaceae;uncultured;uncultured bacterium	99.6	1488	5.98216	11.2651	0.0865181	0	0	0.032315	0.0100426
Aved_18-Q3-R54-62_BATAC.601.fa	JADJCQ000000000	15	3961352	1273060	264090	1083HQ	232_1	232_1	NA	91.88	2.56	0	NA	1	1	d__Bacteria;p__Acidobacteriota;c__Blastocatellia;o__Pyrinomonadales;f__Pyrinomonadaceae;g__OLB17;s__	ESV1248.1444;tax=d:Bacteria,p:Acidobacteria,c:Blastocatellia_Subgroup_4,o:Blastocatellales,f:Blastocatellaceae,g:Stenotrophobacter,s:midas_s_1188;	99.9	1444	KX771542.1.1341 Bacteria;Acidobacteriota;Blastocatellia;Blastocatellales;Blastocatellaceae;Stenotrophobacter;uncultured bacterium	98	1341	5.33632	14.3888	NA	0	0	0.0171879	0.00456273
Aved_18-Q3-R54-62_BATAC.616.fa	JADJCR000000000	17	3254103	538713	191418	1083HQ	532_0	532_0	SPREPHQ	94.56	0.76	40	NA	1	1	d__Bacteria;p__Actinobacteriota;c__Actinobacteria;o__Nanopelagicales;f__GCA-2699445;g__;s__	ESV2837.1445;tax=d:Bacteria,p:Actinobacteria,c:Actinobacteria,o:Propionibacteriales,f:Nocardioidaceae,g:Nocardioides,s:midas_s_625;	93.2	1451	KC554529.1.1519 Bacteria;Actinobacteriota;Actinobacteria;Propionibacteriales;Nocardioidaceae;Nocardioides;uncultured bacterium	93.9	1521	6.20629	9.58192	0.165402	0	0	0.0260243	0.0073457
Aved_18-Q3-R54-62_BATAC.626.fa	JADJCS000000000	23	4870956	620391	211781	1083HQ	277_1	277_3	SPREPHQ	97.94	0.54	100	NA	1	1	d__Bacteria;p__Bacteroidota;c__Bacteroidia;o__Flavobacteriales;f__PHOS-HE28;g__PHOS-HE28;s__	ESV597.1445;tax=d:Bacteria,p:Bacteroidetes,c:Bacteroidia,o:Flavobacteriales,f:NS9_marine_group,g:midas_g_225,s:midas_s_597;	99.9	1445	DQ640656.1.1389 Bacteria;Bacteroidota;Bacteroidia;Flavobacteriales;NS9 marine group;uncultured Bacteroidetes bacterium	98.9	1395	7.31867	16.4836	0.304722	0	0	0.0307933	0.00813383
Aved_18-Q3-R54-62_BATAC.645_sub.fa	JADJCT000000000	59	3171843	211210	53760.1	1083HQ	181_1	181_1	NA	95.63	3.38	40	NA	3	3	d__Bacteria;p__Proteobacteria;c__Gammaproteobacteria;o__Pseudomonadales;f__Moraxellaceae;g__Agitococcus;s__Agitococcus sp002333125	ESV3170.1447;tax=d:Bacteria,p:Proteobacteria,c:Gammaproteobacteria,o:Pseudomonadales,f:Moraxellaceae,g:Agitococcus_lubricus_group,s:midas_s_3170;	99.5	1447	FPLP01000341.9.1513 Bacteria;Proteobacteria;Gammaproteobacteria;Pseudomonadales;Moraxellaceae;[Agitococcus] lubricus group;metagenome	98.7	1506	8.71009	14.1427	NA	1	0	0.0286953	0.00574824
Aved_18-Q3-R54-62_BATAC.765.fa	JADJCU000000000	9	3088792	1002871	343199	1083HQ	338_0	338_0	SPREPHQ	96.09	0	0	NA	1	1	d__Bacteria;p__AABM5-125-24;c__;o__;f__;g__;s__	ESV4727.1446;tax=d:Bacteria,p:Fibrobacteres,c:Chitinivibrionia,o:midas_o_1477,f:midas_f_1477,g:midas_g_1477,s:midas_s_4727;	83.6	1453	FMJJ01000012.131284.134557 Bacteria;Firmicutes;Bacilli;Bacillales;Bacillaceae;Bacillus;Bacillus cereus	83.6	1521	4.62422	10.988	0.0675905	0	0	0.00702387	0.00146974
Aved_18-Q3-R54-62_BATAC.767.fa	JADJCV000000000	5	4347427	2918923	869485	1083HQ	463_0	463_0	SPREPHQ	94.95	2.14	0	NA	2	2	d__Bacteria;p__Chloroflexota;c__Anaerolineae;o__Ardenticatenales;f__;g__;s__	ESV1676.1410;tax=d:Bacteria,p:Chloroflexi,c:Anaerolineae,o:SBR1031,f:midas_f_119,g:midas_g_1676,s:midas_s_1676;	99.8	1411	FPLP01006585.16.1483 Bacteria;Chloroflexi;Anaerolineae;SBR1031;metagenome	99	1469	11.0506	18.3867	0.313694	0	1	0.00740055	0.00249196
Aved_18-Q3-R54-62_BATAC.785.fa	JADJCW000000000	5	3320432	1782595	664086	1083HQ	28_1	28_2	NA	96.17	0.55	0	NA	2	2	d__Bacteria;p__Bacteroidota;c__Kapabacteria;o__Kapabacteriales;f__Kapabacteriaceae;g__UBA10438;s__UBA10438 sp002426145	ESV428.1409;tax=d:Bacteria,p:Bacteroidetes,c:Ignavibacteria,o:OPB56,f:midas_f_428,g:midas_g_428,s:midas_s_428;	100	1409	FPLP01012358.2.1414 Bacteria;Bacteroidota;Kapabacteria;Kapabacteriales;metagenome	99.7	1413	8.518	21.0441	NA	0	0	0.0121776	0.00237332
Aved_18-Q3-R54-62_BATAC.823_sub.fa	JADJCX000000000	35	4155192	510943	118720	1083HQ	291_1	291_1	SPREPHQ	95.84	1.79	60	NA	1	1	d__Bacteria;p__Bacteroidota;c__Bacteroidia;o__Flavobacteriales;f__PHOS-HE28;g__PHOS-HE28;s__	ESV1171.1446;tax=d:Bacteria,p:Bacteroidetes,c:Bacteroidia,o:Flavobacteriales,f:NS9_marine_group,g:midas_g_843,s:midas_s_1171;	99	1446	KC551764.1.1483 Bacteria;Bacteroidota;Bacteroidia;Flavobacteriales;NS9 marine group;uncultured bacterium	96.5	1484	5.24733	11.3499	0.255175	0	0	0.0266898	0.00788194
Aved_18-Q3-R54-62_BATAC.843.fa	JADJCY000000000	28	4961593	2122058	177200	1083HQ	503_1	503_2	SPREPHQ	98.9	2.38	0	NA	1	1	d__Bacteria;p__Gemmatimonadota;c__Gemmatimonadetes;o__Gemmatimonadales;f__GWC2-71-9;g__;s__	ESV395.1432;tax=d:Bacteria,p:Gemmatimonadetes,c:Gemmatimonadetes,o:Gemmatimonadales,f:Gemmatimonadaceae,g:midas_g_395,s:midas_s_395;	100	1432	FPLP01000356.16.1505 Bacteria;Gemmatimonadota;Gemmatimonadetes;Gemmatimonadales;Gemmatimonadaceae;uncultured;metagenome	99.9	1490	16.2312	20.8885	1.08939	0	0	0.0109795	0.00277553
Aved_18-Q3-R54-62_BATAC.851.fa	JADJCZ000000000	21	5688097	1146743	270862	1083HQ	239_1	239_4	NA	94.02	2.56	33.33	NA	1	1	d__Bacteria;p__Acidobacteriota;c__Blastocatellia;o__Pyrinomonadales;f__;g__;s__	ESV2551.1452;tax=d:Bacteria,p:Acidobacteria,c:Blastocatellia_Subgroup_4,o:11-24,f:midas_f_1424,g:midas_g_1424,s:midas_s_1424;	97.9	1452	FPLM01008826.16.1524 Bacteria;Acidobacteriota;Blastocatellia;11-24;metagenome	97.5	1510	6.27497	13.4406	NA	0	0	0.0127	0.00398691
Aved_18-Q3-R54-62_MAXAC.010.fa	JADJDA000000000	52	5311087	554211	102136	1083HQ	388_1	388_1	NA	93.51	4.46	62.5	NA	1	1	d__Bacteria;p__Proteobacteria;c__Gammaproteobacteria;o__Burkholderiales;f__Burkholderiaceae;g__Rubrivivax;s__	ESV81.1451;tax=d:Bacteria,p:Proteobacteria,c:Gammaproteobacteria,o:Betaproteobacteriales,f:Burkholderiaceae,g:Leptothrix,s:midas_s_81;	100	1451	FPLP01003697.16.1524 Bacteria;Proteobacteria;Gammaproteobacteria;Burkholderiales;Comamonadaceae;Leptothrix;metagenome	99.9	1509	64.735	112.983	NA	0	0	0.011333	0.00296408
Aved_18-Q3-R54-62_MAXAC.030.fa	JADJDB000000000	17	4397807	850159	258694	1083HQ	45_1	45_7	NA	94.24	1.64	66.67	NA	1	1	d__Bacteria;p__Bacteroidota;c__Ignavibacteria;o__SJA-28;f__B-1AR;g__UBA2330;s__	ESV73.1442;tax=d:Bacteria,p:Bacteroidetes,c:Ignavibacteria,o:SJA-28,f:midas_f_31,g:midas_g_31,s:midas_s_31;	100	1442	FPLP01006939.12.1511 Bacteria;Bacteroidota;SJA-28;metagenome	99.8	1500	10.023	30.3342	NA	0	0	0.029102	0.00694327
Aved_18-Q3-R54-62_MAXAC.055.fa	JADJDC000000000	40	4221617	677604	105540	1083HQ	126_1	126_4	NA	93.56	1.73	0	NA	2	1	d__Bacteria;p__Bacteroidota;c__Bacteroidia;o__Chitinophagales;f__Saprospiraceae;g__;s__	ESV37.1440;tax=d:Bacteria,p:Bacteroidetes,c:Bacteroidia,o:Chitinophagales,f:Saprospiraceae,g:Ca_Epiflobacter,s:midas_s_37;	99.7	1440	FPLP01007689.5.1503 Bacteria;Bacteroidota;Bacteroidia;Chitinophagales;Saprospiraceae;uncultured;metagenome	98.9	1500	3.53919	9.68239	NA	0	0	0.0156274	0.00481144
Aved_18-Q3-R54-62_MAXAC.057_sub.fa	JADJDD000000000	30	4467787	573090	148926	1083HQ	189_1	189_1	NA	91.82	4.55	20	NA	2	2	d__Bacteria;p__Chloroflexota;c__Anaerolineae;o__Anaerolineales;f__envOPS12;g__OLB14;s__	ESV6664.1432;tax=d:Bacteria,p:Chloroflexi,c:Anaerolineae,o:Anaerolineales,f:Anaerolineaceae,g:Ca_Villigracilis,s:midas_s_6664;	99.9	1432	KJ807881.1.1474 Bacteria;Chloroflexi;Anaerolineae;Anaerolineales;Anaerolineaceae;uncultured;uncultured bacterium	99.6	1474	13.2481	16.774	NA	0	1	0.0301135	0.00500577
Aved_18-Q3-R54-62_MAXAC.060.fa	JADJDE000000000	59	7691735	545840	130368	1083HQ	466_1	466_4	NA	93.66	3.41	12.5	NA	2	2	d__Bacteria;p__Myxococcota;c__Polyangia;o__Polyangiales;f__SG8-38;g__;s__	ESV6040.1479;tax=d:Bacteria,p:Proteobacteria,c:Deltaproteobacteria,o:Myxococcales,f:Sandaracinaceae,g:midas_g_4851,s:midas_s_4851;	99.8	1479	FN827194.1.1480 Bacteria;Myxococcota;Polyangia;Polyangiales;Sandaracinaceae;uncultured;uncultured bacterium	95	1483	7.83172	10.1844	NA	0	0	0.0206574	0.00630062
Aved_18-Q3-R54-62_MAXAC.067.fa	JADJDF000000000	19	5241478	1216072	275867	1083HQ	139_1	139_1	NA	96.16	3.71	22.22	NA	1	1	d__Bacteria;p__Bacteroidota;c__Bacteroidia;o__Chitinophagales;f__Saprospiraceae;g__;s__	ESV56.1459;tax=d:Bacteria,p:Bacteroidetes,c:Bacteroidia,o:Chitinophagales,f:Saprospiraceae,g:midas_g_56,s:midas_s_56;	99.9	1459	FPLP01011642.15.1487 Bacteria;Bacteroidota;Bacteroidia;Chitinophagales;Saprospiraceae;uncultured;metagenome	99.4	1477	10.2874	27.7796	NA	0	0	0.00634703	0.00201313
Aved_18-Q3-R54-62_MAXAC.082_sub.fa	JADJDG000000000	15	3645893	1687081	243060	1083HQ	513_1	513_1	NA	98.77	1.61	22.22	NA	2	2	d__Bacteria;p__Proteobacteria;c__Alphaproteobacteria;o__Sphingomonadales;f__Sphingomonadaceae;g__Novosphingobium;s__	ESV244.1409;tax=d:Bacteria,p:Proteobacteria,c:Alphaproteobacteria,o:Sphingomonadales,f:Sphingomonadaceae,g:Novosphingobium,s:midas_s_244;	100	1409	CU917975.1.1309 Bacteria;Proteobacteria;Alphaproteobacteria;Sphingomonadales;Sphingomonadaceae;Novosphingobium;uncultured bacterium	99.3	1309	9.59292	17.5983	NA	0	0	0.0248133	0.0058114
Aved_18-Q3-R54-62_MAXAC.086.fa	JADJDH000000000	38	4569298	591129	120245	1083HQ	402_1	402_3	NA	98.4	4.41	38.46	NA	2	2	d__Bacteria;p__Proteobacteria;c__Gammaproteobacteria;o__Burkholderiales;f__Palsa-1005;g__;s__	ESV3710.1453;tax=d:Bacteria,p:Proteobacteria,c:Gammaproteobacteria,o:Betaproteobacteriales,f:SC-I-84,g:midas_g_1341,s:midas_s_3710;	94.9	1455	GU455031.1.1494 Bacteria;Proteobacteria;Gammaproteobacteria;Burkholderiales;SC-I-84;uncultured bacterium	99.3	1494	9.73607	16.4486	NA	0	0	0.0443916	0.0128893
Aved_18-Q3-R54-62_MAXAC.090.fa	JADJDI000000000	34	4205571	1002752	123693	1083HQ	258_1	258_5	NA	94.83	2.22	0	NA	1	2	d__Bacteria;p__Bacteroidota;c__Bacteroidia;o__Chitinophagales;f__Chitinophagaceae;g__OLB11;s__	ESV679.1447;tax=d:Bacteria,p:Bacteroidetes,c:Bacteroidia,o:Chitinophagales,f:Chitinophagaceae,g:midas_g_679,s:midas_s_679;	98.9	1447	FPLP01006638.16.1458 Bacteria;Bacteroidota;Bacteroidia;Chitinophagales;Chitinophagaceae;uncultured;metagenome	98.6	1445	6.08317	16.9062	NA	0	0	0.0137564	0.00376796
Aved_18-Q3-R54-62_MAXAC.105.fa	JADJDJ000000000	12	4663951	1498022	388663	1083HQ	89_1	89_1	SPREPHQ	96.06	0.74	50	NA	1	1	d__Bacteria;p__Bacteroidota;c__Bacteroidia;o__Chitinophagales;f__Chitinophagaceae;g__JJ008;s__	ESV726.1453;tax=d:Bacteria,p:Bacteroidetes,c:Bacteroidia,o:Chitinophagales,f:Chitinophagaceae,g:Terrimonas,s:midas_s_548;	99.7	1453	JN679161.1.1499 Bacteria;Bacteroidota;Bacteroidia;Chitinophagales;Chitinophagaceae;Terrimonas;uncultured Trachelomonas	99	1499	4.94137	14.3886	0.168731	0	0	0.0196755	0.00423371
Aved_18-Q3-R54-62_MAXAC.112.fa	JADJDK000000000	23	4683136	1311927	203615	1083HQ	150_1	150_3	NA	96.29	1.73	60	NA	2	1	d__Bacteria;p__Bacteroidota;c__Bacteroidia;o__Chitinophagales;f__Saprospiraceae;g__UBA3362;s__	ESV177.1454;tax=d:Bacteria,p:Bacteroidetes,c:Bacteroidia,o:Chitinophagales,f:Saprospiraceae,g:midas_g_65,s:midas_s_177;	99.7	1454	JN391572.1.1497 Bacteria;Bacteroidota;Bacteroidia;Chitinophagales;Saprospiraceae;uncultured;uncultured bacterium	99.1	1498	4.67307	13.2843	NA	0	0	0.0169044	0.00719837
Aved_18-Q3-R54-62_MAXAC.126.fa	JADJDL000000000	31	6520271	2039414	210331	1083HQ	484_1	484_3	NA	97.8	2.3	0	NA	2	2	d__Bacteria;p__Gemmatimonadota;c__Gemmatimonadetes;o__Gemmatimonadales;f__Gemmatimonadaceae;g__SCN-70-22;s__	ESV929.1448;tax=d:Bacteria,p:Gemmatimonadetes,c:Gemmatimonadetes,o:Gemmatimonadales,f:Gemmatimonadaceae,g:midas_g_764,s:midas_s_929;	100	1448	JN609373.1.1487 Bacteria;Gemmatimonadota;Gemmatimonadetes;Gemmatimonadales;Gemmatimonadaceae;uncultured;uncultured bacterium	98.5	1490	10.3279	17.4601	NA	0	0	0.0206121	0.0051788
Aved_18-Q3-R54-62_MAXAC.142.fa	JADJDM000000000	36	4522176	631785	125616	1083HQ	72_0	72_0	SPREPHQ	97.04	4.03	36.36	NA	2	2	d__Bacteria;p__Bacteroidota;c__Bacteroidia;o__AKYH767;f__b-17BO;g__;s__	ESV2883.1442;tax=d:Bacteria,p:Bacteroidetes,c:Bacteroidia,o:Sphingobacteriales,f:env.OPS_17,g:midas_g_2883,s:midas_s_2883;	99.4	1444	FPLP01007043.15.1497 Bacteria;Bacteroidota;Bacteroidia;Sphingobacteriales;env.OPS 17;metagenome	98.9	1487	6.39709	11.8279	0.147119	0	1	0.0235943	0.00578604
Aved_18-Q3-R54-62_MAXAC.153.fa	JADJDN000000000	29	4682263	825888	161457	1083HQ	169_1	169_3	NA	94.76	2.46	28.57	NA	1	1	d__Bacteria;p__Bacteroidota;c__Bacteroidia;o__AKYH767-A;f__2013-40CM-41-45;g__;s__	ESV300.1445;tax=d:Bacteria,p:Bacteroidetes,c:Bacteroidia,o:Sphingobacteriales,f:AKYH767,g:midas_g_300,s:midas_s_300;	99.3	1445	FPLP01000248.4.1486 Bacteria;Bacteroidota;Bacteroidia;Sphingobacteriales;AKYH767;metagenome	99.2	1483	3.7057	10.7805	NA	0	0	0.0207085	0.0083168
Aved_18-Q3-R54-62_MAXAC.186.fa	JADJDO000000000	43	5086733	680454	118296	1083HQ	392_0	392_0	SPREPHQ	95.91	3.89	63.64	NA	1	1	d__Bacteria;p__Proteobacteria;c__Gammaproteobacteria;o__Burkholderiales;f__Burkholderiaceae;g__Ideonella_A;s__	ESV4800.1453;tax=d:Bacteria,p:Proteobacteria,c:Gammaproteobacteria,o:Betaproteobacteriales,f:Burkholderiaceae,g:Rhizobacter,s:midas_s_4800;	99.9	1453	FPLP01011746.17.1528 Bacteria;Proteobacteria;Gammaproteobacteria;Burkholderiales;Comamonadaceae;Rhizobacter;metagenome	99.7	1512	11.6384	14.2673	0.224548	0	0	0.0284515	0.0083308
Aved_18-Q3-R54-62_MAXAC.228_sub.fa	JADJDP000000000	56	3979298	350306	71058.9	1083HQ	286_0	286_0	SPREPHQ	95.7	1.88	25	NA	1	1	d__Bacteria;p__Bacteroidota;c__Bacteroidia;o__Flavobacteriales;f__PHOS-HE28;g__PHOS-HE28;s__	ESV937.1445;tax=d:Bacteria,p:Bacteroidetes,c:Bacteroidia,o:Flavobacteriales,f:NS9_marine_group,g:midas_g_225,s:midas_s_937;	99.6	1445	FPLP01001297.10.1469 Bacteria;Bacteroidota;Bacteroidia;Flavobacteriales;NS9 marine group;metagenome	99.5	1460	5.54716	12.6462	0.0988046	0	0	0.0495843	0.0137886
Aved_18-Q3-R54-62_MAXAC.235.fa	JADJDQ000000000	24	5965215	1692874	248551	1083HQ	380_0	380_0	SPREPHQ	98.1	1.46	16.67	NA	2	2	d__Bacteria;p__Proteobacteria;c__Gammaproteobacteria;o__Burkholderiales;f__Burkholderiaceae;g__;s__	ESV3056.1449;tax=d:Bacteria,p:Proteobacteria,c:Gammaproteobacteria,o:Betaproteobacteriales,f:Burkholderiaceae,g:Leptothrix,s:midas_s_1298;	99.4	1450	FM886869.1.1214 Bacteria;Proteobacteria;Gammaproteobacteria;Burkholderiales;Comamonadaceae;Leptothrix;Leptothrix mobilis	98.4	1214	12.0592	9.80697	0.167094	0	0	0.0148396	0.00404556
Aved_18-Q3-R54-62_MAXAC.248_sub.fa	JADJDR000000000	17	5950811	1613285	350048	1083HQ	550_1	550_1	NA	97.21	0.27	100	NA	2	2	d__Bacteria;p__Actinobacteriota;c__Actinobacteria;o__Actinomycetales;f__Kineosporiaceae;g__;s__	ESV327.1441;tax=d:Bacteria,p:Actinobacteria,c:Actinobacteria,o:Kineosporiales,f:Kineosporiaceae,g:midas_g_327,s:midas_s_327;	99.9	1441	FPLM01007835.18.1285 Bacteria;Actinobacteriota;Actinobacteria;Actinomycetales;Actinomycetaceae;uncultured;metagenome	98.7	1269	14.5429	23.0761	NA	0	0	0.00969763	0.00266187
Aved_18-Q3-R54-62_MAXAC.265.fa	JADJDS000000000	12	4358578	2465059	363215	1083HQ	146_2	146_2	NA	99.01	3.96	77.78	NA	2	1	d__Bacteria;p__Bacteroidota;c__Bacteroidia;o__Chitinophagales;f__Saprospiraceae;g__UBA3362;s__	ESV1289.1456;tax=d:Bacteria,p:Bacteroidetes,c:Bacteroidia,o:Chitinophagales,f:Saprospiraceae,g:midas_g_6,s:midas_s_862;	100	1456	KF533849.1.1492 Bacteria;Bacteroidota;Bacteroidia;Chitinophagales;Saprospiraceae;uncultured;uncultured bacterium	99.6	1492	21.2557	53.9281	NA	0	0	0.00282133	0.000645605
Aved_18-Q3-R54-62_MAXAC.289.fa	JADJDT000000000	52	5135008	519296	98750.2	1083HQ	470_0	470_0	SPREPHQ	94.39	3.87	25	NA	1	1	d__Bacteria;p__Myxococcota;c__Polyangia;o__GCA-2747355;f__GCA-2747355;g__;s__	ESV5277.1483;tax=d:Bacteria,p:Proteobacteria,c:Deltaproteobacteria,o:Myxococcales,f:UASB-TL25,g:midas_g_5277,s:midas_s_5277;	98.9	1483	FPLP01008049.16.1556 Bacteria;Myxococcota;Polyangia;UASB-TL25;metagenome	98.6	1541	9.04199	11.4898	0.194619	0	0	0.0350816	0.0111063
Aved_18-Q3-R54-62_MAXAC.290.fa	JADJDU000000000	31	3923940	666474	126579	1083HQ	536_0	536_0	SPREPHQ	90.6	0.85	0	NA	1	1	d__Bacteria;p__Actinobacteriota;c__Acidimicrobiia;o__Microtrichales;f__UBA8139;g__;s__	ESV290.1445;tax=d:Bacteria,p:Actinobacteria,c:Acidimicrobiia,o:Microtrichales,f:Iamiaceae,g:Iamia,s:midas_s_290;	98.9	1445	FPLM01003463.11.1513 Bacteria;Actinobacteriota;Acidimicrobiia;Microtrichales;Iamiaceae;Iamia;metagenome	98.7	1503	10.7214	12.7696	0.280316	0	1	0.0211747	0.00574722
Aved_18-Q3-R54-62_MAXAC.293.fa	JADJDV000000000	9	3773590	908635	419288	1083HQ	382_1	382_1	SPREPHQ	97.96	0.47	0	NA	1	1	d__Bacteria;p__Proteobacteria;c__Gammaproteobacteria;o__Burkholderiales;f__Burkholderiaceae;g__Ottowia;s__	ESV1352.1453;tax=d:Bacteria,p:Proteobacteria,c:Gammaproteobacteria,o:Betaproteobacteriales,f:Burkholderiaceae,g:Ottowia,s:midas_s_482;	99.9	1453	FPLP01004883.15.1525 Bacteria;Proteobacteria;Gammaproteobacteria;Burkholderiales;Comamonadaceae;Ottowia;metagenome	99.7	1511	10.2402	17.9775	0.367709	0	0	0.0215324	0.00665827
Aved_18-Q3-R54-62_MAXAC.297.fa	JADJDW000000000	32	4787578	604642	149612	1083HQ	43_1	43_3	NA	92.51	4.37	72.73	NA	1	1	d__Bacteria;p__Bacteroidota;c__Ignavibacteria;o__SJA-28;f__B-1AR;g__;s__	ESV137.1441;tax=d:Bacteria,p:Bacteroidetes,c:Ignavibacteria,o:SJA-28,f:midas_f_31,g:midas_g_31,s:midas_s_137;	97.4	1443	FPLP01006554.11.1509 Bacteria;Bacteroidota;SJA-28;metagenome	97.3	1501	4.89882	14.1272	NA	0	0	0.0361627	0.0104978
Aved_18-Q3-R54-62_MAXAC.302.fa	JADJDX000000000	15	4053641	1326621	270243	1083HQ	273_1	273_1	NA	100	1.61	100	NA	1	1	d__Bacteria;p__Bacteroidota;c__Bacteroidia;o__Flavobacteriales;f__PHOS-HE28;g__PHOS-HE28;s__PHOS-HE28 sp002396605	ESV434.1444;tax=d:Bacteria,p:Bacteroidetes,c:Bacteroidia,o:Flavobacteriales,f:NS9_marine_group,g:midas_g_434,s:midas_s_434;	99.7	1444	FPLP01010553.10.1513 Bacteria;Bacteroidota;Bacteroidia;Flavobacteriales;NS9 marine group;metagenome	99.2	1504	6.44705	14.2151	NA	0	0	0.00918384	0.00288296
Aved_18-Q3-R54-62_MAXAC.321.fa	JADJDY000000000	5	2607699	2523827	521540	1083HQ	221_1	221_1	NA	97.75	1.12	100	NA	1	1	d__Bacteria;p__Elusimicrobiota;c__Elusimicrobia;o__F11;f__FEN-1173;g__;s__	ESV595.1458;tax=d:Bacteria,p:Elusimicrobia,c:Elusimicrobia,o:MVP-88,f:midas_f_595,g:midas_g_595,s:midas_s_595;	100	1458	FPLP01009312.6.1482 Bacteria;Elusimicrobiota;Elusimicrobia;MVP-88;metagenome	99.7	1477	19.0033	18.2338	NA	0	1	0.00249208	0.000683879
Aved_18-Q3-R54-62_MAXAC.344.fa	JADJDZ000000000	7	4452840	4167716	636120	1083HQ	125_1	125_1	NA	99.01	3.69	62.5	NA	2	2	d__Bacteria;p__Bacteroidota;c__Bacteroidia;o__Chitinophagales;f__UBA2359;g__;s__	ESV1223.1447;tax=d:Bacteria,p:Bacteroidetes,c:Bacteroidia,o:Chitinophagales,f:37-13,g:midas_g_1223,s:midas_s_1223;	100	1447	JF828737.1.1489 Bacteria;Bacteroidota;Bacteroidia;Chitinophagales;37-13;uncultured bacterium	99.3	1492	39.8775	72.2617	NA	0	0	0.000211513	6.7e-05
Aved_18-Q3-R54-62_MAXAC.378.fa	JADJEA000000000	31	4137894	1745823	133480	1083HQ	549_0	549_0	SPREPHQ	98.36	3.01	42.86	NA	1	1	d__Bacteria;p__Actinobacteriota;c__Actinobacteria;o__Actinomycetales;f__Dermatophilaceae;g__Tetrasphaera_A;s__	ESV5717.1442;tax=d:Bacteria,p:Actinobacteria,c:Actinobacteria,o:Micrococcales,f:Intrasporangiaceae,g:Tetrasphaera,s:midas_s_1404;	99.6	1442	FPLP01006138.12.1451 Bacteria;Actinobacteriota;Actinobacteria;Micrococcales;Intrasporangiaceae;Tetrasphaera;metagenome	99.2	1440	7.07911	11.1675	0.253644	0	0	0.0196122	0.00593122
Aved_18-Q3-R54-62_MAXAC.386.fa	JADJEB000000000	38	5427890	747583	142839	1083HQ	266_1	266_1	NA	99.01	3.47	66.67	NA	2	2	d__Bacteria;p__Bacteroidota;c__Bacteroidia;o__Chitinophagales;f__Saprospiraceae;g__;s__	ESV5222.1447;tax=d:Bacteria,p:Bacteroidetes,c:Bacteroidia,o:Chitinophagales,f:Saprospiraceae,g:midas_g_1838,s:midas_s_1838;	99.9	1447	FPLP01008483.10.1471 Bacteria;Bacteroidota;Bacteroidia;Chitinophagales;Saprospiraceae;uncultured;metagenome	98.8	1463	9.89538	23.928	NA	0	0	0.0293486	0.00540045
Aved_18-Q3-R54-62_MAXAC.390.fa	JADJEC000000000	18	4322873	812187	240160	1083HQ	276_1	276_1	NA	98.92	1.34	100	NA	1	1	d__Bacteria;p__Bacteroidota;c__Bacteroidia;o__Flavobacteriales;f__PHOS-HE28;g__PHOS-HE28;s__	ESV758.1445;tax=d:Bacteria,p:Bacteroidetes,c:Bacteroidia,o:Flavobacteriales,f:NS9_marine_group,g:midas_g_385,s:midas_s_758;	99.8	1445	HG917637.1.1445 Bacteria;Bacteroidota;Bacteroidia;Flavobacteriales;NS9 marine group;uncultured bacterium	99.8	1445	7.76253	17.3601	NA	0	0	0.00823258	0.00260066
Aved_18-Q3-R54-62_MAXAC.392.fa	JADJED000000000	2	2838944	2770967	1419472	1083HQ	30_1	30_1	SPREPHQ	94.57	1.59	0	NA	1	1	d__Bacteria;p__Proteobacteria;c__Alphaproteobacteria;o__Micavibrionales;f__Micavibrionaceae;g__;s__	ESV2943.1409;tax=d:Bacteria,p:Proteobacteria,c:Alphaproteobacteria,o:Micavibrionales,f:Micavibrionaceae,g:midas_g_2943,s:midas_s_2943;	100	1409	FPLP01001211.17.1483 Bacteria;Proteobacteria;Alphaproteobacteria;Micavibrionales;Micavibrionaceae;uncultured;metagenome	99.8	1467	25.4405	56.9623	0.929559	0	0	7.67e-05	2.33e-05
Aved_18-Q3-R54-62_MAXAC.397_sub.fa	JADJEE000000000	12	9612643	3673469	801054	1083HQ	507_1	507_1	SPREPHQ	95.61	1.13	0	NA	1	1	d__Bacteria;p__Myxococcota;c__Polyangia;o__Nannocystales;f__Nannocystaceae;g__Ga0077550;s__	ESV3982.1466;tax=d:Bacteria,p:Proteobacteria,c:Deltaproteobacteria,o:Myxococcales,f:Nannocystaceae,g:Nannocystis,s:midas_s_3982;	99.3	1466	JN679172.1.1510 Bacteria;Myxococcota;Polyangia;Nannocystales;Nannocystaceae;Nannocystis;uncultured Myxococcales bacterium	99	1510	12.3395	17.2359	0.278562	0	0	0.00318316	0.00115163
Aved_18-Q3-R54-62_MAXAC.403.fa	JADJEF000000000	22	4117193	1928512	187145	1083HQ	354_1	354_1	SPREPHQ	96.18	0.49	100	NA	2	2	d__Bacteria;p__Proteobacteria;c__Gammaproteobacteria;o__Burkholderiales;f__Rhodocyclaceae;g__;s__	ESV3126.1458;tax=d:Bacteria,p:Proteobacteria,c:Gammaproteobacteria,o:Betaproteobacteriales,f:Rhodocyclaceae,g:Sulfuritalea,s:midas_s_3126;	99.7	1459	FPLP01006290.16.1531 Bacteria;Proteobacteria;Gammaproteobacteria;Burkholderiales;Rhodocyclaceae;Sulfuritalea;metagenome	98.5	1517	10.8341	18.695	0.158288	0	0	0.00726904	0.00170775
Aved_18-Q3-R54-62_MAXAC.406.fa	JADJEG000000000	53	4236341	625559	79931	1083HQ	268_1	268_1	NA	97.25	2.2	50	NA	1	1	d__Bacteria;p__Krumholzibacteriota;c__Krumholzibacteria;o__LZORAL124-64-63;f__LZORAL124-64-63;g__;s__	ESV5048.1479;tax=d:Bacteria,p:Ca_Fermentibacterota,c:Ca_Fermentibacteria,o:midas_o_753,f:midas_f_753,g:midas_g_4788,s:midas_s_4788;	100	1479	FN824902.1.1305 Bacteria;Latescibacterota;uncultured bacterium	99.8	1305	13.5935	21.0033	NA	0	0	0.0421532	0.0145483
Aved_18-Q3-R54-62_MAXAC.418.fa	JADJEH000000000	17	3383257	1041263	199015	1083HQ	336_1	336_1	SPREPHQ	98.9	0	0	NA	1	1	d__Bacteria;p__AABM5-125-24;c__;o__;f__;g__;s__	ESV2815.1446;tax=d:Bacteria,p:Fibrobacteres,c:Chitinivibrionia,o:midas_o_1477,f:midas_f_1477,g:midas_g_1477,s:midas_s_2815;	100	1446	FPLP01005816.16.1519 Bacteria;Fibrobacterota;Chitinivibrionia;uncultured;metagenome	99.7	1505	10.3459	19.9553	0.154914	0	0	0.0108368	0.00218119
Aved_18-Q3-R54-62_MAXAC.426.fa	JADJEI000000000	14	4007487	2080515	286249	1083HQ	52_1	52_1	SPREPHQ	95.51	2.35	50	NA	2	1	d__Bacteria;p__Bacteroidota;c__Ignavibacteria;o__Ignavibacteriales;f__Ignavibacteriaceae;g__;s__	ESV1255.1467;tax=d:Bacteria,p:Bacteroidetes,c:Ignavibacteria,o:Ignavibacteriales,f:PHOS-HE36,g:midas_g_179,s:midas_s_1255;	100	1467	JN391717.1.1510 Bacteria;Bacteroidota;Ignavibacteria;Ignavibacteriales;PHOS-HE36;uncultured bacterium	96	1514	6.02475	18.652	0.478582	0	0	0.0186067	0.00538553
Aved_18-Q3-R54-62_MAXAC.439.fa	JADJEJ000000000	22	5477474	1166418	248976	1083HQ	63_1	63_1	NA	93.88	0.5	0	NA	2	2	d__Bacteria;p__Bacteroidota;c__Bacteroidia;o__Chitinophagales;f__Saprospiraceae;g__;s__	ESV1409.1447;tax=d:Bacteria,p:Bacteroidetes,c:Bacteroidia,o:Chitinophagales,f:Saprospiraceae,g:midas_g_1409,s:midas_s_1409;	95.5	1447	FPLP01005906.17.1520 Bacteria;Bacteroidota;Bacteroidia;Chitinophagales;Saprospiraceae;uncultured;metagenome	94.8	1505	7.34062	9.38034	NA	0	0	0.0139676	0.00459261
Aved_18-Q3-R54-62_MAXAC.457.fa	JADJEK000000000	24	5892551	1508603	245523	1083HQ	467_0	467_0	SPREPHQ	93.18	0	0	NA	1	1	d__Bacteria;p__Planctomycetota;c__UBA1135;o__;f__;g__;s__	ESV4651.1475;tax=d:Bacteria,p:Planctomycetes,c:OM190,o:midas_o_3911,f:midas_f_3911,g:midas_g_4651,s:midas_s_4651;	83	1480	JQ580347.1.1504 Bacteria;Planctomycetota;OM190;uncultured planctomycete	91.3	1510	16.5478	9.70977	0.236681	1	1	0.00418924	0.00145224
Bjer_18-Q3-R1-45_BAT3C.1.fa	JADJEL000000000	5	2618330	1095834	523666	1083HQ	360_1	360_1	NA	98.43	0.93	0	NA	2	2	d__Bacteria;p__Proteobacteria;c__Gammaproteobacteria;o__Xanthomonadales;f__Xanthomonadaceae;g__Thermomonas;s__	ESV203.1467;tax=d:Bacteria,p:Proteobacteria,c:Gammaproteobacteria,o:Xanthomonadales,f:Xanthomonadaceae,g:Thermomonas,s:midas_s_203;	99.9	1467	EU864458.1.1507 Bacteria;Proteobacteria;Gammaproteobacteria;Xanthomonadales;Xanthomonadaceae;Thermomonas;uncultured bacterium	99.5	1509	22.7417	37.959	NA	0	0	0.0119816	0.00347182
Bjer_18-Q3-R1-45_BAT3C.132.fa	JADJEM000000000	15	3808083	886310	253872	1083HQ	381_1	381_6	NA	90.2	0.47	0	NA	2	2	d__Bacteria;p__Proteobacteria;c__Gammaproteobacteria;o__Burkholderiales;f__Burkholderiaceae;g__;s__	ESV50.1455;tax=d:Bacteria,p:Proteobacteria,c:Gammaproteobacteria,o:Betaproteobacteriales,f:Burkholderiaceae,g:midas_g_33,s:midas_s_50;	99.9	1455	FPLM01004542.12.1524 Bacteria;Proteobacteria;Gammaproteobacteria;Burkholderiales;Comamonadaceae;uncultured;metagenome	99	1514	16.185	27.708	NA	0	0	0.0537541	0.0122788
Bjer_18-Q3-R1-45_BAT3C.170.fa	JADJEN000000000	15	4946673	1193886	329778	1083HQ	267_2	267_3	NA	91.94	3.03	16.67	NA	2	2	d__Bacteria;p__Bacteroidota;c__Bacteroidia;o__Chitinophagales;f__Saprospiraceae;g__Haliscomenobacter;s__	ESV217.1437;tax=d:Bacteria,p:Bacteroidetes,c:Bacteroidia,o:Chitinophagales,f:Saprospiraceae,g:Haliscomenobacter,s:midas_s_217;	99.6	1437	KC551729.1.1474 Bacteria;Bacteroidota;Bacteroidia;Chitinophagales;Saprospiraceae;Haliscomenobacter;uncultured bacterium	98.4	1475	4.60099	9.77452	NA	0	0	0.0159719	0.00626393
Bjer_18-Q3-R1-45_BAT3C.178.fa	JADJEO000000000	13	2219840	678575	170757	1083HQ	36_0	36_0	SPREPHQ	92.86	2.78	14.29	NA	2	2	d__Bacteria;p__Bacteroidota;c__Bacteroidia;o__Bacteroidales;f__DTU049;g__DTU049;s__DTU049 sp001512885	ESV16.1463;tax=d:Bacteria,p:Bacteroidetes,c:Bacteroidia,o:Sphingobacteriales,f:Lentimicrobiaceae,g:midas_g_16,s:midas_s_16;	98.9	1468	CZCB01007045.46.1566 Bacteria;Bacteroidota;Bacteroidia;Sphingobacteriales;Lentimicrobiaceae;Lentimicrobium;anaerobic digester metagenome	99	1526	8.2298	9.05913	0.135326	0	0	0.00604007	0.00233316
Bjer_18-Q3-R1-45_BAT3C.2.fa	JADJEP000000000	22	3873111	860277	176050	1083HQ	88_1	88_1	NA	93.08	2.13	33.33	NA	1	1	d__Bacteria;p__Bacteroidota;c__Bacteroidia;o__Chitinophagales;f__Chitinophagaceae;g__JJ008;s__	ESV90.1453;tax=d:Bacteria,p:Bacteroidetes,c:Bacteroidia,o:Chitinophagales,f:Chitinophagaceae,g:Terrimonas,s:midas_s_90;	99.2	1453	JQ723677.1.1496 Bacteria;Bacteroidota;Bacteroidia;Chitinophagales;Chitinophagaceae;Terrimonas;uncultured Sphingobacteriales bacterium	98.9	1496	5.42242	12.6312	NA	0	0	0.011979	0.00310433
Bjer_18-Q3-R1-45_BAT3C.201_fly.fa	CP064964	1	1082254	1082254	1082254	1083HQ	555_0	555_0	SPREPHQ	71.78	0	0	CIRCULAR	1	1	d__Bacteria;p__Patescibacteria;c__ABY1;o__SG8-24;f__2-12-FULL-60-25;g__21-14-all-47-17;s__	ESV6199.1440;tax=d:Bacteria,p:Patescibacteria,c:ABY1,o:Ca_Falkowbacteria,f:midas_f_5033,g:midas_g_5033,s:midas_s_5033;	78	1460	FPLP01008450.7.1232 Bacteria;Patescibacteria;ABY1;Candidatus Magasanikbacteria;metagenome	99.3	1226	8.21594	15.7215	0.13717	0	1	0.0042287	0.00108754
Bjer_18-Q3-R1-45_BAT3C.220.fa	JADJEQ000000000	47	6695176	414019	142450	1083HQ	299_0	299_0	SPREPHQ	97.85	4.84	63.64	NA	2	2	d__Bacteria;p__Bacteroidota;c__Bacteroidia;o__Bacteroidales;f__Lentimicrobiaceae;g__Lentimicrobium;s__	ESV362.1446;tax=d:Bacteria,p:Bacteroidetes,c:Bacteroidia,o:Sphingobacteriales,f:Lentimicrobiaceae,g:midas_g_362,s:midas_s_362;	99.9	1446	FPLM01007412.16.1519 Bacteria;Bacteroidota;Bacteroidia;Sphingobacteriales;Lentimicrobiaceae;Lentimicrobium;metagenome	98.8	1504	10.3416	18.8681	0.154795	0	0	0.0299555	0.00639476
Bjer_18-Q3-R1-45_BAT3C.224.fa	JADJER000000000	3	4293318	2152179	1431106	1083HQ	253_1	253_1	NA	99.73	0.54	100	NA	1	1	d__Bacteria;p__Bacteroidota;c__Bacteroidia;o__Flavobacteriales;f__PHOS-HE28;g__PHOS-HE28;s__	ESV385.1443;tax=d:Bacteria,p:Bacteroidetes,c:Bacteroidia,o:Flavobacteriales,f:NS9_marine_group,g:midas_g_385,s:midas_s_385;	100	1443	FPLP01008662.1.1495 Bacteria;Bacteroidota;Bacteroidia;Flavobacteriales;NS9 marine group;metagenome	99.7	1495	11.9998	29.9494	NA	0	0	0.00850054	0.00162755
Bjer_18-Q3-R1-45_BAT3C.235.fa	JADJES000000000	26	3435766	849247	132145	1083HQ	198_0	198_0	SPREPHQ	90.73	2.39	66.67	NA	1	1	d__Bacteria;p__Proteobacteria;c__Gammaproteobacteria;o__Burkholderiales;f__Nitrosomonadaceae;g__Nitrosomonas;s__	ESV717.1460;tax=d:Bacteria,p:Proteobacteria,c:Gammaproteobacteria,o:Betaproteobacteriales,f:Nitrosomonadaceae,g:Nitrosomonas,s:midas_s_717;	99.8	1460	FPLP01004469.13.1531 Bacteria;Proteobacteria;Gammaproteobacteria;Burkholderiales;Nitrosomonadaceae;Nitrosomonas;metagenome	99.4	1519	10.9156	13.8101	0.323108	0	0	0.0597366	0.0133773
Bjer_18-Q3-R1-45_BAT3C.258.fa	JADJET000000000	25	3075447	493074	123018	1083HQ	319_1	319_3	SPREPHQ	92.46	2.22	33.33	NA	1	1	d__Bacteria;p__Proteobacteria;c__Gammaproteobacteria;o__Pseudomonadales;f__Porticoccaceae;g__;s__	ESV8116.1455;tax=d:Bacteria,p:Proteobacteria,c:Gammaproteobacteria,o:Cellvibrionales,f:Spongiibacteraceae,g:BD1-7_clade,s:midas_s_263;	97.9	1456	FPLP01002188.10.1523 Bacteria;Proteobacteria;Gammaproteobacteria;Cellvibrionales;Spongiibacteraceae;BD1-7 clade;metagenome	97.6	1515	11.2566	8.96092	0.345827	1	0	0.0229655	0.00646421
Bjer_18-Q3-R1-45_BAT3C.293.fa	JADJEU000000000	22	4021127	770358	182778	1083HQ	156_1	156_1	SPREPHQ	96.49	0	0	NA	2	2	d__Bacteria;p__Bacteroidota;c__Bacteroidia;o__Flavobacteriales;f__Crocinitomicaceae;g__;s__	ESV2263.1446;tax=d:Bacteria,p:Bacteroidetes,c:Bacteroidia,o:Flavobacteriales,f:Crocinitomicaceae,g:Crocinitomix,s:midas_s_1882;	99.9	1446	FPLP01012663.15.1441 Bacteria;Bacteroidota;Bacteroidia;Flavobacteriales;Crocinitomicaceae;Crocinitomix;metagenome	99.2	1428	9.11785	14.4929	0.141737	0	0	0.0224006	0.00433117
Bjer_18-Q3-R1-45_BAT3C.298.fa	CP064965	1	1089559	1089559	1089559	1083HQ	182_1	182_1	NA	84.27	0	0	CIRCULAR	1	1	d__Bacteria;p__Dependentiae;c__Babeliae;o__Babeliales;f__Vermiphilaceae;g__;s__	ESV7927.1465;tax=d:Bacteria,p:Dependentiae,c:Babeliae,o:Babeliales,f:Vermiphilaceae,g:midas_g_7927,s:midas_s_7927;	100	1465	KJ782661.1.1504 Bacteria;Dependentiae;Babeliae;Babeliales;Vermiphilaceae;uncultured bacterium	94.9	1504	43.0752	58.5894	NA	0	0	1.11e-05	7.24e-06
Bjer_18-Q3-R1-45_BAT3C.347.fa	JADJEV000000000	5	5005197	1660971	1.00104e+06	1083HQ	399_1	399_2	NA	91.26	4.23	50	NA	1	1	d__Bacteria;p__Proteobacteria;c__Gammaproteobacteria;o__Burkholderiales;f__Rhodocyclaceae;g__;s__	ESV484.1517;tax=d:Bacteria,p:Proteobacteria,c:Gammaproteobacteria,o:Betaproteobacteriales,f:B1-7BS,g:midas_g_190,s:midas_s_484;	100	1517	FPLP01000724.17.1338 Bacteria;Proteobacteria;Gammaproteobacteria;Burkholderiales;B1-7BS;metagenome	99.9	1322	177.595	133.627	NA	0	0	0.000268677	8.3e-05
Bjer_18-Q3-R1-45_BAT3C.93.fa	JADJEW000000000	9	3560129	768742	395570	1083HQ	544_1	544_2	NA	91.44	4.62	92.86	NA	1	1	d__Bacteria;p__Actinobacteriota;c__Actinobacteria;o__Actinomycetales;f__Dermatophilaceae;g__GCA-2748155;s__	ESV5.1442;tax=d:Bacteria,p:Actinobacteria,c:Actinobacteria,o:Micrococcales,f:Intrasporangiaceae,g:Tetrasphaera,s:midas_s_5;	100	1442	FPLP01006639.16.1516 Bacteria;Actinobacteriota;Actinobacteria;Micrococcales;Intrasporangiaceae;Tetrasphaera;metagenome	99.7	1501	27.2994	36.7009	NA	0	0	0.0287973	0.00575506
Bjer_18-Q3-R1-45_BATAC.113.fa	JADJEX000000000	36	5264529	894873	146237	1083HQ	68_1	68_2	NA	94.19	4.32	61.11	NA	4	4	d__Bacteria;p__Bacteroidota;c__Bacteroidia;o__Cytophagales;f__Spirosomaceae;g__Leadbetterella;s__	ESV85.1426;tax=d:Bacteria,p:Bacteroidetes,c:Bacteroidia,o:Cytophagales,f:Spirosomaceae,g:Lacihabitans,s:midas_s_85;	99.7	1427	HQ324881.1.1468 Bacteria;Bacteroidota;Bacteroidia;Cytophagales;Spirosomaceae;Lacihabitans;uncultured bacterium	93.7	1418	5.08706	12.0313	NA	0	0	0.0145858	0.0039029
Bjer_18-Q3-R1-45_BATAC.226.fa	JADJEY000000000	10	4335907	1049405	433591	1083HQ	531_1	531_1	NA	91.38	1.71	0	NA	1	1	d__Bacteria;p__Actinobacteriota;c__Acidimicrobiia;o__Microtrichales;f__Microtrichaceae;g__Microthrix;s__Microthrix sp002473265	ESV14.1445;tax=d:Bacteria,p:Actinobacteria,c:Acidimicrobiia,o:Microtrichales,f:Microtrichaceae,g:Ca_Microthrix,s:midas_s_2;	99.7	1445	FPLM01002571.16.1519 Bacteria;Actinobacteriota;Acidimicrobiia;Microtrichales;Microtrichaceae;Candidatus Microthrix;metagenome	99.3	1504	17.4947	25.2059	NA	0	1	0.0173895	0.00482096
Bjer_18-Q3-R1-45_BATAC.230.fa	JADJEZ000000000	24	3703824	410968	154326	1083HQ	395_0	395_0	SPREPHQ	91.96	0.95	0	NA	1	1	d__Bacteria;p__Proteobacteria;c__Gammaproteobacteria;o__Burkholderiales;f__UKL13-2;g__FEB-7;s__	ESV2335.1457;tax=d:Bacteria,p:Proteobacteria,c:Gammaproteobacteria,o:Betaproteobacteriales,f:Nitrosomonadaceae,g:Ellin6067,s:midas_s_2335;	96.9	1457	FPLP01009436.16.1465 Bacteria;Proteobacteria;Gammaproteobacteria;Burkholderiales;Nitrosomonadaceae;Ellin6067;metagenome	98.6	1452	7.05598	11.2501	0.161202	0	0	0.0521034	0.0173778
Bjer_18-Q3-R1-45_BATAC.327.fa	JADJFA000000000	44	6139682	817458	139538	1083HQ	469_0	469_0	SPREPHQ	93.61	3.63	33.33	NA	2	2	d__Bacteria;p__Bacteroidota;c__Bacteroidia;o__Chitinophagales;f__Saprospiraceae;g__;s__	ESV1226.1434;tax=d:Bacteria,p:Bacteroidetes,c:Bacteroidia,o:Chitinophagales,f:Saprospiraceae,g:midas_g_1226,s:midas_s_1226;	99.2	1436	EU431772.1.1470 Bacteria;Bacteroidota;Bacteroidia;Chitinophagales;Saprospiraceae;uncultured;uncultured bacterium	98.3	1473	6.78237	11.9054	0.105284	0	0	0.0365663	0.00962107
Bjer_18-Q3-R1-45_BATAC.331.fa	JADJFB000000000	43	3869084	429901	89978.7	1083HQ	71_1	71_1	SPREPHQ	90.7	3.25	54.55	NA	1	1	d__Bacteria;p__Bacteroidota;c__Bacteroidia;o__AKYH767;f__b-17BO;g__UBA4416;s__	ESV6658.1446;tax=d:Bacteria,p:Bacteroidetes,c:Bacteroidia,o:Sphingobacteriales,f:env.OPS_17,g:midas_g_3838,s:midas_s_6658;	99.6	1446	FPLK01001342.16.1520 Bacteria;Bacteroidota;Bacteroidia;Sphingobacteriales;env.OPS 17;metagenome	99.3	1505	7.40898	9.97502	0.0951324	0	1	0.0363699	0.00745283
Bjer_18-Q3-R1-45_BATAC.43.fa	JADJFC000000000	16	4376412	657801	273526	1083HQ	171_1	171_1	SPREPHQ	94.6	3.02	55.56	NA	2	2	d__Bacteria;p__Bacteroidota;c__Bacteroidia;o__AKYH767-A;f__2013-40CM-41-45;g__;s__	ESV402.1445;tax=d:Bacteria,p:Bacteroidetes,c:Bacteroidia,o:Sphingobacteriales,f:AKYH767,g:midas_g_300,s:midas_s_364;	99.8	1445	FPLL01005967.15.1517 Bacteria;Bacteroidota;Bacteroidia;Sphingobacteriales;AKYH767;metagenome	91.9	1507	5.34832	12.9985	0.229126	0	0	0.0236361	0.00826859
Bjer_18-Q3-R1-45_BATAC.444.fa	JADJFD000000000	8	3525934	1026529	440742	1083HQ	90_1	90_1	SPREPHQ	97.37	0.74	0	NA	1	1	d__Bacteria;p__Bacteroidota;c__Bacteroidia;o__Chitinophagales;f__Chitinophagaceae;g__JJ008;s__	ESV743.1453;tax=d:Bacteria,p:Bacteroidetes,c:Bacteroidia,o:Chitinophagales,f:Chitinophagaceae,g:Terrimonas,s:midas_s_743;	99.4	1453	FPLP01001595.4.1482 Bacteria;Bacteroidota;Bacteroidia;Chitinophagales;Chitinophagaceae;Terrimonas;metagenome	99.8	1479	6.35822	16.2088	0.130572	0	0	0.0154397	0.00384376
Bjer_18-Q3-R1-45_BATAC.458.fa	JADJFE000000000	40	6086223	696650	152156	1083HQ	378_0	378_0	SPREPHQ	94.86	3.2	21.43	NA	2	2	d__Bacteria;p__Proteobacteria;c__Gammaproteobacteria;o__Burkholderiales;f__Burkholderiaceae;g__Rhodoferax;s__	ESV4982.1457;tax=d:Bacteria,p:Proteobacteria,c:Gammaproteobacteria,o:Betaproteobacteriales,f:Burkholderiaceae,g:Rhodoferax,s:midas_s_4982;	99.6	1459	FPLP01004017.2.1503 Bacteria;Proteobacteria;Gammaproteobacteria;Burkholderiales;Comamonadaceae;Rhodoferax;metagenome	99.4	1505	23.9251	11.5789	0.371996	0	0	0.0145212	0.00344949
Bjer_18-Q3-R1-45_BATAC.496.fa	JADJFF000000000	21	4788375	763126	228018	1083HQ	108_1	108_3	NA	92.9	0.5	0	NA	1	1	d__Bacteria;p__Bacteroidota;c__Bacteroidia;o__Chitinophagales;f__Saprospiraceae;g__;s__	ESV142.1441;tax=d:Bacteria,p:Bacteroidetes,c:Bacteroidia,o:Chitinophagales,f:Saprospiraceae,g:midas_g_142,s:midas_s_142;	99.9	1441	JQ624281.1.1490 Bacteria;Bacteroidota;Bacteroidia;Chitinophagales;Saprospiraceae;uncultured;uncultured Bacteroidetes bacterium	99.1	1490	4.79164	11.0365	NA	0	0	0.0158306	0.0047407
Bjer_18-Q3-R1-45_BATAC.569.fa	JADJFG000000000	56	4212075	304058	75215.6	1083HQ	371_1	371_1	NA	92.53	3.9	52.94	NA	2	2	d__Bacteria;p__Proteobacteria;c__Gammaproteobacteria;o__Burkholderiales;f__Burkholderiaceae;g__Rhodoferax;s__	ESV4839.1486;tax=d:Bacteria,p:Proteobacteria,c:Gammaproteobacteria,o:Betaproteobacteriales,f:Burkholderiaceae,g:Limnohabitans,s:midas_s_2834;	99.9	1487	FPLP01012140.8.1515 Bacteria;Proteobacteria;Gammaproteobacteria;Burkholderiales;Comamonadaceae;Limnohabitans;metagenome	98.2	1514	10.0238	12.0968	NA	0	0	0.0412801	0.009176
Bjer_18-Q3-R1-45_MAXAC.004.fa	JADJFH000000000	21	4318275	1749284	205632	1083HQ	530_1	530_1	NA	94.87	1.71	50	NA	1	1	d__Bacteria;p__Actinobacteriota;c__Acidimicrobiia;o__Microtrichales;f__Microtrichaceae;g__Microthrix;s__Microthrix parvicella	ESV3.1527;tax=d:Bacteria,p:Actinobacteria,c:Acidimicrobiia,o:Microtrichales,f:Microtrichaceae,g:Ca_Microthrix,s:Ca_Microthrix_parvicella;	100	1523	FPLM01004279.12.1515 Bacteria;Actinobacteriota;Acidimicrobiia;Microtrichales;Microtrichaceae;Candidatus Microthrix;metagenome	99.7	1504	23.2378	28.3229	NA	0	1	0.00649144	0.00205579
Bjer_18-Q3-R1-45_MAXAC.011.fa	JADJFI000000000	15	4370855	909978	291390	1083HQ	347_1	347_1	NA	98.21	2.14	0	NA	2	2	d__Bacteria;p__Proteobacteria;c__Gammaproteobacteria;o__Burkholderiales;f__Rhodocyclaceae;g__Sulfuritalea;s__	ESV7698.1460;tax=d:Bacteria,p:Proteobacteria,c:Gammaproteobacteria,o:Betaproteobacteriales,f:Rhodocyclaceae,g:Sulfuritalea,s:midas_s_7698;	99	1460	FPLP01010706.9.1526 Bacteria;Proteobacteria;Gammaproteobacteria;Burkholderiales;Rhodocyclaceae;Sulfuritalea;metagenome	99	1518	34.7538	30.7571	NA	0	0	0.0273762	0.00617442
Bjer_18-Q3-R1-45_MAXAC.012.fa	JADJFJ000000000	18	2586075	492541	143671	1083HQ	352_1	352_2	NA	92.71	1.13	40	NA	1	1	d__Bacteria;p__Proteobacteria;c__Gammaproteobacteria;o__Burkholderiales;f__Burkholderiaceae;g__Polaromonas;s__	ESV378.1457;tax=d:Bacteria,p:Proteobacteria,c:Gammaproteobacteria,o:Betaproteobacteriales,f:Burkholderiaceae,g:Rhodoferax,s:midas_s_33;	100	1457	FPLP01011372.20.1534 Bacteria;Proteobacteria;Gammaproteobacteria;Burkholderiales;Comamonadaceae;Rhodoferax;metagenome	99.9	1515	7.35791	13.1517	NA	0	0	0.0365891	0.00739815
Bjer_18-Q3-R1-45_MAXAC.014.fa	JADJFK000000000	48	3701172	369006	77107.8	1083HQ	348_0	348_0	SPREPHQ	94.79	4.11	46.88	NA	2	2	d__Bacteria;p__Proteobacteria;c__Gammaproteobacteria;o__Burkholderiales;f__Rhodocyclaceae;g__Sulfuritalea;s__	ESV5089.1460;tax=d:Bacteria,p:Proteobacteria,c:Gammaproteobacteria,o:Betaproteobacteriales,f:Rhodocyclaceae,g:Sulfuritalea,s:Sulfuritalea_hydrogenivorans;	99.9	1460	FPLP01002690.20.1537 Bacteria;Proteobacteria;Gammaproteobacteria;Burkholderiales;Rhodocyclaceae;Sulfuritalea;metagenome	99.5	1518	28.4773	24.1045	0.956392	0	0	0.0414035	0.00997885
Bjer_18-Q3-R1-45_MAXAC.024.fa	JADJFL000000000	14	5024145	1871653	358868	1083HQ	173_1	173_1	NA	97.29	4.68	91.67	NA	1	1	d__Bacteria;p__Bacteroidota;c__Bacteroidia;o__Chitinophagales;f__BACL12;g__UBA7236;s__UBA7236 sp002473275	ESV536.1445;tax=d:Bacteria,p:Bacteroidetes,c:Bacteroidia,o:Chitinophagales,f:midas_f_536,g:midas_g_536,s:midas_s_536;	100	1445	HQ343230.1.1487 Bacteria;Bacteroidota;Bacteroidia;Chitinophagales;uncultured;uncultured bacterium	99.7	1487	12.1258	29.3723	NA	1	0	0.0208251	0.00340642
Bjer_18-Q3-R1-45_MAXAC.033.fa	JADJFM000000000	19	3542938	492078	186470	1083HQ	357_1	357_2	NA	94.53	1.04	16.67	NA	2	3	d__Bacteria;p__Proteobacteria;c__Gammaproteobacteria;o__Xanthomonadales;f__Rhodanobacteraceae;g__Dokdonella;s__	ESV183.1461;tax=d:Bacteria,p:Proteobacteria,c:Gammaproteobacteria,o:Xanthomonadales,f:Rhodanobacteraceae,g:Dokdonella,s:midas_s_124;	99.4	1461	HM238153.1.1460 Bacteria;Proteobacteria;Gammaproteobacteria;Xanthomonadales;Rhodanobacteraceae;Dokdonella;uncultured gamma proteobacterium	95.8	1468	5.58284	9.7687	NA	0	0	0.0247563	0.0110104
Bjer_18-Q3-R1-45_MAXAC.048.fa	JADJFN000000000	40	10173296	1741108	254332	1083HQ	509_1	509_1	NA	94.98	2.55	28.57	NA	2	2	d__Bacteria;p__Myxococcota;c__Polyangia;o__Haliangiales;f__Haliangiaceae;g__UBA2376;s__	ESV458.1461;tax=d:Bacteria,p:Proteobacteria,c:Deltaproteobacteria,o:Myxococcales,f:Haliangiaceae,g:Haliangium,s:midas_s_458;	100	1461	FPLP01012593.16.1507 Bacteria;Myxococcota;Polyangia;Haliangiales;Haliangiaceae;Haliangium;metagenome	99.5	1493	42.5421	26.1717	NA	0	0	0.0124485	0.00441841
Bjer_18-Q3-R1-45_MAXAC.058_sub.fa	JADJFO000000000	72	4870134	368535	67640.8	1083HQ	262_1	262_1	NA	90.68	1.61	20	NA	1	1	d__Bacteria;p__Bacteroidota;c__Bacteroidia;o__Bacteroidales;f__Lentimicrobiaceae;g__UBA4417;s__	ESV1061.1447;tax=d:Bacteria,p:Bacteroidetes,c:Bacteroidia,o:Sphingobacteriales,f:Lentimicrobiaceae,g:midas_g_1061,s:midas_s_1061;	99.7	1447	FN824884.1.1272 Bacteria;Bacteroidota;Bacteroidia;Sphingobacteriales;Lentimicrobiaceae;uncultured bacterium	98.8	1272	6.95927	8.479	NA	0	0	0.0379389	0.0098404
Bjer_18-Q3-R1-45_MAXAC.065.fa	JADJFP000000000	22	4174458	714453	189748	1083HQ	258_1	258_2	NA	96.8	1.72	0	NA	3	2	d__Bacteria;p__Bacteroidota;c__Bacteroidia;o__Chitinophagales;f__Chitinophagaceae;g__OLB11;s__	ESV679.1447;tax=d:Bacteria,p:Bacteroidetes,c:Bacteroidia,o:Chitinophagales,f:Chitinophagaceae,g:midas_g_679,s:midas_s_679;	100	1447	FPLP01006638.16.1458 Bacteria;Bacteroidota;Bacteroidia;Chitinophagales;Chitinophagaceae;uncultured;metagenome	99.7	1445	9.62558	21.4271	NA	0	0	0.0141707	0.00300089
Bjer_18-Q3-R1-45_MAXAC.089.fa	JADJFQ000000000	116	8701471	339699	75012.7	1083HQ	472_1	472_1	SPREPHQ	91.15	1.85	0	NA	4	3	d__Bacteria;p__Myxococcota;c__Polyangia;o__Polyangiales;f__Ga0077539;g__;s__	ESV990.1477;tax=d:Bacteria,p:Proteobacteria,c:Deltaproteobacteria,o:Myxococcales,f:mle1-27,g:midas_g_990,s:midas_s_990;	100	1477	FPLP01011144.16.1462 Bacteria;Myxococcota;Polyangia;mle1-27;metagenome	96.8	1451	10.2133	9.86935	0.158377	0	1	0.0327994	0.0118247
Bjer_18-Q3-R1-45_MAXAC.090.fa	JADJFR000000000	32	5431584	2656191	169737	1083HQ	269_1	269_3	NA	98.9	3.3	25	NA	1	1	d__Bacteria;p__Krumholzibacteriota;c__Krumholzibacteria;o__LZORAL124-64-63;f__LZORAL124-64-63;g__;s__	ESV753.1487;tax=d:Bacteria,p:Ca_Fermentibacterota,c:Ca_Fermentibacteria,o:midas_o_753,f:midas_f_753,g:midas_g_753,s:midas_s_753;	99.9	1487	EF632751.1.1552 Bacteria;Latescibacterota;uncultured bacterium	99.2	1552	21.1323	31.0573	NA	0	0	0.0400497	0.00923558
Bjer_18-Q3-R1-45_MAXAC.094.fa	JADJFS000000000	14	3633287	1123900	259520	1083HQ	28_1	28_6	NA	94.65	1.64	0	NA	2	2	d__Bacteria;p__Bacteroidota;c__Kapabacteria;o__Kapabacteriales;f__Kapabacteriaceae;g__UBA10438;s__UBA10438 sp002426145	ESV428.1409;tax=d:Bacteria,p:Bacteroidetes,c:Ignavibacteria,o:OPB56,f:midas_f_428,g:midas_g_428,s:midas_s_428;	99.3	1409	FPLP01012358.2.1414 Bacteria;Bacteroidota;Kapabacteria;Kapabacteriales;metagenome	98.7	1413	7.17007	11.0188	NA	0	0	0.0152701	0.00395417
Bjer_18-Q3-R1-45_MAXAC.099.fa	JADJFT000000000	15	3235493	616581	215700	1083HQ	362_1	362_2	SPREPHQ	91.35	1.36	14.29	NA	2	2	d__Bacteria;p__Proteobacteria;c__Gammaproteobacteria;o__Xanthomonadales;f__Ahniellaceae;g__;s__	ESV116.1467;tax=d:Bacteria,p:Proteobacteria,c:Gammaproteobacteria,o:Xanthomonadales,f:Rhodanobacteraceae,g:midas_g_116,s:midas_s_116;	99.3	1467	FM201001.1.1414 Bacteria;Proteobacteria;Gammaproteobacteria;Xanthomonadales;Rhodanobacteraceae;Ahniella;uncultured bacterium	97	1418	5.10537	9.61579	0.224623	0	0	0.0275938	0.0101366
Bjer_18-Q3-R1-45_MAXAC.113.fa	JADJFU000000000	25	5175569	901058	207023	1083HQ	386_1	386_1	NA	94.28	3.57	50	NA	1	1	d__Bacteria;p__Proteobacteria;c__Gammaproteobacteria;o__Burkholderiales;f__Burkholderiaceae;g__Rubrivivax;s__	ESV262.1451;tax=d:Bacteria,p:Proteobacteria,c:Gammaproteobacteria,o:Betaproteobacteriales,f:Burkholderiaceae,g:Ideonella,s:midas_s_262;	99.5	1451	KF533762.1.1487 Bacteria;Proteobacteria;Gammaproteobacteria;Burkholderiales;Comamonadaceae;Ideonella;uncultured bacterium	99.6	1487	10.3007	13.8132	NA	0	0	0.0399001	0.0125677
Bjer_18-Q3-R1-45_MAXAC.114.fa	JADJFV000000000	39	6136773	1116697	157353	1083HQ	413_1	413_1	SPREPHQ	98.24	1.76	66.67	NA	2	3	d__Bacteria;p__Spirochaetota;c__Leptospirae;o__Leptospirales;f__Leptospiraceae;g__UBA2033;s__	ESV2804.1442;tax=d:Bacteria,p:Spirochaetes,c:Leptospirae,o:Leptospirales,f:Leptospiraceae,g:Leptospira,s:midas_s_1386;	99.7	1443	FPLP01005991.13.1512 Bacteria;Spirochaetota;Leptospirae;Leptospirales;Leptospiraceae;Leptospira;metagenome	98.9	1501	11.3037	14.1078	1.63018	0	0	0.0124948	0.00250479
Bjer_18-Q3-R1-45_MAXAC.115.fa	JADJFW000000000	50	4724480	507051	94489.6	1083HQ	277_1	277_5	NA	93.91	3.05	41.67	NA	1	1	d__Bacteria;p__Bacteroidota;c__Bacteroidia;o__Flavobacteriales;f__PHOS-HE28;g__PHOS-HE28;s__	ESV597.1445;tax=d:Bacteria,p:Bacteroidetes,c:Bacteroidia,o:Flavobacteriales,f:NS9_marine_group,g:midas_g_225,s:midas_s_597;	99.7	1445	DQ640656.1.1389 Bacteria;Bacteroidota;Bacteroidia;Flavobacteriales;NS9 marine group;uncultured Bacteroidetes bacterium	98.6	1395	5.65508	11.6913	NA	0	0	0.0499962	0.0149802
Bjer_18-Q3-R1-45_MAXAC.141.fa	JADJFX000000000	44	4960954	698924	112749	1083HQ	372_0	372_0	SPREPHQ	96.31	3.66	72.73	NA	2	1	d__Bacteria;p__Proteobacteria;c__Gammaproteobacteria;o__Burkholderiales;f__Burkholderiaceae;g__Rhodoferax;s__	ESV306.1457;tax=d:Bacteria,p:Proteobacteria,c:Gammaproteobacteria,o:Betaproteobacteriales,f:Burkholderiaceae,g:Ca_Symbiobacter,s:midas_s_306;	99.6	1457	FPLP01000683.15.1529 Bacteria;Proteobacteria;Gammaproteobacteria;Burkholderiales;Comamonadaceae;Rhodoferax;metagenome	96.4	1521	12.6825	17.7279	0.406957	0	0	0.0323622	0.0070513
Bjer_18-Q3-R1-45_MAXAC.193.fa	JADJFY000000000	23	4545512	1191916	197631	1083HQ	401_1	401_1	NA	98.42	4.3	16.67	NA	2	2	d__Bacteria;p__Proteobacteria;c__Gammaproteobacteria;o__Burkholderiales;f__Palsa-1005;g__PALSA-1003;s__	ESV3347.1465;tax=d:Bacteria,p:Proteobacteria,c:Gammaproteobacteria,o:Betaproteobacteriales,f:SC-I-84,g:midas_g_1341,s:midas_s_3347;	99.9	1465	FPLP01004961.12.1430 Bacteria;Proteobacteria;Gammaproteobacteria;Burkholderiales;SC-I-84;metagenome	99.4	1420	16.6441	24.0192	NA	0	0	0.0226255	0.00685526
Bjer_18-Q3-R1-45_MAXAC.202.fa	JADJFZ000000000	9	3263156	1129230	362573	1083HQ	104_1	104_1	NA	98.89	2.22	33.33	NA	1	1	d__Bacteria;p__Bacteroidota;c__Bacteroidia;o__Chitinophagales;f__Chitinophagaceae;g__Ferruginibacter;s__Ferruginibacter sp002381005	ESV11.1455;tax=d:Bacteria,p:Bacteroidetes,c:Bacteroidia,o:Chitinophagales,f:Chitinophagaceae,g:Ferruginibacter,s:midas_s_11;	99.8	1455	FPLP01005060.16.1528 Bacteria;Bacteroidota;Bacteroidia;Chitinophagales;Chitinophagaceae;Ferruginibacter;metagenome	99.6	1513	13.0342	27.8389	NA	0	0	0.00855314	0.002484
Bjer_18-Q3-R1-45_MAXAC.214.fa	JADJGA000000000	16	4406903	1285981	275431	1083HQ	77_0	77_0	SPREPHQ	96.25	3.71	90	NA	2	2	d__Bacteria;p__Bacteroidota;c__Bacteroidia;o__Chitinophagales;f__Saprospiraceae;g__UBA2365;s__	ESV207.1456;tax=d:Bacteria,p:Bacteroidetes,c:Bacteroidia,o:Chitinophagales,f:Saprospiraceae,g:midas_g_207,s:midas_s_207;	99.9	1457	FPLP01012370.7.1520 Bacteria;Bacteroidota;Bacteroidia;Chitinophagales;Saprospiraceae;uncultured;metagenome	99.2	1515	10.0116	23.711	0.272956	0	0	0.0162775	0.00420477
Bjer_18-Q3-R1-45_MAXAC.222.fa	JADJGB000000000	10	4083520	2341362	408352	1083HQ	105_0	105_0	SPREPHQ	93.85	2.06	33.33	NA	1	1	d__Bacteria;p__Bacteroidota;c__Bacteroidia;o__Chitinophagales;f__Chitinophagaceae;g__Niabella;s__	ESV719.1453;tax=d:Bacteria,p:Bacteroidetes,c:Bacteroidia,o:Chitinophagales,f:Chitinophagaceae,g:Niabella,s:midas_s_719;	98.7	1455	EU104278.1.1456 Bacteria;Bacteroidota;Bacteroidia;Chitinophagales;Chitinophagaceae;Niabella;uncultured bacterium	96.8	1458	4.71692	10.7179	0.522492	0	0	0.00454127	0.00142263
Bjer_18-Q3-R1-45_MAXAC.225.fa	JADJGC000000000	25	3872506	875181	154900	1083HQ	449_0	449_0	SPREPHQ	99.94	4.95	20	NA	1	1	d__Bacteria;p__Zixibacteria;c__MSB-5A5;o__;f__;g__;s__	ESV962.1477;tax=d:Bacteria,p:Ca_Fermentibacterota,c:Ca_Fermentibacteria,o:midas_o_962,f:midas_f_962,g:midas_g_962,s:midas_s_962;	99.9	1477	KC432353.1.1376 Bacteria;Zixibacteria;uncultured bacterium	99.5	1376	8.54068	18.9584	0.148248	0	0	0.0359922	0.00703564
Bjer_18-Q3-R1-45_MAXAC.229.fa	JADJGD000000000	14	4327360	1023726	309097	1083HQ	276_1	276_1	NA	99.46	1.08	50	NA	1	1	d__Bacteria;p__Bacteroidota;c__Bacteroidia;o__Flavobacteriales;f__PHOS-HE28;g__PHOS-HE28;s__	ESV758.1445;tax=d:Bacteria,p:Bacteroidetes,c:Bacteroidia,o:Flavobacteriales,f:NS9_marine_group,g:midas_g_385,s:midas_s_758;	100	1445	HG917637.1.1445 Bacteria;Bacteroidota;Bacteroidia;Flavobacteriales;NS9 marine group;uncultured bacterium	100	1445	12.975	25.0576	NA	0	0	0.00664382	0.00161964
Bjer_18-Q3-R1-45_MAXAC.232.fa	JADJGE000000000	8	3872370	2109202	484046	1083HQ	153_1	153_1	NA	98.52	1.72	50	NA	1	1	d__Bacteria;p__Bacteroidota;c__Bacteroidia;o__Chitinophagales;f__BACL12;g__;s__	ESV8382.1449;tax=d:Bacteria,p:Bacteroidetes,c:Bacteroidia,o:Chitinophagales,f:midas_f_536,g:midas_g_8382,s:midas_s_8382;	99.7	1449	HQ738408.1.1491 Bacteria;Bacteroidota;Bacteroidia;Chitinophagales;uncultured;uncultured bacterium	96	1491	6.60052	17.4211	NA	1	0	0.00974791	0.00390508
Bjer_18-Q3-R1-45_MAXAC.250.fa	JADJGF000000000	13	4621792	4503071	355522	1083HQ	111_0	111_0	SPREPHQ	97.77	2.79	0	NA	1	1	d__Bacteria;p__Bacteroidota;c__Ignavibacteria;o__Ignavibacteriales;f__Melioribacteraceae;g__GCA-2746605;s__	ESV8553.1454;tax=d:Bacteria,p:Bacteroidetes,c:Ignavibacteria,o:Ignavibacteriales,f:Melioribacteraceae,g:IheB3-7,s:midas_s_1841;	100	1454	FPLP01006232.1.1418 Bacteria;Bacteroidota;Ignavibacteria;Ignavibacteriales;Melioribacteraceae;IheB3-7;metagenome	98.7	1418	16.82	40.3741	0.278686	0	0	0.00136632	0.000340154
Damh_18-Q3-R51-60_BAT3C.248.fa	JADJGG000000000	19	4133660	966499	217561	1083HQ	276_1	276_1	NA	99.19	0.54	0	NA	1	1	d__Bacteria;p__Bacteroidota;c__Bacteroidia;o__Flavobacteriales;f__PHOS-HE28;g__PHOS-HE28;s__	ESV758.1445;tax=d:Bacteria,p:Bacteroidetes,c:Bacteroidia,o:Flavobacteriales,f:NS9_marine_group,g:midas_g_385,s:midas_s_758;	99	1445	HG917637.1.1445 Bacteria;Bacteroidota;Bacteroidia;Flavobacteriales;NS9 marine group;uncultured bacterium	99	1445	13.0742	13.4764	NA	0	0	0.0134791	0.00314756
Damh_18-Q3-R51-60_BAT3C.25.fa	JADJGH000000000	36	4476804	757274	124356	1083HQ	381_1	381_8	NA	98.38	4.94	82.35	NA	1	1	d__Bacteria;p__Proteobacteria;c__Gammaproteobacteria;o__Burkholderiales;f__Burkholderiaceae;g__;s__	ESV237.1455;tax=d:Bacteria,p:Proteobacteria,c:Gammaproteobacteria,o:Betaproteobacteriales,f:Burkholderiaceae,g:midas_g_33,s:midas_s_50;	99.9	1455	FPLM01004542.12.1524 Bacteria;Proteobacteria;Gammaproteobacteria;Burkholderiales;Comamonadaceae;uncultured;metagenome	99.9	1513	19.7654	18.5244	NA	0	0	0.0587786	0.0140015
Damh_18-Q3-R51-60_BAT3C.259.fa	JADJGI000000000	16	3440540	480759	215034	1083HQ	246_1	246_4	NA	94.06	1.98	50	NA	1	1	d__Bacteria;p__Chloroflexota;c__Dehalococcoidia;o__UBA2991;f__UBA2991;g__G233;s__	ESV4104.1412;tax=d:Bacteria,p:Chloroflexi,c:OLB14,o:midas_o_731,f:midas_f_731,g:midas_g_731,s:midas_s_849;	99.6	1412	FPLP01003506.17.1486 Bacteria;Chloroflexi;OLB14;metagenome	99.5	1470	12.3533	11.279	NA	0	0	0.0262284	0.00535165
Damh_18-Q3-R51-60_BAT3C.266.fa	JADJGJ000000000	6	4252051	2577780	708675	1083HQ	155_1	155_1	SPREPHQ	100	0	0	NA	2	2	d__Bacteria;p__Bacteroidota;c__Bacteroidia;o__Flavobacteriales;f__Crocinitomicaceae;g__;s__	ESV3696.1446;tax=d:Bacteria,p:Bacteroidetes,c:Bacteroidia,o:Flavobacteriales,f:Crocinitomicaceae,g:Crocinitomix,s:midas_s_3696;	99.8	1446	JN609319.1.1485 Bacteria;Bacteroidota;Bacteroidia;Flavobacteriales;Crocinitomicaceae;Crocinitomix;uncultured bacterium	99.3	1485	20.8292	19.771	0.263301	0	0	0.00340107	0.000723786
Damh_18-Q3-R51-60_BAT3C.350.fa	CP064966	1	1100371	1100371	1100371	1083HQ	182_1	182_1	NA	85.29	0	0	CIRCULAR	1	1	d__Bacteria;p__Dependentiae;c__Babeliae;o__Babeliales;f__Vermiphilaceae;g__;s__	ESV7927.1465;tax=d:Bacteria,p:Dependentiae,c:Babeliae,o:Babeliales,f:Vermiphilaceae,g:midas_g_7927,s:midas_s_7927;	100	1465	KJ782661.1.1504 Bacteria;Dependentiae;Babeliae;Babeliales;Vermiphilaceae;uncultured bacterium	94.9	1504	7.86508	9.47426	NA	0	0	0.000883636	0.000156492
Damh_18-Q3-R51-60_BAT3C.395.fa	JADJGK000000000	25	3580314	465846	143213	1083HQ	96_1	96_2	NA	91.01	1.18	50	NA	1	1	d__Bacteria;p__Bacteroidota;c__Bacteroidia;o__Chitinophagales;f__Chitinophagaceae;g__Ferruginibacter;s__	ESV1447.1451;tax=d:Bacteria,p:Bacteroidetes,c:Bacteroidia,o:Chitinophagales,f:Chitinophagaceae,g:Ferruginibacter,s:midas_s_83;	99.7	1451	LMYF01017862.1638.3127 Bacteria;Bacteroidota;Bacteroidia;Chitinophagales;Chitinophagaceae;Ferruginibacter;Hypsibius dujardini	99.6	1490	7.38547	9.63346	NA	0	0	0.0375175	0.0080476
Damh_18-Q3-R51-60_BAT3C.434.fa	JADJGL000000000	26	4238693	438566	163027	1083HQ	22_1	22_1	NA	97.46	4.05	20	NA	2	2	d__Bacteria;p__Bacteroidota;c__Bacteroidia;o__Bacteroidales;f__vadinHA17;g__LD21;s__	ESV7340.1448;tax=d:Bacteria,p:Bacteroidetes,c:Bacteroidia,o:Bacteroidales,f:Bacteroidetes_vadinHA17,g:midas_g_3337,s:midas_s_5678;	99.9	1448	HQ178926.1.1448 Bacteria;Bacteroidota;Bacteroidia;Bacteroidales;Bacteroidetes vadinHA17;uncultured bacterium	98.1	1448	11.2699	13.1552	NA	0	0	0.0353958	0.00609949
Damh_18-Q3-R51-60_BAT3C.63_uni.fa	CP064967	1	928688	928688	928688	1083HQ	559_0	559_0	SPREPHQ	69.42	1.12	0	CIRCULAR	1	1	d__Bacteria;p__Patescibacteria;c__Microgenomatia;o__UBA1406;f__GWC2-37-13;g__;s__	ESV850.1427;tax=d:Bacteria,p:Patescibacteria,c:Microgenomatia,o:Ca_Roizmanbacteria,f:midas_f_850,g:midas_g_850,s:midas_s_850;	99.8	1427	CXWK01087191.408.1893 Bacteria;Patescibacteria;Microgenomatia;Candidatus Roizmanbacteria;wastewater metagenome	97.9	1486	12.3255	15.5224	0.504856	1	4	0.00553106	0.00117808
Damh_18-Q3-R51-60_BAT3C.98.fa	JADJGM000000000	20	3314024	314559	165701	1083HQ	436_1	436_2	NA	90.79	1.45	0	NA	1	1	d__Bacteria;p__Proteobacteria;c__Gammaproteobacteria;o__Steroidobacterales;f__Steroidobacteraceae;g__ZC4RG30;s__	ESV273.1460;tax=d:Bacteria,p:Proteobacteria,c:Gammaproteobacteria,o:midas_o_26,f:midas_f_98,g:midas_g_273,s:midas_s_273;	100	1460	FPLP01007360.14.1531 Bacteria;Proteobacteria;Gammaproteobacteria;R7C24;metagenome	99.8	1518	13.0954	9.99811	NA	0	0	0.02888	0.00637671
Damh_18-Q3-R51-60_BATAC.231.fa	JADJGN000000000	66	8017645	845603	121480	1083HQ	466_1	466_1	NA	97.2	4.7	11.11	NA	2	2	d__Bacteria;p__Myxococcota;c__Polyangia;o__Polyangiales;f__SG8-38;g__;s__	ESV4851.1479;tax=d:Bacteria,p:Proteobacteria,c:Deltaproteobacteria,o:Myxococcales,f:Sandaracinaceae,g:midas_g_4851,s:midas_s_4851;	99.9	1479	FN827194.1.1480 Bacteria;Myxococcota;Polyangia;Polyangiales;Sandaracinaceae;uncultured;uncultured bacterium	99.5	1480	18.3015	11.3466	NA	0	0	0.0185209	0.00440977
Damh_18-Q3-R51-60_BATAC.247.fa	JADJGO000000000	10	3064694	939071	306469	1083HQ	344_1	344_1	SPREPHQ	95.13	1.63	66.67	NA	2	2	d__Bacteria;p__Proteobacteria;c__Gammaproteobacteria;o__Burkholderiales;f__Rhodocyclaceae;g__UTPRO2;s__	ESV5897.1462;tax=d:Bacteria,p:Proteobacteria,c:Gammaproteobacteria,o:Betaproteobacteriales,f:Rhodocyclaceae,g:Denitratisoma,s:midas_s_5897;	99.5	1465	FPLP01000125.16.1534 Bacteria;Proteobacteria;Gammaproteobacteria;Burkholderiales;Rhodocyclaceae;Denitratisoma;metagenome	98.9	1520	18.9454	15.5615	0.394087	0	0	0.0399773	0.0117397
Damh_18-Q3-R51-60_BATAC.249.fa	JADJGP000000000	54	3144088	178037	58223.9	1083HQ	124_1	124_9	NA	91.95	2.22	50	NA	1	1	d__Bacteria;p__Bacteroidota;c__Bacteroidia;o__Chitinophagales;f__;g__;s__	ESV108.1447;tax=d:Bacteria,p:Bacteroidetes,c:Bacteroidia,o:Chitinophagales,f:midas_f_108,g:midas_g_108,s:midas_s_108;	100	1447	FPLP01001942.21.1520 Bacteria;Bacteroidota;Bacteroidia;Chitinophagales;uncultured;metagenome	99.8	1500	8.0412	8.3606	NA	0	0	0.023569	0.00617899
Damh_18-Q3-R51-60_BATAC.282.fa	JADJGQ000000000	6	3805089	1486155	634182	1083HQ	33_0	33_0	SPREPHQ	96.15	4.4	50	NA	1	1	d__Bacteria;p__Zixibacteria;c__MSB-5A5;o__GN15;f__FEB-12;g__FEB-12;s__	ESV7867.1474;tax=d:Bacteria,p:Ca_Fermentibacterota,c:Ca_Fermentibacteria,o:midas_o_962,f:midas_f_4998,g:midas_g_7867,s:midas_s_7867;	98.3	1474	FJ810558.1.1516 Bacteria;Zixibacteria;uncultured bacterium	98.2	1516	13.881	14.9444	0.164764	1	0	0.0226043	0.00288156
Damh_18-Q3-R51-60_BATAC.285.fa	JADJGR000000000	39	4174748	413031	107045	1083HQ	364_1	364_2	NA	91.5	3.28	28.57	NA	2	2	d__Bacteria;p__Proteobacteria;c__Gammaproteobacteria;o__Xanthomonadales;f__Ahniellaceae;g__0-14-3-00-62-12;s__	ESV1375.1467;tax=d:Bacteria,p:Proteobacteria,c:Gammaproteobacteria,o:Xanthomonadales,f:Rhodanobacteraceae,g:midas_g_116,s:midas_s_953;	100	1467	JF319273.1.1466 Bacteria;Proteobacteria;Gammaproteobacteria;Xanthomonadales;Rhodanobacteraceae;Ahniella;uncultured gamma proteobacterium	98	1467	10.6666	8.91083	NA	0	0	0.0259521	0.00786603
Damh_18-Q3-R51-60_BATAC.300.fa	JADJGS000000000	46	4373194	364534	95069.4	1083HQ	45_1	45_8	NA	90.16	3.01	85.71	NA	1	1	d__Bacteria;p__Bacteroidota;c__Ignavibacteria;o__SJA-28;f__B-1AR;g__UBA2330;s__	ESV31.1442;tax=d:Bacteria,p:Bacteroidetes,c:Ignavibacteria,o:SJA-28,f:midas_f_31,g:midas_g_31,s:midas_s_31;	99.9	1442	FPLP01006939.12.1511 Bacteria;Bacteroidota;SJA-28;metagenome	99.7	1500	8.88201	10.6707	NA	0	0	0.0357981	0.00886623
Damh_18-Q3-R51-60_BATAC.307.fa	JADJGT000000000	44	3455809	339490	78541.1	1083HQ	42_1	42_1	NA	91.3	1.48	33.33	NA	1	1	d__Bacteria;p__Bacteroidota;c__Bacteroidia;o__Chitinophagales;f__LD1;g__Bog-950;s__	ESV9179.1447;tax=d:Bacteria,p:Bacteroidetes,c:Bacteroidia,o:Chitinophagales,f:37-13,g:midas_g_1851,s:midas_s_9179;	99.7	1447	FPLP01000864.1.1215 Bacteria;Bacteroidota;Bacteroidia;Chitinophagales;37-13;metagenome	99.2	1218	11.3805	8.20638	NA	0	0	0.0161746	0.00329652
Damh_18-Q3-R51-60_BATAC.316.fa	JADJGU000000000	11	3004743	1415735	273158	1083HQ	517_0	517_0	SPREPHQ	96.52	0.56	33.33	NA	1	1	d__Bacteria;p__Proteobacteria;c__Alphaproteobacteria;o__Sphingomonadales;f__Sphingomonadaceae;g__Ga0077559;s__	ESV520.1411;tax=d:Bacteria,p:Proteobacteria,c:Alphaproteobacteria,o:Sphingomonadales,f:Sphingomonadaceae,g:midas_g_59,s:midas_s_520;	99.5	1411	HQ158685.1.1450 Bacteria;Proteobacteria;Alphaproteobacteria;Sphingomonadales;Sphingomonadaceae;uncultured;uncultured bacterium	99.4	1450	9.45524	11.0976	0.110806	0	0	0.0350041	0.00801247
Damh_18-Q3-R51-60_BATAC.454.fa	JADJGV000000000	39	9739973	1107269	249743	1083HQ	509_1	509_1	SPREPHQ	97.72	2.76	16.67	NA	2	2	d__Bacteria;p__Myxococcota;c__Polyangia;o__Haliangiales;f__Haliangiaceae;g__UBA2376;s__	ESV458.1461;tax=d:Bacteria,p:Proteobacteria,c:Deltaproteobacteria,o:Myxococcales,f:Haliangiaceae,g:Haliangium,s:midas_s_458;	99.7	1461	FPLP01012593.16.1507 Bacteria;Myxococcota;Polyangia;Haliangiales;Haliangiaceae;Haliangium;metagenome	99.3	1493	22.9643	14.4292	0.676443	0	0	0.0112628	0.00450947
Damh_18-Q3-R51-60_MAXAC.005.fa	JADJGW000000000	29	4429308	863509	152735	1083HQ	531_1	531_2	NA	91.17	0.85	0	NA	1	1	d__Bacteria;p__Actinobacteriota;c__Acidimicrobiia;o__Microtrichales;f__Microtrichaceae;g__Microthrix;s__Microthrix sp002473265	ESV14.1445;tax=d:Bacteria,p:Actinobacteria,c:Acidimicrobiia,o:Microtrichales,f:Microtrichaceae,g:Ca_Microthrix,s:midas_s_2;	99.2	1445	FPLM01002571.16.1519 Bacteria;Actinobacteriota;Acidimicrobiia;Microtrichales;Microtrichaceae;Candidatus Microthrix;metagenome	98.9	1504	16.7624	11.8849	NA	0	1	0.0262604	0.00736841
Damh_18-Q3-R51-60_MAXAC.008.fa	JADJGX000000000	78	6832063	476887	87590.6	1083HQ	208_1	208_1	NA	93.83	3.82	0	NA	1	1	d__Bacteria;p__Chloroflexota;c__Anaerolineae;o__Promineofilales;f__Promineofilaceae;g__GCA-2746795;s__	ESV461.1427;tax=d:Bacteria,p:Chloroflexi,c:Anaerolineae,o:Ardenticatenales,f:Ca_Promineofilaceae,g:midas_g_461,s:midas_s_461;	94.5	1427	KP641103.1.1355 Bacteria;Chloroflexi;Anaerolineae;Ardenticatenales;uncultured;uncultured bacterium	94.7	1355	13.0862	10.1952	NA	0	1	0.0232624	0.0055991
Damh_18-Q3-R51-60_MAXAC.071.fa	JADJGY000000000	32	4522127	642121	141316	1083HQ	320_1	320_1	NA	91.61	3.98	35.29	NA	3	3	d__Bacteria;p__Proteobacteria;c__Gammaproteobacteria;o__Pseudomonadales;f__UBA5518;g__UBA5518;s__UBA5518 sp002396625	ESV27.1459;tax=d:Bacteria,p:Proteobacteria,c:Gammaproteobacteria,o:Cellvibrionales,f:Spongiibacteraceae,g:BD1-7_clade,s:midas_s_27;	100	1459	CP007567.3891689.3893221 Bacteria;Proteobacteria;Gammaproteobacteria;Aeromonadales;Aeromonadaceae;Aeromonas;Aeromonas media WS	99.6	1533	9.90619	9.76086	NA	1	0	0.0468651	0.0117857
Damh_18-Q3-R51-60_MAXAC.084.fa	JADJGZ000000000	61	5142367	445199	84301.1	1083HQ	262_1	262_2	SPREPHQ	95.7	2.42	33.33	NA	1	1	d__Bacteria;p__Bacteroidota;c__Bacteroidia;o__Bacteroidales;f__Lentimicrobiaceae;g__UBA4417;s__	ESV1061.1447;tax=d:Bacteria,p:Bacteroidetes,c:Bacteroidia,o:Sphingobacteriales,f:Lentimicrobiaceae,g:midas_g_1061,s:midas_s_1061;	99.9	1447	FN824884.1.1272 Bacteria;Bacteroidota;Bacteroidia;Sphingobacteriales;Lentimicrobiaceae;uncultured bacterium	99	1272	15.3745	14.6167	0.234976	0	0	0.0393327	0.0074742
Damh_18-Q3-R51-60_MAXAC.102.fa	JADJHA000000000	29	3363443	669050	115981	1083HQ	28_1	28_3	NA	93.44	2.46	0	NA	2	2	d__Bacteria;p__Bacteroidota;c__Kapabacteria;o__Kapabacteriales;f__Kapabacteriaceae;g__UBA10438;s__UBA10438 sp002426145	ESV428.1409;tax=d:Bacteria,p:Bacteroidetes,c:Ignavibacteria,o:OPB56,f:midas_f_428,g:midas_g_428,s:midas_s_428;	99.9	1409	FPLP01012358.2.1414 Bacteria;Bacteroidota;Kapabacteria;Kapabacteriales;metagenome	98.5	1413	10.4615	11.2009	NA	0	0	0.0154329	0.0031196
Damh_18-Q3-R51-60_MAXAC.104.fa	JADJHB000000000	49	4575255	520951	93372.6	1083HQ	269_1	269_7	NA	96.7	1.1	0	NA	1	1	d__Bacteria;p__Krumholzibacteriota;c__Krumholzibacteria;o__LZORAL124-64-63;f__LZORAL124-64-63;g__;s__	ESV2162.1487;tax=d:Bacteria,p:Ca_Fermentibacterota,c:Ca_Fermentibacteria,o:midas_o_753,f:midas_f_753,g:midas_g_753,s:midas_s_753;	98.1	1488	EF632751.1.1552 Bacteria;Latescibacterota;uncultured bacterium	97.5	1553	12.9779	10.6529	NA	0	0	0.0558711	0.013759
Damh_18-Q3-R51-60_MAXAC.106.fa	JADJHC000000000	114	6404416	282841	56179.1	1083HQ	455_1	455_1	NA	95.45	1.49	83.33	NA	2	2	d__Bacteria;p__Chloroflexota;c__Anaerolineae;o__;f__;g__;s__	ESV1.1417;tax=d:Bacteria,p:Chloroflexi,c:Anaerolineae,o:Caldilineales,f:Amarolineaceae,g:Ca_Amarolinea,s:midas_s_1;	100	1417	FPLP01003197.7.1442 Bacteria;Chloroflexi;Anaerolineae;C10-SB1A;metagenome	99.8	1436	25.7133	14.5949	NA	0	1	0.0189141	0.00556837
Damh_18-Q3-R51-60_MAXAC.107.fa	JADJHD000000000	57	5092718	469109	89345.9	1083HQ	263_0	263_0	SPREPHQ	94.89	1.88	20	NA	2	1	d__Bacteria;p__Bacteroidota;c__Bacteroidia;o__Bacteroidales;f__Lentimicrobiaceae;g__UBA4417;s__	ESV2768.1445;tax=d:Bacteria,p:Bacteroidetes,c:Bacteroidia,o:Sphingobacteriales,f:Lentimicrobiaceae,g:midas_g_1061,s:midas_s_2768;	99.7	1445	FN824884.1.1272 Bacteria;Bacteroidota;Bacteroidia;Sphingobacteriales;Lentimicrobiaceae;uncultured bacterium	97.7	1272	13.6133	8.15928	0.188494	0	0	0.017689	0.00355128
Damh_18-Q3-R51-60_MAXAC.126_sub.fa	JADJHE000000000	56	3279882	327807	58569.3	1083HQ	176_0	176_0	SPREPHQ	91.48	2.65	14.29	NA	2	1	d__Bacteria;p__Bacteroidota;c__Bacteroidia;o__AKYH767;f__2-12-FULL-35-15;g__;s__	ESV3846.1445;tax=d:Bacteria,p:Bacteroidetes,c:Bacteroidia,o:Sphingobacteriales,f:KD3-93,g:midas_g_3846,s:midas_s_3846;	99.2	1445	JN609338.1.1484 Bacteria;Bacteroidota;Bacteroidia;Sphingobacteriales;KD3-93;uncultured bacterium	99.1	1484	8.47631	8.82661	0.101639	0	0	0.0433336	0.00761553
Damh_18-Q3-R51-60_MAXAC.170.fa	JADJHF000000000	14	2549864	653124	182133	1083HQ	360_1	360_1	NA	96.14	1.87	50	NA	2	2	d__Bacteria;p__Proteobacteria;c__Gammaproteobacteria;o__Xanthomonadales;f__Xanthomonadaceae;g__Thermomonas;s__	ESV203.1467;tax=d:Bacteria,p:Proteobacteria,c:Gammaproteobacteria,o:Xanthomonadales,f:Xanthomonadaceae,g:Thermomonas,s:midas_s_203;	99.5	1468	EU864458.1.1507 Bacteria;Proteobacteria;Gammaproteobacteria;Xanthomonadales;Xanthomonadaceae;Thermomonas;uncultured bacterium	99.3	1510	13.9093	12.6917	NA	0	0	0.032391	0.0106565
Damh_18-Q3-R51-60_MAXAC.210.fa	JADJHG000000000	4	2546756	1761881	636689	1083HQ	221_1	221_1	NA	97.75	0.19	0	NA	1	1	d__Bacteria;p__Elusimicrobiota;c__Elusimicrobia;o__F11;f__FEN-1173;g__;s__	ESV595.1458;tax=d:Bacteria,p:Elusimicrobia,c:Elusimicrobia,o:MVP-88,f:midas_f_595,g:midas_g_595,s:midas_s_595;	100	1458	FPLP01009312.6.1482 Bacteria;Elusimicrobiota;Elusimicrobia;MVP-88;metagenome	99.7	1477	49.3208	32.4995	NA	0	1	0.00368918	0.00109436
Damh_18-Q3-R51-60_MAXAC.235_fly.fa	CP064968	1	1054716	1054716	1054716	1083HQ	11_0	11_0	SPREPHQ	61.23	1.71	50	CIRCULAR	1	2	d__Bacteria;p__Patescibacteria;c__Paceibacteria;o__UBA9983_A;f__UBA2163;g__1-14-0-10-47-16;s__	ESV6199.1440;tax=d:Bacteria,p:Patescibacteria,c:ABY1,o:Ca_Falkowbacteria,f:midas_f_5033,g:midas_g_5033,s:midas_s_5033;	74.6	1448	FPLP01003254.3.1282 Bacteria;Patescibacteria;Parcubacteria;Candidatus Kaiserbacteria;metagenome	99.6	1280	33.4549	32.531	0.419945	1	2	0.0125625	0.00255827
Damh_18-Q3-R51-60_MAXAC.246.fa	JADJHH000000000	20	4008354	701860	200418	1083HQ	147_1	147_2	NA	95.05	0	0	NA	2	1	d__Bacteria;p__Bacteroidota;c__Bacteroidia;o__Chitinophagales;f__Saprospiraceae;g__UBA3362;s__	ESV321.1460;tax=d:Bacteria,p:Bacteroidetes,c:Bacteroidia,o:Chitinophagales,f:Saprospiraceae,g:midas_g_321,s:midas_s_321;	99.8	1460	GQ396874.1.1502 Bacteria;Bacteroidota;Bacteroidia;Chitinophagales;Saprospiraceae;uncultured;uncultured bacterium	98.5	1502	8.41109	10.4494	NA	0	0	0.0185609	0.00467188
Ega_18-Q3-R5-49_BAT3C.104.fa	JADJHI000000000	19	5064714	1332705	266564	1083HQ	108_1	108_7	NA	95.3	2.48	0	NA	2	2	d__Bacteria;p__Bacteroidota;c__Bacteroidia;o__Chitinophagales;f__Saprospiraceae;g__;s__	ESV142.1441;tax=d:Bacteria,p:Bacteroidetes,c:Bacteroidia,o:Chitinophagales,f:Saprospiraceae,g:midas_g_142,s:midas_s_142;	100	1441	JQ624281.1.1490 Bacteria;Bacteroidota;Bacteroidia;Chitinophagales;Saprospiraceae;uncultured;uncultured Bacteroidetes bacterium	98.4	1492	7.09895	10.2708	NA	0	0	0.0219074	0.00615199
Ega_18-Q3-R5-49_BAT3C.159.fa	JADJHJ000000000	26	5044159	1110292	194006	1083HQ	456_0	456_0	SPREPHQ	90	4.55	50	NA	1	1	d__Bacteria;p__Chloroflexota;c__Anaerolineae;o__Promineofilales;f__Promineofilaceae;g__Promineofilum;s__	ESV672.1427;tax=d:Bacteria,p:Chloroflexi,c:Anaerolineae,o:Ardenticatenales,f:Ca_Promineofilaceae,g:Ca_Promineofilum,s:midas_s_176;	99.8	1428	CU921480.1.1324 Bacteria;Chloroflexi;Anaerolineae;Ardenticatenales;uncultured;uncultured bacterium	99.4	1325	15.5097	16.379	0.710207	0	0	0.0692017	0.0192462
Ega_18-Q3-R5-49_BAT3C.165_sub.fa	JADJHK000000000	31	4062319	502992	131042	1083HQ	140_1	140_1	NA	92.08	3.47	42.86	NA	2	1	d__Bacteria;p__Bacteroidota;c__Bacteroidia;o__Chitinophagales;f__Saprospiraceae;g__UBA3362;s__	ESV20.1450;tax=d:Bacteria,p:Bacteroidetes,c:Bacteroidia,o:Chitinophagales,f:Saprospiraceae,g:midas_g_20,s:midas_s_20;	99.2	1450	FPLP01007520.10.1473 Bacteria;Bacteroidota;Bacteroidia;Chitinophagales;Saprospiraceae;uncultured;metagenome	97.7	1466	6.80747	9.15131	NA	0	0	0.0213407	0.0070376
Ega_18-Q3-R5-49_BAT3C.193.fa	JADJHL000000000	13	3928197	958422	302169	1083HQ	55_0	55_0	SPREPHQ	95.53	0.56	100	NA	1	1	d__Bacteria;p__Bacteroidota;c__Ignavibacteria;o__Ignavibacteriales;f__Ignavibacteriaceae;g__Ignavibacterium;s__	ESV179.1455;tax=d:Bacteria,p:Bacteroidetes,c:Ignavibacteria,o:Ignavibacteriales,f:PHOS-HE36,g:midas_g_179,s:midas_s_179;	99.9	1455	FPLP01005131.11.1523 Bacteria;Bacteroidota;Ignavibacteria;Ignavibacteriales;PHOS-HE36;metagenome	99.7	1513	40.7074	60.2396	0.646726	0	0	0.0240026	0.00517586
Ega_18-Q3-R5-49_BAT3C.215.fa	JADJHM000000000	12	4934147	1712470	411179	1083HQ	149_1	149_1	NA	96.44	1.61	16.67	NA	2	1	d__Bacteria;p__Bacteroidota;c__Bacteroidia;o__Chitinophagales;f__Saprospiraceae;g__UBA3362;s__	ESV66.1450;tax=d:Bacteria,p:Bacteroidetes,c:Bacteroidia,o:Chitinophagales,f:Saprospiraceae,g:midas_g_65,s:midas_s_65;	99.9	1450	FPLP01013376.25.1519 Bacteria;Bacteroidota;Bacteroidia;Chitinophagales;Saprospiraceae;uncultured;metagenome	99.3	1495	10.2596	15.3287	NA	0	0	0.0102048	0.00264447
Ega_18-Q3-R5-49_BAT3C.216.fa	JADJHN000000000	3	3537739	1594242	1.17925e+06	1083HQ	357_1	357_1	SPREPHQ	98.59	1.15	14.29	NA	2	2	d__Bacteria;p__Proteobacteria;c__Gammaproteobacteria;o__Xanthomonadales;f__Rhodanobacteraceae;g__Dokdonella;s__	ESV183.1461;tax=d:Bacteria,p:Proteobacteria,c:Gammaproteobacteria,o:Xanthomonadales,f:Rhodanobacteraceae,g:Dokdonella,s:midas_s_124;	100	1461	HM238153.1.1460 Bacteria;Proteobacteria;Gammaproteobacteria;Xanthomonadales;Rhodanobacteraceae;Dokdonella;uncultured gamma proteobacterium	99	1462	49.145	52.6677	0.749882	0	0	0.0112704	0.00281987
Ega_18-Q3-R5-49_BAT3C.230.fa	JADJHO000000000	14	4374618	1318808	312473	1083HQ	253_1	253_1	NA	98.39	1.08	100	NA	1	1	d__Bacteria;p__Bacteroidota;c__Bacteroidia;o__Flavobacteriales;f__PHOS-HE28;g__PHOS-HE28;s__	ESV7538.1445;tax=d:Bacteria,p:Bacteroidetes,c:Bacteroidia,o:Flavobacteriales,f:NS9_marine_group,g:midas_g_385,s:midas_s_7538;	98.3	1445	KC551764.1.1483 Bacteria;Bacteroidota;Bacteroidia;Flavobacteriales;NS9 marine group;uncultured bacterium	98.2	1483	8.76371	12.5218	NA	0	0	0.0150896	0.00314465
Ega_18-Q3-R5-49_BATAC.118.fa	JADJHP000000000	21	5196947	844969	247474	1083HQ	356_0	356_0	SPREPHQ	95.63	3.83	28.57	NA	1	1	d__Bacteria;p__Bacteroidota;c__UBA10030;o__UBA10030;f__UBA6906;g__;s__	ESV784.1458;tax=d:Bacteria,p:Bacteroidetes,c:Ignavibacteria,o:Kryptoniales,f:BSV26,g:midas_g_627,s:midas_s_627;	99.9	1459	FQ659780.1.1357 Bacteria;Bacteroidota;Kryptonia;Kryptoniales;BSV26;uncultured soil bacterium	99.9	1358	10.1551	11.9179	0.135865	0	0	0.0414974	0.00866618
Ega_18-Q3-R5-49_BATAC.204.fa	JADJHQ000000000	28	5107739	829657	182419	1083HQ	399_1	399_2	SPREPHQ	96.27	2.01	0	NA	1	1	d__Bacteria;p__Proteobacteria;c__Gammaproteobacteria;o__Burkholderiales;f__Rhodocyclaceae;g__;s__	ESV2274.1517;tax=d:Bacteria,p:Proteobacteria,c:Gammaproteobacteria,o:Betaproteobacteriales,f:B1-7BS,g:midas_g_190,s:midas_s_484;	98.4	1493	FPLP01000724.17.1338 Bacteria;Proteobacteria;Gammaproteobacteria;Burkholderiales;B1-7BS;metagenome	99.2	1322	12.024	9.9239	3.33137	8	0	0.0294566	0.00912055
Ega_18-Q3-R5-49_BATAC.212.fa	JADJHR000000000	22	5180334	951671	235470	1083HQ	386_1	386_1	SPREPHQ	96.72	0.76	50	NA	1	1	d__Bacteria;p__Proteobacteria;c__Gammaproteobacteria;o__Burkholderiales;f__Burkholderiaceae;g__Rubrivivax;s__	ESV262.1451;tax=d:Bacteria,p:Proteobacteria,c:Gammaproteobacteria,o:Betaproteobacteriales,f:Burkholderiaceae,g:Ideonella,s:midas_s_262;	99.5	1451	KF533762.1.1487 Bacteria;Proteobacteria;Gammaproteobacteria;Burkholderiales;Comamonadaceae;Ideonella;uncultured bacterium	99.5	1487	13.3674	12.5934	0.167483	0	0	0.056236	0.0176742
Ega_18-Q3-R5-49_BATAC.213.fa	JADJHS000000000	32	4396794	597245	137400	1083HQ	45_1	45_6	NA	93.72	3.42	87.5	NA	1	1	d__Bacteria;p__Bacteroidota;c__Ignavibacteria;o__SJA-28;f__B-1AR;g__UBA2330;s__	ESV31.1442;tax=d:Bacteria,p:Bacteroidetes,c:Ignavibacteria,o:SJA-28,f:midas_f_31,g:midas_g_31,s:midas_s_31;	99.7	1442	FPLP01006939.12.1511 Bacteria;Bacteroidota;SJA-28;metagenome	99.5	1500	8.40561	11.7705	NA	0	0	0.0333065	0.00825995
Ega_18-Q3-R5-49_BATAC.220.fa	JADJHT000000000	8	3979778	2444582	497472	1083HQ	273_1	273_1	NA	97.85	0	0	NA	1	1	d__Bacteria;p__Bacteroidota;c__Bacteroidia;o__Flavobacteriales;f__PHOS-HE28;g__PHOS-HE28;s__PHOS-HE28 sp002396605	ESV434.1444;tax=d:Bacteria,p:Bacteroidetes,c:Bacteroidia,o:Flavobacteriales,f:NS9_marine_group,g:midas_g_434,s:midas_s_434;	99.9	1444	FPLP01010553.10.1513 Bacteria;Bacteroidota;Bacteroidia;Flavobacteriales;NS9 marine group;metagenome	99.4	1504	15.4309	17.2152	NA	0	0	0.0120866	0.00277948
Ega_18-Q3-R5-49_BATAC.239.fa	JADJHU000000000	19	3347152	1028894	176166	1083HQ	437_0	437_0	SPREPHQ	93.99	1.63	0	NA	1	1	d__Bacteria;p__Proteobacteria;c__Gammaproteobacteria;o__Steroidobacterales;f__Steroidobacteraceae;g__;s__	ESV2036.1458;tax=d:Bacteria,p:Proteobacteria,c:Gammaproteobacteria,o:midas_o_26,f:midas_f_98,g:midas_g_2036,s:midas_s_2036;	96.3	1458	JQ427174.1.1490 Bacteria;Proteobacteria;Gammaproteobacteria;R7C24;uncultured bacterium	97.3	1490	10.167	8.18574	0.146518	0	0	0.0213248	0.00647722
Ega_18-Q3-R5-49_BATAC.280.fa	JADJHV000000000	50	4299829	638496	85996.6	1083HQ	277_1	277_4	NA	91.6	3.9	45.45	NA	1	1	d__Bacteria;p__Bacteroidota;c__Bacteroidia;o__Flavobacteriales;f__PHOS-HE28;g__PHOS-HE28;s__	ESV597.1445;tax=d:Bacteria,p:Bacteroidetes,c:Bacteroidia,o:Flavobacteriales,f:NS9_marine_group,g:midas_g_225,s:midas_s_597;	99.7	1445	DQ640656.1.1389 Bacteria;Bacteroidota;Bacteroidia;Flavobacteriales;NS9 marine group;uncultured Bacteroidetes bacterium	98.5	1394	7.51777	9.11238	NA	0	0	0.0514752	0.0129266
Ega_18-Q3-R5-49_BATAC.305.fa	JADJHW000000000	11	4688135	917649	426194	1083HQ	388_1	388_1	NA	90.65	1.54	63.64	NA	1	1	d__Bacteria;p__Proteobacteria;c__Gammaproteobacteria;o__Burkholderiales;f__Burkholderiaceae;g__Rubrivivax;s__	ESV81.1451;tax=d:Bacteria,p:Proteobacteria,c:Gammaproteobacteria,o:Betaproteobacteriales,f:Burkholderiaceae,g:Leptothrix,s:midas_s_81;	99.7	1451	FPLP01003697.16.1524 Bacteria;Proteobacteria;Gammaproteobacteria;Burkholderiales;Comamonadaceae;Leptothrix;metagenome	99.6	1509	50.529	41.936	NA	0	0	0.0173818	0.00496631
Ega_18-Q3-R5-49_BATAC.333.fa	JADJHX000000000	17	4298445	1563899	252850	1083HQ	373_1	373_3	NA	99.08	0.73	66.67	NA	2	2	d__Bacteria;p__Proteobacteria;c__Gammaproteobacteria;o__Burkholderiales;f__Burkholderiaceae;g__Rhodoferax;s__	ESV38.1457;tax=d:Bacteria,p:Proteobacteria,c:Gammaproteobacteria,o:Betaproteobacteriales,f:Burkholderiaceae,g:Rhodoferax,s:Rhodoferax_ferrireducens;	99.9	1458	FPLP01003820.16.1530 Bacteria;Proteobacteria;Gammaproteobacteria;Burkholderiales;Comamonadaceae;Rhodoferax;metagenome	99.8	1516	11.9564	12.9771	NA	0	0	0.0349339	0.00694529
Ega_18-Q3-R5-49_BATAC.486.fa	JADJHY000000000	32	4397170	424715	137412	1083HQ	171_1	171_3	NA	94.5	3.25	50	NA	1	1	d__Bacteria;p__Bacteroidota;c__Bacteroidia;o__AKYH767-A;f__2013-40CM-41-45;g__;s__	ESV1014.1445;tax=d:Bacteria,p:Bacteroidetes,c:Bacteroidia,o:Sphingobacteriales,f:AKYH767,g:midas_g_300,s:midas_s_1014;	98.8	1445	FPLM01001177.1.1374 Bacteria;Bacteroidota;Bacteroidia;Sphingobacteriales;AKYH767;metagenome	98	1375	7.68464	10.0325	NA	0	0	0.0247405	0.00578273
Ega_18-Q3-R5-49_BATAC.545.fa	JADJHZ000000000	24	4952893	680256	206370	1083HQ	267_2	267_5	SPREPHQ	93.69	2.02	25	NA	2	2	d__Bacteria;p__Bacteroidota;c__Bacteroidia;o__Chitinophagales;f__Saprospiraceae;g__Haliscomenobacter;s__	ESV217.1437;tax=d:Bacteria,p:Bacteroidetes,c:Bacteroidia,o:Chitinophagales,f:Saprospiraceae,g:Haliscomenobacter,s:midas_s_217;	99.9	1437	KC551729.1.1474 Bacteria;Bacteroidota;Bacteroidia;Chitinophagales;Saprospiraceae;Haliscomenobacter;uncultured bacterium	98.8	1475	10.107	12.0412	0.217672	0	0	0.0409793	0.00852983
Ega_18-Q3-R5-49_BATAC.76.fa	JADJIA000000000	14	3755673	1043627	268262	1083HQ	50_1	50_1	SPREPHQ	96.65	0.56	0	NA	1	1	d__Bacteria;p__Bacteroidota;c__Ignavibacteria;o__Ignavibacteriales;f__Ignavibacteriaceae_A;g__UTCHB3;s__	ESV1940.1447;tax=d:Bacteria,p:Bacteroidetes,c:Ignavibacteria,o:Ignavibacteriales,f:Ignavibacteriaceae,g:Ignavibacterium,s:midas_s_1940;	99.9	1447	JN981887.1.1496 Bacteria;Bacteroidota;Ignavibacteria;Ignavibacteriales;Ignavibacteriaceae;Ignavibacterium;uncultured actinobacterium	99.3	1496	11.3442	16.1297	0.164889	0	0	0.0182143	0.0031814
Ega_18-Q3-R5-49_MAXAC.001.fa	JADJIB000000000	21	3909549	973092	186169	1083HQ	543_1	543_2	SPREPHQ	97.52	1.35	66.67	NA	1	1	d__Bacteria;p__Actinobacteriota;c__Actinobacteria;o__Actinomycetales;f__Dermatophilaceae;g__GCA-2748155;s__	ESV10.1442;tax=d:Bacteria,p:Actinobacteria,c:Actinobacteria,o:Micrococcales,f:Intrasporangiaceae,g:Tetrasphaera,s:midas_s_5;	100	1442	FPLP01005492.16.1514 Bacteria;Actinobacteriota;Actinobacteria;Micrococcales;Intrasporangiaceae;Tetrasphaera;metagenome	99.5	1500	26.81	15.6043	5.25425	0	0	0.0343785	0.00745672
Ega_18-Q3-R5-49_MAXAC.013.fa	JADJIC000000000	28	2669684	352782	95345.9	1083HQ	352_1	352_4	NA	93.11	4.56	78.57	NA	1	1	d__Bacteria;p__Proteobacteria;c__Gammaproteobacteria;o__Burkholderiales;f__Burkholderiaceae;g__Polaromonas;s__	ESV33.1457;tax=d:Bacteria,p:Proteobacteria,c:Gammaproteobacteria,o:Betaproteobacteriales,f:Burkholderiaceae,g:Rhodoferax,s:midas_s_33;	99.4	1457	FPLP01011372.20.1534 Bacteria;Proteobacteria;Gammaproteobacteria;Burkholderiales;Comamonadaceae;Rhodoferax;metagenome	99.2	1515	8.25114	9.91237	NA	0	0	0.0459472	0.00744912
Ega_18-Q3-R5-49_MAXAC.016.fa	JADJID000000000	14	4767943	1444128	340567	1083HQ	114_1	114_1	NA	97.28	4.21	76.92	NA	2	2	d__Bacteria;p__Bacteroidota;c__Bacteroidia;o__Chitinophagales;f__Saprospiraceae;g__OLB8;s__	ESV29.1449;tax=d:Bacteria,p:Bacteroidetes,c:Bacteroidia,o:Chitinophagales,f:Saprospiraceae,g:OLB8,s:midas_s_29;	100	1449	FPLP01003456.2.1356 Bacteria;Bacteroidota;Bacteroidia;Chitinophagales;Saprospiraceae;OLB8;metagenome	98.7	1357	12.466	17.9727	NA	0	0	0.01499	0.00301193
Ega_18-Q3-R5-49_MAXAC.022.fa	JADJIE000000000	48	4595192	399169	95733.2	1083HQ	381_1	381_7	NA	97.87	4.35	46.15	NA	5	4	d__Bacteria;p__Proteobacteria;c__Gammaproteobacteria;o__Burkholderiales;f__Burkholderiaceae;g__;s__	ESV3005.1459;tax=d:Bacteria,p:Proteobacteria,c:Gammaproteobacteria,o:Betaproteobacteriales,f:Burkholderiaceae,g:Rhodoferax,s:Rhodoferax_antarcticus;	99.7	1461	AF084947.1.1484 Bacteria;Proteobacteria;Gammaproteobacteria;Burkholderiales;Comamonadaceae;Rhodoferax;Rhodoferax antarcticus	98.7	1484	26.0504	23.4957	NA	0	0	0.0513083	0.0115595
Ega_18-Q3-R5-49_MAXAC.038.fa	JADJIF000000000	36	3712819	475683	103134	1083HQ	200_0	200_0	SPREPHQ	98.56	2.95	50	NA	1	1	d__Bacteria;p__Proteobacteria;c__Gammaproteobacteria;o__Burkholderiales;f__Nitrosomonadaceae;g__Nitrosomonas;s__Nitrosomonas oligotropha	ESV2344.1460;tax=d:Bacteria,p:Proteobacteria,c:Gammaproteobacteria,o:Betaproteobacteriales,f:Nitrosomonadaceae,g:Nitrosomonas,s:Nitrosomonas_oligotropha;	100	1460	FPLM01005896.14.1530 Bacteria;Proteobacteria;Gammaproteobacteria;Burkholderiales;Nitrosomonadaceae;Nitrosomonas;metagenome	99.7	1517	51.1063	15.9306	0.72724	0	0	0.00208224	0.000483577
Ega_18-Q3-R5-49_MAXAC.048.fa	JADJIG000000000	25	5006812	635461	200272	1083HQ	139_1	139_1	NA	91.21	1.49	0	NA	1	1	d__Bacteria;p__Bacteroidota;c__Bacteroidia;o__Chitinophagales;f__Saprospiraceae;g__;s__	ESV56.1459;tax=d:Bacteria,p:Bacteroidetes,c:Bacteroidia,o:Chitinophagales,f:Saprospiraceae,g:midas_g_56,s:midas_s_56;	100	1459	FPLP01011642.15.1487 Bacteria;Bacteroidota;Bacteroidia;Chitinophagales;Saprospiraceae;uncultured;metagenome	99.5	1477	6.15772	8.12228	NA	0	0	0.00949372	0.00317728
Ega_18-Q3-R5-49_MAXAC.056.fa	JADJIH000000000	30	4280636	870287	142688	1083HQ	53_0	53_0	SPREPHQ	95.53	2.23	75	NA	2	2	d__Bacteria;p__Bacteroidota;c__Ignavibacteria;o__Ignavibacteriales;f__Ignavibacteriaceae;g__Ignavibacterium;s__	ESV221.1455;tax=d:Bacteria,p:Bacteroidetes,c:Ignavibacteria,o:Ignavibacteriales,f:PHOS-HE36,g:midas_g_179,s:midas_s_179;	99.7	1455	KT834687.1.1497 Bacteria;Bacteroidota;Ignavibacteria;Ignavibacteriales;PHOS-HE36;uncultured bacterium	95.5	1501	21.2617	30.8084	0.414179	0	0	0.0397851	0.00819915
Ega_18-Q3-R5-49_MAXAC.062.fa	JADJII000000000	32	4340715	659705	135647	1083HQ	375_1	375_2	SPREPHQ	98.01	4.13	69.23	NA	1	1	d__Bacteria;p__Proteobacteria;c__Gammaproteobacteria;o__Burkholderiales;f__Burkholderiaceae;g__Rhodoferax;s__	ESV320.1457;tax=d:Bacteria,p:Proteobacteria,c:Gammaproteobacteria,o:Betaproteobacteriales,f:Burkholderiaceae,g:Rhodoferax,s:midas_s_320;	99.7	1457	FR691424.1.1487 Bacteria;Proteobacteria;Gammaproteobacteria;Burkholderiales;Comamonadaceae;Rhodoferax;Curvibacter sp. R-36930	99.1	1487	11.3582	11.0634	0.246582	0	0	0.039129	0.0076633
Ega_18-Q3-R5-49_MAXAC.071.fa	JADJIJ000000000	49	3955392	390441	80722.3	1083HQ	333_1	333_1	NA	96.88	3.8	76.92	NA	2	2	d__Bacteria;p__Proteobacteria;c__Gammaproteobacteria;o__Burkholderiales;f__Rhodocyclaceae;g__Propionivibrio;s__Propionivibrio aalborgensis	ESV2103.1528;tax=d:Bacteria,p:Proteobacteria,c:Gammaproteobacteria,o:Betaproteobacteriales,f:Rhodocyclaceae,g:Propionivibrio,s:Ca_Propionivibrio_aalborgensis;	99.5	1528	FPLP01009032.16.1535 Bacteria;Proteobacteria;Gammaproteobacteria;Burkholderiales;Rhodocyclaceae;Propionivibrio;metagenome	98.8	1520	73.6595	16.7003	NA	0	0	0.0294028	0.00677239
Ega_18-Q3-R5-49_MAXAC.074.fa	JADJIK000000000	33	3620272	417073	109705	1083HQ	258_1	258_6	NA	92.88	0.99	0	NA	1	1	d__Bacteria;p__Bacteroidota;c__Bacteroidia;o__Chitinophagales;f__Chitinophagaceae;g__OLB11;s__	ESV679.1447;tax=d:Bacteria,p:Bacteroidetes,c:Bacteroidia,o:Chitinophagales,f:Chitinophagaceae,g:midas_g_679,s:midas_s_679;	99.1	1447	FPLP01006638.16.1458 Bacteria;Bacteroidota;Bacteroidia;Chitinophagales;Chitinophagaceae;uncultured;metagenome	98.8	1445	6.73021	8.98363	NA	0	0	0.0225745	0.00581113
Ega_18-Q3-R5-49_MAXAC.075.fa	JADJIL000000000	34	4929677	461354	144990	1083HQ	152_1	152_1	NA	95.48	3.81	88.89	NA	1	1	d__Bacteria;p__Bacteroidota;c__Bacteroidia;o__AKYH767-A;f__OLB10;g__;s__	ESV283.1445;tax=d:Bacteria,p:Bacteroidetes,c:Bacteroidia,o:Sphingobacteriales,f:AKYH767,g:midas_g_283,s:midas_s_283;	99.5	1445	FPLP01004264.2.1479 Bacteria;Bacteroidota;Bacteroidia;Sphingobacteriales;AKYH767;metagenome	99.3	1480	7.85492	11.2445	NA	0	0	0.0248798	0.00562292
Ega_18-Q3-R5-49_MAXAC.109.fa	JADJIM000000000	5	3465899	1752219	693180	1083HQ	28_1	28_5	NA	93.15	0.55	0	NA	2	2	d__Bacteria;p__Bacteroidota;c__Kapabacteria;o__Kapabacteriales;f__Kapabacteriaceae;g__UBA10438;s__UBA10438 sp002426145	ESV428.1409;tax=d:Bacteria,p:Bacteroidetes,c:Ignavibacteria,o:OPB56,f:midas_f_428,g:midas_g_428,s:midas_s_428;	99.9	1410	FPLP01012358.2.1414 Bacteria;Bacteroidota;Kapabacteria;Kapabacteriales;metagenome	87.3	1414	12.9781	12.8277	NA	0	0	0.0105656	0.00196258
Ega_18-Q3-R5-49_MAXAC.112v2.fa	CP064969	1	3260747	3260747	3260747	1083HQ	450_0	450_0	SPREPHQ	97.53	1.65	0	CIRCULAR	1	1	d__Bacteria;p__Planctomycetota;c__Brocadiae;o__Brocadiales;f__Brocadiaceae;g__Brocadia;s__Brocadia sapporoensis	ESV9608.1601;tax=d:Bacteria,p:Planctomycetes,c:Brocadiae,o:Brocadiales,f:Brocadiaceae,g:Ca_Brocadia,s:Ca_Brocadia_sapporoensis;	97.2	1592	MWTF01000010.49529.51100 Bacteria;Planctomycetota;Brocadiae;Brocadiales;Brocadiaceae;Candidatus Brocadia;Candidatus Brocadia sp. UTAMX1	98	1572	8.14527	12.1764	0.236968	3	0	0.00184774	0.000456399
Ega_18-Q3-R5-49_MAXAC.199.fa	JADJIN000000000	8	2614025	1383746	326753	1083HQ	221_1	221_1	NA	96.63	0	0	NA	1	1	d__Bacteria;p__Elusimicrobiota;c__Elusimicrobia;o__F11;f__FEN-1173;g__;s__	ESV595.1458;tax=d:Bacteria,p:Elusimicrobia,c:Elusimicrobia,o:MVP-88,f:midas_f_595,g:midas_g_595,s:midas_s_595;	100	1458	FPLP01009312.6.1482 Bacteria;Elusimicrobiota;Elusimicrobia;MVP-88;metagenome	99.7	1477	24.2847	12.6459	NA	0	1	0.00303135	0.000892186
Ega_18-Q3-R5-49_MAXAC.200.fa	JADJIO000000000	31	4543325	800764	146559	1083HQ	401_1	401_3	NA	98.5	2.88	21.43	NA	2	2	d__Bacteria;p__Proteobacteria;c__Gammaproteobacteria;o__Burkholderiales;f__Palsa-1005;g__PALSA-1003;s__	ESV3347.1465;tax=d:Bacteria,p:Proteobacteria,c:Gammaproteobacteria,o:Betaproteobacteriales,f:SC-I-84,g:midas_g_1341,s:midas_s_3347;	99.8	1466	FPLP01004961.12.1430 Bacteria;Proteobacteria;Gammaproteobacteria;Burkholderiales;SC-I-84;metagenome	99.4	1420	18.2989	16.0493	NA	0	0	0.0420637	0.0123559
Ega_18-Q3-R5-49_MAXAC.254.fa	JADJIP000000000	28	4287934	525359	153140	1083HQ	301_0	301_0	SPREPHQ	91.77	1.08	0	NA	1	1	d__Bacteria;p__OLB16;c__OLB16;o__OLB16;f__OLB16;g__OLB16;s__OLB16 sp001567115	ESV4465.1479;tax=d:Bacteria,p:Ca_Fermentibacterota,c:Ca_Fermentibacteria,o:midas_o_3047,f:midas_f_4465,g:midas_g_4465,s:midas_s_4465;	89.7	1490	LMZT01000093.11438.12996 Bacteria;Sumerlaeota;Sumerlaeia;uncultured;Omnitrophica bacterium OLB16	99.6	1560	6.03261	7.85414	0.0888721	0	0	0.0128057	0.00471785
Ejby_18-Q3-R6-50_BAT3C.119.fa	JADJIQ000000000	5	3502098	1437541	700420	1083HQ	28_1	28_1	SPREPHQ	96.99	0.55	0	NA	2	2	d__Bacteria;p__Bacteroidota;c__Kapabacteria;o__Kapabacteriales;f__Kapabacteriaceae;g__UBA10438;s__UBA10438 sp002426145	ESV428.1409;tax=d:Bacteria,p:Bacteroidetes,c:Ignavibacteria,o:OPB56,f:midas_f_428,g:midas_g_428,s:midas_s_428;	99.8	1412	FPLP01012358.2.1414 Bacteria;Bacteroidota;Kapabacteria;Kapabacteriales;metagenome	99.4	1413	10.2215	13.3409	0.172814	0	0	0.00642805	0.00149271
Ejby_18-Q3-R6-50_BAT3C.142_sub.fa	JADJIR000000000	50	5315207	974714	106304	1083HQ	150_1	150_4	NA	97.9	3.96	66.67	NA	2	1	d__Bacteria;p__Bacteroidota;c__Bacteroidia;o__Chitinophagales;f__Saprospiraceae;g__UBA3362;s__	ESV177.1454;tax=d:Bacteria,p:Bacteroidetes,c:Bacteroidia,o:Chitinophagales,f:Saprospiraceae,g:midas_g_65,s:midas_s_177;	100	1454	JN391572.1.1497 Bacteria;Bacteroidota;Bacteroidia;Chitinophagales;Saprospiraceae;uncultured;uncultured bacterium	99.6	1499	10.2847	17.3299	NA	0	0	0.0148726	0.00338377
Ejby_18-Q3-R6-50_BAT3C.200.fa	JADJIS000000000	3	4804539	2469779	1601513	1083HQ	173_1	173_2	SPREPHQ	98.28	0.49	0	NA	1	1	d__Bacteria;p__Bacteroidota;c__Bacteroidia;o__Chitinophagales;f__BACL12;g__UBA7236;s__UBA7236 sp002473275	ESV536.1445;tax=d:Bacteria,p:Bacteroidetes,c:Bacteroidia,o:Chitinophagales,f:midas_f_536,g:midas_g_536,s:midas_s_536;	100	1445	HQ343230.1.1487 Bacteria;Bacteroidota;Bacteroidia;Chitinophagales;uncultured;uncultured bacterium	99.7	1487	20.651	35.1851	0.74948	1	0	0.0109001	0.00187995
Ejby_18-Q3-R6-50_BAT3C.203.fa	JADJIT000000000	3	3529762	1615495	1.17659e+06	1083HQ	551_1	551_1	NA	99.73	0.55	100	NA	2	2	d__Bacteria;p__Actinobacteriota;c__Actinobacteria;o__Actinomycetales;f__Dermatophilaceae;g__Austwickia;s__	ESV724.1443;tax=d:Bacteria,p:Actinobacteria,c:Actinobacteria,o:Micrococcales,f:Dermatophilaceae,g:midas_g_724,s:midas_s_724;	100	1443	FPLP01003120.1.1341 Bacteria;Actinobacteriota;Actinobacteria;Micrococcales;Dermatophilaceae;uncultured;metagenome	96.8	1343	19.306	17.8972	NA	0	0	0.00891208	0.0024377
Ejby_18-Q3-R6-50_BAT3C.216.fa	JADJIU000000000	32	3270025	277723	102188	1083HQ	246_1	246_7	NA	91.09	0.99	0	NA	1	1	d__Bacteria;p__Chloroflexota;c__Dehalococcoidia;o__UBA2991;f__UBA2991;g__G233;s__	ESV4104.1412;tax=d:Bacteria,p:Chloroflexi,c:OLB14,o:midas_o_731,f:midas_f_731,g:midas_g_731,s:midas_s_849;	99.8	1412	FPLP01003506.17.1486 Bacteria;Chloroflexi;OLB14;metagenome	99.7	1470	7.41481	8.41832	NA	0	0	0.0375612	0.00969617
Ejby_18-Q3-R6-50_BAT3C.246.fa	JADJIV000000000	51	3368937	247559	66057.6	1083HQ	268_2	268_3	SPREPHQ	91.76	1.1	0	NA	1	1	d__Bacteria;p__Krumholzibacteriota;c__Krumholzibacteria;o__LZORAL124-64-63;f__LZORAL124-64-63;g__;s__	ESV4788.1479;tax=d:Bacteria,p:Ca_Fermentibacterota,c:Ca_Fermentibacteria,o:midas_o_753,f:midas_f_753,g:midas_g_4788,s:midas_s_4788;	99.5	1479	FN824902.1.1305 Bacteria;Latescibacterota;uncultured bacterium	99.2	1305	9.78363	8.47359	0.0909265	0	0	0.0616676	0.0222745
Ejby_18-Q3-R6-50_BAT3C.362.fa	JADJIW000000000	179	7779645	310019	43461.7	1083HQ	487_1	487_3	NA	91.74	4.54	44.44	NA	3	3	d__Bacteria;p__Myxococcota;c__UBA796;o__UBA796;f__;g__;s__	ESV814.1441;tax=d:Bacteria,p:Proteobacteria,c:Deltaproteobacteria,o:Bdellovibrionales,f:Bdellovibrionaceae,g:OM27_clade,s:midas_s_814;	99.9	1442	CU466760.2.1341 Bacteria;Bdellovibrionota;Bdellovibrionia;Bdellovibrionales;Bdellovibrionaceae;OM27 clade;uncultured proteobacterium	98.7	1342	20.3911	12.2767	NA	0	0	0.0614504	0.0143743
Ejby_18-Q3-R6-50_BAT3C.370.fa	JADJIX000000000	5	2921588	1526652	584318	1083HQ	104_1	104_1	NA	96.14	0	0	NA	1	1	d__Bacteria;p__Bacteroidota;c__Bacteroidia;o__Chitinophagales;f__Chitinophagaceae;g__Ferruginibacter;s__Ferruginibacter sp002381005	ESV11.1455;tax=d:Bacteria,p:Bacteroidetes,c:Bacteroidia,o:Chitinophagales,f:Chitinophagaceae,g:Ferruginibacter,s:midas_s_11;	98.5	1457	FPLP01005060.16.1528 Bacteria;Bacteroidota;Bacteroidia;Chitinophagales;Chitinophagaceae;Ferruginibacter;metagenome	98.3	1515	6.13545	10.0398	NA	0	0	0.0158239	0.00477404
Ejby_18-Q3-R6-50_BAT3C.384.fa	JADJIY000000000	20	3136521	617279	156826	1083HQ	27_1	27_1	SPREPHQ	95.24	2.38	0	NA	1	1	d__Bacteria;p__Bacteroidota;c__Bacteroidia;o__Bacteroidales;f__vadinHA17;g__SR-FBR-E99;s__	ESV19.1449;tax=d:Bacteria,p:Bacteroidetes,c:Bacteroidia,o:Bacteroidales,f:Bacteroidetes_vadinHA17,g:midas_g_19,s:midas_s_19;	99.7	1449	FPLM01000992.16.1523 Bacteria;Bacteroidota;Bacteroidia;Bacteroidales;Bacteroidetes vadinHA17;metagenome	99.5	1508	9.11436	12.4661	0.187435	0	0	0.0127809	0.00367681
Ejby_18-Q3-R6-50_BAT3C.80.fa	JADJIZ000000000	28	4264875	1206658	152317	1083HQ	503_1	503_2	NA	97.7	2.38	0	NA	1	1	d__Bacteria;p__Gemmatimonadota;c__Gemmatimonadetes;o__Gemmatimonadales;f__GWC2-71-9;g__;s__	ESV395.1432;tax=d:Bacteria,p:Gemmatimonadetes,c:Gemmatimonadetes,o:Gemmatimonadales,f:Gemmatimonadaceae,g:midas_g_395,s:midas_s_395;	99.8	1432	FPLP01000356.16.1505 Bacteria;Gemmatimonadota;Gemmatimonadetes;Gemmatimonadales;Gemmatimonadaceae;uncultured;metagenome	99.7	1490	14.4424	9.19828	NA	0	0	0.0156245	0.00465783
Ejby_18-Q3-R6-50_BATAC.123.fa	JADJJA000000000	35	6032000	1152665	172343	1083HQ	207_1	207_1	NA	91.88	3.99	0	NA	1	1	d__Bacteria;p__Cyanobacteria;c__Vampirovibrionia;o__Obscuribacterales;f__Obscuribacteraceae;g__Obscuribacter;s__	ESV1393.1414;tax=d:Bacteria,p:Cyanobacteria,c:Melainabacteria,o:Obscuribacterales,f:midas_f_1393,g:Ca_Obscuribacter,s:midas_s_1393;	98.6	1414	FPLS01037662.13.1484 Bacteria;Cyanobacteria;Vampirivibrionia;Obscuribacterales;Obscuribacteraceae;Candidatus Obscuribacter;metagenome	98.2	1472	11.0551	9.1677	NA	0	1	0.0107958	0.002227
Ejby_18-Q3-R6-50_BATAC.207.fa	JADJJB000000000	27	4141864	619320	153402	1083HQ	401_1	401_5	NA	95.51	2.61	46.67	NA	2	2	d__Bacteria;p__Proteobacteria;c__Gammaproteobacteria;o__Burkholderiales;f__Palsa-1005;g__PALSA-1003;s__	ESV3347.1465;tax=d:Bacteria,p:Proteobacteria,c:Gammaproteobacteria,o:Betaproteobacteriales,f:SC-I-84,g:midas_g_1341,s:midas_s_3347;	98.1	1465	FPLP01004961.12.1430 Bacteria;Proteobacteria;Gammaproteobacteria;Burkholderiales;SC-I-84;metagenome	97.6	1420	10.1053	11.1807	NA	0	0	0.062154	0.0213199
Ejby_18-Q3-R6-50_BATAC.215_sub.fa	JADJJC000000000	25	4500956	740616	180038	1083HQ	277_1	277_2	NA	97.58	0.54	100	NA	1	1	d__Bacteria;p__Bacteroidota;c__Bacteroidia;o__Flavobacteriales;f__PHOS-HE28;g__PHOS-HE28;s__	ESV597.1445;tax=d:Bacteria,p:Bacteroidetes,c:Bacteroidia,o:Flavobacteriales,f:NS9_marine_group,g:midas_g_225,s:midas_s_597;	99.7	1445	DQ640656.1.1389 Bacteria;Bacteroidota;Bacteroidia;Flavobacteriales;NS9 marine group;uncultured Bacteroidetes bacterium	98.6	1395	7.86521	10.597	NA	0	0	0.0390543	0.0112581
Ejby_18-Q3-R6-50_BATAC.240.fa	JADJJD000000000	18	3960261	1230147	220014	1083HQ	115_0	115_0	SPREPHQ	97.03	2.48	40	NA	2	2	d__Bacteria;p__Bacteroidota;c__Bacteroidia;o__Chitinophagales;f__Saprospiraceae;g__OLB8;s__OLB8 sp001567405	ESV3279.1450;tax=d:Bacteria,p:Bacteroidetes,c:Bacteroidia,o:Chitinophagales,f:Saprospiraceae,g:OLB8,s:midas_s_3279;	99.7	1452	JZQW01000031.13817.15341 Bacteria;Bacteroidota;Bacteroidia;Chitinophagales;Saprospiraceae;OLB8;Bacteroidetes bacterium OLB8	99.6	1525	7.2157	11.3139	0.107745	0	0	0.00989467	0.00242818
Ejby_18-Q3-R6-50_BATAC.260.fa	JADJJE000000000	60	7855595	828705	130927	1083HQ	466_1	466_1	SPREPHQ	95.27	2.76	0	NA	2	2	d__Bacteria;p__Myxococcota;c__Polyangia;o__Polyangiales;f__SG8-38;g__;s__	ESV6040.1479;tax=d:Bacteria,p:Proteobacteria,c:Deltaproteobacteria,o:Myxococcales,f:Sandaracinaceae,g:midas_g_4851,s:midas_s_4851;	99.8	1479	FN827194.1.1480 Bacteria;Myxococcota;Polyangia;Polyangiales;Sandaracinaceae;uncultured;uncultured bacterium	94.9	1483	14.0065	10.301	0.265489	0	0	0.0211059	0.00547586
Ejby_18-Q3-R6-50_BATAC.262.fa	JADJJF000000000	87	4924366	303524	56601.9	1083HQ	346_1	346_1	SPREPHQ	90.18	3.59	66.67	NA	2	2	d__Bacteria;p__Proteobacteria;c__Gammaproteobacteria;o__Burkholderiales;f__Rhodocyclaceae;g__Sulfuritalea;s__	ESV6500.1460;tax=d:Bacteria,p:Proteobacteria,c:Gammaproteobacteria,o:Betaproteobacteriales,f:Rhodocyclaceae,g:Sulfuritalea,s:midas_s_6500;	98.4	1460	FPLP01007777.8.1469 Bacteria;Proteobacteria;Gammaproteobacteria;Burkholderiales;Rhodocyclaceae;Sulfuritalea;metagenome	99.5	1463	17.7487	15.2788	0.41434	0	0	0.0673678	0.0181443
Ejby_18-Q3-R6-50_BATAC.272.fa	JADJJG000000000	3	3707187	3646647	1235729	1083HQ	146_1	146_1	NA	98.51	1.98	100	NA	2	1	d__Bacteria;p__Bacteroidota;c__Bacteroidia;o__Chitinophagales;f__Saprospiraceae;g__UBA3362;s__	ESV862.1456;tax=d:Bacteria,p:Bacteroidetes,c:Bacteroidia,o:Chitinophagales,f:Saprospiraceae,g:midas_g_6,s:midas_s_862;	100	1456	KF533849.1.1492 Bacteria;Bacteroidota;Bacteroidia;Chitinophagales;Saprospiraceae;uncultured;uncultured bacterium	99.3	1492	24.6038	33.234	NA	0	0	0.00348354	0.000766556
Ejby_18-Q3-R6-50_BATAC.314.fa	JADJJH000000000	12	3764867	1132503	313739	1083HQ	259_0	259_0	SPREPHQ	92.61	1.48	60	NA	1	1	d__Bacteria;p__Bacteroidota;c__Bacteroidia;o__Chitinophagales;f__Chitinophagaceae;g__OLB11;s__	ESV7373.1449;tax=d:Bacteria,p:Bacteroidetes,c:Bacteroidia,o:Chitinophagales,f:Chitinophagaceae,g:midas_g_679,s:midas_s_5542;	99.7	1449	KP687106.1.1453 Bacteria;Bacteroidota;Bacteroidia;Chitinophagales;Chitinophagaceae;uncultured;uncultured bacterium	98.5	1453	11.733	13.8832	0.174756	0	0	0.00743264	0.00166577
Ejby_18-Q3-R6-50_BATAC.337.fa	JADJJI000000000	15	5257475	768182	350498	1083HQ	390_1	390_1	SPREPHQ	97.4	2.1	55.56	NA	1	1	d__Bacteria;p__Proteobacteria;c__Gammaproteobacteria;o__Burkholderiales;f__Burkholderiaceae;g__Piscinibacter;s__	ESV522.1451;tax=d:Bacteria,p:Proteobacteria,c:Gammaproteobacteria,o:Betaproteobacteriales,f:Burkholderiaceae,g:Piscinibacter,s:Piscinibacter_aquaticus;	99.9	1451	AY662010.1.1521 Bacteria;Proteobacteria;Gammaproteobacteria;Burkholderiales;Comamonadaceae;Piscinibacter;uncultured bacterium	99.6	1521	19.4511	15.2512	0.319368	0	0	0.0387641	0.0117457
Ejby_18-Q3-R6-50_BATAC.338.fa	JADJJJ000000000	44	4327873	487238	98360.8	1083HQ	269_1	269_5	NA	90.11	2.2	0	NA	1	1	d__Bacteria;p__Krumholzibacteriota;c__Krumholzibacteria;o__LZORAL124-64-63;f__LZORAL124-64-63;g__;s__	ESV753.1487;tax=d:Bacteria,p:Ca_Fermentibacterota,c:Ca_Fermentibacteria,o:midas_o_753,f:midas_f_753,g:midas_g_753,s:midas_s_753;	99.7	1487	EF632751.1.1552 Bacteria;Latescibacterota;uncultured bacterium	99	1552	10.8799	9.08421	NA	0	0	0.0471013	0.0124569
Ejby_18-Q3-R6-50_BATAC.353.fa	JADJJK000000000	84	8558619	343695	101888	1083HQ	511_0	511_0	SPREPHQ	90.79	1.31	33.33	NA	2	2	d__Bacteria;p__Myxococcota;c__Polyangia;o__Haliangiales;f__Haliangiaceae;g__;s__	ESV3599.1470;tax=d:Bacteria,p:Proteobacteria,c:Deltaproteobacteria,o:Myxococcales,f:Haliangiaceae,g:Haliangium,s:midas_s_3599;	99.3	1471	JQ278833.1.1506 Bacteria;Myxococcota;Polyangia;Haliangiales;Haliangiaceae;Haliangium;uncultured Haliangium sp.	96.6	1508	12.4526	8.54417	0.177686	0	0	0.0161414	0.00572129
Ejby_18-Q3-R6-50_BATAC.463.fa	JADJJL000000000	7	4024898	1292109	574985	1083HQ	147_1	147_1	SPREPHQ	97.77	0	0	NA	2	1	d__Bacteria;p__Bacteroidota;c__Bacteroidia;o__Chitinophagales;f__Saprospiraceae;g__UBA3362;s__	ESV321.1460;tax=d:Bacteria,p:Bacteroidetes,c:Bacteroidia,o:Chitinophagales,f:Saprospiraceae,g:midas_g_321,s:midas_s_321;	100	1460	GQ396874.1.1502 Bacteria;Bacteroidota;Bacteroidia;Chitinophagales;Saprospiraceae;uncultured;uncultured bacterium	99.1	1504	10.9328	18.6175	1.71953	0	0	0.0123103	0.00285069
Ejby_18-Q3-R6-50_MAXAC.009.fa	JADJJM000000000	23	5022679	1210665	218377	1083HQ	388_1	388_1	NA	94.3	3.31	38.46	NA	1	1	d__Bacteria;p__Proteobacteria;c__Gammaproteobacteria;o__Burkholderiales;f__Burkholderiaceae;g__Rubrivivax;s__	ESV81.1451;tax=d:Bacteria,p:Proteobacteria,c:Gammaproteobacteria,o:Betaproteobacteriales,f:Burkholderiaceae,g:Leptothrix,s:midas_s_81;	100	1451	FPLP01003697.16.1524 Bacteria;Proteobacteria;Gammaproteobacteria;Burkholderiales;Comamonadaceae;Leptothrix;metagenome	99.9	1509	53.152	50.8207	NA	0	0	0.0163865	0.00440263
Ejby_18-Q3-R6-50_MAXAC.023.fa	JADJJN000000000	76	3301797	178726	43444.7	1083HQ	124_1	124_7	NA	92.2	2.16	33.33	NA	2	2	d__Bacteria;p__Bacteroidota;c__Bacteroidia;o__Chitinophagales;f__;g__;s__	ESV108.1447;tax=d:Bacteria,p:Bacteroidetes,c:Bacteroidia,o:Chitinophagales,f:midas_f_108,g:midas_g_108,s:midas_s_108;	99.6	1448	FPLP01001942.21.1520 Bacteria;Bacteroidota;Bacteroidia;Chitinophagales;uncultured;metagenome	99.2	1500	8.26704	7.59331	NA	0	0	0.0214415	0.00607429
Ejby_18-Q3-R6-50_MAXAC.047.fa	JADJJO000000000	18	4228619	740164	234923	1083HQ	126_1	126_1	NA	96.04	0.99	0	NA	2	2	d__Bacteria;p__Bacteroidota;c__Bacteroidia;o__Chitinophagales;f__Saprospiraceae;g__;s__	ESV37.1440;tax=d:Bacteria,p:Bacteroidetes,c:Bacteroidia,o:Chitinophagales,f:Saprospiraceae,g:Ca_Epiflobacter,s:midas_s_37;	99.4	1440	FPLP01007689.5.1503 Bacteria;Bacteroidota;Bacteroidia;Chitinophagales;Saprospiraceae;uncultured;metagenome	99.2	1499	7.42728	11.6077	NA	0	0	0.0166485	0.00534234
Ejby_18-Q3-R6-50_MAXAC.157.fa	JADJJP000000000	14	3784577	984165	270327	1083HQ	96_1	96_1	NA	97.96	2.66	70.59	NA	1	1	d__Bacteria;p__Bacteroidota;c__Bacteroidia;o__Chitinophagales;f__Chitinophagaceae;g__Ferruginibacter;s__	ESV154.1451;tax=d:Bacteria,p:Bacteroidetes,c:Bacteroidia,o:Chitinophagales,f:Chitinophagaceae,g:Ferruginibacter,s:midas_s_83;	98.8	1451	LMYF01017862.1638.3127 Bacteria;Bacteroidota;Bacteroidia;Chitinophagales;Chitinophagaceae;Ferruginibacter;Hypsibius dujardini	98.1	1490	6.23772	10.444	NA	0	0	0.0311286	0.00731711
Ejby_18-Q3-R6-50_MAXAC.161.fa	JADJJQ000000000	56	4392950	523033	78445.5	1083HQ	291_1	291_2	NA	96.77	2.15	75	NA	1	1	d__Bacteria;p__Bacteroidota;c__Bacteroidia;o__Flavobacteriales;f__PHOS-HE28;g__PHOS-HE28;s__	ESV1171.1446;tax=d:Bacteria,p:Bacteroidetes,c:Bacteroidia,o:Flavobacteriales,f:NS9_marine_group,g:midas_g_843,s:midas_s_1171;	84.6	1446	KC551764.1.1483 Bacteria;Bacteroidota;Bacteroidia;Flavobacteriales;NS9 marine group;uncultured bacterium	81.9	1484	8.01237	9.97374	NA	0	6	0.0335171	0.00829146
Ejby_18-Q3-R6-50_MAXAC.192.fa	JADJJR000000000	3	2622925	2528687	874308	1083HQ	221_1	221_1	SPREPHQ	97.75	0	0	NA	1	1	d__Bacteria;p__Elusimicrobiota;c__Elusimicrobia;o__F11;f__FEN-1173;g__;s__	ESV595.1458;tax=d:Bacteria,p:Elusimicrobia,c:Elusimicrobia,o:MVP-88,f:midas_f_595,g:midas_g_595,s:midas_s_595;	100	1458	FPLP01009312.6.1482 Bacteria;Elusimicrobiota;Elusimicrobia;MVP-88;metagenome	99.7	1477	66.7853	24.683	0.980286	0	1	0.00153088	0.000416013
Ejby_18-Q3-R6-50_MAXAC.193.fa	JADJJS000000000	28	4262545	931578	152234	1083HQ	309_1	309_1	NA	95.66	2.88	23.53	NA	2	2	d__Bacteria;p__Proteobacteria;c__Gammaproteobacteria;o__Competibacterales;f__Competibacteraceae;g__Competibacter;s__	ESV601.1456;tax=d:Bacteria,p:Proteobacteria,c:Gammaproteobacteria,o:Competibacterales,f:Competibacteraceae,g:Ca_Competibacter,s:midas_s_601;	99.8	1456	HQ158634.1.1495 Bacteria;Proteobacteria;Gammaproteobacteria;Competibacterales;Competibacteraceae;Candidatus Competibacter;uncultured bacterium	97.5	1496	15.0318	11.8843	NA	0	0	0.0226438	0.00523905
Ejby_18-Q3-R6-50_MAXAC.200_cln.fa	CP064970	1	2060775	2060775	2060775	1083HQ	31_0	31_0	SPREPHQ	80.79	1.67	16.67	CIRCULAR	1	1	d__Bacteria;p__Proteobacteria;c__Alphaproteobacteria;o__Micavibrionales;f__;g__;s__	ESV9154.1410;tax=d:Bacteria,p:Proteobacteria,c:Alphaproteobacteria,o:Rhodospirillales,f:midas_f_2010,g:midas_g_4554,s:midas_s_4554;	100	1410	LN572427.1.1324 Bacteria;Proteobacteria;Alphaproteobacteria;uncultured;uncultured bacterium	91.2	1325	80.2572	97.2584	1.19675	0	0	2.18e-05	4.35e-06
Ejby_18-Q3-R6-50_MAXAC.201.fa	JADJJT000000000	5	4277870	1692003	855574	1083HQ	125_1	125_1	SPREPHQ	98.36	1.48	50	NA	2	2	d__Bacteria;p__Bacteroidota;c__Bacteroidia;o__Chitinophagales;f__UBA2359;g__;s__	ESV1223.1447;tax=d:Bacteria,p:Bacteroidetes,c:Bacteroidia,o:Chitinophagales,f:37-13,g:midas_g_1223,s:midas_s_1223;	99.9	1447	JF828737.1.1489 Bacteria;Bacteroidota;Bacteroidia;Chitinophagales;37-13;uncultured bacterium	98.7	1489	13.0405	11.853	1.59306	0	0	0.00160881	0.000419038
Ejby_18-Q3-R6-50_MAXAC.240.fa	JADJJU000000000	27	4899191	570402	181452	1083HQ	129_0	129_0	SPREPHQ	91.57	1.75	33.33	NA	2	2	d__Bacteria;p__Bacteroidota;c__Bacteroidia;o__Chitinophagales;f__Saprospiraceae;g__;s__	ESV896.1444;tax=d:Bacteria,p:Bacteroidetes,c:Bacteroidia,o:Chitinophagales,f:Saprospiraceae,g:midas_g_896,s:midas_s_896;	97.4	1445	FPLP01011198.27.1515 Bacteria;Bacteroidota;Bacteroidia;Chitinophagales;Saprospiraceae;uncultured;metagenome	78.9	1491	5.79627	10.1079	0.102709	0	0	0.0250629	0.00658404
EsbE_18-Q3-R3-47_BAT3C.110.fa	JADJJV000000000	21	3179548	668072	151407	1083HQ	248_0	248_0	SPREPHQ	91.25	4.12	42.86	NA	1	1	d__Bacteria;p__Desulfobacterota;c__Syntrophia;o__Syntrophales;f__UBA2192;g__;s__	ESV1266.1490;tax=d:Bacteria,p:Proteobacteria,c:Deltaproteobacteria,o:Syntrophobacterales,f:Syntrophaceae,g:midas_g_134,s:midas_s_1266;	98.6	1492	CU925038.1.1379 Bacteria;Desulfobacterota;Syntrophia;Syntrophales;uncultured;uncultured bacterium	98.7	1380	8.26934	10.7024	0.135051	0	0	0.0286828	0.00890358
EsbE_18-Q3-R3-47_BAT3C.118.fa	JADJJW000000000	16	3848729	1538122	240546	1083HQ	171_1	171_2	NA	90.32	2.54	14.29	NA	1	1	d__Bacteria;p__Bacteroidota;c__Bacteroidia;o__AKYH767-A;f__2013-40CM-41-45;g__;s__	ESV402.1445;tax=d:Bacteria,p:Bacteroidetes,c:Bacteroidia,o:Sphingobacteriales,f:AKYH767,g:midas_g_300,s:midas_s_364;	99.5	1445	FPLM01001177.1.1374 Bacteria;Bacteroidota;Bacteroidia;Sphingobacteriales;AKYH767;metagenome	98.9	1375	8.05484	15.3036	NA	0	0	0.0257515	0.00527975
EsbE_18-Q3-R3-47_BAT3C.140.fa	JADJJX000000000	3	2501102	1865016	833701	1083HQ	252_0	252_0	SPREPHQ	96.73	0.65	100	NA	2	2	d__Archaea;p__Halobacterota;c__Methanosarcinia;o__Methanotrichales;f__Methanotrichaceae;g__Methanothrix;s__	ESV3802.1436;tax=d:Archaea,p:Euryarchaeota,c:Methanomicrobia,o:Methanosarcinales,f:Methanosaetaceae,g:Methanothrix,s:midas_s_69;	98.9	1436	AJ576227.1.1402 Archaea;Halobacterota;Methanosarcinia;Methanosarciniales;Methanosaetaceae;Methanosaeta;uncultured archaeon	97.9	1404	9.48459	13.8014	0.509388	7	2	0.0122308	0.00358667
EsbE_18-Q3-R3-47_BAT3C.144.fa	JADJJY000000000	5	3369823	1464357	673965	1083HQ	236_1	236_1	SPREPHQ	96.58	2.75	0	NA	1	1	d__Bacteria;p__Acidobacteriota;c__Blastocatellia;o__Pyrinomonadales;f__Pyrinomonadaceae;g__OLB17;s__	ESV623.1444;tax=d:Bacteria,p:Acidobacteria,c:Blastocatellia_Subgroup_4,o:Blastocatellales,f:Blastocatellaceae,g:Stenotrophobacter,s:midas_s_144;	100	1444	FPLP01002096.13.1514 Bacteria;Acidobacteriota;Blastocatellia;Blastocatellales;Blastocatellaceae;Stenotrophobacter;metagenome	99.9	1502	10.5709	16.4167	0.175119	0	0	0.0112003	0.00197306
EsbE_18-Q3-R3-47_BAT3C.161.fa	JADJJZ000000000	30	5142260	1469747	171409	1083HQ	174_1	174_1	SPREPHQ	98.03	3.57	66.67	NA	1	1	d__Bacteria;p__Bacteroidota;c__Bacteroidia;o__Chitinophagales;f__BACL12;g__UBA7236;s__	ESV1785.1447;tax=d:Bacteria,p:Bacteroidetes,c:Bacteroidia,o:Chitinophagales,f:midas_f_536,g:midas_g_536,s:midas_s_1785;	100	1447	JN391556.1.1490 Bacteria;Bacteroidota;Bacteroidia;Chitinophagales;uncultured;uncultured bacterium	99.3	1490	9.74647	16.4644	1.01829	1	0	0.0159795	0.00288927
EsbE_18-Q3-R3-47_BAT3C.162.fa	JADJKA000000000	23	3425301	702266	148926	1083HQ	100_1	100_1	NA	92.8	0.74	50	NA	1	1	d__Bacteria;p__Bacteroidota;c__Bacteroidia;o__Chitinophagales;f__Chitinophagaceae;g__Ferruginibacter;s__	ESV1038.1451;tax=d:Bacteria,p:Bacteroidetes,c:Bacteroidia,o:Chitinophagales,f:Chitinophagaceae,g:Ferruginibacter,s:midas_s_1038;	99.8	1451	AB661527.1.1451 Bacteria;Bacteroidota;Bacteroidia;Chitinophagales;Chitinophagaceae;Ferruginibacter;uncultured bacterium	98.5	1451	6.16404	8.82926	NA	0	0	0.0153276	0.0044916
EsbE_18-Q3-R3-47_BAT3C.181.fa	JADJKB000000000	25	9628654	1408703	385146	1083HQ	464_0	464_0	SPREPHQ	94.62	3.87	10	NA	1	1	d__Bacteria;p__Myxococcota;c__Polyangia;o__Polyangiales;f__Polyangiaceae;g__;s__	ESV3573.1479;tax=d:Bacteria,p:Proteobacteria,c:Deltaproteobacteria,o:Myxococcales,f:BIrii41,g:midas_g_3573,s:midas_s_3573;	98.9	1479	HQ640632.1.1414 Bacteria;Myxococcota;Polyangia;Polyangiales;BIrii41;uncultured bacterium	97.2	1414	12.0599	13.6494	0.402234	0	1	0.00665089	0.00226065
EsbE_18-Q3-R3-47_BAT3C.200.fa	JADJKC000000000	11	3328793	1139933	302618	1083HQ	93_1	93_1	NA	92.28	1.97	100	NA	1	1	d__Bacteria;p__Bacteroidota;c__Bacteroidia;o__Chitinophagales;f__Chitinophagaceae;g__JJ008;s__	ESV157.1453;tax=d:Bacteria,p:Bacteroidetes,c:Bacteroidia,o:Chitinophagales,f:Chitinophagaceae,g:Terrimonas,s:midas_s_157;	100	1453	EF019624.1.1390 Bacteria;Bacteroidota;Bacteroidia;Chitinophagales;Chitinophagaceae;Terrimonas;uncultured Bacteroidetes bacterium	98.7	1390	17.7282	29.586	NA	0	0	0.0168933	0.00352127
EsbE_18-Q3-R3-47_BAT3C.210.fa	JADJKD000000000	25	3454701	669614	138188	1083HQ	23_0	23_0	SPREPHQ	94.6	2.57	62.5	NA	2	2	d__Bacteria;p__Bacteroidota;c__Bacteroidia;o__Bacteroidales;f__vadinHA17;g__LD21;s__	ESV460.1448;tax=d:Bacteria,p:Bacteroidetes,c:Bacteroidia,o:Bacteroidales,f:Bacteroidetes_vadinHA17,g:midas_g_410,s:midas_s_410;	98.8	1448	CU918192.1.1357 Bacteria;Bacteroidota;Bacteroidia;Bacteroidales;Bacteroidetes vadinHA17;uncultured bacterium	96.3	1358	5.87261	9.24111	0.0990915	0	0	0.0118501	0.00369634
EsbE_18-Q3-R3-47_BAT3C.226.fa	JADJKE000000000	27	4021250	515251	148935	1083HQ	446_1	446_1	NA	96.76	2.73	0	NA	1	1	d__Bacteria;p__Nitrospirota;c__Nitrospiria;o__Nitrospirales;f__Nitrospiraceae;g__Nitrospira_A;s__Nitrospira_A sp900170025	ESV48.1461;tax=d:Bacteria,p:Nitrospirae,c:Nitrospira,o:Nitrospirales,f:Nitrospiraceae,g:Nitrospira,s:Nitrospira_defluvii;	100	1461	FP929003.1384637.1386163 Bacteria;Nitrospirota;Nitrospiria;Nitrospirales;Nitrospiraceae;Nitrospira;Nitrospira defluvii	99.8	1527	17.5242	11.8278	NA	0	0	0.0276071	0.00531229
EsbE_18-Q3-R3-47_BAT3C.270.fa	CP064971	1	1951030	1951030	1951030	1083HQ	195_0	195_0	SPREPHQ	97.06	0	0	NA	1	1	d__Archaea;p__Halobacterota;c__Methanomicrobia;o__Methanomicrobiales;f__Methanoregulaceae;g__UBA9949;s__	ESV4219.1432;tax=d:Archaea,p:Euryarchaeota,c:Methanomicrobia,o:Methanomicrobiales,f:Methanoregulaceae,g:Methanolinea,s:midas_s_1190;	97.6	1432	KC676291.1.1450 Archaea;Halobacterota;Methanomicrobia;Methanomicrobiales;Methanoregulaceae;Methanolinea;uncultured archaeon	98.2	1450	31.1349	32.5428	1.25415	7	1	0.000366263	0.000127975
EsbE_18-Q3-R3-47_BAT3C.309.fa	JADJKF000000000	7	4092960	1345071	584709	1083HQ	276_1	276_1	NA	96.88	3.76	100	NA	1	1	d__Bacteria;p__Bacteroidota;c__Bacteroidia;o__Flavobacteriales;f__PHOS-HE28;g__PHOS-HE28;s__	ESV758.1445;tax=d:Bacteria,p:Bacteroidetes,c:Bacteroidia,o:Flavobacteriales,f:NS9_marine_group,g:midas_g_385,s:midas_s_758;	100	1445	HG917637.1.1445 Bacteria;Bacteroidota;Bacteroidia;Flavobacteriales;NS9 marine group;uncultured bacterium	100	1445	15.9364	22.5121	NA	0	0	0.00615849	0.00152376
EsbE_18-Q3-R3-47_BATAC.167.fa	JADJKG000000000	117	6359190	317222	54352.1	1083HQ	397_1	397_3	NA	91.82	2.29	71.43	NA	2	1	d__Bacteria;p__Proteobacteria;c__Gammaproteobacteria;o__Burkholderiales;f__Palsa-1005;g__PALSA-1005;s__	ESV1957.1489;tax=d:Bacteria,p:Proteobacteria,c:Gammaproteobacteria,o:Betaproteobacteriales,f:A21b,g:midas_g_454,s:midas_s_454;	100	1489	FPLP01004495.16.1332 Bacteria;Proteobacteria;Gammaproteobacteria;Burkholderiales;A21b;metagenome	99.5	1317	7.07683	9.18521	NA	0	0	0.0732883	0.0218883
EsbE_18-Q3-R3-47_BATAC.189.fa	JADJKH000000000	16	2898553	805868	181160	1083HQ	27_1	27_1	NA	92.86	2.38	11.11	NA	1	1	d__Bacteria;p__Bacteroidota;c__Bacteroidia;o__Bacteroidales;f__vadinHA17;g__SR-FBR-E99;s__	ESV19.1449;tax=d:Bacteria,p:Bacteroidetes,c:Bacteroidia,o:Bacteroidales,f:Bacteroidetes_vadinHA17,g:midas_g_19,s:midas_s_19;	99.5	1449	FPLM01000992.16.1523 Bacteria;Bacteroidota;Bacteroidia;Bacteroidales;Bacteroidetes vadinHA17;metagenome	99.3	1508	9.0328	13.4813	NA	0	0	0.0098548	0.00292492
EsbE_18-Q3-R3-47_BATAC.204.fa	JADJKI000000000	7	4570796	2152596	652971	1083HQ	320_1	320_1	NA	95.26	2.1	30	NA	2	2	d__Bacteria;p__Proteobacteria;c__Gammaproteobacteria;o__Pseudomonadales;f__UBA5518;g__UBA5518;s__UBA5518 sp002396625	ESV27.1459;tax=d:Bacteria,p:Proteobacteria,c:Gammaproteobacteria,o:Cellvibrionales,f:Spongiibacteraceae,g:BD1-7_clade,s:midas_s_27;	98.7	1459	FPLP01010832.10.1526 Bacteria;Proteobacteria;Gammaproteobacteria;Cellvibrionales;Spongiibacteraceae;BD1-7 clade;metagenome	98.2	1518	10.27	12.3125	NA	1	0	0.0135044	0.00394321
EsbE_18-Q3-R3-47_BATAC.228.fa	JADJKJ000000000	3	3900387	3232176	1300129	1083HQ	237_1	237_1	NA	94.87	1.76	0	NA	1	1	d__Bacteria;p__Acidobacteriota;c__Blastocatellia;o__Pyrinomonadales;f__Pyrinomonadaceae;g__OLB17;s__	ESV170.1443;tax=d:Bacteria,p:Acidobacteria,c:Blastocatellia_Subgroup_4,o:Blastocatellales,f:Blastocatellaceae,g:JGI_0001001-H03,s:midas_s_170;	99.9	1443	FPLP01002120.13.1513 Bacteria;Acidobacteriota;Blastocatellia;Blastocatellales;Blastocatellaceae;JGI 0001001-H03;metagenome	99.5	1501	9.05837	14.8006	NA	0	0	0.00581569	0.00134131
EsbE_18-Q3-R3-47_BATAC.232.fa	JADJKK000000000	33	5833281	1935946	176766	1083HQ	139_1	139_1	NA	98.64	3.47	55.56	NA	1	1	d__Bacteria;p__Bacteroidota;c__Bacteroidia;o__Chitinophagales;f__Saprospiraceae;g__;s__	ESV56.1459;tax=d:Bacteria,p:Bacteroidetes,c:Bacteroidia,o:Chitinophagales,f:Saprospiraceae,g:midas_g_56,s:midas_s_56;	99.9	1459	FPLP01011642.15.1487 Bacteria;Bacteroidota;Bacteroidia;Chitinophagales;Saprospiraceae;uncultured;metagenome	99.4	1477	14.0612	20.8037	NA	0	0	0.00710197	0.00214277
EsbE_18-Q3-R3-47_BATAC.289.fa	JADJKL000000000	19	3971089	527189	209005	1083HQ	91_0	91_0	SPREPHQ	96.31	2.46	83.33	NA	1	1	d__Bacteria;p__Bacteroidota;c__Bacteroidia;o__Chitinophagales;f__Chitinophagaceae;g__JJ008;s__	ESV743.1453;tax=d:Bacteria,p:Bacteroidetes,c:Bacteroidia,o:Chitinophagales,f:Chitinophagaceae,g:Terrimonas,s:midas_s_743;	99.8	1453	FPLP01001595.4.1482 Bacteria;Bacteroidota;Bacteroidia;Chitinophagales;Chitinophagaceae;Terrimonas;metagenome	99.3	1479	6.31102	11.2276	0.19824	0	0	0.0271567	0.006712
EsbE_18-Q3-R3-47_BATAC.309.fa	JADJKM000000000	54	3067607	375921	56807.5	1083HQ	181_1	181_4	NA	92.67	2.24	50	NA	3	3	d__Bacteria;p__Proteobacteria;c__Gammaproteobacteria;o__Pseudomonadales;f__Moraxellaceae;g__Agitococcus;s__Agitococcus sp002333125	ESV3170.1447;tax=d:Bacteria,p:Proteobacteria,c:Gammaproteobacteria,o:Pseudomonadales,f:Moraxellaceae,g:Agitococcus_lubricus_group,s:midas_s_3170;	99.4	1447	EU104147.1.1450 Bacteria;Proteobacteria;Gammaproteobacteria;Pseudomonadales;Moraxellaceae;Fluviicoccus;uncultured bacterium	96.6	1450	6.62568	8.05727	NA	1	0	0.0287402	0.00757343
EsbE_18-Q3-R3-47_BATAC.414.fa	JADJKN000000000	27	4359707	874055	161471	1083HQ	373_1	373_4	NA	98.96	3.07	50	NA	3	3	d__Bacteria;p__Proteobacteria;c__Gammaproteobacteria;o__Burkholderiales;f__Burkholderiaceae;g__Rhodoferax;s__	ESV38.1457;tax=d:Bacteria,p:Proteobacteria,c:Gammaproteobacteria,o:Betaproteobacteriales,f:Burkholderiaceae,g:Rhodoferax,s:Rhodoferax_ferrireducens;	99.9	1457	FPLP01003820.16.1530 Bacteria;Proteobacteria;Gammaproteobacteria;Burkholderiales;Comamonadaceae;Rhodoferax;metagenome	96	1535	10.2918	14.534	NA	0	0	0.0391651	0.00782616
EsbE_18-Q3-R3-47_BATAC.451.fa	JADJKO000000000	18	4079593	861068	226644	1083HQ	288_1	288_1	SPREPHQ	96.95	1.08	50	NA	1	1	d__Bacteria;p__Bacteroidota;c__Bacteroidia;o__Flavobacteriales;f__PHOS-HE28;g__PHOS-HE28;s__	ESV7086.1445;tax=d:Bacteria,p:Bacteroidetes,c:Bacteroidia,o:Flavobacteriales,f:NS9_marine_group,g:midas_g_385,s:midas_s_4553;	99.9	1445	FPLM01003183.13.1260 Bacteria;Bacteroidota;Bacteroidia;Flavobacteriales;NS9 marine group;metagenome	99.8	1248	10.6098	12.6393	0.194066	0	0	0.0268236	0.00602878
EsbE_18-Q3-R3-47_BATAC.457_sub.fa	JADJKP000000000	27	4096258	770386	151713	1083HQ	530_1	530_1	NA	91.45	2.14	66.67	NA	1	1	d__Bacteria;p__Actinobacteriota;c__Acidimicrobiia;o__Microtrichales;f__Microtrichaceae;g__Microthrix;s__Microthrix parvicella	ESV3.1527;tax=d:Bacteria,p:Actinobacteria,c:Acidimicrobiia,o:Microtrichales,f:Microtrichaceae,g:Ca_Microthrix,s:Ca_Microthrix_parvicella;	99.1	1523	KJ808458.1.1487 Bacteria;Actinobacteriota;Acidimicrobiia;Microtrichales;Microtrichaceae;Candidatus Microthrix;uncultured bacterium	99.3	1487	12.2075	11.1984	NA	0	1	0.021725	0.00604075
EsbE_18-Q3-R3-47_BATAC.463.fa	JADJKQ000000000	44	3025848	277024	68769.3	1083HQ	518_1	518_6	NA	91.52	3.91	66.67	NA	1	1	d__Bacteria;p__Proteobacteria;c__Alphaproteobacteria;o__Sphingomonadales;f__Sphingomonadaceae;g__UBA1936;s__	ESV59.1411;tax=d:Bacteria,p:Proteobacteria,c:Alphaproteobacteria,o:Sphingomonadales,f:Sphingomonadaceae,g:midas_g_59,s:midas_s_59;	99.1	1411	GU179683.1.1339 Bacteria;Proteobacteria;Alphaproteobacteria;Sphingomonadales;Sphingomonadaceae;uncultured;uncultured Alphaproteobacteria bacterium	98.8	1345	6.53184	9.78978	NA	0	0	0.045268	0.011621
EsbE_18-Q3-R3-47_MAXAC.007.fa	JADJKR000000000	47	3301456	211167	70243.7	1083HQ	304_1	304_3	NA	98.25	3.51	75	NA	2	2	d__Bacteria;p__Acidobacteriota;c__Holophagae;o__Holophagales;f__Holophagaceae;g__Geothrix;s__	ESV745.1462;tax=d:Bacteria,p:Acidobacteria,c:Holophagae,o:Holophagales,f:Holophagaceae,g:Geothrix,s:midas_s_443;	99.8	1462	FPLP01010013.9.1526 Bacteria;Acidobacteriota;Holophagae;Holophagales;Holophagaceae;Geothrix;metagenome	99.1	1520	17.8129	13.2285	NA	0	0	0.0662419	0.0154862
EsbE_18-Q3-R3-47_MAXAC.015.fa	JADJKS000000000	38	3286588	408318	86489.2	1083HQ	246_1	246_9	NA	91.09	0.99	0	NA	1	1	d__Bacteria;p__Chloroflexota;c__Dehalococcoidia;o__UBA2991;f__UBA2991;g__G233;s__	ESV849.1412;tax=d:Bacteria,p:Chloroflexi,c:OLB14,o:midas_o_731,f:midas_f_731,g:midas_g_731,s:midas_s_849;	99	1416	FPLP01003506.17.1486 Bacteria;Chloroflexi;OLB14;metagenome	99	1474	7.52028	8.27009	NA	0	0	0.0348914	0.0103614
EsbE_18-Q3-R3-47_MAXAC.031_sub.fa	JADJKT000000000	45	5205816	783402	115685	1083HQ	187_1	187_1	NA	91.82	2.22	16.67	NA	1	1	d__Bacteria;p__Chloroflexota;c__Anaerolineae;o__Anaerolineales;f__envOPS12;g__OLB14;s__	ESV2518.1432;tax=d:Bacteria,p:Chloroflexi,c:Anaerolineae,o:Anaerolineales,f:Anaerolineaceae,g:Ca_Villigracilis,s:midas_s_471;	99.9	1432	KJ808015.1.1474 Bacteria;Chloroflexi;Anaerolineae;Anaerolineales;Anaerolineaceae;uncultured;uncultured bacterium	99.6	1474	25.1146	32.185	NA	0	1	0.0536922	0.00850744
EsbE_18-Q3-R3-47_MAXAC.052.fa	JADJKU000000000	43	4454689	348753	103597	1083HQ	402_1	402_2	NA	91.6	1.9	50	NA	2	1	d__Bacteria;p__Proteobacteria;c__Gammaproteobacteria;o__Burkholderiales;f__Palsa-1005;g__;s__	ESV3347.1465;tax=d:Bacteria,p:Proteobacteria,c:Gammaproteobacteria,o:Betaproteobacteriales,f:SC-I-84,g:midas_g_1341,s:midas_s_3347;	96	1465	GU455031.1.1494 Bacteria;Proteobacteria;Gammaproteobacteria;Burkholderiales;SC-I-84;uncultured bacterium	98	1504	10.7835	13.032	NA	0	0	0.0577155	0.0184033
EsbE_18-Q3-R3-47_MAXAC.055.fa	JADJKV000000000	34	4251844	568878	125054	1083HQ	97_1	97_5	NA	94.52	2.22	20	NA	1	1	d__Bacteria;p__Bacteroidota;c__Bacteroidia;o__Chitinophagales;f__Chitinophagaceae;g__Ferruginibacter;s__	ESV83.1451;tax=d:Bacteria,p:Bacteroidetes,c:Bacteroidia,o:Chitinophagales,f:Chitinophagaceae,g:Ferruginibacter,s:midas_s_83;	99.6	1451	FPLP01010415.34.1524 Bacteria;Bacteroidota;Bacteroidia;Chitinophagales;Chitinophagaceae;Ferruginibacter;metagenome	99.2	1491	6.18091	11.7452	NA	0	0	0.0531572	0.0113994
EsbE_18-Q3-R3-47_MAXAC.059.fa	JADJKW000000000	56	3354719	202559	59905.7	1083HQ	333_1	333_3	SPREPHQ	93.62	2.82	55.56	NA	1	2	d__Bacteria;p__Proteobacteria;c__Gammaproteobacteria;o__Burkholderiales;f__Rhodocyclaceae;g__Propionivibrio;s__Propionivibrio aalborgensis	ESV2103.1528;tax=d:Bacteria,p:Proteobacteria,c:Gammaproteobacteria,o:Betaproteobacteriales,f:Rhodocyclaceae,g:Propionivibrio,s:Ca_Propionivibrio_aalborgensis;	100	1528	FPLP01009032.16.1535 Bacteria;Proteobacteria;Gammaproteobacteria;Burkholderiales;Rhodocyclaceae;Propionivibrio;metagenome	99.5	1520	43.6442	10.4864	4.45213	0	0	0.0284757	0.00653869
EsbE_18-Q3-R3-47_MAXAC.073.fa	JADJKX000000000	27	4872896	1393697	180478	1083HQ	150_1	150_5	NA	98.27	3.22	88.89	NA	2	1	d__Bacteria;p__Bacteroidota;c__Bacteroidia;o__Chitinophagales;f__Saprospiraceae;g__UBA3362;s__	ESV177.1454;tax=d:Bacteria,p:Bacteroidetes,c:Bacteroidia,o:Chitinophagales,f:Saprospiraceae,g:midas_g_65,s:midas_s_177;	100	1454	JN391572.1.1497 Bacteria;Bacteroidota;Bacteroidia;Chitinophagales;Saprospiraceae;uncultured;uncultured bacterium	99.6	1497	14.5888	24.6852	NA	0	0	0.0145819	0.00323741
EsbE_18-Q3-R3-47_MAXAC.074.fa	JADJKY000000000	30	4143105	421958	138104	1083HQ	253_1	253_1	NA	90.45	0	0	NA	1	1	d__Bacteria;p__Bacteroidota;c__Bacteroidia;o__Flavobacteriales;f__PHOS-HE28;g__PHOS-HE28;s__	ESV385.1443;tax=d:Bacteria,p:Bacteroidetes,c:Bacteroidia,o:Flavobacteriales,f:NS9_marine_group,g:midas_g_385,s:midas_s_385;	98.3	1444	FPLP01008662.1.1495 Bacteria;Bacteroidota;Bacteroidia;Flavobacteriales;NS9 marine group;metagenome	98	1496	4.86575	8.67798	NA	0	0	0.014253	0.00495877
EsbE_18-Q3-R3-47_MAXAC.085.fa	JADJKZ000000000	10	4507923	2141664	450792	1083HQ	503_1	503_1	NA	97.8	2.38	0	NA	1	1	d__Bacteria;p__Gemmatimonadota;c__Gemmatimonadetes;o__Gemmatimonadales;f__GWC2-71-9;g__;s__	ESV395.1432;tax=d:Bacteria,p:Gemmatimonadetes,c:Gemmatimonadetes,o:Gemmatimonadales,f:Gemmatimonadaceae,g:midas_g_395,s:midas_s_395;	100	1432	FPLP01000356.16.1505 Bacteria;Gemmatimonadota;Gemmatimonadetes;Gemmatimonadales;Gemmatimonadaceae;uncultured;metagenome	99.9	1490	27.7518	22.4298	NA	0	0	0.00718823	0.00197817
EsbE_18-Q3-R3-47_MAXAC.117_sub.fa	JADJLA000000000	18	3673139	863496	204063	1083HQ	70_1	70_1	SPREPHQ	98.49	1.11	33.33	NA	1	1	d__Bacteria;p__Bacteroidota;c__Bacteroidia;o__AKYH767;f__b-17BO;g__;s__	ESV5378.1444;tax=d:Bacteria,p:Bacteroidetes,c:Bacteroidia,o:Sphingobacteriales,f:env.OPS_17,g:midas_g_3487,s:midas_s_5378;	96.9	1445	FPLP01011915.1.1222 Bacteria;Bacteroidota;Bacteroidia;Sphingobacteriales;env.OPS 17;metagenome	94.4	1222	10.6616	13.1214	0.173344	0	1	0.0232107	0.00438313
EsbE_18-Q3-R3-47_MAXAC.131.fa	JADJLB000000000	17	3458321	1088421	203431	1083HQ	332_1	332_1	SPREPHQ	97.31	1.26	33.33	NA	2	2	d__Bacteria;p__Proteobacteria;c__Gammaproteobacteria;o__Burkholderiales;f__Rhodocyclaceae;g__Propionivibrio;s__	ESV421.1462;tax=d:Bacteria,p:Proteobacteria,c:Gammaproteobacteria,o:Betaproteobacteriales,f:Rhodocyclaceae,g:Propionivibrio,s:midas_s_421;	100	1462	FPLM01006208.14.1401 Bacteria;Proteobacteria;Gammaproteobacteria;Burkholderiales;Rhodocyclaceae;Propionivibrio;metagenome	99.6	1388	31.3067	26.6555	0.971326	0	0	0.0138864	0.00341625
EsbE_18-Q3-R3-47_MAXAC.140.fa	JADJLC000000000	33	3661595	418338	110957	1083HQ	273_1	273_1	NA	90.41	0.72	0	NA	1	1	d__Bacteria;p__Bacteroidota;c__Bacteroidia;o__Flavobacteriales;f__PHOS-HE28;g__PHOS-HE28;s__PHOS-HE28 sp002396605	ESV434.1444;tax=d:Bacteria,p:Bacteroidetes,c:Bacteroidia,o:Flavobacteriales,f:NS9_marine_group,g:midas_g_434,s:midas_s_434;	98.5	1370	FPLP01010553.10.1513 Bacteria;Bacteroidota;Bacteroidia;Flavobacteriales;NS9 marine group;metagenome	98.1	1408	5.39216	7.64195	NA	6	0	0.0287228	0.00865054
EsbE_18-Q3-R3-47_MAXAC.154.fa	JADJLD000000000	8	3965216	3661065	495652	1083HQ	146_1	146_1	NA	98.51	4.46	90	NA	2	1	d__Bacteria;p__Bacteroidota;c__Bacteroidia;o__Chitinophagales;f__Saprospiraceae;g__UBA3362;s__	ESV862.1456;tax=d:Bacteria,p:Bacteroidetes,c:Bacteroidia,o:Chitinophagales,f:Saprospiraceae,g:midas_g_6,s:midas_s_862;	100	1456	KF533849.1.1492 Bacteria;Bacteroidota;Bacteroidia;Chitinophagales;Saprospiraceae;uncultured;uncultured bacterium	99.3	1492	38.6846	63.3221	NA	0	0	0.00315913	0.000645673
EsbE_18-Q3-R3-47_MAXAC.155.fa	JADJLE000000000	14	3187628	2891945	227688	1083HQ	202_1	202_1	NA	98.92	2.31	62.5	NA	1	1	d__Bacteria;p__Proteobacteria;c__Gammaproteobacteria;o__Burkholderiales;f__Nitrosomonadaceae;g__Nitrosomonas;s__	ESV478.1460;tax=d:Bacteria,p:Proteobacteria,c:Gammaproteobacteria,o:Betaproteobacteriales,f:Nitrosomonadaceae,g:Nitrosomonas,s:midas_s_478;	99.9	1460	FPLP01006605.10.1527 Bacteria;Proteobacteria;Gammaproteobacteria;Burkholderiales;Nitrosomonadaceae;Nitrosomonas;metagenome	98.4	1518	24.5788	34.2124	NA	0	0	0.002034	0.000458099
EsbE_18-Q3-R3-47_MAXAC.166.fa	JADJLF000000000	12	3336767	2661108	278064	1083HQ	104_1	104_1	NA	99.51	2.46	60	NA	1	1	d__Bacteria;p__Bacteroidota;c__Bacteroidia;o__Chitinophagales;f__Chitinophagaceae;g__Ferruginibacter;s__Ferruginibacter sp002381005	ESV11.1455;tax=d:Bacteria,p:Bacteroidetes,c:Bacteroidia,o:Chitinophagales,f:Chitinophagaceae,g:Ferruginibacter,s:midas_s_11;	99.9	1455	FPLP01005060.16.1528 Bacteria;Bacteroidota;Bacteroidia;Chitinophagales;Chitinophagaceae;Ferruginibacter;metagenome	99.7	1513	10.3989	16.4947	NA	0	0	0.00914048	0.00261674
EsbE_18-Q3-R3-47_MAXAC.169.fa	JADJLG000000000	3	3504761	3495272	1.16825e+06	1083HQ	41_1	41_1	SPREPHQ	98.02	0.5	0	NA	2	1	d__Bacteria;p__Bacteroidota;c__Bacteroidia;o__Chitinophagales;f__Saprospiraceae;g__UBA3362;s__	ESV384.1450;tax=d:Bacteria,p:Bacteroidetes,c:Bacteroidia,o:Chitinophagales,f:Saprospiraceae,g:midas_g_384,s:midas_s_384;	99.9	1450	EU177725.1.1318 Bacteria;Bacteroidota;Bacteroidia;Chitinophagales;Saprospiraceae;uncultured;uncultured Saprospiraceae bacterium	98.3	1323	11.6839	20.4713	0.458626	0	0	0.00143022	0.00044823
EsbE_18-Q3-R3-47_MAXAC.180.fa	JADJLH000000000	67	5143908	452489	76774.8	1083HQ	266_1	266_2	NA	92.9	3.47	0	NA	2	2	d__Bacteria;p__Bacteroidota;c__Bacteroidia;o__Chitinophagales;f__Saprospiraceae;g__;s__	ESV3191.1447;tax=d:Bacteria,p:Bacteroidetes,c:Bacteroidia,o:Chitinophagales,f:Saprospiraceae,g:midas_g_1838,s:midas_s_1838;	99.9	1447	FPLP01008483.10.1471 Bacteria;Bacteroidota;Bacteroidia;Chitinophagales;Saprospiraceae;uncultured;metagenome	95.2	1464	6.96347	10.602	NA	0	0	0.0311013	0.00852802
EsbE_18-Q3-R3-47_MAXAC.188.fa	JADJLI000000000	19	2530400	1354802	133179	1083HQ	29_1	29_1	NA	94.35	3.35	8.33	NA	1	1	d__Bacteria;p__Proteobacteria;c__Alphaproteobacteria;o__Micavibrionales;f__Micavibrionaceae;g__UBA7657;s__UBA7657 sp002483465	ESV4210.1411;tax=d:Bacteria,p:Proteobacteria,c:Alphaproteobacteria,o:Micavibrionales,f:midas_f_2943,g:midas_g_4210,s:midas_s_4210;	99.4	1411	FPLP01003869.16.1484 Bacteria;Proteobacteria;Alphaproteobacteria;Micavibrionales;uncultured;metagenome	98.8	1469	8.42087	9.43643	NA	2	0	0.0047025	0.00139433
EsbE_18-Q3-R3-47_MAXAC.191.fa	JADJLJ000000000	13	4000215	2357667	307709	1083HQ	101_0	101_0	SPREPHQ	98.28	0.74	0	NA	1	1	d__Bacteria;p__Bacteroidota;c__Bacteroidia;o__Chitinophagales;f__Chitinophagaceae;g__Ferruginibacter;s__	ESV329.1451;tax=d:Bacteria,p:Bacteroidetes,c:Bacteroidia,o:Chitinophagales,f:Chitinophagaceae,g:Ferruginibacter,s:midas_s_329;	99.9	1451	FJ660599.1.1491 Bacteria;Bacteroidota;Bacteroidia;Chitinophagales;Chitinophagaceae;Ferruginibacter;uncultured bacterium	98.6	1491	8.3836	14.0425	0.257729	0	0	0.0176778	0.00393517
EsbE_18-Q3-R3-47_MAXAC.197.fa	JADJLK000000000	28	4716480	3156335	168446	1083HQ	52_1	52_2	NA	97.77	4.19	62.5	NA	1	1	d__Bacteria;p__Bacteroidota;c__Ignavibacteria;o__Ignavibacteriales;f__Ignavibacteriaceae;g__;s__	ESV1384.1467;tax=d:Bacteria,p:Bacteroidetes,c:Ignavibacteria,o:Ignavibacteriales,f:PHOS-HE36,g:midas_g_179,s:midas_s_1255;	100	1467	JN391717.1.1510 Bacteria;Bacteroidota;Ignavibacteria;Ignavibacteriales;PHOS-HE36;uncultured bacterium	99.3	1510	34.4223	58.8254	NA	0	0	0.00717229	0.0017856
EsbW_18-Q3-R4-48_BAT3C.113.fa	JADJLL000000000	52	4382438	335031	84277.7	1083HQ	492_0	492_0	SPREPHQ	93.41	2.2	0	NA	1	1	d__Bacteria;p__Eisenbacteria;c__RBG-16-71-46;o__RBG-16-71-46;f__RBG-16-71-46;g__;s__	ESV2686.1480;tax=d:Bacteria,p:Ca_Fermentibacterota,c:Ca_Fermentibacteria,o:midas_o_753,f:midas_f_1938,g:midas_g_2686,s:midas_s_2686;	99.6	1480	HM243853.1.1518 Bacteria;Latescibacterota;uncultured bacterium	97.2	1518	9.71327	10.4083	0.296267	0	0	0.0452868	0.0135432
EsbW_18-Q3-R4-48_BAT3C.13.fa	JADJLM000000000	7	2830071	1339155	404296	1083HQ	202_1	202_1	SPREPHQ	96.86	0.96	50	NA	1	1	d__Bacteria;p__Proteobacteria;c__Gammaproteobacteria;o__Burkholderiales;f__Nitrosomonadaceae;g__Nitrosomonas;s__	ESV478.1460;tax=d:Bacteria,p:Proteobacteria,c:Gammaproteobacteria,o:Betaproteobacteriales,f:Nitrosomonadaceae,g:Nitrosomonas,s:midas_s_478;	99.7	1460	FPLP01006605.10.1527 Bacteria;Proteobacteria;Gammaproteobacteria;Burkholderiales;Nitrosomonadaceae;Nitrosomonas;metagenome	98.2	1518	5.01766	9.9879	0.904383	0	0	0.00699756	0.00358928
EsbW_18-Q3-R4-48_BAT3C.148.fa	JADJLN000000000	24	4453041	612851	185543	1083HQ	296_0	296_0	SPREPHQ	92.92	2.72	14.29	NA	2	1	d__Bacteria;p__Bacteroidota;c__Bacteroidia;o__Chitinophagales;f__Saprospiraceae;g__;s__	ESV3372.1442;tax=d:Bacteria,p:Bacteroidetes,c:Bacteroidia,o:Chitinophagales,f:Saprospiraceae,g:midas_g_1328,s:midas_s_3372;	99.6	1442	EU177738.1.1304 Bacteria;Bacteroidota;Bacteroidia;Chitinophagales;Saprospiraceae;uncultured;uncultured Saprospiraceae bacterium	94.3	1311	4.28591	9.77117	0.108196	0	0	0.00928872	0.0045717
EsbW_18-Q3-R4-48_BAT3C.194.fa	JADJLO000000000	45	5949241	680284	132205	1083HQ	239_1	239_3	SPREPHQ	92.08	1.71	0	NA	1	1	d__Bacteria;p__Acidobacteriota;c__Blastocatellia;o__Pyrinomonadales;f__;g__;s__	ESV1424.1452;tax=d:Bacteria,p:Acidobacteria,c:Blastocatellia_Subgroup_4,o:11-24,f:midas_f_1424,g:midas_g_1424,s:midas_s_1424;	99.7	1452	FPLM01008826.16.1524 Bacteria;Acidobacteriota;Blastocatellia;11-24;metagenome	99.5	1510	5.21849	10.6884	0.183703	0	0	0.0186005	0.00679732
EsbW_18-Q3-R4-48_BAT3C.207.fa	JADJLP000000000	16	5531576	1835575	345724	1083HQ	393_0	393_0	SPREPHQ	97.67	1.25	100	NA	2	2	d__Bacteria;p__Proteobacteria;c__Gammaproteobacteria;o__Burkholderiales;f__Burkholderiaceae;g__Vitreoscilla_A;s__	ESV130.1451;tax=d:Bacteria,p:Proteobacteria,c:Gammaproteobacteria,o:Betaproteobacteriales,f:Burkholderiaceae,g:Leptothrix,s:midas_s_130;	100	1451	GU572369.1.1491 Bacteria;Proteobacteria;Gammaproteobacteria;Burkholderiales;Comamonadaceae;Leptothrix;uncultured Leptothrix sp.	99.8	1492	17.6868	18.3835	0.581316	0	0	0.00997458	0.00282958
EsbW_18-Q3-R4-48_BAT3C.222.fa	JADJLQ000000000	6	5276914	3378579	879486	1083HQ	139_1	139_1	SPREPHQ	96.74	0.5	0	NA	1	1	d__Bacteria;p__Bacteroidota;c__Bacteroidia;o__Chitinophagales;f__Saprospiraceae;g__;s__	ESV56.1459;tax=d:Bacteria,p:Bacteroidetes,c:Bacteroidia,o:Chitinophagales,f:Saprospiraceae,g:midas_g_56,s:midas_s_56;	100	1459	FPLP01011642.15.1487 Bacteria;Bacteroidota;Bacteroidia;Chitinophagales;Saprospiraceae;uncultured;metagenome	99.5	1477	9.93643	22.175	0.610814	0	0	0.00597098	0.00202785
EsbW_18-Q3-R4-48_BAT3C.247.fa	JADJLR000000000	9	4011999	1040643	445778	1083HQ	276_1	276_1	SPREPHQ	100	0.54	100	NA	1	1	d__Bacteria;p__Bacteroidota;c__Bacteroidia;o__Flavobacteriales;f__PHOS-HE28;g__PHOS-HE28;s__	ESV758.1445;tax=d:Bacteria,p:Bacteroidetes,c:Bacteroidia,o:Flavobacteriales,f:NS9_marine_group,g:midas_g_385,s:midas_s_758;	100	1445	HG917637.1.1445 Bacteria;Bacteroidota;Bacteroidia;Flavobacteriales;NS9 marine group;uncultured bacterium	100	1445	12.2302	21.6472	0.510537	0	0	0.00821231	0.00196892
EsbW_18-Q3-R4-48_BAT3C.251.fa	JADJLS000000000	21	3588471	969132	170880	1083HQ	483_2	483_3	NA	96.15	4.4	25	NA	1	1	d__Bacteria;p__Gemmatimonadota;c__Gemmatimonadetes;o__Gemmatimonadales;f__GWC2-71-9;g__Palsa-1233;s__	ESV1024.1432;tax=d:Bacteria,p:Gemmatimonadetes,c:Gemmatimonadetes,o:Gemmatimonadales,f:Gemmatimonadaceae,g:midas_g_992,s:midas_s_992;	100	1432	FPLM01001703.9.1498 Bacteria;Gemmatimonadota;Gemmatimonadetes;Gemmatimonadales;Gemmatimonadaceae;uncultured;metagenome	99.9	1490	8.10472	12.6725	NA	0	0	0.0429631	0.00889116
EsbW_18-Q3-R4-48_BAT3C.275.fa	JADJLT000000000	6	4174266	2316036	695711	1083HQ	326_0	326_0	SPREPHQ	97.88	0.14	100	NA	3	3	d__Bacteria;p__Proteobacteria;c__Gammaproteobacteria;o__Burkholderiales;f__Rhodocyclaceae;g__Dechloromonas;s__	ESV94.1460;tax=d:Bacteria,p:Proteobacteria,c:Gammaproteobacteria,o:Betaproteobacteriales,f:Rhodocyclaceae,g:Ferribacterium,s:Ferribacterium_limneticum;	100	1460	FPLP01003652.16.1533 Bacteria;Proteobacteria;Gammaproteobacteria;Burkholderiales;Rhodocyclaceae;Ferribacterium;metagenome	99.3	1519	19.0488	21.4076	3.89967	0	0	0.0158227	0.00298321
EsbW_18-Q3-R4-48_BAT3C.281.fa	JADJLU000000000	96	6134657	430913	63902.7	1083HQ	137_1	137_1	NA	90.98	4.95	18.18	NA	2	2	d__Bacteria;p__Bacteroidota;c__Bacteroidia;o__Chitinophagales;f__Saprospiraceae;g__OLB9;s__	ESV23.1439;tax=d:Bacteria,p:Bacteroidetes,c:Bacteroidia,o:Chitinophagales,f:Saprospiraceae,g:Ca_Epiflobacter,s:midas_s_23;	99.4	1440	FPLP01010156.15.1511 Bacteria;Bacteroidota;Bacteroidia;Chitinophagales;Saprospiraceae;uncultured;metagenome	96	1498	3.62285	8.68457	NA	0	0	0.0137597	0.00507439
EsbW_18-Q3-R4-48_BAT3C.288.fa	JADJLV000000000	11	5313734	1232325	483067	1083HQ	550_1	550_1	NA	92.55	0	0	NA	1	1	d__Bacteria;p__Actinobacteriota;c__Actinobacteria;o__Actinomycetales;f__Kineosporiaceae;g__;s__	ESV327.1441;tax=d:Bacteria,p:Actinobacteria,c:Actinobacteria,o:Kineosporiales,f:Kineosporiaceae,g:midas_g_327,s:midas_s_327;	100	1441	FPLP01012784.8.1414 Bacteria;Actinobacteriota;Actinobacteria;Kineosporiales;Kineosporiaceae;uncultured;metagenome	99.8	1407	18.012	21.2695	NA	0	0	0.0101378	0.00274249
EsbW_18-Q3-R4-48_BAT3C.295.fa	JADJLW000000000	20	3677074	920449	183854	1083HQ	544_1	544_3	NA	91.95	4.95	80	NA	1	1	d__Bacteria;p__Actinobacteriota;c__Actinobacteria;o__Actinomycetales;f__Dermatophilaceae;g__GCA-2748155;s__	ESV5.1442;tax=d:Bacteria,p:Actinobacteria,c:Actinobacteria,o:Micrococcales,f:Intrasporangiaceae,g:Tetrasphaera,s:midas_s_5;	100	1442	FPLP01006639.16.1516 Bacteria;Actinobacteriota;Actinobacteria;Micrococcales;Intrasporangiaceae;Tetrasphaera;metagenome	99.7	1501	29.3166	34.0636	NA	0	0	0.0222532	0.00461568
EsbW_18-Q3-R4-48_BAT3C.307.fa	JADJLX000000000	6	4481807	1938374	746968	1083HQ	22_1	22_2	SPREPHQ	99.52	1.9	0	NA	2	2	d__Bacteria;p__Bacteroidota;c__Bacteroidia;o__Bacteroidales;f__vadinHA17;g__LD21;s__	ESV7340.1448;tax=d:Bacteria,p:Bacteroidetes,c:Bacteroidia,o:Bacteroidales,f:Bacteroidetes_vadinHA17,g:midas_g_3337,s:midas_s_5678;	99.8	1448	HQ178926.1.1448 Bacteria;Bacteroidota;Bacteroidia;Bacteroidales;Bacteroidetes vadinHA17;uncultured bacterium	98.1	1448	13.8343	29.3713	0.215562	0	0	0.011371	0.00227189
EsbW_18-Q3-R4-48_BAT3C.4_cln.fa	CP064972	1	5224191	5224191	5224191	1083HQ	458_0	458_0	SPREPHQ	96.1	1.99	0	CIRCULAR	1	1	d__Bacteria;p__Acidobacteriota;c__Thermoanaerobaculia;o__UBA5704;f__;g__;s__	ESV4082.1477;tax=d:Bacteria,p:Acidobacteria,c:Thermoanaerobaculia,o:Thermoanaerobaculales,f:Thermoanaerobaculaceae,g:Subgroup_10,s:midas_s_4082;	99.9	1477	FPLK01001191.19.1553 Bacteria;Acidobacteriota;Thermoanaerobaculia;Thermoanaerobaculales;Thermoanaerobaculaceae;Subgroup 10;metagenome	98.1	1535	183.12	240.955	3.45122	0	0	0.00029409	8.64e-05
EsbW_18-Q3-R4-48_BAT3C.485.fa	JADJLY000000000	56	4765120	302116	85091.4	1083HQ	377_1	377_2	NA	92.94	0.78	66.67	NA	2	1	d__Bacteria;p__Proteobacteria;c__Gammaproteobacteria;o__Burkholderiales;f__Burkholderiaceae;g__PHCI01;s__	ESV901.1450;tax=d:Bacteria,p:Proteobacteria,c:Gammaproteobacteria,o:Betaproteobacteriales,f:Burkholderiaceae,g:Rhodoferax,s:midas_s_901;	99.8	1450	FPLP01005491.16.1523 Bacteria;Proteobacteria;Gammaproteobacteria;Burkholderiales;Comamonadaceae;Rhodoferax;metagenome	98.9	1509	4.90686	9.46282	NA	0	0	0.0354045	0.01142
EsbW_18-Q3-R4-48_BAT3C.505.fa	JADJLZ000000000	24	5118896	871735	213287	1083HQ	494_0	494_0	SPREPHQ	97.31	2.15	0	NA	1	1	d__Bacteria;p__Planctomycetota;c__UBA1135;o__UBA1135;f__GCA-002686595;g__;s__	ESV7287.1477;tax=d:Bacteria,p:Planctomycetes,c:OM190,o:midas_o_2104,f:midas_f_7287,g:midas_g_7287,s:midas_s_7287;	87.7	1478	JN672155.1.1313 Bacteria;Planctomycetota;OM190;uncultured bacterium	93.1	1315	11.1045	11.0808	0.168919	2	1	0.0157702	0.00610341
EsbW_18-Q3-R4-48_BAT3C.7.fa	JADJMA000000000	65	5099775	500678	78458.1	1083HQ	120_0	120_0	SPREPHQ	90.82	3.92	41.18	NA	2	2	d__Bacteria;p__Bacteroidota;c__Bacteroidia;o__Cytophagales;f__Cyclobacteriaceae;g__ELB16-189;s__	ESV6522.1445;tax=d:Bacteria,p:Bacteroidetes,c:Bacteroidia,o:Cytophagales,f:Microscillaceae,g:OLB12,s:midas_s_1472;	99.3	1446	KJ808417.1.1487 Bacteria;Bacteroidota;Bacteroidia;Cytophagales;Microscillaceae;OLB12;uncultured bacterium	98.5	1487	3.20766	8.30245	0.0531498	0	0	0.0277972	0.0104625
EsbW_18-Q3-R4-48_BAT3C.93.fa	JADJMB000000000	6	4408098	4346673	734683	1083HQ	399_1	399_1	NA	96.23	3.25	8.33	NA	1	1	d__Bacteria;p__Proteobacteria;c__Gammaproteobacteria;o__Burkholderiales;f__Rhodocyclaceae;g__;s__	ESV484.1517;tax=d:Bacteria,p:Proteobacteria,c:Gammaproteobacteria,o:Betaproteobacteriales,f:B1-7BS,g:midas_g_190,s:midas_s_484;	99.9	1517	FPLP01000724.17.1338 Bacteria;Proteobacteria;Gammaproteobacteria;Burkholderiales;B1-7BS;metagenome	99.8	1322	14.2959	17.7822	NA	0	0	0.00555229	0.00172724
EsbW_18-Q3-R4-48_BATAC.159.fa	JADJMC000000000	13	3246648	687613	249742	1083HQ	124_1	124_6	NA	93.35	1.35	60	NA	2	2	d__Bacteria;p__Bacteroidota;c__Bacteroidia;o__Chitinophagales;f__;g__;s__	ESV108.1447;tax=d:Bacteria,p:Bacteroidetes,c:Bacteroidia,o:Chitinophagales,f:midas_f_108,g:midas_g_108,s:midas_s_108;	100	1447	FPLP01001942.21.1520 Bacteria;Bacteroidota;Bacteroidia;Chitinophagales;uncultured;metagenome	99.3	1502	12.484	24.4845	NA	0	0	0.0159196	0.00359485
EsbW_18-Q3-R4-48_BATAC.168.fa	JADJMD000000000	16	4337376	1372994	271086	1083HQ	54_0	54_0	SPREPHQ	97.21	3.91	42.86	NA	1	1	d__Bacteria;p__Bacteroidota;c__Ignavibacteria;o__Ignavibacteriales;f__Ignavibacteriaceae;g__Ignavibacterium;s__	ESV1958.1455;tax=d:Bacteria,p:Bacteroidetes,c:Ignavibacteria,o:Ignavibacteriales,f:PHOS-HE36,g:midas_g_179,s:midas_s_179;	100	1455	KT834687.1.1497 Bacteria;Bacteroidota;Ignavibacteria;Ignavibacteriales;PHOS-HE36;uncultured bacterium	99.3	1497	22.9593	62.4228	0.49533	0	0	0.00573794	0.00156752
EsbW_18-Q3-R4-48_BATAC.211.fa	JADJME000000000	9	4364188	1232409	484910	1083HQ	269_1	269_2	NA	98.9	1.1	0	NA	1	1	d__Bacteria;p__Krumholzibacteriota;c__Krumholzibacteria;o__LZORAL124-64-63;f__LZORAL124-64-63;g__;s__	ESV753.1487;tax=d:Bacteria,p:Ca_Fermentibacterota,c:Ca_Fermentibacteria,o:midas_o_753,f:midas_f_753,g:midas_g_753,s:midas_s_753;	99.9	1487	EF632751.1.1552 Bacteria;Latescibacterota;uncultured bacterium	99.2	1552	17.7681	21.5855	NA	0	0	0.0324683	0.00714713
EsbW_18-Q3-R4-48_BATAC.233.fa	JADJMF000000000	20	3357707	571297	167885	1083HQ	350_1	350_1	NA	92.58	2.9	28.57	NA	2	2	d__Bacteria;p__Proteobacteria;c__Gammaproteobacteria;o__Burkholderiales;f__Rhodocyclaceae;g__;s__	ESV756.1460;tax=d:Bacteria,p:Proteobacteria,c:Gammaproteobacteria,o:Betaproteobacteriales,f:Rhodocyclaceae,g:Sulfuritalea,s:midas_s_730;	99	1462	FR667322.1.1413 Bacteria;Proteobacteria;Gammaproteobacteria;Burkholderiales;Rhodocyclaceae;Sulfuritalea;uncultured bacterium	98.4	1416	5.6017	9.60547	NA	0	0	0.014779	0.00483185
EsbW_18-Q3-R4-48_BATAC.26.fa	JADJMG000000000	33	4378188	1005928	132672	1083HQ	117_0	117_0	SPREPHQ	96.17	3.02	44.44	NA	1	1	d__Bacteria;p__Bacteroidota;c__Bacteroidia;o__AKYH767-A;f__OLB10;g__;s__	ESV4286.1445;tax=d:Bacteria,p:Bacteroidetes,c:Bacteroidia,o:Sphingobacteriales,f:AKYH767,g:midas_g_1363,s:midas_s_1363;	99.2	1445	GU305771.1.1242 Bacteria;Bacteroidota;Bacteroidia;Sphingobacteriales;AKYH767;uncultured bacterium	97.7	1242	4.76491	12.3967	0.126949	0	0	0.0209304	0.0058595
EsbW_18-Q3-R4-48_BATAC.285.fa	JADJMH000000000	40	5402764	867670	135069	1083HQ	329_0	329_0	SPREPHQ	96.67	3.63	50	NA	1	1	d__Bacteria;p__Proteobacteria;c__Gammaproteobacteria;o__Burkholderiales;f__Rhodocyclaceae;g__Accumulibacter;s__	ESV6171.1460;tax=d:Bacteria,p:Proteobacteria,c:Gammaproteobacteria,o:Betaproteobacteriales,f:Rhodocyclaceae,g:Ca_Accumulibacter,s:Ca_Accumulibacter_phosphatis;	99.8	1460	FPLM01008126.9.1526 Bacteria;Proteobacteria;Gammaproteobacteria;Burkholderiales;Rhodocyclaceae;Candidatus Accumulibacter;metagenome	99.5	1518	15.4215	15.523	0.251795	0	0	0.0321625	0.00839543
EsbW_18-Q3-R4-48_BATAC.303.fa	JADJMI000000000	30	4931112	954768	164370	1083HQ	394_1	394_1	SPREPHQ	96.17	1.9	33.33	NA	2	2	d__Bacteria;p__Proteobacteria;c__Gammaproteobacteria;o__Burkholderiales;f__UKL13-2;g__FEB-7;s__	ESV323.1457;tax=d:Bacteria,p:Proteobacteria,c:Gammaproteobacteria,o:Betaproteobacteriales,f:Nitrosomonadaceae,g:Ellin6067,s:midas_s_323;	99	1457	KC633500.1.1498 Bacteria;Proteobacteria;Gammaproteobacteria;Burkholderiales;Nitrosomonadaceae;Ellin6067;uncultured beta proteobacterium	98.2	1499	10.2594	14.8465	0.143784	0	0	0.0503661	0.0127231
EsbW_18-Q3-R4-48_BATAC.313.fa	JADJMJ000000000	5	3647345	1686120	729469	1083HQ	92_1	92_1	NA	97.54	0.49	100	NA	1	1	d__Bacteria;p__Bacteroidota;c__Bacteroidia;o__Chitinophagales;f__Chitinophagaceae;g__JJ008;s__	ESV32.1453;tax=d:Bacteria,p:Bacteroidetes,c:Bacteroidia,o:Chitinophagales,f:Chitinophagaceae,g:Terrimonas,s:midas_s_32;	100	1453	FPLM01002904.13.1516 Bacteria;Bacteroidota;Bacteroidia;Chitinophagales;Chitinophagaceae;Terrimonas;metagenome	99.7	1506	12.3284	30.9205	NA	0	0	0.0140722	0.00272082
EsbW_18-Q3-R4-48_BATAC.318.fa	JADJMK000000000	46	5938608	674764	129100	1083HQ	231_1	231_1	NA	91.03	3.47	14.29	NA	1	1	d__Bacteria;p__Acidobacteriota;c__Blastocatellia;o__Pyrinomonadales;f__Pyrinomonadaceae;g__;s__	ESV895.1442;tax=d:Bacteria,p:Acidobacteria,c:Blastocatellia_Subgroup_4,o:Blastocatellales,f:Blastocatellaceae,g:JGI_0001001-H03,s:midas_s_895;	99.4	1443	FPLP01004473.3.1243 Bacteria;Acidobacteriota;Blastocatellia;Blastocatellales;Blastocatellaceae;JGI 0001001-H03;metagenome	99.4	1242	6.39785	12.0145	NA	0	0	0.0097189	0.00302135
EsbW_18-Q3-R4-48_BATAC.355.fa	JADJML000000000	17	3737481	1017972	219852	1083HQ	257_1	257_1	NA	96.43	2.22	0	NA	1	1	d__Bacteria;p__Bacteroidota;c__Bacteroidia;o__Chitinophagales;f__Chitinophagaceae;g__OLB11;s__	ESV2520.1447;tax=d:Bacteria,p:Bacteroidetes,c:Bacteroidia,o:Chitinophagales,f:Chitinophagaceae,g:midas_g_679,s:midas_s_679;	100	1447	FPLP01007532.21.1520 Bacteria;Bacteroidota;Bacteroidia;Chitinophagales;Chitinophagaceae;uncultured;metagenome	99.5	1500	6.58319	12.7817	NA	0	0	0.0132907	0.00382367
EsbW_18-Q3-R4-48_BATAC.389.fa	JADJMM000000000	27	4156910	821050	153960	1083HQ	73_0	73_0	SPREPHQ	93.54	4.21	86.67	NA	1	1	d__Bacteria;p__Bacteroidota;c__Bacteroidia;o__AKYH767;f__b-17BO;g__;s__	ESV8908.1445;tax=d:Bacteria,p:Bacteroidetes,c:Bacteroidia,o:Sphingobacteriales,f:env.OPS_17,g:midas_g_8908,s:midas_s_8908;	98.1	1445	JX114473.1.1481 Bacteria;Bacteroidota;Bacteroidia;Sphingobacteriales;env.OPS 17;uncultured Bacteroidetes bacterium	97.5	1481	4.89423	10.1319	0.0728048	0	1	0.0260466	0.00668472
EsbW_18-Q3-R4-48_BATAC.420.fa	JADJMN000000000	11	4796675	929154	436061	1083HQ	320_1	320_1	NA	95.21	2.41	10	NA	2	2	d__Bacteria;p__Proteobacteria;c__Gammaproteobacteria;o__Pseudomonadales;f__UBA5518;g__UBA5518;s__UBA5518 sp002396625	ESV27.1459;tax=d:Bacteria,p:Proteobacteria,c:Gammaproteobacteria,o:Cellvibrionales,f:Spongiibacteraceae,g:BD1-7_clade,s:midas_s_27;	99.8	1459	FPLP01010832.10.1526 Bacteria;Proteobacteria;Gammaproteobacteria;Cellvibrionales;Spongiibacteraceae;BD1-7 clade;metagenome	96.6	1517	8.22551	12.534	NA	1	0	0.0124866	0.00332926
EsbW_18-Q3-R4-48_BATAC.438.fa	JADJMO000000000	58	9539105	696655	164467	1083HQ	272_0	272_0	SPREPHQ	91.61	4.68	0	NA	1	1	d__Bacteria;p__Myxococcota;c__Polyangia;o__Polyangiales;f__;g__;s__	ESV2413.1477;tax=d:Bacteria,p:Proteobacteria,c:Deltaproteobacteria,o:Myxococcales,f:mle1-27,g:midas_g_2413,s:midas_s_2413;	98.8	1477	JN038988.1.1515 Bacteria;Myxococcota;Polyangia;mle1-27;uncultured delta proteobacterium	96.1	1515	7.02717	9.22968	0.106471	0	1	0.027097	0.0116795
EsbW_18-Q3-R4-48_BATAC.445.fa	JADJMP000000000	7	2605011	733991	372144	1083HQ	221_1	221_1	NA	96.63	0	0	NA	1	1	d__Bacteria;p__Elusimicrobiota;c__Elusimicrobia;o__F11;f__FEN-1173;g__;s__	ESV595.1458;tax=d:Bacteria,p:Elusimicrobia,c:Elusimicrobia,o:MVP-88,f:midas_f_595,g:midas_g_595,s:midas_s_595;	100	1458	FPLP01009312.6.1482 Bacteria;Elusimicrobiota;Elusimicrobia;MVP-88;metagenome	99.7	1477	16.2317	13.963	NA	0	1	0.00471493	0.00136678
EsbW_18-Q3-R4-48_BATAC.453.fa	JADJMQ000000000	60	4102072	423806	68367.9	1083HQ	384_0	384_0	SPREPHQ	95.43	4.91	44.44	NA	3	3	d__Bacteria;p__Proteobacteria;c__Gammaproteobacteria;o__Burkholderiales;f__Burkholderiaceae;g__Simplicispira_A;s__	ESV1484.1455;tax=d:Bacteria,p:Proteobacteria,c:Gammaproteobacteria,o:Betaproteobacteriales,f:Burkholderiaceae,g:Simplicispira,s:Simplicispira_limi;	99.7	1455	FPLP01013315.16.1528 Bacteria;Proteobacteria;Gammaproteobacteria;Burkholderiales;Comamonadaceae;Acidovorax;metagenome	99	1514	6.78216	10.5465	0.234587	0	0	0.0572036	0.0153869
EsbW_18-Q3-R4-48_BATAC.459.fa	JADJMR000000000	34	5355578	1287609	157517	1083HQ	51_1	51_1	NA	93.54	3.37	13.33	NA	2	2	d__Bacteria;p__Bacteroidota;c__Bacteroidia;o__Bacteroidales;f__vadinHA17;g__LD21;s__	ESV1078.1448;tax=d:Bacteria,p:Bacteroidetes,c:Bacteroidia,o:Bacteroidales,f:Bacteroidetes_vadinHA17,g:midas_g_800,s:midas_s_1078;	99.7	1448	FPLP01006720.8.1482 Bacteria;Bacteroidota;Bacteroidia;Bacteroidales;Bacteroidetes vadinHA17;metagenome	97.8	1478	3.86186	9.38079	NA	0	0	0.0184907	0.00374079
EsbW_18-Q3-R4-48_BATAC.463.fa	JADJMS000000000	54	4450621	422078	82418.9	1083HQ	327_0	327_0	SPREPHQ	96.58	2.24	57.14	NA	3	3	d__Bacteria;p__Proteobacteria;c__Gammaproteobacteria;o__Burkholderiales;f__Rhodocyclaceae;g__Dechloromonas;s__	ESV566.1460;tax=d:Bacteria,p:Proteobacteria,c:Gammaproteobacteria,o:Betaproteobacteriales,f:Rhodocyclaceae,g:midas_g_94,s:midas_s_566;	99.8	1460	CU466920.2.1360 Bacteria;Proteobacteria;Gammaproteobacteria;Burkholderiales;Rhodocyclaceae;uncultured;uncultured beta proteobacterium	98.5	1363	5.70652	10.1018	0.231896	0	0	0.065749	0.0166588
EsbW_18-Q3-R4-48_BATAC.476_sub.fa	JADJMT000000000	47	4794466	587445	102010	1083HQ	133_1	133_4	NA	94.55	4.87	85.71	NA	2	2	d__Bacteria;p__Bacteroidota;c__Bacteroidia;o__Chitinophagales;f__Saprospiraceae;g__OLB9;s__	ESV503.1442;tax=d:Bacteria,p:Bacteroidetes,c:Bacteroidia,o:Chitinophagales,f:Saprospiraceae,g:Ca_Epiflobacter,s:midas_s_89;	99.7	1442	FPLP01001753.2.1491 Bacteria;Bacteroidota;Bacteroidia;Chitinophagales;Saprospiraceae;uncultured;metagenome	99.1	1490	4.79379	11.2787	NA	0	0	0.0178324	0.0065837
EsbW_18-Q3-R4-48_BATAC.523.fa	JADJMU000000000	26	5304906	708212	204035	1083HQ	264_1	264_1	NA	96.46	3.05	25	NA	2	1	d__Bacteria;p__Bacteroidota;c__Bacteroidia;o__Chitinophagales;f__Saprospiraceae;g__;s__	ESV5796.1447;tax=d:Bacteria,p:Bacteroidetes,c:Bacteroidia,o:Chitinophagales,f:Saprospiraceae,g:midas_g_1838,s:midas_s_5796;	99.6	1450	DQ640668.1.1404 Bacteria;Bacteroidota;Bacteroidia;Chitinophagales;Saprospiraceae;uncultured;uncultured Bacteroidetes bacterium	87.2	1410	4.78062	9.87173	NA	0	0	0.0137996	0.00613984
EsbW_18-Q3-R4-48_BATAC.72.fa	JADJMV000000000	25	4299234	1041397	171969	1083HQ	481_0	481_0	SPREPHQ	94.32	1.14	0	NA	1	1	d__Bacteria;p__Planctomycetota;c__Phycisphaerae;o__Phycisphaerales;f__SM1A02;g__;s__	ESV4297.1412;tax=d:Bacteria,p:Planctomycetes,c:Phycisphaerae,o:Phycisphaerales,f:Phycisphaeraceae,g:SM1A02,s:midas_s_4297;	95.5	1412	KF500678.1.1290 Bacteria;Planctomycetota;Phycisphaerae;Phycisphaerales;Phycisphaeraceae;SM1A02;uncultured Planctomycetales bacterium	94.9	1290	8.58471	11.8978	0.131619	0	0	0.0183542	0.00640698
EsbW_18-Q3-R4-48_MAXAC.006_sub.fa	JADJMW000000000	25	4958022	795063	198321	1083HQ	388_1	388_1	SPREPHQ	98.68	0.7	0	NA	1	1	d__Bacteria;p__Proteobacteria;c__Gammaproteobacteria;o__Burkholderiales;f__Burkholderiaceae;g__Rubrivivax;s__	ESV81.1451;tax=d:Bacteria,p:Proteobacteria,c:Gammaproteobacteria,o:Betaproteobacteriales,f:Burkholderiaceae,g:Leptothrix,s:midas_s_81;	99.4	1451	FPLP01003697.16.1524 Bacteria;Proteobacteria;Gammaproteobacteria;Burkholderiales;Comamonadaceae;Leptothrix;metagenome	99.4	1509	17.1111	21.3533	2.02938	0	0	0.0285281	0.00843398
EsbW_18-Q3-R4-48_MAXAC.007.fa	JADJMX000000000	57	4544409	541332	79726.5	1083HQ	140_1	140_3	NA	91.67	4.42	62.96	NA	2	1	d__Bacteria;p__Bacteroidota;c__Bacteroidia;o__Chitinophagales;f__Saprospiraceae;g__UBA3362;s__	ESV20.1450;tax=d:Bacteria,p:Bacteroidetes,c:Bacteroidia,o:Chitinophagales,f:Saprospiraceae,g:midas_g_20,s:midas_s_20;	99.9	1450	FPLP01007520.10.1473 Bacteria;Bacteroidota;Bacteroidia;Chitinophagales;Saprospiraceae;uncultured;metagenome	98.8	1465	5.13198	12.7134	NA	0	0	0.0199013	0.00641491
EsbW_18-Q3-R4-48_MAXAC.012.fa	JADJMY000000000	7	4447652	3091658	635379	1083HQ	446_1	446_1	NA	97.67	2.73	0	NA	1	1	d__Bacteria;p__Nitrospirota;c__Nitrospiria;o__Nitrospirales;f__Nitrospiraceae;g__Nitrospira_A;s__Nitrospira_A sp900170025	ESV48.1461;tax=d:Bacteria,p:Nitrospirae,c:Nitrospira,o:Nitrospirales,f:Nitrospiraceae,g:Nitrospira,s:Nitrospira_defluvii;	100	1461	FP929003.1384637.1386163 Bacteria;Nitrospirota;Nitrospiria;Nitrospirales;Nitrospiraceae;Nitrospira;Nitrospira defluvii	99.8	1527	28.2462	44.0268	NA	0	0	0.00789623	0.00170814
EsbW_18-Q3-R4-48_MAXAC.017.fa	JADJMZ000000000	10	4113935	1308612	411394	1083HQ	45_1	45_1	SPREPHQ	94.15	0.55	0	NA	1	1	d__Bacteria;p__Bacteroidota;c__Ignavibacteria;o__SJA-28;f__B-1AR;g__UBA2330;s__	ESV31.1442;tax=d:Bacteria,p:Bacteroidetes,c:Ignavibacteria,o:SJA-28,f:midas_f_31,g:midas_g_31,s:midas_s_31;	98	1443	FPLP01006939.12.1511 Bacteria;Bacteroidota;SJA-28;metagenome	97.8	1501	8.71412	22.0511	1.11258	0	0	0.0152208	0.00446387
EsbW_18-Q3-R4-48_MAXAC.021.fa	JADJNA000000000	63	4851661	499611	77010.5	1083HQ	185_1	185_1	SPREPHQ	96.36	2.55	57.14	NA	1	1	d__Bacteria;p__Chloroflexota;c__Anaerolineae;o__Anaerolineales;f__envOPS12;g__OLB14;s__	ESV1600.1432;tax=d:Bacteria,p:Chloroflexi,c:Anaerolineae,o:Anaerolineales,f:Anaerolineaceae,g:Ca_Villigracilis,s:midas_s_471;	99.3	1434	MCHG01003041.121.1611 Bacteria;Chloroflexi;Anaerolineae;Anaerolineales;Anaerolineaceae;uncultured;permafrost metagenome	98.6	1493	9.05648	11.8031	0.883807	0	1	0.0426393	0.00960168
EsbW_18-Q3-R4-48_MAXAC.032.fa	JADJNB000000000	57	4296854	411600	75383.4	1083HQ	189_1	189_3	NA	91.27	2.73	66.67	NA	2	1	d__Bacteria;p__Chloroflexota;c__Anaerolineae;o__Anaerolineales;f__envOPS12;g__OLB14;s__	ESV6664.1432;tax=d:Bacteria,p:Chloroflexi,c:Anaerolineae,o:Anaerolineales,f:Anaerolineaceae,g:Ca_Villigracilis,s:midas_s_6664;	100	1432	KJ807881.1.1474 Bacteria;Chloroflexi;Anaerolineae;Anaerolineales;Anaerolineaceae;uncultured;uncultured bacterium	99.7	1474	6.12501	10.0146	NA	0	1	0.0339323	0.00821292
EsbW_18-Q3-R4-48_MAXAC.044.fa	JADJNC000000000	67	4421984	317633	65999.8	1083HQ	331_1	331_1	SPREPHQ	94	2.35	20	NA	2	3	d__Bacteria;p__Proteobacteria;c__Gammaproteobacteria;o__Burkholderiales;f__Rhodocyclaceae;g__Propionivibrio;s__	ESV1347.1462;tax=d:Bacteria,p:Proteobacteria,c:Gammaproteobacteria,o:Betaproteobacteriales,f:Rhodocyclaceae,g:Ca_Accumulibacter,s:midas_s_315;	99.7	1463	FPLP01008608.12.1531 Bacteria;Proteobacteria;Gammaproteobacteria;Burkholderiales;Rhodocyclaceae;Candidatus Accumulibacter;metagenome	99	1520	8.12428	9.40026	0.432751	0	0	0.0323507	0.00959694
EsbW_18-Q3-R4-48_MAXAC.047.fa	JADJND000000000	31	6296033	1350520	203098	1083HQ	207_1	207_4	NA	94.87	3.99	0	NA	1	1	d__Bacteria;p__Cyanobacteria;c__Vampirovibrionia;o__Obscuribacterales;f__Obscuribacteraceae;g__Obscuribacter;s__	ESV2716.1414;tax=d:Bacteria,p:Cyanobacteria,c:Melainabacteria,o:Obscuribacterales,f:midas_f_1393,g:Ca_Obscuribacter,s:midas_s_2716;	99.7	1414	CU466697.2.1315 Bacteria;Cyanobacteria;Vampirivibrionia;Obscuribacterales;Obscuribacteraceae;Candidatus Obscuribacter;uncultured actinobacterium	99.2	1314	5.65455	9.89481	NA	0	1	0.0115042	0.003432
EsbW_18-Q3-R4-48_MAXAC.050.fa	JADJNE000000000	51	4698333	365892	92124.2	1083HQ	324_1	324_3	NA	97.79	3.99	69.57	NA	4	4	d__Bacteria;p__Proteobacteria;c__Gammaproteobacteria;o__Burkholderiales;f__Rhodocyclaceae;g__;s__	ESV173.1460;tax=d:Bacteria,p:Proteobacteria,c:Gammaproteobacteria,o:Betaproteobacteriales,f:Rhodocyclaceae,g:Dechloromonas,s:midas_s_173;	99.9	1460	FPLP01009002.16.1533 Bacteria;Proteobacteria;Gammaproteobacteria;Burkholderiales;Rhodocyclaceae;Dechloromonas;metagenome	97.3	1524	11.5907	15.6915	NA	0	0	0.0393372	0.00818451
EsbW_18-Q3-R4-48_MAXAC.058_sub.fa	JADJNF000000000	10	6254147	1455033	625415	1083HQ	135_0	135_0	SPREPHQ	96.78	0.99	0	NA	3	2	d__Bacteria;p__Bacteroidota;c__Bacteroidia;o__Chitinophagales;f__Saprospiraceae;g__OLB9;s__	ESV40.1439;tax=d:Bacteria,p:Bacteroidetes,c:Bacteroidia,o:Chitinophagales,f:Saprospiraceae,g:Ca_Epiflobacter,s:midas_s_40;	99.9	1440	FPLP01002627.15.1511 Bacteria;Bacteroidota;Bacteroidia;Chitinophagales;Saprospiraceae;uncultured;metagenome	90.9	1523	9.28002	21.5873	0.243272	0	0	0.0127434	0.00366363
EsbW_18-Q3-R4-48_MAXAC.070.fa	JADJNG000000000	19	3594271	928545	189172	1083HQ	343_1	343_2	NA	91.74	3.15	57.14	NA	2	2	d__Bacteria;p__Proteobacteria;c__Gammaproteobacteria;o__Burkholderiales;f__Rhodocyclaceae;g__Fen-999;s__	ESV5535.1460;tax=d:Bacteria,p:Proteobacteria,c:Gammaproteobacteria,o:Betaproteobacteriales,f:Rhodocyclaceae,g:midas_g_5535,s:midas_s_5535;	98.8	1461	FPLP01001065.18.1535 Bacteria;Proteobacteria;Gammaproteobacteria;Burkholderiales;Rhodocyclaceae;uncultured;metagenome	98.7	1521	8.38944	11.9264	NA	0	0	0.0220327	0.00704013
EsbW_18-Q3-R4-48_MAXAC.074.fa	JADJNH000000000	9	4661800	3301932	517978	1083HQ	150_1	150_1	SPREPHQ	99.01	0	0	NA	2	1	d__Bacteria;p__Bacteroidota;c__Bacteroidia;o__Chitinophagales;f__Saprospiraceae;g__UBA3362;s__	ESV177.1454;tax=d:Bacteria,p:Bacteroidetes,c:Bacteroidia,o:Chitinophagales,f:Saprospiraceae,g:midas_g_65,s:midas_s_177;	100	1454	JN391572.1.1497 Bacteria;Bacteroidota;Bacteroidia;Chitinophagales;Saprospiraceae;uncultured;uncultured bacterium	99.7	1497	25.1151	63.3297	0.485346	0	0	0.00364394	0.000902192
EsbW_18-Q3-R4-48_MAXAC.076.fa	JADJNI000000000	21	5100526	1373500	242882	1083HQ	108_1	108_4	NA	98.5	1.49	50	NA	3	3	d__Bacteria;p__Bacteroidota;c__Bacteroidia;o__Chitinophagales;f__Saprospiraceae;g__;s__	ESV142.1441;tax=d:Bacteria,p:Bacteroidetes,c:Bacteroidia,o:Chitinophagales,f:Saprospiraceae,g:midas_g_142,s:midas_s_142;	100	1441	JQ624281.1.1490 Bacteria;Bacteroidota;Bacteroidia;Chitinophagales;Saprospiraceae;uncultured;uncultured Bacteroidetes bacterium	96.1	1501	10.7215	24.7592	NA	0	0	0.0136868	0.00295332
EsbW_18-Q3-R4-48_MAXAC.080.fa	JADJNJ000000000	19	4087816	1698061	215148	1083HQ	237_1	237_1	NA	96.58	1.76	0	NA	1	1	d__Bacteria;p__Acidobacteriota;c__Blastocatellia;o__Pyrinomonadales;f__Pyrinomonadaceae;g__OLB17;s__	ESV170.1443;tax=d:Bacteria,p:Acidobacteria,c:Blastocatellia_Subgroup_4,o:Blastocatellales,f:Blastocatellaceae,g:JGI_0001001-H03,s:midas_s_170;	99.7	1443	FPLP01002120.13.1513 Bacteria;Acidobacteriota;Blastocatellia;Blastocatellales;Blastocatellaceae;JGI 0001001-H03;metagenome	99.3	1501	6.70518	13.6502	NA	0	0	0.00653012	0.00224652
EsbW_18-Q3-R4-48_MAXAC.084.fa	JADJNK000000000	18	6601977	2200290	366776	1083HQ	484_1	484_5	NA	98.9	2.75	0	NA	2	2	d__Bacteria;p__Gemmatimonadota;c__Gemmatimonadetes;o__Gemmatimonadales;f__Gemmatimonadaceae;g__SCN-70-22;s__	ESV929.1448;tax=d:Bacteria,p:Gemmatimonadetes,c:Gemmatimonadetes,o:Gemmatimonadales,f:Gemmatimonadaceae,g:midas_g_764,s:midas_s_929;	100	1448	JN609373.1.1487 Bacteria;Gemmatimonadota;Gemmatimonadetes;Gemmatimonadales;Gemmatimonadaceae;uncultured;uncultured bacterium	99.8	1488	17.2235	24.1359	NA	0	0	0.021734	0.00466407
EsbW_18-Q3-R4-48_MAXAC.089.fa	JADJNL000000000	11	4625850	2699561	420532	1083HQ	503_1	503_1	NA	97.8	2.38	0	NA	1	1	d__Bacteria;p__Gemmatimonadota;c__Gemmatimonadetes;o__Gemmatimonadales;f__GWC2-71-9;g__;s__	ESV395.1432;tax=d:Bacteria,p:Gemmatimonadetes,c:Gemmatimonadetes,o:Gemmatimonadales,f:Gemmatimonadaceae,g:midas_g_395,s:midas_s_395;	100	1432	FPLP01000356.16.1505 Bacteria;Gemmatimonadota;Gemmatimonadetes;Gemmatimonadales;Gemmatimonadaceae;uncultured;metagenome	99.9	1490	29.6799	29.3246	NA	0	0	0.00700835	0.00180301
EsbW_18-Q3-R4-48_MAXAC.090.fa	JADJNM000000000	9	4929943	2070271	547771	1083HQ	307_1	307_1	NA	93.27	1.1	0	NA	2	1	d__Bacteria;p__Chloroflexota;c__Anaerolineae;o__;f__;g__;s__	ESV119.1406;tax=d:Bacteria,p:Chloroflexi,c:Anaerolineae,o:SBR1031,f:midas_f_119,g:midas_g_119,s:midas_s_119;	99.9	1407	FPLP01002552.16.1479 Bacteria;Chloroflexi;Anaerolineae;SBR1031;metagenome	98.6	1467	9.9101	12.3912	NA	0	0	0.00898075	0.00300948
EsbW_18-Q3-R4-48_MAXAC.145.fa	JADJNN000000000	42	9083132	1069417	216265	1083HQ	473_1	473_1	SPREPHQ	91.06	4.19	0	NA	2	2	d__Bacteria;p__Myxococcota;c__Polyangia;o__Nannocystales;f__Nannocystaceae;g__Nannocystis;s__	ESV938.1451;tax=d:Bacteria,p:Proteobacteria,c:Deltaproteobacteria,o:Myxococcales,f:Nannocystaceae,g:Nannocystis,s:midas_s_938;	100	1451	FPLP01006865.16.1524 Bacteria;Myxococcota;Polyangia;Nannocystales;Nannocystaceae;Nannocystis;metagenome	99	1512	12.155	15.4626	0.22583	0	0	0.0209936	0.00730922
EsbW_18-Q3-R4-48_MAXAC.154.fa	JADJNO000000000	29	3714263	653531	128078	1083HQ	70_1	70_2	NA	94.96	2.06	0	NA	1	1	d__Bacteria;p__Bacteroidota;c__Bacteroidia;o__AKYH767;f__b-17BO;g__;s__	ESV5378.1444;tax=d:Bacteria,p:Bacteroidetes,c:Bacteroidia,o:Sphingobacteriales,f:env.OPS_17,g:midas_g_3487,s:midas_s_5378;	99.7	1444	FPLS01028421.1.1251 Bacteria;Bacteroidota;Bacteroidia;Sphingobacteriales;env.OPS 17;metagenome	95.6	1251	4.24577	8.84514	NA	0	1	0.0230793	0.00905015
EsbW_18-Q3-R4-48_MAXAC.167_sub.fa	JADJNP000000000	20	4393879	1839588	219694	1083HQ	459_0	459_0	SPREPHQ	98.25	0.79	0	NA	2	2	d__Bacteria;p__Actinobacteriota;c__Actinobacteria;o__Propionibacteriales;f__Propionibacteriaceae;g__Tessaracoccus;s__	ESV7854.1444;tax=d:Bacteria,p:Actinobacteria,c:Actinobacteria,o:Propionibacteriales,f:Propionibacteriaceae,g:Tessaracoccus,s:midas_s_1177;	100	1444	KJ808207.1.1486 Bacteria;Actinobacteriota;Actinobacteria;Propionibacteriales;Propionibacteriaceae;Tessaracoccus;uncultured bacterium	97.7	1488	16.8896	20.1869	0.261648	0	1	0.00696598	0.00195138
EsbW_18-Q3-R4-48_MAXAC.185_sub.fa	JADJNQ000000000	39	4491254	695155	115160	1083HQ	401_1	401_8	NA	96.12	3.71	31.43	NA	2	1	d__Bacteria;p__Proteobacteria;c__Gammaproteobacteria;o__Burkholderiales;f__Palsa-1005;g__PALSA-1003;s__	ESV3347.1465;tax=d:Bacteria,p:Proteobacteria,c:Gammaproteobacteria,o:Betaproteobacteriales,f:SC-I-84,g:midas_g_1341,s:midas_s_3347;	99.5	1465	FPLP01004961.12.1430 Bacteria;Proteobacteria;Gammaproteobacteria;Burkholderiales;SC-I-84;metagenome	99.2	1420	9.49458	13.8308	NA	0	0	0.0543382	0.0162641
EsbW_18-Q3-R4-48_MAXAC.200_cln.fa	CP064973	1	705143	705143	705143	1083HQ	10_0	10_0	SPREPHQ	80.15	0	0	CIRCULAR	1	1	d__Bacteria;p__Patescibacteria;c__Paceibacteria;o__UBA9983_A;f__UBA9973;g__;s__	ESV2784.1440;tax=d:Bacteria,p:Patescibacteria,c:Saccharimonadia,o:Saccharimonadales,f:midas_f_2784,g:midas_g_2784,s:midas_s_2784;	70.6	1491	JX105603.1.1521 Bacteria;Patescibacteria;Parcubacteria;Candidatus Nomurabacteria;uncultured bacterium	86.4	1524	9.41629	20.2506	0.146074	1	2	0.00400293	0.000902527
EsbW_18-Q3-R4-48_MAXAC.238.fa	JADJNR000000000	2	3544664	3519094	1772332	1083HQ	41_1	41_1	NA	98.02	0.74	33.33	NA	2	1	d__Bacteria;p__Bacteroidota;c__Bacteroidia;o__Chitinophagales;f__Saprospiraceae;g__UBA3362;s__	ESV384.1450;tax=d:Bacteria,p:Bacteroidetes,c:Bacteroidia,o:Chitinophagales,f:Saprospiraceae,g:midas_g_384,s:midas_s_384;	100	1450	EU177725.1.1318 Bacteria;Bacteroidota;Bacteroidia;Chitinophagales;Saprospiraceae;uncultured;uncultured Saprospiraceae bacterium	98.5	1325	11.4971	27.6273	NA	0	0	0.000851222	0.000261911
EsbW_18-Q3-R4-48_MAXAC.252.fa	JADJNS000000000	48	10134479	773192	211135	1083HQ	488_0	488_0	SPREPHQ	92.87	3.62	0	NA	1	1	d__Bacteria;p__Myxococcota;c__Myxococcia;o__Myxococcales;f__Myxococcaceae;g__;s__	ESV1536.1459;tax=d:Bacteria,p:Proteobacteria,c:Deltaproteobacteria,o:Myxococcales,f:midas_f_807,g:midas_g_1536,s:midas_s_1536;	95.9	1470	EF580966.1.1494 Bacteria;Myxococcota;Myxococcia;Myxococcales;Myxococcaceae;uncultured;uncultured bacterium	95.2	1509	10.6515	9.74707	0.484875	0	0	0.0155526	0.00545958
EsbW_18-Q3-R4-48_MAXAC.253.fa	JADJNT000000000	27	5063086	1536295	187522	1083HQ	168_1	168_3	NA	98.1	4.21	63.64	NA	1	1	d__Bacteria;p__Bacteroidota;c__Bacteroidia;o__AKYH767-A;f__2013-40CM-41-45;g__;s__	ESV573.1445;tax=d:Bacteria,p:Bacteroidetes,c:Bacteroidia,o:Sphingobacteriales,f:AKYH767,g:midas_g_300,s:midas_s_300;	100	1445	FPLP01000248.4.1486 Bacteria;Bacteroidota;Bacteroidia;Sphingobacteriales;AKYH767;metagenome	99.7	1483	8.19602	20.715	NA	0	0	0.0138486	0.00321555
EsbW_18-Q3-R4-48_MAXAC.267_cln.fa	CP064974	1	1111322	1111322	1111322	1083HQ	13_0	13_0	SPREPHQ	70.13	0.99	0	CIRCULAR	1	1	d__Bacteria;p__Patescibacteria;c__Paceibacteria_A;o__Moranbacterales;f__UBA1568;g__;s__	ESV5033.1440;tax=d:Bacteria,p:Patescibacteria,c:ABY1,o:Ca_Falkowbacteria,f:midas_f_5033,g:midas_g_5033,s:midas_s_5033;	71.5	1482	JN391713.1.1492 Bacteria;Patescibacteria;Parcubacteria;Candidatus Moranbacteria;uncultured bacterium	84.5	1455	20.1072	41.308	0.371433	1	2	0.00063805	0.000151685
EsbW_18-Q3-R4-48_MAXAC.278_cln.fa	CP064975	1	1217328	1217328	1217328	1083HQ	451_0	451_0	SPREPHQ	70.79	0.99	100	CIRCULAR	1	1	d__Bacteria;p__Patescibacteria;c__Paceibacteria_A;o__Moranbacterales;f__UBA1568;g__;s__	ESV6199.1440;tax=d:Bacteria,p:Patescibacteria,c:ABY1,o:Ca_Falkowbacteria,f:midas_f_5033,g:midas_g_5033,s:midas_s_5033;	70.6	1560	HQ166700.1.1493 Bacteria;Patescibacteria;Parcubacteria;Candidatus Moranbacteria;uncultured bacterium	89.1	1571	9.78587	18.384	0.279124	0	2	0.00432049	0.000873116
EsbW_18-Q3-R4-48_MAXAC.279_cln.fa	CP064976	1	2746553	2746553	2746553	1083HQ	58_0	58_0	SPREPHQ	89.76	0.65	0	CIRCULAR	1	1	d__Bacteria;p__UBA10199;c__UBA10199;o__2-02-FULL-50-16;f__;g__;s__	ESV2390.1478;tax=d:Bacteria,p:Proteobacteria,c:Deltaproteobacteria,o:Oligoflexales,f:0319-6G20,g:midas_g_2390,s:midas_s_2390;	85.2	1480	KC551600.1.1472 Bacteria;Myxococcota;bacteriap25;uncultured bacterium	98.2	1473	5.19696	12.0128	0.0812818	1	1	0.00153681	0.000882139
EsbW_18-Q3-R4-48_MAXAC.283_fly_man.fa	CP064977	1	811376	811376	811376	1083HQ	556_0	556_0	SPREPHQ	61.08	0	0	CIRCULAR	1	1	d__Bacteria;p__Patescibacteria;c__Paceibacteria;o__UBA9983_A;f__21-14-all-36-13;g__;s__	NA	NA	NA	FQ659119.1.1383 Bacteria;Patescibacteria;Parcubacteria;Candidatus Campbellbacteria;uncultured soil bacterium	94	1428	358.911	557.358	5.91868	1	1	3.7e-06	2.85e-06
EsbW_18-Q3-R4-48_MAXAC.295.fa	JADJNU000000000	20	4163051	2422731	208152	1083HQ	20_2	20_3	SPREPHQ	95.98	1.79	0	NA	1	1	d__Bacteria;p__Bdellovibrionota;c__Bdellovibrionia;o__Bdellovibrionales;f__UBA1609;g__;s__	ESV8914.1436;tax=d:Bacteria,p:Proteobacteria,c:Deltaproteobacteria,o:Bdellovibrionales,f:Bdellovibrionaceae,g:Bdellovibrio,s:midas_s_8914;	99.5	1436	DQ640659.1.1404 Bacteria;Bdellovibrionota;Bdellovibrionia;Bdellovibrionales;Bdellovibrionaceae;Bdellovibrio;uncultured delta proteobacterium	96.8	1419	7.55283	12.7845	0.108006	1	0	0.0207305	0.00583391
Fred_18-Q3-R57-64_BAT3C.1_cln.fa	CP064978	1	1338661	1338661	1338661	1083HQ	214_0	214_0	SPREPHQ	76.84	0	0	CIRCULAR	1	1	d__Bacteria;p__Patescibacteria;c__Gracilibacteria;o__UM-FILTER-43-11;f__;g__;s__	ESV8167.1387;tax=d:Bacteria,p:Patescibacteria,c:Gracilibacteria,o:Ca_Peregrinibacteria,f:midas_f_8167,g:midas_g_8167,s:midas_s_8167;	78	1489	JQ818027.1.1252 Bacteria;Patescibacteria;Gracilibacteria;uncultured bacterium	92.8	1252	4.08766	11.5488	0.0638016	0	0	0.000537538	0
Fred_18-Q3-R57-64_BAT3C.162.fa	JADJNV000000000	46	4692311	440074	102007	1083HQ	406_1	406_2	NA	91.15	1.65	25	NA	1	1	d__Bacteria;p__Proteobacteria;c__Gammaproteobacteria;o__Burkholderiales;f__Rhodocyclaceae;g__Zoogloea;s__	ESV2550.1460;tax=d:Bacteria,p:Proteobacteria,c:Gammaproteobacteria,o:Betaproteobacteriales,f:Rhodocyclaceae,g:Zoogloea,s:Zoogloea_caeni;	99.9	1460	DQ413148.1.1460 Bacteria;Proteobacteria;Gammaproteobacteria;Burkholderiales;Rhodocyclaceae;Zoogloea;Zoogloea caeni	99.9	1460	5.76874	9.87486	NA	0	0	0.0601731	0.0175919
Fred_18-Q3-R57-64_BAT3C.164.fa	JADJNW000000000	40	5978739	1147441	149468	1083HQ	179_0	179_0	SPREPHQ	91.33	4.44	76.92	NA	2	2	d__Bacteria;p__Bacteroidota;c__Bacteroidia;o__Chitinophagales;f__Saprospiraceae;g__;s__	ESV2987.1440;tax=d:Bacteria,p:Bacteroidetes,c:Bacteroidia,o:Chitinophagales,f:Saprospiraceae,g:midas_g_132,s:midas_s_2987;	99.7	1442	EU245170.1.1478 Bacteria;Bacteroidota;Bacteroidia;Chitinophagales;Saprospiraceae;Lewinella;uncultured organism	92.1	1480	5.10449	14.2503	0.0757175	0	0	0.0219254	0.00649083
Fred_18-Q3-R57-64_BAT3C.169.fa	JADJNX000000000	23	3932431	752862	170975	1083HQ	50_2	50_4	SPREPHQ	94.27	1.68	50	NA	1	1	d__Bacteria;p__Bacteroidota;c__Ignavibacteria;o__Ignavibacteriales;f__Ignavibacteriaceae_A;g__UTCHB3;s__	ESV8576.1447;tax=d:Bacteria,p:Bacteroidetes,c:Ignavibacteria,o:Ignavibacteriales,f:Ignavibacteriaceae,g:Ignavibacterium,s:midas_s_1940;	99.5	1447	JN981887.1.1496 Bacteria;Bacteroidota;Ignavibacteria;Ignavibacteriales;Ignavibacteriaceae;Ignavibacterium;uncultured actinobacterium	98.7	1496	3.81527	12.7455	0.0553766	0	0	0.0205096	0.00702646
Fred_18-Q3-R57-64_BAT3C.208.fa	CP064979	1	4479215	4479215	4479215	1083HQ	292_0	292_0	SPREPHQ	100	0.54	0	CIRCULAR	1	1	d__Bacteria;p__Bacteroidota;c__Bacteroidia;o__Flavobacteriales;f__PHOS-HE28;g__PHOS-HE28;s__	ESV2909.1446;tax=d:Bacteria,p:Bacteroidetes,c:Bacteroidia,o:Flavobacteriales,f:NS9_marine_group,g:midas_g_843,s:midas_s_2909;	97.1	1446	JQ941864.1.1391 Bacteria;Bacteroidota;Bacteroidia;Flavobacteriales;NS9 marine group;uncultured bacterium	96.5	1391	72.9147	151.631	1.13641	0	0	2.69e-06	9.73e-07
Fred_18-Q3-R57-64_BAT3C.229.fa	JADJNY000000000	15	6603389	1029306	440226	1083HQ	495_0	495_0	SPREPHQ	93.55	3.76	0	NA	1	1	d__Bacteria;p__Planctomycetota;c__UBA1135;o__UBA1135;f__GCA-002686595;g__;s__	ESV7287.1477;tax=d:Bacteria,p:Planctomycetes,c:OM190,o:midas_o_2104,f:midas_f_7287,g:midas_g_7287,s:midas_s_7287;	88.1	1479	FJ208822.1.1370 Bacteria;Planctomycetota;OM190;uncultured bacterium	95.6	1372	8.51509	11.2666	0.128765	2	1	0.0209109	0.00857891
Fred_18-Q3-R57-64_BAT3C.243.fa	JADJNZ000000000	15	4437635	1483592	295842	1083HQ	493_0	493_0	SPREPHQ	97.8	2.2	0	NA	1	1	d__Bacteria;p__Gemmatimonadota;c__Gemmatimonadetes;o__Gemmatimonadales;f__Gemmatimonadaceae;g__Fen-1231;s__	ESV3113.1446;tax=d:Bacteria,p:Gemmatimonadetes,c:Gemmatimonadetes,o:Gemmatimonadales,f:Gemmatimonadaceae,g:midas_g_1970,s:midas_s_3113;	99.9	1446	KJ808043.1.1488 Bacteria;Gemmatimonadota;Gemmatimonadetes;Gemmatimonadales;Gemmatimonadaceae;uncultured;uncultured bacterium	99.5	1488	21.8728	18.4122	0.32505	0	0	0.0159157	0.00366389
Fred_18-Q3-R57-64_BAT3C.256.fa	JADJOA000000000	15	3919098	1023861	261273	1083HQ	81_0	81_0	SPREPHQ	90.34	1.27	0	NA	1	1	d__Bacteria;p__Bacteroidota;c__Bacteroidia;o__AKYH767-A;f__OLB10;g__;s__	ESV6425.1445;tax=d:Bacteria,p:Bacteroidetes,c:Bacteroidia,o:Sphingobacteriales,f:AKYH767,g:midas_g_6425,s:midas_s_6425;	96.4	1445	FPLP01009309.4.1506 Bacteria;Bacteroidota;Bacteroidia;Sphingobacteriales;AKYH767;metagenome	92.3	1503	3.01199	9.6348	0.0648743	0	0	0.0060015	0.00278358
Fred_18-Q3-R57-64_BAT3C.3.fa	JADJOB000000000	2	3606913	2773655	1.80346e+06	1083HQ	146_1	146_1	SPREPHQ	98.51	0.99	100	NA	2	1	d__Bacteria;p__Bacteroidota;c__Bacteroidia;o__Chitinophagales;f__Saprospiraceae;g__UBA3362;s__	ESV862.1456;tax=d:Bacteria,p:Bacteroidetes,c:Bacteroidia,o:Chitinophagales,f:Saprospiraceae,g:midas_g_6,s:midas_s_862;	100	1456	KF533849.1.1492 Bacteria;Bacteroidota;Bacteroidia;Chitinophagales;Saprospiraceae;uncultured;uncultured bacterium	99.3	1492	51.3048	146.772	0.840057	0	0	0.00182205	0.0004096
Fred_18-Q3-R57-64_BAT3C.305.fa	JADJOC000000000	10	3615579	1484126	361558	1083HQ	103_0	103_0	SPREPHQ	92.61	0.49	0	NA	1	1	d__Bacteria;p__Bacteroidota;c__Bacteroidia;o__Chitinophagales;f__Chitinophagaceae;g__Ferruginibacter;s__	ESV6337.1449;tax=d:Bacteria,p:Bacteroidetes,c:Bacteroidia,o:Chitinophagales,f:Chitinophagaceae,g:Ferruginibacter,s:midas_s_2683;	99.2	1449	AY921801.1.1393 Bacteria;Bacteroidota;Bacteroidia;Chitinophagales;Chitinophagaceae;Ferruginibacter;uncultured Bacteroidetes bacterium	97.6	1393	4.32251	13.3498	0.0667582	0	0	0.00875323	0.00321235
Fred_18-Q3-R57-64_BAT3C.308.fa	JADJOD000000000	51	5979863	491578	117252	1083HQ	66_0	66_0	SPREPHQ	91.83	2.66	44.44	NA	2	2	d__Bacteria;p__Bacteroidota;c__Bacteroidia;o__Chitinophagales;f__Saprospiraceae;g__;s__	ESV5849.1435;tax=d:Bacteria,p:Bacteroidetes,c:Bacteroidia,o:Chitinophagales,f:Saprospiraceae,g:midas_g_5849,s:midas_s_5849;	97.6	1436	EU177733.1.1308 Bacteria;Bacteroidota;Bacteroidia;Chitinophagales;Saprospiraceae;uncultured;uncultured Saprospiraceae bacterium	96.5	1314	6.36505	9.72926	0.113793	0	0	0.0280718	0.00821546
Fred_18-Q3-R57-64_BAT3C.331.fa	JADJOE000000000	3	4496903	2322982	1.49897e+06	1083HQ	151_0	151_0	SPREPHQ	98.51	1.02	0	NA	2	1	d__Bacteria;p__Bacteroidota;c__Bacteroidia;o__Chitinophagales;f__Saprospiraceae;g__UBA3362;s__	ESV177.1454;tax=d:Bacteria,p:Bacteroidetes,c:Bacteroidia,o:Chitinophagales,f:Saprospiraceae,g:midas_g_65,s:midas_s_177;	99.9	1454	JN391572.1.1497 Bacteria;Bacteroidota;Bacteroidia;Chitinophagales;Saprospiraceae;uncultured;uncultured bacterium	99.7	1497	16.0405	53.2964	0.287292	0	0	0.00305545	0.000775171
Fred_18-Q3-R57-64_BAT3C.339.fa	JADJOF000000000	13	4064481	945287	312652	1083HQ	38_0	38_0	SPREPHQ	91.31	0.89	0	NA	1	1	d__Bacteria;p__Bdellovibrionota;c__Bdellovibrionia;o__Bdellovibrionales;f__Bdellovibrionaceae;g__Ga0074137;s__	ESV8603.1424;tax=d:Bacteria,p:Proteobacteria,c:Deltaproteobacteria,o:Bdellovibrionales,f:Bdellovibrionaceae,g:Bdellovibrio,s:midas_s_8603;	98	1424	DQ413094.1.1425 Bacteria;Bdellovibrionota;Bdellovibrionia;Bdellovibrionales;Bdellovibrionaceae;Bdellovibrio;uncultured bacterium	97.6	1425	7.24112	11.435	0.112116	1	0	0.00267316	0.000380144
Fred_18-Q3-R57-64_BAT3C.352.fa	JADJOG000000000	55	3671123	248278	66747.7	1083HQ	284_0	284_0	SPREPHQ	92.2	0	0	NA	1	1	d__Bacteria;p__Bacteroidota;c__Bacteroidia;o__Flavobacteriales;f__PHOS-HE28;g__PHOS-HE28;s__	ESV9003.1445;tax=d:Bacteria,p:Bacteroidetes,c:Bacteroidia,o:Flavobacteriales,f:NS9_marine_group,g:midas_g_225,s:midas_s_4693;	97.8	1447	JQ072382.1.1373 Bacteria;Bacteroidota;Bacteroidia;Flavobacteriales;NS9 marine group;uncultured bacterium	98.5	1375	5.1191	8.51729	0.123713	0	0	0.037214	0.0116647
Fred_18-Q3-R57-64_BAT3C.394.fa	JADJOH000000000	8	4637288	1455955	579661	1083HQ	116_2	116_3	SPREPHQ	97.92	1.35	60	NA	1	1	d__Bacteria;p__Bacteroidota;c__Bacteroidia;o__AKYH767-A;f__OLB10;g__;s__	ESV1657.1445;tax=d:Bacteria,p:Bacteroidetes,c:Bacteroidia,o:Sphingobacteriales,f:AKYH767,g:midas_g_1363,s:midas_s_1657;	99.9	1445	DQ066988.1.1378 Bacteria;Bacteroidota;Bacteroidia;Sphingobacteriales;AKYH767;uncultured bacterium	98.6	1378	5.63902	16.5356	0.0797626	0	0	0.0145161	0.003797
Fred_18-Q3-R57-64_BAT3C.401.fa	JADJOI000000000	3	4240755	3896073	1413585	1083HQ	279_1	279_1	SPREPHQ	98.73	0.27	100	NA	1	1	d__Bacteria;p__Bacteroidota;c__Bacteroidia;o__Flavobacteriales;f__PHOS-HE28;g__PHOS-HE28;s__	ESV3186.1446;tax=d:Bacteria,p:Bacteroidetes,c:Bacteroidia,o:Flavobacteriales,f:NS9_marine_group,g:midas_g_3186,s:midas_s_3186;	100	1446	FPLP01012035.1.1502 Bacteria;Bacteroidota;Bacteroidia;Flavobacteriales;NS9 marine group;metagenome	99.8	1503	10.4676	19.5084	0.204242	0	0	0.00529958	0.00151834
Fred_18-Q3-R57-64_BAT3C.417.fa	CP064980	1	4018871	4018871	4018871	1083HQ	106_0	106_0	SPREPHQ	91.72	1.29	0	NA	1	1	d__Bacteria;p__Myxococcota;c__Polyangia;o__Polyangiales;f__;g__;s__	ESV4101.1479;tax=d:Bacteria,p:Proteobacteria,c:Deltaproteobacteria,o:Myxococcales,f:Sandaracinaceae,g:midas_g_4101,s:midas_s_4101;	89.7	1481	HE650044.1.1384 Bacteria;Myxococcota;Polyangia;Polyangiales;Sandaracinaceae;uncultured;uncultured bacterium	92.3	1384	5.59476	14.1964	0.0868511	0	1	0.00774873	0.00594191
Fred_18-Q3-R57-64_BAT3C.431.fa	CP064981	1	1048949	1048949	1048949	1083HQ	560_0	560_0	SPREPHQ	79.13	0.93	0	CIRCULAR	1	1	d__Archaea;p__Iainarchaeota;c__Iainarchaeia;o__;f__;g__;s__	NA	NA	NA	NA	NA	NA	9.48589	18.944	0.147941	NA	NA	0.000171326	9.9e-05
Fred_18-Q3-R57-64_BAT3C.445.fa	JADJOJ000000000	12	5432132	955917	452678	1083HQ	210_0	210_0	SPREPHQ	94.46	3.64	0	NA	1	1	d__Bacteria;p__Chloroflexota;c__Anaerolineae;o__Promineofilales;f__Promineofilaceae;g__GCA-2699125;s__	ESV1196.1427;tax=d:Bacteria,p:Chloroflexi,c:Anaerolineae,o:Ardenticatenales,f:Ca_Promineofilaceae,g:midas_g_461,s:midas_s_1196;	99.9	1428	FPLP01009079.14.1498 Bacteria;Chloroflexi;Anaerolineae;Ardenticatenales;uncultured;metagenome	99.7	1486	18.0923	33.281	0.780813	0	1	0.00883895	0.00203146
Fred_18-Q3-R57-64_BAT3C.481.fa	CP064982	1	761814	761814	761814	1083HQ	4_0	4_0	SPREPHQ	72.96	0	0	CIRCULAR	1	1	d__Bacteria;p__Patescibacteria;c__Dojkabacteria;o__B142;f__;g__;s__	ESV8944.1474;tax=d:Bacteria,p:Patescibacteria,c:WS6_Dojkabacteria,o:midas_o_546,f:midas_f_546,g:midas_g_657,s:midas_s_657;	72	1484	KC541060.1.1503 Bacteria;Patescibacteria;Dojkabacteria;uncultured bacterium	77.7	1510	16.5355	51.7573	0.258865	0	3	0.000177624	8.58e-05
Fred_18-Q3-R57-64_BAT3C.485.fa	JADJOK000000000	12	1941840	301722	161820	1083HQ	355_0	355_0	SPREPHQ	94.39	1.05	75	NA	4	4	d__Bacteria;p__Firmicutes_C;c__Negativicutes;o__Veillonellales;f__Veillonellaceae;g__Veillonella;s__	ESV5921.1486;tax=d:Bacteria,p:Firmicutes,c:Negativicutes,o:Acidaminococcales,f:Veillonellaceae,g:Veillonella,s:midas_s_5845;	100	1486	DQ860048.1.1530 Bacteria;Firmicutes;Negativicutes;Veillonellales-Selenomonadales;Veillonellaceae;Veillonella;uncultured bacterium	91.3	1536	3.47932	8.25773	0.0538093	0	0	0.00777155	0.00169396
Fred_18-Q3-R57-64_BAT3C.517.fa	CP064983	1	3254374	3254374	3254374	1083HQ	25_0	25_0	SPREPHQ	96.65	0.24	0	NA	1	1	d__Bacteria;p__Bacteroidota;c__Bacteroidia;o__AKYH767-A;f__OLB10;g__OLB10;s__	ESV5484.1445;tax=d:Bacteria,p:Bacteroidetes,c:Bacteroidia,o:Sphingobacteriales,f:AKYH767,g:midas_g_2126,s:midas_s_5484;	98.2	1445	KJ808416.1.1487 Bacteria;Bacteroidota;Bacteroidia;Sphingobacteriales;AKYH767;uncultured bacterium	99.7	1487	3.77437	12.078	0.0586246	0	0	0.00610556	0.00237849
Fred_18-Q3-R57-64_BAT3C.529_sub.fa	JADJOL000000000	28	7044028	969785	251572	1083HQ	208_1	208_3	NA	97.92	3.82	0	NA	1	1	d__Bacteria;p__Chloroflexota;c__Anaerolineae;o__Promineofilales;f__Promineofilaceae;g__GCA-2746795;s__	ESV461.1427;tax=d:Bacteria,p:Chloroflexi,c:Anaerolineae,o:Ardenticatenales,f:Ca_Promineofilaceae,g:midas_g_461,s:midas_s_461;	100	1427	FPLP01004046.106.1591 Bacteria;Chloroflexi;Anaerolineae;Ardenticatenales;uncultured;metagenome	99.9	1486	7.5601	15.2587	NA	0	1	0.0156681	0.00414908
Fred_18-Q3-R57-64_BAT3C.6.fa	JADJOM000000000	3	4414064	2677858	1.47135e+06	1083HQ	503_1	503_2	NA	97.8	2.38	0	NA	1	1	d__Bacteria;p__Gemmatimonadota;c__Gemmatimonadetes;o__Gemmatimonadales;f__GWC2-71-9;g__;s__	ESV395.1432;tax=d:Bacteria,p:Gemmatimonadetes,c:Gemmatimonadetes,o:Gemmatimonadales,f:Gemmatimonadaceae,g:midas_g_395,s:midas_s_395;	99.9	1432	FPLP01000356.16.1505 Bacteria;Gemmatimonadota;Gemmatimonadetes;Gemmatimonadales;Gemmatimonadaceae;uncultured;metagenome	99.9	1490	27.6733	36.5228	NA	0	0	0.0116971	0.00292252
Fred_18-Q3-R57-64_BAT3C.606.fa	JADJON000000000	6	4013867	2726192	668978	1083HQ	161_0	161_0	SPREPHQ	98.57	1.83	50	NA	1	1	d__Bacteria;p__Bacteroidota;c__Bacteroidia;o__AKYH767-A;f__2013-40CM-41-45;g__;s__	ESV300.1445;tax=d:Bacteria,p:Bacteroidetes,c:Bacteroidia,o:Sphingobacteriales,f:AKYH767,g:midas_g_300,s:midas_s_300;	92.3	1447	JN391644.1.1490 Bacteria;Bacteroidota;Bacteroidia;Bacteroidales;Bacteroidetes BD2-2;uncultured bacterium	99.7	1490	10.4082	26.3816	0.161931	0	1	0.00481114	0.000933048
Fred_18-Q3-R57-64_BAT3C.617.fa	JADJOO000000000	41	4139435	332283	100962	1083HQ	440_3	440_3	SPREPHQ	90.88	3.67	7.14	NA	1	1	d__Bacteria;p__Proteobacteria;c__Gammaproteobacteria;o__Steroidobacterales;f__Steroidobacteraceae;g__;s__	ESV769.1460;tax=d:Bacteria,p:Proteobacteria,c:Gammaproteobacteria,o:Steroidobacterales,f:Steroidobacteraceae,g:midas_g_98,s:midas_s_98;	99.9	1460	FPLP01006186.16.1531 Bacteria;Proteobacteria;Gammaproteobacteria;Steroidobacterales;Steroidobacteraceae;uncultured;metagenome	99.7	1516	5.75014	10.8141	0.171338	0	0	0.0620477	0.0177919
Fred_18-Q3-R57-64_BAT3C.662.fa	JADJOP000000000	43	6847208	589089	159237	1083HQ	192_0	192_0	SPREPHQ	95.36	4.4	50	NA	1	1	d__Bacteria;p__Acidobacteriota;c__Acidobacteriae;o__Bryobacterales;f__Bryobacteraceae;g__;s__	ESV4204.1417;tax=d:Bacteria,p:Acidobacteria,c:Acidobacteriia,o:Solibacterales,f:Solibacteraceae_Subgroup_3,g:Bryobacter,s:midas_s_3298;	99.6	1417	FPLS01023674.10.1484 Bacteria;Acidobacteriota;Acidobacteriae;Bryobacterales;Bryobacteraceae;Bryobacter;metagenome	99	1475	7.89483	15.2238	0.111061	1	0	0.0411942	0.00913222
Fred_18-Q3-R57-64_BAT3C.675.fa	JADJOQ000000000	11	4127364	3818570	375215	1083HQ	408_1	408_1	NA	98.58	4.95	88.89	NA	2	2	d__Bacteria;p__Proteobacteria;c__Gammaproteobacteria;o__Burkholderiales;f__Rhodocyclaceae;g__;s__	ESV3983.1460;tax=d:Bacteria,p:Proteobacteria,c:Gammaproteobacteria,o:Betaproteobacteriales,f:Rhodocyclaceae,g:Dechloromonas,s:midas_s_3983;	98.2	1460	FJ535057.1.1499 Bacteria;Proteobacteria;Gammaproteobacteria;Burkholderiales;Rhodocyclaceae;Dechloromonas;uncultured bacterium	99.3	1499	39.1666	57.8916	NA	0	0	0.00214576	0.000539621
Fred_18-Q3-R57-64_BAT3C.701.fa	JADJOR000000000	25	6380020	1192766	255201	1083HQ	508_0	508_0	SPREPHQ	93.2	2.62	20	NA	1	1	d__Bacteria;p__Myxococcota;c__UBA9160;o__UBA9160;f__UBA4427;g__;s__	ESV1192.1479;tax=d:Bacteria,p:Proteobacteria,c:Deltaproteobacteria,o:Myxococcales,f:Archangiaceae,g:Anaeromyxobacter,s:midas_s_1192;	84.8	1482	FM201096.1.1343 Bacteria;NB1-j;uncultured bacterium	99.2	1343	8.78514	15.2551	0.130411	1	0	0.0231139	0.00692817
Fred_18-Q3-R57-64_BAT3C.705.fa	JADJOS000000000	5	4128691	2841655	825738	1083HQ	232_1	232_1	SPREPHQ	95.73	3.04	76.92	NA	1	1	d__Bacteria;p__Acidobacteriota;c__Blastocatellia;o__Pyrinomonadales;f__Pyrinomonadaceae;g__OLB17;s__	ESV1248.1444;tax=d:Bacteria,p:Acidobacteria,c:Blastocatellia_Subgroup_4,o:Blastocatellales,f:Blastocatellaceae,g:Stenotrophobacter,s:midas_s_1188;	99.8	1444	KX771542.1.1341 Bacteria;Acidobacteriota;Blastocatellia;Blastocatellales;Blastocatellaceae;Stenotrophobacter;uncultured bacterium	98	1341	7.02774	19.7712	0.103685	0	0	0.0268162	0.0058989
Fred_18-Q3-R57-64_BAT3C.720.fa	JADJOT000000000	13	5041483	924488	387806	1083HQ	330_0	330_0	SPREPHQ	93.81	0.98	50	NA	1	1	d__Bacteria;p__Proteobacteria;c__Gammaproteobacteria;o__Burkholderiales;f__Rhodocyclaceae;g__Accumulibacter;s__	ESV1545.1460;tax=d:Bacteria,p:Proteobacteria,c:Gammaproteobacteria,o:Betaproteobacteriales,f:Rhodocyclaceae,g:Ca_Accumulibacter,s:Ca_Accumulibacter_phosphatis;	99.9	1461	FPLM01008126.9.1526 Bacteria;Proteobacteria;Gammaproteobacteria;Burkholderiales;Rhodocyclaceae;Candidatus Accumulibacter;metagenome	99.5	1519	14.7871	23.1334	0.268113	0	0	0.013658	0.0044123
Fred_18-Q3-R57-64_BATAC.17.fa	JADJOU000000000	43	3474602	289497	80804.7	1083HQ	37_0	37_0	SPREPHQ	91.61	1.97	50	NA	2	2	d__Bacteria;p__Bacteroidota;c__Bacteroidia;o__Chitinophagales;f__UBA8649;g__;s__	ESV3295.1445;tax=d:Bacteria,p:Bacteroidetes,c:Bacteroidia,o:Chitinophagales,f:37-13,g:midas_g_1159,s:midas_s_1159;	86	1445	DQ856516.1.1473 Bacteria;Bacteroidota;Bacteroidia;Chitinophagales;uncultured;uncultured bacterium	88.3	1475	4.21352	7.88412	0.0622151	1	0	0.022671	0.00908375
Fred_18-Q3-R57-64_BATAC.187.fa	JADJOV000000000	27	4326809	729770	160252	1083HQ	40_0	40_0	SPREPHQ	92.51	0	0	NA	1	1	d__Bacteria;p__Bdellovibrionota;c__Bdellovibrionia;o__Bdellovibrionales;f__Bdellovibrionaceae;g__;s__	ESV4437.1440;tax=d:Bacteria,p:Proteobacteria,c:Deltaproteobacteria,o:Bdellovibrionales,f:Bdellovibrionaceae,g:Bdellovibrio,s:midas_s_4437;	87.9	1443	CP007656.1036900.1038415 Bacteria;Bdellovibrionota;Bdellovibrionia;Bdellovibrionales;Bdellovibrionaceae;Bdellovibrio;Bdellovibrio bacteriovorus	92.1	1518	4.13826	8.63817	0.0639217	1	1	0.00655717	0.0022299
Fred_18-Q3-R57-64_BATAC.223.fa	JADJOW000000000	55	4011430	356602	72935.1	1083HQ	381_1	381_9	NA	90.02	1.43	40	NA	1	1	d__Bacteria;p__Proteobacteria;c__Gammaproteobacteria;o__Burkholderiales;f__Burkholderiaceae;g__;s__	ESV306.1457;tax=d:Bacteria,p:Proteobacteria,c:Gammaproteobacteria,o:Betaproteobacteriales,f:Burkholderiaceae,g:Ca_Symbiobacter,s:midas_s_306;	99.2	1457	FPLP01000683.15.1529 Bacteria;Proteobacteria;Gammaproteobacteria;Burkholderiales;Comamonadaceae;Rhodoferax;metagenome	99.1	1515	5.53326	9.59751	NA	0	0	0.0729193	0.0225256
Fred_18-Q3-R57-64_BATAC.232.fa	JADJOX000000000	8	4289469	1671533	536184	1083HQ	113_0	113_0	SPREPHQ	97.09	0.56	0	NA	1	1	d__Bacteria;p__Bacteroidota;c__Ignavibacteria;o__Ignavibacteriales;f__Melioribacteraceae;g__GCA-2746605;s__	ESV1841.1455;tax=d:Bacteria,p:Bacteroidetes,c:Ignavibacteria,o:Ignavibacteriales,f:Melioribacteraceae,g:IheB3-7,s:midas_s_1841;	98	1455	HQ014643.1.1497 Bacteria;Bacteroidota;Ignavibacteria;Ignavibacteriales;Melioribacteraceae;IheB3-7;uncultured bacterium	99.8	1497	9.76327	32.2484	0.154449	0	0	0.00965334	0.00260814
Fred_18-Q3-R57-64_BATAC.269.fa	JADJOY000000000	63	8187698	682420	129964	1083HQ	479_0	479_0	SPREPHQ	91.79	2.52	0	NA	1	1	d__Bacteria;p__FEN-1099;c__FEN-1099;o__;f__;g__;s__	ESV681.1478;tax=d:Bacteria,p:Proteobacteria,c:Deltaproteobacteria,o:Desulfarculales,f:Desulfarculaceae,g:midas_g_681,s:midas_s_681;	99.3	1479	JN977187.1.1551 Bacteria;Desulfobacterota;uncultured;uncultured bacterium	92.1	1553	5.50755	8.85919	0.101861	0	0	0.0181683	0.00857556
Fred_18-Q3-R57-64_BATAC.274.fa	JADJOZ000000000	36	5213260	855503	144813	1083HQ	152_1	152_6	SPREPHQ	95.94	0.95	100	NA	1	1	d__Bacteria;p__Bacteroidota;c__Bacteroidia;o__AKYH767-A;f__OLB10;g__;s__	ESV283.1445;tax=d:Bacteria,p:Bacteroidetes,c:Bacteroidia,o:Sphingobacteriales,f:AKYH767,g:midas_g_283,s:midas_s_283;	99.8	1445	FPLP01004264.2.1479 Bacteria;Bacteroidota;Bacteroidia;Sphingobacteriales;AKYH767;metagenome	99.5	1480	3.9881	12.454	0.448625	0	0	0.0159691	0.00539259
Fred_18-Q3-R57-64_BATAC.284.fa	JADJPA000000000	2	3732416	3262661	1866208	1083HQ	309_1	309_1	SPREPHQ	96.71	2.05	0	NA	2	2	d__Bacteria;p__Proteobacteria;c__Gammaproteobacteria;o__Competibacterales;f__Competibacteraceae;g__Competibacter;s__	ESV601.1456;tax=d:Bacteria,p:Proteobacteria,c:Gammaproteobacteria,o:Competibacterales,f:Competibacteraceae,g:Ca_Competibacter,s:midas_s_601;	100	1456	HQ158634.1.1495 Bacteria;Proteobacteria;Gammaproteobacteria;Competibacterales;Competibacteraceae;Candidatus Competibacter;uncultured bacterium	99.8	1496	58.0838	111.261	1.16782	0	0	0.000496037	0.000121749
Fred_18-Q3-R57-64_BATAC.296.fa	JADJPB000000000	27	4226214	794390	156526	1083HQ	119_0	119_0	SPREPHQ	91.75	2.4	25	NA	1	1	d__Bacteria;p__Bacteroidota;c__Bacteroidia;o__AKYH767-A;f__OLB10;g__;s__	ESV1363.1445;tax=d:Bacteria,p:Bacteroidetes,c:Bacteroidia,o:Sphingobacteriales,f:AKYH767,g:midas_g_1363,s:midas_s_1363;	99.2	1445	GU305771.1.1242 Bacteria;Bacteroidota;Bacteroidia;Sphingobacteriales;AKYH767;uncultured bacterium	97.1	1242	3.35572	10.3349	0.0510414	0	0	0.0122459	0.00330501
Fred_18-Q3-R57-64_BATAC.298.fa	JADJPC000000000	16	4085563	775928	255348	1083HQ	162_0	162_0	SPREPHQ	96.45	2.73	40	NA	1	1	d__Bacteria;p__Bacteroidota;c__Kapabacteria;o__Kapabacteriales;f__UBA961;g__UBA2353;s__UBA2353 sp002344005	ESV3486.1413;tax=d:Bacteria,p:Bacteroidetes,c:Ignavibacteria,o:OPB56,f:midas_f_428,g:midas_g_2143,s:midas_s_2143;	91.8	1416	EU662640.1.1461 Bacteria;Bacteroidota;Kapabacteria;Kapabacteriales;uncultured bacterium	99.2	1461	6.19332	16.8524	0.0949322	0	0	0.00837005	0.0032603
Fred_18-Q3-R57-64_BATAC.299.fa	JADJPD000000000	46	5232622	1085070	113753	1083HQ	504_0	504_0	SPREPHQ	96.7	2.38	0	NA	1	1	d__Bacteria;p__Gemmatimonadota;c__Gemmatimonadetes;o__Gemmatimonadales;f__GWC2-71-9;g__;s__	ESV395.1432;tax=d:Bacteria,p:Gemmatimonadetes,c:Gemmatimonadetes,o:Gemmatimonadales,f:Gemmatimonadaceae,g:midas_g_395,s:midas_s_395;	97.3	1432	AJ519401.1.1260 Bacteria;Gemmatimonadota;Gemmatimonadetes;Gemmatimonadales;Gemmatimonadaceae;uncultured;uncultured actinobacterium	97.8	1260	8.84939	12.9821	0.122242	0	0	0.0421294	0.00998792
Fred_18-Q3-R57-64_BATAC.308.fa	JADJPE000000000	5	7333651	7301376	1.46673e+06	1083HQ	215_0	215_0	SPREPHQ	93.39	3.89	0	NA	2	2	d__Bacteria;p__Myxococcota;c__UBA727;o__;f__;g__;s__	ESV6017.1480;tax=d:Bacteria,p:Proteobacteria,c:Deltaproteobacteria,o:Myxococcales,f:P3OB-42,g:midas_g_6017,s:midas_s_6017;	92.2	1481	EU234271.1.1519 Bacteria;Myxococcota;Myxococcia;Myxococcales;Myxococcaceae;P3OB-42;uncultured bacterium	92.5	1521	12.9834	25.6721	0.202742	0	0	0.00087752	0.000271674
Fred_18-Q3-R57-64_BATAC.318.fa	JADJPF000000000	29	6273563	750416	216330	1083HQ	76_0	76_0	SPREPHQ	94.02	4.38	0	NA	3	3	d__Bacteria;p__Acidobacteriota;c__Blastocatellia;o__UBA7656;f__;g__;s__	ESV1424.1452;tax=d:Bacteria,p:Acidobacteria,c:Blastocatellia_Subgroup_4,o:11-24,f:midas_f_1424,g:midas_g_1424,s:midas_s_1424;	82.9	1482	JX016641.1.1516 Bacteria;Acidobacteriota;Blastocatellia;11-24;uncultured bacterium	95.7	1519	5.63456	13.5062	0.088726	0	0	0.00460275	0.00194827
Fred_18-Q3-R57-64_BATAC.349.fa	JADJPG000000000	109	6766460	298638	62077.6	1083HQ	498_0	498_0	SPREPHQ	91.38	3.72	0	NA	1	1	d__Bacteria;p__Verrucomicrobiota;c__Verrucomicrobiae;o__Pedosphaerales;f__UBA11320;g__;s__	ESV5504.1475;tax=d:Bacteria,p:Verrucomicrobia,c:Verrucomicrobiae,o:Pedosphaerales,f:Pedosphaeraceae,g:midas_g_5504,s:midas_s_5504;	93.2	1475	FM201112.1.1356 Bacteria;Verrucomicrobiota;Verrucomicrobiae;Pedosphaerales;Pedosphaeraceae;uncultured bacterium	98.7	1356	9.3134	8.417	0.129439	1	0	0.0426669	0.0103548
Fred_18-Q3-R57-64_BATAC.359.fa	JADJPH000000000	111	6824975	332278	61486.3	1083HQ	421_0	421_0	SPREPHQ	92.09	2.37	0	NA	1	1	d__Bacteria;p__Chloroflexota;c__Anaerolineae;o__Caldilineales;f__Caldilineaceae;g__;s__	ESV4097.1424;tax=d:Bacteria,p:Chloroflexi,c:Anaerolineae,o:Caldilineales,f:Caldilineaceae,g:midas_g_2265,s:midas_s_4097;	99.9	1424	JX079302.1.1280 Bacteria;Chloroflexi;Anaerolineae;Caldilineales;Caldilineaceae;uncultured;uncultured bacterium	95.2	1282	4.2187	9.71201	0.0584949	0	0	0.0514564	0.0186276
Fred_18-Q3-R57-64_BATAC.369.fa	JADJPI000000000	48	8408442	1797305	175176	1083HQ	218_1	218_1	NA	96.36	3.79	83.33	NA	4	4	d__Bacteria;p__Chloroflexota;c__Anaerolineae;o__SBR1031;f__A4b;g__OLB15;s__	ESV4871.1409;tax=d:Bacteria,p:Chloroflexi,c:Anaerolineae,o:SBR1031,f:A4b,g:midas_g_4871,s:midas_s_4871;	99.9	1409	EU332818.1.1442 Bacteria;Chloroflexi;Anaerolineae;SBR1031;A4b;uncultured organism	95.1	1443	7.38512	17.0525	NA	0	1	0.0356184	0.0070464
Fred_18-Q3-R57-64_BATAC.414.fa	CP064984	1	2986848	2986848	2986848	1083HQ	154_0	154_0	SPREPHQ	96.95	0	0	NA	1	1	d__Bacteria;p__Bacteroidota;c__Bacteroidia;o__Chitinophagales;f__;g__;s__	ESV9370.1432;tax=d:Bacteria,p:Bacteroidetes,c:Bacteroidia,o:Chitinophagales,f:midas_f_108,g:midas_g_558,s:midas_s_9370;	89.8	1446	EU104008.1.1442 Bacteria;Bacteroidota;Bacteroidia;Chitinophagales;uncultured;uncultured bacterium	95.8	1445	5.96683	18.3798	0.0926364	0	0	0.00589523	0.00177597
Fred_18-Q3-R57-64_BATAC.421.fa	JADJPJ000000000	107	9033822	1226158	84428.2	1083HQ	457_0	457_0	SPREPHQ	92.19	1.82	100	NA	2	2	d__Bacteria;p__Chloroflexota;c__Anaerolineae;o__SBR1031;f__A4b;g__OLB15;s__	ESV5525.1416;tax=d:Bacteria,p:Chloroflexi,c:Anaerolineae,o:SBR1031,f:A4b,g:midas_g_5525,s:midas_s_5525;	99.1	1422	JQ408152.1.1311 Bacteria;Chloroflexi;Anaerolineae;SBR1031;A4b;uncultured bacterium	93.9	1321	5.66868	12.6564	0.084719	0	1	0.0276972	0.00867111
Fred_18-Q3-R57-64_BATAC.422.fa	JADJPK000000000	33	5824972	911427	176514	1083HQ	412_0	412_0	SPREPHQ	95.72	4.77	13.64	NA	2	2	d__Bacteria;p__Proteobacteria;c__Gammaproteobacteria;o__Burkholderiales;f__Ga0077523;g__Ga0077526;s__	ESV2881.1460;tax=d:Bacteria,p:Proteobacteria,c:Gammaproteobacteria,o:Betaproteobacteriales,f:Nitrosomonadaceae,g:oc32,s:midas_s_2881;	95.9	1461	HQ343211.1.1502 Bacteria;Proteobacteria;Gammaproteobacteria;Burkholderiales;Nitrosomonadaceae;oc32;uncultured bacterium	96.5	1502	6.19424	10.4879	0.132003	0	0	0.0162297	0.00498148
Fred_18-Q3-R57-64_BATAC.439.fa	JADJPL000000000	28	5708227	906676	203865	1083HQ	267_1	267_1	SPREPHQ	94.7	2.02	0	NA	2	2	d__Bacteria;p__Bacteroidota;c__Bacteroidia;o__Chitinophagales;f__Saprospiraceae;g__Haliscomenobacter;s__	ESV367.1437;tax=d:Bacteria,p:Bacteroidetes,c:Bacteroidia,o:Chitinophagales,f:Saprospiraceae,g:Haliscomenobacter,s:midas_s_217;	99.9	1438	KC551729.1.1474 Bacteria;Bacteroidota;Bacteroidia;Chitinophagales;Saprospiraceae;Haliscomenobacter;uncultured bacterium	99.5	1476	4.89348	11.4215	0.285625	0	0	0.0173188	0.00574087
Fred_18-Q3-R57-64_BATAC.459.fa	JADJPM000000000	5	7128469	3642197	1.42569e+06	1083HQ	441_0	441_0	SPREPHQ	98.64	2.15	0	NA	2	2	d__Bacteria;p__Verrucomicrobiota;c__Verrucomicrobiae;o__Verrucomicrobiales;f__Verrucomicrobiaceae;g__Prosthecobacter;s__	ESV8641.1468;tax=d:Bacteria,p:Verrucomicrobia,c:Verrucomicrobiae,o:Verrucomicrobiales,f:Verrucomicrobiaceae,g:Prosthecobacter,s:midas_s_8641;	96.3	1468	EU104166.1.1477 Bacteria;Verrucomicrobiota;Verrucomicrobiae;Verrucomicrobiales;Verrucomicrobiaceae;Prosthecobacter;uncultured bacterium	98.6	1479	10.9325	21.9625	0.16395	1	0	0.0207372	0.00435211
Fred_18-Q3-R57-64_BATAC.466.fa	JADJPN000000000	9	3031094	824307	336788	1083HQ	527_0	527_0	SPREPHQ	92.16	0.63	0	NA	1	1	d__Bacteria;p__Proteobacteria;c__Alphaproteobacteria;o__Rhizobiales;f__Xanthobacteraceae;g__Ga0077548;s__	ESV2579.1410;tax=d:Bacteria,p:Proteobacteria,c:Alphaproteobacteria,o:Rhizobiales,f:Xanthobacteraceae,g:midas_g_1919,s:midas_s_1919;	99.2	1410	GQ093827.1.1309 Bacteria;Proteobacteria;Alphaproteobacteria;Rhizobiales;Xanthobacteraceae;uncultured;uncultured bacterium	98.5	1309	5.28548	11.5396	0.0763938	0	0	0.055287	0.0153352
Fred_18-Q3-R57-64_BATAC.480.fa	JADJPO000000000	11	5670046	1339969	515459	1083HQ	550_1	550_1	SPREPHQ	98.2	0.27	0	NA	1	1	d__Bacteria;p__Actinobacteriota;c__Actinobacteria;o__Actinomycetales;f__Kineosporiaceae;g__;s__	ESV327.1441;tax=d:Bacteria,p:Actinobacteria,c:Actinobacteria,o:Kineosporiales,f:Kineosporiaceae,g:midas_g_327,s:midas_s_327;	100	1441	FPLP01012784.8.1414 Bacteria;Actinobacteriota;Actinobacteria;Kineosporiales;Kineosporiaceae;uncultured;metagenome	99.8	1407	13.1273	20.3445	0.663171	0	0	0.0106961	0.00291965
Fred_18-Q3-R57-64_BATAC.512.fa	JADJPP000000000	23	4067196	1189675	176835	1083HQ	126_1	126_3	NA	92.33	0	0	NA	2	2	d__Bacteria;p__Bacteroidota;c__Bacteroidia;o__Chitinophagales;f__Saprospiraceae;g__;s__	ESV37.1440;tax=d:Bacteria,p:Bacteroidetes,c:Bacteroidia,o:Chitinophagales,f:Saprospiraceae,g:Ca_Epiflobacter,s:midas_s_37;	99.7	1440	FPLP01007689.5.1503 Bacteria;Bacteroidota;Bacteroidia;Chitinophagales;Saprospiraceae;uncultured;metagenome	99.1	1503	3.84075	11.2839	NA	0	0	0.0113329	0.00391413
Fred_18-Q3-R57-64_BATAC.530.fa	JADJPQ000000000	31	7949834	1237637	256446	1083HQ	453_0	453_0	SPREPHQ	94.89	2.27	0	NA	2	2	d__Bacteria;p__Planctomycetota;c__UBA1135;o__UBA2386;f__UBA2386;g__;s__	ESV2104.1479;tax=d:Bacteria,p:Planctomycetes,c:OM190,o:midas_o_2104,f:midas_f_2104,g:midas_g_2104,s:midas_s_2104;	94.7	1480	JF776925.1.1478 Bacteria;Planctomycetota;OM190;uncultured planctomycete	95.5	1479	16.8183	10.1407	0.258283	1	0	0.00638771	0.00220781
Fred_18-Q3-R57-64_BATAC.568.fa	JADJPR000000000	23	5596532	868335	243328	1083HQ	365_0	365_0	SPREPHQ	97.64	4.1	19.23	NA	2	2	d__Bacteria;p__Proteobacteria;c__Gammaproteobacteria;o__Xanthomonadales;f__SZUA-5;g__;s__	ESV9272.1457;tax=d:Bacteria,p:Proteobacteria,c:Gammaproteobacteria,o:Xanthomonadales,f:Rhodanobacteraceae,g:midas_g_2835,s:midas_s_2835;	98	1458	JN391706.1.1500 Bacteria;Proteobacteria;Gammaproteobacteria;Xanthomonadales;Rhodanobacteraceae;uncultured;uncultured bacterium	98.3	1500	7.94529	14.5001	0.110895	0	0	0.044941	0.0107687
Fred_18-Q3-R57-64_BATAC.601.fa	JADJPS000000000	23	4679051	836289	203437	1083HQ	482_0	482_0	SPREPHQ	95.02	0.61	0	NA	1	1	d__Bacteria;p__Proteobacteria;c__Alphaproteobacteria;o__Rhizobiales;f__Devosiaceae;g__Devosia;s__	ESV1093.1404;tax=d:Bacteria,p:Proteobacteria,c:Alphaproteobacteria,o:Rhizobiales,f:Devosiaceae,g:Devosia,s:midas_s_984;	99.7	1404	JQ668549.1.1484 Bacteria;Proteobacteria;Alphaproteobacteria;Rhizobiales;Devosiaceae;Devosia;uncultured Devosia sp.	98.8	1478	6.04184	12.4346	0.0891755	0	0	0.0375262	0.0114617
Fred_18-Q3-R57-64_BATAC.609.fa	JADJPT000000000	49	4075793	469747	83179.4	1083HQ	405_0	405_0	SPREPHQ	91.88	3.08	0	NA	2	2	d__Bacteria;p__Proteobacteria;c__Gammaproteobacteria;o__Burkholderiales;f__SG8-39;g__;s__	ESV4049.1467;tax=d:Bacteria,p:Proteobacteria,c:Gammaproteobacteria,o:Xanthomonadales,f:Xanthomonadaceae,g:Lysobacter,s:Lysobacter_oligotrophicus;	99	1469	AB249682.1.1452 Bacteria;Proteobacteria;Gammaproteobacteria;Xanthomonadales;Xanthomonadaceae;Lysobacter;Lysobacter daecheongensis	98.8	1454	5.66218	8.7592	0.0812172	0	0	0.0592289	0.0235281
Fred_18-Q3-R57-64_BATAC.644.fa	JADJPU000000000	3	2490855	2432191	830285	1083HQ	317_1	317_1	SPREPHQ	97.04	2.78	62.5	NA	2	2	d__Bacteria;p__Proteobacteria;c__Gammaproteobacteria;o__Pseudomonadales;f__UBA7239;g__UBA7239;s__	ESV1904.1457;tax=d:Bacteria,p:Proteobacteria,c:Gammaproteobacteria,o:Oceanospirillales,f:Halomonadaceae,g:Halomonas,s:midas_s_1429;	97.3	1458	EU104233.1.1461 Bacteria;Proteobacteria;Gammaproteobacteria;Oceanospirillales;Halomonadaceae;Halomonas;uncultured bacterium	95.8	1462	6.47473	15.118	0.125826	1	0	0.00567009	0.00171667
Fred_18-Q3-R57-64_BATAC.715.fa	JADJPV000000000	8	4759590	2575668	594949	1083HQ	79_0	79_0	SPREPHQ	96.04	1.23	25	NA	1	1	d__Bacteria;p__Bacteroidota;c__Bacteroidia;o__Chitinophagales;f__Chitinophagaceae;g__UBA1931;s__	ESV1178.1451;tax=d:Bacteria,p:Bacteroidetes,c:Bacteroidia,o:Chitinophagales,f:Chitinophagaceae,g:midas_g_1178,s:midas_s_1178;	93.3	1453	EF562554.1.1469 Bacteria;Bacteroidota;Bacteroidia;Chitinophagales;Chitinophagaceae;Lacibacter;uncultured Bacteroidetes bacterium	98.6	1469	4.53766	14.8847	0.074562	0	0	0.00620288	0.00139251
Fred_18-Q3-R57-64_BATAC.716.fa	JADJPW000000000	19	6243297	1607261	328595	1083HQ	442_0	442_0	SPREPHQ	97.93	2.04	33.33	NA	1	1	d__Bacteria;p__Verrucomicrobiota;c__Verrucomicrobiae;o__Verrucomicrobiales;f__Verrucomicrobiaceae;g__Prosthecobacter;s__	ESV8641.1468;tax=d:Bacteria,p:Verrucomicrobia,c:Verrucomicrobiae,o:Verrucomicrobiales,f:Verrucomicrobiaceae,g:Prosthecobacter,s:midas_s_8641;	95.9	1468	EU104166.1.1477 Bacteria;Verrucomicrobiota;Verrucomicrobiae;Verrucomicrobiales;Verrucomicrobiaceae;Prosthecobacter;uncultured bacterium	97.9	1479	6.94819	15.9982	0.107116	1	0	0.019374	0.00526102
Fred_18-Q3-R57-64_BATAC.76.fa	JADJPX000000000	65	7708984	1656236	118600	1083HQ	484_1	484_8	NA	98.9	4.4	50	NA	2	2	d__Bacteria;p__Gemmatimonadota;c__Gemmatimonadetes;o__Gemmatimonadales;f__Gemmatimonadaceae;g__SCN-70-22;s__	ESV929.1448;tax=d:Bacteria,p:Gemmatimonadetes,c:Gemmatimonadetes,o:Gemmatimonadales,f:Gemmatimonadaceae,g:midas_g_764,s:midas_s_929;	100	1448	JN609373.1.1487 Bacteria;Gemmatimonadota;Gemmatimonadetes;Gemmatimonadales;Gemmatimonadaceae;uncultured;uncultured bacterium	99.8	1489	12.1335	22.0543	NA	0	0	0.0221612	0.00455571
Fred_18-Q3-R57-64_BATAC.8.fa	JADJPY000000000	16	3865153	765270	241572	1083HQ	376_0	376_0	SPREPHQ	98.26	0.93	100	NA	1	1	d__Bacteria;p__Proteobacteria;c__Gammaproteobacteria;o__Burkholderiales;f__Burkholderiaceae;g__Ramlibacter;s__	ESV1179.1457;tax=d:Bacteria,p:Proteobacteria,c:Gammaproteobacteria,o:Betaproteobacteriales,f:Burkholderiaceae,g:Caenimonas,s:midas_s_1179;	100	1457	FPLP01012303.1.1451 Bacteria;Proteobacteria;Gammaproteobacteria;Burkholderiales;Comamonadaceae;Caenimonas;metagenome	99.7	1451	10.4611	18.2798	0.155854	0	0	0.0267554	0.00649467
Fred_18-Q3-R57-64_BATAC.80.fa	JADJPZ000000000	4	5797985	4201203	1.4495e+06	1083HQ	137_2	137_3	SPREPHQ	98.51	2.97	0	NA	2	2	d__Bacteria;p__Bacteroidota;c__Bacteroidia;o__Chitinophagales;f__Saprospiraceae;g__OLB9;s__	ESV7693.1439;tax=d:Bacteria,p:Bacteroidetes,c:Bacteroidia,o:Chitinophagales,f:Saprospiraceae,g:Ca_Epiflobacter,s:midas_s_23;	99.9	1439	FPLP01010156.15.1511 Bacteria;Bacteroidota;Bacteroidia;Chitinophagales;Saprospiraceae;uncultured;metagenome	98.1	1498	7.05923	22.1878	0.110936	0	0	0.006204	0.00207893
Fred_18-Q3-R57-64_BATAC.85v2.fa	CP064985	1	4314146	4314146	4314146	1083HQ	552_0	552_0	SPREPHQ	98.91	1.09	0	CIRCULAR	2	2	d__Bacteria;p__Actinobacteriota;c__Actinobacteria;o__Actinomycetales;f__Dermatophilaceae;g__Austwickia;s__	ESV8771.1444;tax=d:Bacteria,p:Actinobacteria,c:Actinobacteria,o:Micrococcales,f:Dermatophilaceae,g:midas_g_739,s:midas_s_8771;	99.7	1444	AF527583.1.1463 Bacteria;Actinobacteriota;Actinobacteria;Micrococcales;Dermatophilaceae;uncultured;uncultured bacterium	95.9	1471	15.3415	23.9809	0.239574	0	0	0.00307174	0.00101905
Fred_18-Q3-R57-64_BATAC.880.fa	JADJQA000000000	81	4912355	275682	60646.4	1083HQ	346_1	346_2	NA	91.9	3.84	42.86	NA	1	1	d__Bacteria;p__Proteobacteria;c__Gammaproteobacteria;o__Burkholderiales;f__Rhodocyclaceae;g__Sulfuritalea;s__	ESV6500.1460;tax=d:Bacteria,p:Proteobacteria,c:Gammaproteobacteria,o:Betaproteobacteriales,f:Rhodocyclaceae,g:Sulfuritalea,s:midas_s_6500;	98.7	1461	FQ659375.1.1359 Bacteria;Proteobacteria;Gammaproteobacteria;Burkholderiales;Rhodocyclaceae;Sulfuritalea;uncultured soil bacterium	98.7	1359	5.83561	9.3799	NA	0	0	0.0533944	0.0152688
Fred_18-Q3-R57-64_MAXAC.004.fa	JADJQB000000000	30	5273801	1177119	175793	1083HQ	388_1	388_1	NA	97.66	1.6	57.14	NA	1	1	d__Bacteria;p__Proteobacteria;c__Gammaproteobacteria;o__Burkholderiales;f__Burkholderiaceae;g__Rubrivivax;s__	ESV81.1451;tax=d:Bacteria,p:Proteobacteria,c:Gammaproteobacteria,o:Betaproteobacteriales,f:Burkholderiaceae,g:Leptothrix,s:midas_s_81;	98.5	1451	FPLP01003697.16.1524 Bacteria;Proteobacteria;Gammaproteobacteria;Burkholderiales;Comamonadaceae;Leptothrix;metagenome	98.5	1509	18.4427	27.2975	NA	0	0	0.0229066	0.00669531
Fred_18-Q3-R57-64_MAXAC.027.fa	JADJQC000000000	56	5655074	883303	100984	1083HQ	328_1	328_1	NA	97.67	4	71.43	NA	2	2	d__Bacteria;p__Proteobacteria;c__Gammaproteobacteria;o__Burkholderiales;f__Rhodocyclaceae;g__Accumulibacter;s__	ESV2437.1494;tax=d:Bacteria,p:Proteobacteria,c:Gammaproteobacteria,o:Betaproteobacteriales,f:Rhodocyclaceae,g:Ca_Accumulibacter,s:Ca_Accumulibacter_phosphatis;	100	1494	EF565152.1.1530 Bacteria;Proteobacteria;Gammaproteobacteria;Burkholderiales;Rhodocyclaceae;Candidatus Accumulibacter;uncultured bacterium	99.7	1531	33.6548	39.8755	NA	0	0	0.012216	0.00326908
Fred_18-Q3-R57-64_MAXAC.070.fa	JADJQD000000000	21	4962344	752232	236302	1083HQ	108_1	108_6	NA	91.67	1.16	0	NA	2	2	d__Bacteria;p__Bacteroidota;c__Bacteroidia;o__Chitinophagales;f__Saprospiraceae;g__;s__	ESV142.1441;tax=d:Bacteria,p:Bacteroidetes,c:Bacteroidia,o:Chitinophagales,f:Saprospiraceae,g:midas_g_142,s:midas_s_142;	100	1441	JQ624281.1.1490 Bacteria;Bacteroidota;Bacteroidia;Chitinophagales;Saprospiraceae;uncultured;uncultured Bacteroidetes bacterium	99	1491	4.15433	11.8112	NA	0	0	0.0173661	0.00580568
Fred_18-Q3-R57-64_MAXAC.073.fa	JADJQE000000000	17	3391806	1381470	199518	1083HQ	319_1	319_1	NA	97.65	4.69	82.35	NA	1	1	d__Bacteria;p__Proteobacteria;c__Gammaproteobacteria;o__Pseudomonadales;f__Porticoccaceae;g__;s__	ESV4234.1494;tax=d:Bacteria,p:Proteobacteria,c:Gammaproteobacteria,o:Cellvibrionales,f:Porticoccaceae,g:C1-B045,s:midas_s_3241;	99.9	1494	FPLP01006613.9.1466 Bacteria;Proteobacteria;Gammaproteobacteria;Cellvibrionales;Porticoccaceae;C1-B045;metagenome	99.5	1458	11.6222	18.6934	NA	1	0	0.0139249	0.00358517
Fred_18-Q3-R57-64_MAXAC.109_cln.fa	CP064986	1	5836944	5836944	5836944	1083HQ	416_1	416_1	SPREPHQ	98.9	0	0	CIRCULAR	2	2	d__Bacteria;p__Fibrobacterota;c__Fibrobacteria;o__UBA5070;f__UBA5070;g__UBA5070;s__	ESV206.1461;tax=d:Bacteria,p:Fibrobacteres,c:Fibrobacteria,o:Fibrobacterales,f:Fibrobacteraceae,g:midas_g_206,s:midas_s_206;	99.9	1461	FPLP01002772.1.1236 Bacteria;Fibrobacterota;Fibrobacteria;Fibrobacterales;Fibrobacteraceae;uncultured;metagenome	97.8	1237	14.2563	20.2606	0.244525	0	0	0.00621408	0.00142036
Fred_18-Q3-R57-64_MAXAC.112.fa	JADJQF000000000	39	6159798	897636	157944	1083HQ	244_0	244_0	SPREPHQ	98	1.82	50	NA	2	2	d__Bacteria;p__Chloroflexota;c__Anaerolineae;o__SBR1031;f__A4b;g__OLB13;s__	ESV1091.1411;tax=d:Bacteria,p:Chloroflexi,c:Anaerolineae,o:SBR1031,f:A4b,g:OLB13,s:midas_s_1091;	99.9	1411	FPLP01007138.10.1478 Bacteria;Chloroflexi;Anaerolineae;SBR1031;A4b;OLB13;metagenome	99.5	1471	8.25136	17.8254	0.127942	0	1	0.0134834	0.00310356
Fred_18-Q3-R57-64_MAXAC.148.fa	JADJQG000000000	52	4294646	1071109	82589.3	1083HQ	336_1	336_2	NA	96.7	1.1	0	NA	2	2	d__Bacteria;p__AABM5-125-24;c__;o__;f__;g__;s__	ESV4370.1445;tax=d:Bacteria,p:Fibrobacteres,c:Chitinivibrionia,o:midas_o_1477,f:midas_f_1477,g:midas_g_1477,s:midas_s_1477;	99.2	1445	FPLP01006634.11.1515 Bacteria;Desulfobacterota;Desulfuromonadia;PB19;metagenome	95.5	1505	5.10592	10.4876	NA	0	0	0.0154988	0.0043686
Fred_18-Q3-R57-64_MAXAC.209.fa	JADJQH000000000	8	3750010	1461799	468751	1083HQ	359_0	359_0	SPREPHQ	95.18	0.97	50	NA	2	2	d__Bacteria;p__Proteobacteria;c__Gammaproteobacteria;o__Xanthomonadales;f__Rhodanobacteraceae;g__Dokdonella;s__	ESV1282.1475;tax=d:Bacteria,p:Proteobacteria,c:Gammaproteobacteria,o:Xanthomonadales,f:Rhodanobacteraceae,g:Dokdonella,s:midas_s_1282;	100	1475	JN679143.1.1520 Bacteria;Proteobacteria;Gammaproteobacteria;Xanthomonadales;Rhodanobacteraceae;Dokdonella;uncultured Dokdonella sp.	99.4	1520	42.8726	85.9833	0.814874	0	0	0.0111295	0.00262809
Fred_18-Q3-R57-64_MAXAC.220.fa	JADJQI000000000	238	3791595	1910380	15931.1	1083HQ	418_0	418_0	SPREPHQ	99.61	1.5	20	NA	7	7	d__Bacteria;p__Firmicutes;c__Bacilli;o__Lactobacillales;f__Streptococcaceae;g__Streptococcus;s__Streptococcus infantarius	ESV146.1471;tax=d:Bacteria,p:Firmicutes,c:Bacilli,o:Lactobacillales,f:Streptococcaceae,g:Streptococcus,s:midas_s_146;	100	1471	AF429762.1.1386 Bacteria;Firmicutes;Bacilli;Lactobacillales;Streptococcaceae;Streptococcus;Streptococcus infantarius	99.6	1386	5.80515	11.9489	0.140351	0	0	0.0200919	0.00960693
Fred_18-Q3-R57-64_MAXAC.222.fa	JADJQJ000000000	5	2698472	2550182	539694	1083HQ	221_1	221_1	NA	96.63	0	0	NA	1	1	d__Bacteria;p__Elusimicrobiota;c__Elusimicrobia;o__F11;f__FEN-1173;g__;s__	ESV595.1458;tax=d:Bacteria,p:Elusimicrobia,c:Elusimicrobia,o:MVP-88,f:midas_f_595,g:midas_g_595,s:midas_s_595;	100	1458	FPLP01009312.6.1482 Bacteria;Elusimicrobiota;Elusimicrobia;MVP-88;metagenome	99.7	1477	25.6841	30.6586	NA	0	1	0.00201801	0.000550196
Fred_18-Q3-R57-64_MAXAC.248.fa	JADJQK000000000	32	4505335	1039295	140792	1083HQ	86_1	86_3	NA	95.39	3.94	75	NA	1	1	d__Bacteria;p__Bacteroidota;c__Bacteroidia;o__Chitinophagales;f__Chitinophagaceae;g__JJ008;s__	ESV390.1453;tax=d:Bacteria,p:Bacteroidetes,c:Bacteroidia,o:Chitinophagales,f:Chitinophagaceae,g:Terrimonas,s:midas_s_390;	99.5	1454	KJ782815.1.1492 Bacteria;Bacteroidota;Bacteroidia;Chitinophagales;Chitinophagaceae;Terrimonas;uncultured bacterium	99.3	1493	4.77677	14.7268	NA	0	0	0.0382084	0.00920945
Fred_18-Q3-R57-64_MAXAC.250.fa	JADJQL000000000	52	5527228	533661	106293	1083HQ	231_1	231_2	NA	92.45	3.8	75	NA	1	1	d__Bacteria;p__Acidobacteriota;c__Blastocatellia;o__Pyrinomonadales;f__Pyrinomonadaceae;g__;s__	ESV895.1442;tax=d:Bacteria,p:Acidobacteria,c:Blastocatellia_Subgroup_4,o:Blastocatellales,f:Blastocatellaceae,g:JGI_0001001-H03,s:midas_s_895;	99.2	1442	FPLP01004473.3.1243 Bacteria;Acidobacteriota;Blastocatellia;Blastocatellales;Blastocatellaceae;JGI 0001001-H03;metagenome	98.8	1241	5.68464	12.2032	NA	0	0	0.0176539	0.00488733
Fred_18-Q3-R57-64_MAXAC.274.fa	JADJQM000000000	12	4805494	2197433	400458	1083HQ	529_0	529_0	SPREPHQ	98.43	0.87	0	NA	2	2	d__Bacteria;p__Proteobacteria;c__Alphaproteobacteria;o__Dongiales;f__Dongiaceae;g__;s__	ESV4052.1419;tax=d:Bacteria,p:Proteobacteria,c:Alphaproteobacteria,o:Dongiales,f:Dongiaceae,g:Dongia,s:midas_s_4052;	99.2	1419	FPLS01010083.10.1484 Bacteria;Proteobacteria;Alphaproteobacteria;Dongiales;Dongiaceae;Dongia;metagenome	98.9	1475	5.68689	10.9221	0.0862647	0	0	0.0156002	0.00592859
Fred_18-Q3-R57-64_MAXAC.276.fa	JADJQN000000000	17	5791314	1976722	340666	1083HQ	107_0	107_0	SPREPHQ	92.83	3.23	0	NA	1	1	d__Bacteria;p__Myxococcota;c__Polyangia;o__Polyangiales;f__Sandaracinaceae;g__;s__	ESV4101.1479;tax=d:Bacteria,p:Proteobacteria,c:Deltaproteobacteria,o:Myxococcales,f:Sandaracinaceae,g:midas_g_4101,s:midas_s_4101;	99.7	1479	KF712888.1.1522 Bacteria;Myxococcota;Polyangia;Polyangiales;Sandaracinaceae;uncultured;uncultured bacterium	92.6	1522	8.92352	15.481	0.138125	0	1	0.00402873	0.00152436
Fred_18-Q3-R57-64_MAXAC.280.fa	JADJQO000000000	9	3599841	1177049	399982	1083HQ	41_1	41_1	NA	93.2	0.77	25	NA	2	1	d__Bacteria;p__Bacteroidota;c__Bacteroidia;o__Chitinophagales;f__Saprospiraceae;g__UBA3362;s__	ESV384.1450;tax=d:Bacteria,p:Bacteroidetes,c:Bacteroidia,o:Chitinophagales,f:Saprospiraceae,g:midas_g_384,s:midas_s_384;	100	1450	EU177725.1.1318 Bacteria;Bacteroidota;Bacteroidia;Chitinophagales;Saprospiraceae;uncultured;uncultured Saprospiraceae bacterium	96.2	1329	3.22961	10.4603	NA	0	0	0.0182983	0.00837307
Fred_18-Q3-R57-64_MAXAC.283_sub.fa	JADJQP000000000	16	3731615	1160535	233226	1083HQ	257_1	257_1	SPREPHQ	91.42	0.99	0	NA	1	1	d__Bacteria;p__Bacteroidota;c__Bacteroidia;o__Chitinophagales;f__Chitinophagaceae;g__OLB11;s__	ESV2520.1447;tax=d:Bacteria,p:Bacteroidetes,c:Bacteroidia,o:Chitinophagales,f:Chitinophagaceae,g:midas_g_679,s:midas_s_679;	99.9	1447	FPLP01007532.21.1520 Bacteria;Bacteroidota;Bacteroidia;Chitinophagales;Chitinophagaceae;uncultured;metagenome	99.4	1500	5.07639	10.8759	0.102965	0	0	0.0101021	0.00408011
Fred_18-Q3-R57-64_MAXAC.287.fa	JADJQQ000000000	34	4828865	1786987	142025	1083HQ	311_0	311_0	SPREPHQ	95.31	1.72	8.33	NA	3	3	d__Bacteria;p__Proteobacteria;c__Gammaproteobacteria;o__Competibacterales;f__Competibacteraceae;g__Competibacter;s__	ESV357.1446;tax=d:Bacteria,p:Proteobacteria,c:Gammaproteobacteria,o:Competibacterales,f:Competibacteraceae,g:Ca_Competibacter,s:midas_s_357;	99.3	1446	HQ010708.1.1485 Bacteria;Proteobacteria;Gammaproteobacteria;Competibacterales;Competibacteraceae;Candidatus Competibacter;uncultured bacterium	98.8	1487	11.2806	15.527	0.782045	0	0	0.0106686	0.00336762
Fred_18-Q3-R57-64_MAXAC.288.fa	JADJQR000000000	12	5232536	4723482	436045	1083HQ	270_0	270_0	SPREPHQ	98.9	1.28	0	NA	1	1	d__Bacteria;p__Krumholzibacteriota;c__Krumholzibacteria;o__LZORAL124-64-63;f__LZORAL124-64-63;g__;s__	ESV7564.1485;tax=d:Bacteria,p:Ca_Fermentibacterota,c:Ca_Fermentibacteria,o:midas_o_753,f:midas_f_753,g:midas_g_753,s:midas_s_7564;	99.7	1485	JX431969.1.1465 Bacteria;Latescibacterota;uncultured bacterium	99.1	1467	46.5256	63.6872	0.727406	0	0	0.00247299	0.000671321
Fred_18-Q3-R57-64_MAXAC.292.fa	JADJQS000000000	17	3054801	695322	179694	1083HQ	339_0	339_0	SPREPHQ	97.41	3.3	40	NA	1	1	d__Bacteria;p__Proteobacteria;c__Gammaproteobacteria;o__SZUA-140;f__SZUA-140;g__;s__	ESV6590.1469;tax=d:Bacteria,p:Proteobacteria,c:Gammaproteobacteria,o:Ectothiorhodospirales,f:Thioalkalispiraceae,g:Thioalkalispira,s:midas_s_2822;	100	1469	FPLP01001159.1.1378 Bacteria;Proteobacteria;Gammaproteobacteria;Ectothiorhodospirales;Thioalkalispiraceae;uncultured;metagenome	99.7	1378	11.4716	13.2	0.17153	1	0	0.0225549	0.00627554
Fred_18-Q3-R57-64_MAXAC.307.fa	JADJQT000000000	11	4281405	2669423	389219	1083HQ	427_0	427_0	SPREPHQ	97.04	0.75	50	NA	2	2	d__Bacteria;p__Proteobacteria;c__Alphaproteobacteria;o__Rhodospirillales_A;f__2-12-FULL-67-15;g__;s__	ESV107.1411;tax=d:Bacteria,p:Proteobacteria,c:Alphaproteobacteria,o:Rhodospirillales,f:Rhodopirillaceae,g:Defluviicoccus,s:midas_s_107;	99.9	1412	FPLP01006826.15.1489 Bacteria;Proteobacteria;Alphaproteobacteria;Defluviicoccales;Defluviicoccaceae;Defluviicoccus;metagenome	96.8	1478	10.7249	17.322	0.642979	0	0	0.00495054	0.00151264
Fred_18-Q3-R57-64_MAXAC.309.fa	JADJQU000000000	33	5291457	1047909	160347	1083HQ	454_0	454_0	SPREPHQ	91.01	2.87	0	NA	1	1	d__Bacteria;p__Planctomycetota;c__UBA1135;o__UBA1135;f__GCA-002686595;g__;s__	ESV7287.1477;tax=d:Bacteria,p:Planctomycetes,c:OM190,o:midas_o_2104,f:midas_f_7287,g:midas_g_7287,s:midas_s_7287;	90.7	1478	HG917487.1.1476 Bacteria;Planctomycetota;OM190;uncultured bacterium	99	1477	8.76418	10.0012	0.134182	1	1	0.0143709	0.00497462
Fred_18-Q3-R57-64_MAXAC.324.fa	JADJQV000000000	26	4383353	1021270	168590	1083HQ	20_1	20_1	NA	91.77	0.89	0	NA	1	1	d__Bacteria;p__Bdellovibrionota;c__Bdellovibrionia;o__Bdellovibrionales;f__UBA1609;g__;s__	ESV8914.1436;tax=d:Bacteria,p:Proteobacteria,c:Deltaproteobacteria,o:Bdellovibrionales,f:Bdellovibrionaceae,g:Bdellovibrio,s:midas_s_8914;	99.6	1436	DQ640659.1.1404 Bacteria;Bdellovibrionota;Bdellovibrionia;Bdellovibrionales;Bdellovibrionaceae;Bdellovibrio;uncultured delta proteobacterium	96.6	1419	4.65318	10.1808	NA	1	0	0.0162561	0.0064182
Fred_18-Q3-R57-64_MAXAC.330_cln.fa	CP064987	1	3355795	3355795	3355795	1083HQ	242_0	242_0	SPREPHQ	97.73	0	0	CIRCULAR	1	1	d__Bacteria;p__Planctomycetota;c__Phycisphaerae;o__Phycisphaerales;f__SM1A02;g__UBA2402;s__	ESV5204.1403;tax=d:Bacteria,p:Planctomycetes,c:Phycisphaerae,o:Phycisphaerales,f:Phycisphaeraceae,g:SM1A02,s:midas_s_4911;	93.7	1403	FPLL01002330.10.1470 Bacteria;Planctomycetota;Phycisphaerae;Phycisphaerales;Phycisphaeraceae;SM1A02;metagenome	93.6	1461	63.0711	121.685	0.988587	1	1	0.000184694	4.71e-05
Fred_18-Q3-R57-64_MAXAC.344.fa	JADJQW000000000	10	4115108	2398713	411511	1083HQ	283_2	283_2	SPREPHQ	98.92	1.88	50	NA	1	1	d__Bacteria;p__Bacteroidota;c__Bacteroidia;o__Flavobacteriales;f__PHOS-HE28;g__PHOS-HE28;s__	ESV8789.1445;tax=d:Bacteria,p:Bacteroidetes,c:Bacteroidia,o:Flavobacteriales,f:NS9_marine_group,g:midas_g_225,s:midas_s_2313;	99.7	1445	FPLP01002663.16.1518 Bacteria;Bacteroidota;Bacteroidia;Flavobacteriales;NS9 marine group;metagenome	99.5	1503	10.8537	14.7762	0.162634	0	0	0.00901877	0.00201767
Fred_18-Q3-R57-64_MAXAC.347.fa	JADJQX000000000	10	8760767	2961073	876077	1083HQ	477_0	477_0	SPREPHQ	93.72	4.24	16.67	NA	2	2	d__Bacteria;p__Myxococcota;c__Polyangia;o__Polyangiales;f__Polyangiaceae;g__;s__	ESV2878.1481;tax=d:Bacteria,p:Proteobacteria,c:Deltaproteobacteria,o:Myxococcales,f:Polyangiaceae,g:Pajaroellobacter,s:midas_s_2878;	98.2	1481	GQ480123.1.1521 Bacteria;Myxococcota;Polyangia;Polyangiales;Polyangiaceae;Pajaroellobacter;uncultured bacterium	99.3	1522	12.2343	22.0549	0.189365	0	1	0.00619694	0.00190796
Fred_18-Q3-R57-64_MAXAC.354.fa	JADJQY000000000	42	6448318	1079015	153531	1083HQ	219_0	219_0	SPREPHQ	93.41	1.1	0	NA	1	1	d__Bacteria;p__Eisenbacteria;c__RBG-16-71-46;o__;f__;g__;s__	ESV6286.1465;tax=d:Bacteria,p:Ca_Fermentibacterota,c:Ca_Fermentibacteria,o:midas_o_753,f:midas_f_3713,g:midas_g_6286,s:midas_s_6286;	97.9	1465	AJ390458.1.1363 Bacteria;Latescibacterota;uncultured soil bacterium PBS-III-30	94	1363	8.19396	13.5897	0.126763	0	0	0.00822164	0.00285043
Fred_18-Q3-R57-64_MAXAC.356.fa	JADJQZ000000000	10	7351652	7020619	735165	1083HQ	206_1	206_1	SPREPHQ	97.44	3.99	0	NA	1	1	d__Bacteria;p__Cyanobacteria;c__Vampirovibrionia;o__Obscuribacterales;f__Obscuribacteraceae;g__Obscuribacter;s__	ESV1393.1414;tax=d:Bacteria,p:Cyanobacteria,c:Melainabacteria,o:Obscuribacterales,f:midas_f_1393,g:Ca_Obscuribacter,s:midas_s_1393;	97.5	1414	AY328558.1.1479 Bacteria;Cyanobacteria;Vampirivibrionia;Obscuribacterales;Obscuribacteraceae;Candidatus Obscuribacter;uncultured bacterium	99.9	1479	14.7303	23.3341	0.247346	0	1	0.000897548	0.000253542
Fred_18-Q3-R57-64_MAXAC.359.fa	JADJRA000000000	20	9656484	2886238	482824	1083HQ	507_1	507_1	NA	93.71	1.15	0	NA	1	1	d__Bacteria;p__Myxococcota;c__Polyangia;o__Nannocystales;f__Nannocystaceae;g__Ga0077550;s__	ESV3982.1466;tax=d:Bacteria,p:Proteobacteria,c:Deltaproteobacteria,o:Myxococcales,f:Nannocystaceae,g:Nannocystis,s:midas_s_3982;	99.9	1466	JN679172.1.1510 Bacteria;Myxococcota;Polyangia;Nannocystales;Nannocystaceae;Nannocystis;uncultured Myxococcales bacterium	99.6	1510	9.27121	12.6645	NA	0	0	0.00999455	0.00340615
Fred_18-Q3-R57-64_MAXAC.362.fa	JADJRB000000000	14	3988027	2515904	284859	1083HQ	425_0	425_0	SPREPHQ	99.68	0	0	NA	1	1	d__Bacteria;p__Proteobacteria;c__Alphaproteobacteria;o__Caulobacterales;f__Hyphomonadaceae;g__Hyphomonas;s__	ESV4505.1377;tax=d:Bacteria,p:Proteobacteria,c:Alphaproteobacteria,o:Caulobacterales,f:Hyphomonadaceae,g:Hyphomonas,s:midas_s_4505;	96.1	1377	EF540362.1.1377 Bacteria;Proteobacteria;Alphaproteobacteria;Caulobacterales;Hyphomonadaceae;Hyphomonas;uncultured soil bacterium	98.6	1377	12.1074	21.4016	0.234566	1	0	0.00406861	0.00103098
Fred_18-Q3-R57-64_MAXAC.370.fa	JADJRC000000000	53	6391660	663814	120597	1083HQ	295_0	295_0	SPREPHQ	95.35	4.21	50	NA	2	2	d__Bacteria;p__Bacteroidota;c__Bacteroidia;o__Chitinophagales;f__Saprospiraceae;g__;s__	ESV4607.1436;tax=d:Bacteria,p:Bacteroidetes,c:Bacteroidia,o:Chitinophagales,f:Saprospiraceae,g:midas_g_1914,s:midas_s_4607;	100	1436	AF314434.1.1374 Bacteria;Bacteroidota;Bacteroidia;Chitinophagales;Saprospiraceae;uncultured;uncultured bacterium PHOS-HE79	88.5	1392	6.56502	11.0256	0.19992	0	0	0.0193951	0.00519719
Fred_18-Q3-R57-64_MAXAC.373.fa	JADJRD000000000	16	3545514	1036247	221595	1083HQ	19_0	19_0	SPREPHQ	95.89	0.92	25	NA	2	2	d__Bacteria;p__Proteobacteria;c__Gammaproteobacteria;o__Pseudomonadales;f__Cellvibrionaceae;g__Cellvibrio;s__	ESV7721.1457;tax=d:Bacteria,p:Proteobacteria,c:Gammaproteobacteria,o:Cellvibrionales,f:Cellvibrionaceae,g:Cellvibrio,s:Cellvibrio_gandavensis;	96	1458	FPLS01007258.16.1530 Bacteria;Proteobacteria;Gammaproteobacteria;Cellvibrionales;Cellvibrionaceae;Cellvibrio;metagenome	98.6	1515	5.69823	14.1189	0.0875703	1	0	0.0105142	0.00229494
Fred_18-Q3-R57-64_MAXAC.378.fa	JADJRE000000000	45	4308267	535926	95739.3	1083HQ	428_0	428_0	SPREPHQ	91.94	1.74	0	NA	1	1	d__Bacteria;p__Proteobacteria;c__Alphaproteobacteria;o__Rhodospirillales_A;f__2-12-FULL-67-15;g__;s__	ESV2488.1419;tax=d:Bacteria,p:Proteobacteria,c:Alphaproteobacteria,o:Rhodospirillales,f:Rhodopirillaceae,g:Defluviicoccus,s:midas_s_2488;	99.1	1421	FPLP01006826.15.1489 Bacteria;Proteobacteria;Alphaproteobacteria;Defluviicoccales;Defluviicoccaceae;Defluviicoccus;metagenome	98.9	1479	4.67963	8.76432	0.0712518	0	0	0.028388	0.0106725
Fred_18-Q3-R57-64_MAXAC.379.fa	JADJRF000000000	9	3007214	2552426	334135	1083HQ	426_0	426_0	SPREPHQ	95.73	0.85	0	NA	1	1	d__Bacteria;p__Cyanobacteria;c__Vampirovibrionia;o__Vampirovibrionales;f__Vampirovibrionaceae;g__;s__	ESV2716.1414;tax=d:Bacteria,p:Cyanobacteria,c:Melainabacteria,o:Obscuribacterales,f:midas_f_1393,g:Ca_Obscuribacter,s:midas_s_2716;	81.2	1444	JQ800800.1.1483 Bacteria;Cyanobacteria;Vampirivibrionia;Vampirovibrionales;uncultured bacterium	93.2	1483	43.2381	80.3676	0.69492	0	1	0.000607321	0.00012376
Fred_18-Q3-R57-64_MAXAC.384.fa	JADJRG000000000	31	8579269	2855547	276751	1083HQ	474_0	474_0	SPREPHQ	94.52	3.23	12.5	NA	2	2	d__Bacteria;p__Myxococcota;c__Polyangia;o__Nannocystales;f__Nannocystaceae;g__Nannocystis;s__	ESV7230.1451;tax=d:Bacteria,p:Proteobacteria,c:Deltaproteobacteria,o:Myxococcales,f:Nannocystaceae,g:Nannocystis,s:midas_s_7230;	92.4	1461	HG917471.1.1468 Bacteria;Myxococcota;Polyangia;Nannocystales;Nannocystaceae;Nannocystis;uncultured bacterium	94.8	1468	53.1095	90.1337	0.856736	0	0	0.000596447	0.000185955
Fred_18-Q3-R57-64_MAXAC.396_cln.fa	CP064988	1	5340810	5340810	5340810	1083HQ	526_0	526_0	SPREPHQ	98.07	1.09	0	CIRCULAR	2	2	d__Bacteria;p__Proteobacteria;c__Alphaproteobacteria;o__Reyranellales;f__Reyranellaceae;g__;s__	ESV2563.1403;tax=d:Bacteria,p:Proteobacteria,c:Alphaproteobacteria,o:Reyranellales,f:Reyranellaceae,g:midas_g_2563,s:midas_s_2563;	93.7	1409	KJ782760.1.1449 Bacteria;Proteobacteria;Alphaproteobacteria;Reyranellales;Reyranellaceae;uncultured;uncultured bacterium	84.8	1450	7.84587	14.2365	0.117707	0	1	0.0302266	0.011809
Fred_18-Q3-R57-64_MAXAC.407.fa	JADJRH000000000	11	11504612	5390629	1.04587e+06	1083HQ	490_0	490_0	SPREPHQ	93.87	2.79	0	NA	2	2	d__Bacteria;p__Myxococcota;c__Polyangia;o__Polyangiales;f__Polyangiaceae;g__;s__	ESV5276.1478;tax=d:Bacteria,p:Proteobacteria,c:Deltaproteobacteria,o:Myxococcales,f:Polyangiaceae,g:midas_g_3054,s:midas_s_5276;	98.6	1481	FPLP01006014.3.1370 Bacteria;Myxococcota;Polyangia;Polyangiales;Polyangiaceae;uncultured;metagenome	97.7	1368	8.55659	19.3762	0.133341	0	1	0.00363245	0.000860197
Fred_18-Q3-R57-64_MAXAC.418.fa	JADJRI000000000	91	5173855	367652	56855.6	1083HQ	499_0	499_0	SPREPHQ	90.24	2.27	50	NA	2	1	d__Bacteria;p__Planctomycetota;c__Phycisphaerae;o__UBA1845;f__UTPLA1;g__UTPLA1;s__	ESV6854.1499;tax=d:Bacteria,p:Planctomycetes,c:Phycisphaerae,o:S-70,f:midas_f_6854,g:midas_g_6854,s:midas_s_6854;	87.9	1499	KM454208.1.1438 Bacteria;Planctomycetota;Phycisphaerae;S-70;uncultured bacterium	89.2	1438	5.47942	7.13517	0.140067	0	0	0.0112685	0.00482427
Fred_18-Q3-R57-64_MAXAC.421_sub_cln.fa	CP064989	1	1088644	1088644	1088644	1083HQ	14_0	14_0	SPREPHQ	68.32	2.97	66.67	CIRCULAR	1	1	d__Bacteria;p__Patescibacteria;c__Paceibacteria_A;o__Moranbacterales;f__UBA1568;g__;s__	NA	NA	NA	KX123456.1.1611 Bacteria;Patescibacteria;Parcubacteria;Candidatus Moranbacteria;Candidatus Moranbacteria bacterium GW2011_GWE2_35_2-	81.7	1657	12.8412	33.1901	0.200057	0	2	0.00188572	0.000434784
Fred_18-Q3-R57-64_MAXAC.423.fa	JADJRJ000000000	32	5946841	1623811	185839	1083HQ	486_0	486_0	SPREPHQ	97.8	4.4	50	NA	1	1	d__Bacteria;p__Gemmatimonadota;c__Gemmatimonadetes;o__Gemmatimonadales;f__Gemmatimonadaceae;g__SCN-70-22;s__	ESV2549.1448;tax=d:Bacteria,p:Gemmatimonadetes,c:Gemmatimonadetes,o:Gemmatimonadales,f:Gemmatimonadaceae,g:midas_g_764,s:midas_s_929;	92.8	1449	FJ755752.1.1381 Bacteria;Gemmatimonadota;Gemmatimonadetes;Gemmatimonadales;Gemmatimonadaceae;uncultured;uncultured bacterium	99	1381	12.4911	22.1851	0.193826	0	0	0.0117535	0.00234309
Fred_18-Q3-R57-64_MAXAC.425_cln.fa	CP064990	1	912463	912463	912463	1083HQ	217_0	217_0	SPREPHQ	74.36	0.03	0	CIRCULAR	2	3	d__Bacteria;p__Proteobacteria;c__Gammaproteobacteria;o__Burkholderiales;f__;g__;s__	ESV6870.1461;tax=d:Bacteria,p:Proteobacteria,c:Gammaproteobacteria,o:Betaproteobacteriales,f:Chromobacteriaceae,g:midas_g_6708,s:midas_s_6870;	95.4	1470	HE981224.1.1443 Bacteria;Proteobacteria;Gammaproteobacteria;Burkholderiales;Chromobacteriaceae;Paludibacterium;Paludibacterium paludis	90.2	1455	12.0867	22.6919	0.18846	0	0	0.000220124	0.000115815
Fred_18-Q3-R57-64_MAXAC.456.fa	JADJRK000000000	3	4169170	4122760	1.38972e+06	1083HQ	430_0	430_0	SPREPHQ	92.44	4.55	0	NA	2	2	d__Bacteria;p__Planctomycetota;c__UBA8742;o__UBA2392;f__UBA2392;g__;s__	ESV7059.1488;tax=d:Bacteria,p:Planctomycetes,c:OM190,o:midas_o_7059,f:midas_f_7059,g:midas_g_7059,s:midas_s_7059;	88.4	1488	FPLP01002156.16.1442 Bacteria;Planctomycetota;OM190;metagenome	87.7	1427	15.8071	29.7917	0.247448	2	1	0.000534837	0.000166898
Hade_18-Q3-R52-61_BAT3C.141.fa	JADJRL000000000	4	5240105	5162779	1.31003e+06	1083HQ	149_1	149_4	SPREPHQ	98.51	0.37	0	NA	2	1	d__Bacteria;p__Bacteroidota;c__Bacteroidia;o__Chitinophagales;f__Saprospiraceae;g__UBA3362;s__	ESV697.1450;tax=d:Bacteria,p:Bacteroidetes,c:Bacteroidia,o:Chitinophagales,f:Saprospiraceae,g:midas_g_65,s:midas_s_65;	99.9	1451	FPLP01013376.25.1519 Bacteria;Bacteroidota;Bacteroidia;Chitinophagales;Saprospiraceae;uncultured;metagenome	99.2	1495	38.5984	91.5428	0.500908	0	0	7.4e-05	1.92e-05
Hade_18-Q3-R52-61_BAT3C.208.fa	JADJRM000000000	30	3091751	471313	103058	1083HQ	518_1	518_2	NA	97.61	0.87	50	NA	1	1	d__Bacteria;p__Proteobacteria;c__Alphaproteobacteria;o__Sphingomonadales;f__Sphingomonadaceae;g__UBA1936;s__	ESV4650.1415;tax=d:Bacteria,p:Proteobacteria,c:Alphaproteobacteria,o:Azospirillales,f:midas_f_406,g:midas_g_2759,s:midas_s_2759;	92.1	1421	EU644211.1.1246 Bacteria;Proteobacteria;Alphaproteobacteria;Dongiales;Dongiaceae;Dongia;uncultured bacterium	92.2	1248	6.77552	11.44	NA	0	0	0.0306336	0.00687305
Hade_18-Q3-R52-61_BAT3C.212.fa	JADJRN000000000	9	3515844	1850191	390649	1083HQ	92_1	92_1	NA	94.58	0.99	100	NA	1	1	d__Bacteria;p__Bacteroidota;c__Bacteroidia;o__Chitinophagales;f__Chitinophagaceae;g__JJ008;s__	ESV32.1453;tax=d:Bacteria,p:Bacteroidetes,c:Bacteroidia,o:Chitinophagales,f:Chitinophagaceae,g:Terrimonas,s:midas_s_32;	100	1453	FPLM01002904.13.1516 Bacteria;Bacteroidota;Bacteroidia;Chitinophagales;Chitinophagaceae;Terrimonas;metagenome	99.7	1506	13.5547	34.1363	NA	0	0	0.0153929	0.0027047
Hade_18-Q3-R52-61_BAT3C.248.fa	JADJRO000000000	3	3980563	3004938	1.32685e+06	1083HQ	146_2	146_2	SPREPHQ	97.77	0	0	NA	2	1	d__Bacteria;p__Bacteroidota;c__Bacteroidia;o__Chitinophagales;f__Saprospiraceae;g__UBA3362;s__	ESV1289.1456;tax=d:Bacteria,p:Bacteroidetes,c:Bacteroidia,o:Chitinophagales,f:Saprospiraceae,g:midas_g_6,s:midas_s_862;	99.9	1456	KF533849.1.1492 Bacteria;Bacteroidota;Bacteroidia;Chitinophagales;Saprospiraceae;uncultured;uncultured bacterium	99.3	1492	6.72154	14.1202	0.318065	0	0	0.00447731	0.00142663
Hade_18-Q3-R52-61_BAT3C.250.fa	JADJRP000000000	15	4738919	1456212	315928	1083HQ	447_1	447_1	NA	96.76	3.18	25	NA	1	1	d__Bacteria;p__Nitrospirota;c__Nitrospiria;o__Nitrospirales;f__Nitrospiraceae;g__Nitrospira;s__Nitrospira sp002254365	ESV759.1461;tax=d:Bacteria,p:Nitrospirae,c:Nitrospira,o:Nitrospirales,f:Nitrospiraceae,g:Nitrospira,s:Ca_Nitrospira_nitrosa;	99.4	1461	FN687453.1.1531 Bacteria;Nitrospirota;Nitrospiria;Nitrospirales;Nitrospiraceae;Nitrospira;uncultured bacterium	99.3	1531	7.79359	15.0765	NA	0	0	0.0127699	0.00405964
Hade_18-Q3-R52-61_BAT3C.352.fa	JADJRQ000000000	7	2639505	1417158	377072	1083HQ	553_0	553_0	SPREPHQ	92.67	0	0	NA	1	1	d__Bacteria;p__Actinobacteriota;c__Thermoleophilia;o__Solirubrobacterales;f__70-9;g__67-14;s__	ESV3058.1467;tax=d:Bacteria,p:Actinobacteria,c:Thermoleophilia,o:Solirubrobacterales,f:67-14,g:midas_g_52,s:midas_s_52;	98.4	1472	KY190671.1.1467 Bacteria;Actinobacteriota;Thermoleophilia;Solirubrobacterales;67-14;uncultured bacterium	97.4	1472	6.08592	10.6358	0.0744424	0	0	0.0441212	0.0157003
Hade_18-Q3-R52-61_BAT3C.470.fa	JADJRR000000000	43	5816334	1618224	135264	1083HQ	139_1	139_1	NA	98.39	4.21	75	NA	2	2	d__Bacteria;p__Bacteroidota;c__Bacteroidia;o__Chitinophagales;f__Saprospiraceae;g__;s__	ESV56.1459;tax=d:Bacteria,p:Bacteroidetes,c:Bacteroidia,o:Chitinophagales,f:Saprospiraceae,g:midas_g_56,s:midas_s_56;	99.9	1459	FPLP01011642.15.1487 Bacteria;Bacteroidota;Bacteroidia;Chitinophagales;Saprospiraceae;uncultured;metagenome	99.3	1477	9.44433	22.6502	NA	0	0	0.00742767	0.00234113
Hade_18-Q3-R52-61_BATAC.14.fa	JADJRS000000000	28	2596952	471514	92748.3	1083HQ	318_0	318_0	SPREPHQ	91.67	0.97	50	NA	1	1	d__Bacteria;p__Proteobacteria;c__Gammaproteobacteria;o__Pseudomonadales;f__UBA7239;g__UBA7239;s__UBA7239 sp002333095	ESV9585.1419;tax=d:Bacteria,p:Proteobacteria,c:Gammaproteobacteria,o:Pseudomonadales,f:Pseudomonadaceae,g:Pseudomonas,s:midas_s_9585;	97.3	1419	AJ006110.1.1352 Bacteria;Proteobacteria;Gammaproteobacteria;Pseudomonadales;Pseudomonadaceae;Pseudomonas;Pseudomonas alcaligenes	98.2	1353	4.73482	8.96041	0.108708	1	0	0.0360069	0.0103518
Hade_18-Q3-R52-61_BATAC.180.fa	JADJRT000000000	27	4451774	1063705	164880	1083HQ	121_0	121_0	SPREPHQ	92.52	0	0	NA	2	2	d__Bacteria;p__Bacteroidota;c__Bacteroidia;o__Cytophagales;f__Cyclobacteriaceae;g__ELB16-189;s__	ESV1472.1445;tax=d:Bacteria,p:Bacteroidetes,c:Bacteroidia,o:Cytophagales,f:Microscillaceae,g:OLB12,s:midas_s_1472;	98.2	1445	JN245783.1.1486 Bacteria;Bacteroidota;Bacteroidia;Cytophagales;Microscillaceae;OLB12;uncultured bacterium	97.6	1487	3.86965	10.5197	0.221192	0	0	0.0311038	0.00918142
Hade_18-Q3-R52-61_BATAC.200.fa	JADJRU000000000	55	4686952	581810	85217.3	1083HQ	367_0	367_0	SPREPHQ	91.66	2.33	23.53	NA	1	1	d__Bacteria;p__Proteobacteria;c__Gammaproteobacteria;o__Xanthomonadales;f__Ahniellaceae;g__Ahniella;s__	ESV5662.1463;tax=d:Bacteria,p:Proteobacteria,c:Gammaproteobacteria,o:Xanthomonadales,f:Rhodanobacteraceae,g:midas_g_116,s:midas_s_3747;	99.7	1463	CP027860.4802978.4804524 Bacteria;Proteobacteria;Gammaproteobacteria;Xanthomonadales;Rhodanobacteraceae;Ahniella;Ahniella affigens	98.6	1544	4.94712	9.21045	0.0589606	0	0	0.0522182	0.0178186
Hade_18-Q3-R52-61_BATAC.229.fa	JADJRV000000000	41	3716898	329640	90656	1083HQ	236_2	236_2	SPREPHQ	90.53	3.85	60	NA	1	1	d__Bacteria;p__Acidobacteriota;c__Blastocatellia;o__Pyrinomonadales;f__Pyrinomonadaceae;g__OLB17;s__	ESV144.1444;tax=d:Bacteria,p:Acidobacteria,c:Blastocatellia_Subgroup_4,o:Blastocatellales,f:Blastocatellaceae,g:Stenotrophobacter,s:midas_s_144;	99.8	1444	FPLP01002096.13.1514 Bacteria;Acidobacteriota;Blastocatellia;Blastocatellales;Blastocatellaceae;Stenotrophobacter;metagenome	99.8	1502	6.05766	14.2401	0.310835	0	0	0.0766845	0.0123235
Hade_18-Q3-R52-61_BATAC.255.fa	JADJRW000000000	60	3758119	280422	62635.3	1083HQ	278_0	278_0	SPREPHQ	90	1.61	66.67	NA	1	1	d__Bacteria;p__Bacteroidota;c__Bacteroidia;o__Flavobacteriales;f__PHOS-HE28;g__PHOS-HE28;s__	ESV2226.1446;tax=d:Bacteria,p:Bacteroidetes,c:Bacteroidia,o:Flavobacteriales,f:NS9_marine_group,g:midas_g_843,s:midas_s_843;	97.2	1446	FPLP01006891.15.1498 Bacteria;Bacteroidota;Bacteroidia;Flavobacteriales;NS9 marine group;metagenome	96.8	1485	5.62714	10.785	0.0982052	0	0	0.0704096	0.020183
Hade_18-Q3-R52-61_BATAC.282.fa	JADJRX000000000	17	4501920	678325	264819	1083HQ	320_1	320_1	NA	95.35	2.53	10	NA	2	2	d__Bacteria;p__Proteobacteria;c__Gammaproteobacteria;o__Pseudomonadales;f__UBA5518;g__UBA5518;s__UBA5518 sp002396625	ESV27.1459;tax=d:Bacteria,p:Proteobacteria,c:Gammaproteobacteria,o:Cellvibrionales,f:Spongiibacteraceae,g:BD1-7_clade,s:midas_s_27;	99.4	1459	FPLP01010832.10.1526 Bacteria;Proteobacteria;Gammaproteobacteria;Cellvibrionales;Spongiibacteraceae;BD1-7 clade;metagenome	97.6	1520	8.96005	14.0597	NA	0	0	0.0302805	0.00780317
Hade_18-Q3-R52-61_BATAC.287.fa	JADJRY000000000	38	5710942	701691	150288	1083HQ	239_1	239_1	NA	93.56	4.27	20	NA	1	1	d__Bacteria;p__Acidobacteriota;c__Blastocatellia;o__Pyrinomonadales;f__;g__;s__	ESV1424.1452;tax=d:Bacteria,p:Acidobacteria,c:Blastocatellia_Subgroup_4,o:11-24,f:midas_f_1424,g:midas_g_1424,s:midas_s_1424;	99.6	1452	FPLM01008826.16.1524 Bacteria;Acidobacteriota;Blastocatellia;11-24;metagenome	99.3	1510	5.34193	10.6478	NA	0	0	0.0257189	0.00976244
Hade_18-Q3-R52-61_BATAC.311.fa	JADJRZ000000000	61	2638331	226376	43251.3	1083HQ	181_1	181_3	NA	91.29	4.07	41.67	NA	3	3	d__Bacteria;p__Proteobacteria;c__Gammaproteobacteria;o__Pseudomonadales;f__Moraxellaceae;g__Agitococcus;s__Agitococcus sp002333125	ESV3170.1447;tax=d:Bacteria,p:Proteobacteria,c:Gammaproteobacteria,o:Pseudomonadales,f:Moraxellaceae,g:Agitococcus_lubricus_group,s:midas_s_3170;	99.7	1447	FPLP01000341.9.1513 Bacteria;Proteobacteria;Gammaproteobacteria;Pseudomonadales;Moraxellaceae;[Agitococcus] lubricus group;metagenome	98.7	1507	10.7771	8.98747	NA	1	0	0.0570078	0.0110129
Hade_18-Q3-R52-61_BATAC.316.fa	JADJSA000000000	19	4097703	1133176	215669	1083HQ	400_0	400_0	SPREPHQ	91.26	2.35	57.14	NA	3	1	d__Bacteria;p__Proteobacteria;c__Gammaproteobacteria;o__Burkholderiales;f__Rhodocyclaceae;g__;s__	ESV2080.1518;tax=d:Bacteria,p:Proteobacteria,c:Gammaproteobacteria,o:Betaproteobacteriales,f:B1-7BS,g:midas_g_190,s:midas_s_514;	99.1	1518	FPLP01000724.17.1338 Bacteria;Proteobacteria;Gammaproteobacteria;Burkholderiales;B1-7BS;metagenome	97.3	1323	11.1607	15.8648	0.46745	0	0	0.0632402	0.0158025
Hade_18-Q3-R52-61_BATAC.34.fa	JADJSB000000000	19	3546661	1023817	186666	1083HQ	90_1	90_2	NA	92.24	1.49	25	NA	1	1	d__Bacteria;p__Bacteroidota;c__Bacteroidia;o__Chitinophagales;f__Chitinophagaceae;g__JJ008;s__	ESV743.1453;tax=d:Bacteria,p:Bacteroidetes,c:Bacteroidia,o:Chitinophagales,f:Chitinophagaceae,g:Terrimonas,s:midas_s_743;	99.3	1453	FPLP01001595.4.1482 Bacteria;Bacteroidota;Bacteroidia;Chitinophagales;Chitinophagaceae;Terrimonas;metagenome	99.7	1479	4.22233	11.5101	NA	0	0	0.0314795	0.0101166
Hade_18-Q3-R52-61_BATAC.364.fa	JADJSC000000000	31	4549112	1088892	146746	1083HQ	324_1	324_1	NA	98.05	3.3	46.67	NA	4	4	d__Bacteria;p__Proteobacteria;c__Gammaproteobacteria;o__Burkholderiales;f__Rhodocyclaceae;g__Dechloromonas;s__	ESV173.1460;tax=d:Bacteria,p:Proteobacteria,c:Gammaproteobacteria,o:Betaproteobacteriales,f:Rhodocyclaceae,g:Dechloromonas,s:midas_s_173;	99.9	1460	FPLP01009002.16.1533 Bacteria;Proteobacteria;Gammaproteobacteria;Burkholderiales;Rhodocyclaceae;Dechloromonas;metagenome	98.8	1519	15.2389	18.8183	NA	0	0	0.0377749	0.006619
Hade_18-Q3-R52-61_BATAC.452.fa	JADJSD000000000	23	4933766	2055414	214512	1083HQ	394_2	394_2	SPREPHQ	97.26	1.83	33.33	NA	2	2	d__Bacteria;p__Proteobacteria;c__Gammaproteobacteria;o__Burkholderiales;f__UKL13-2;g__FEB-7;s__	ESV415.1457;tax=d:Bacteria,p:Proteobacteria,c:Gammaproteobacteria,o:Betaproteobacteriales,f:Nitrosomonadaceae,g:Ellin6067,s:midas_s_323;	100	1457	KC633500.1.1498 Bacteria;Proteobacteria;Gammaproteobacteria;Burkholderiales;Nitrosomonadaceae;Ellin6067;uncultured beta proteobacterium	97.9	1501	9.04939	12.7917	0.107424	0	0	0.0251719	0.00759083
Hade_18-Q3-R52-61_BATAC.47.fa	JADJSE000000000	22	4655402	1135107	211609	1083HQ	534_1	534_1	NA	96.41	2.99	0	NA	1	1	d__Bacteria;p__Actinobacteriota;c__Acidimicrobiia;o__Microtrichales;f__Ilumatobacteraceae;g__UBA668;s__UBA668 sp002299395	ESV21.1444;tax=d:Bacteria,p:Actinobacteria,c:Acidimicrobiia,o:Microtrichales,f:Ilumatobacteraceae,g:CL500-29_marine_group,s:midas_s_21;	99.8	1444	HM007530.1.1497 Bacteria;Actinobacteriota;Acidimicrobiia;Microtrichales;Ilumatobacteraceae;CL500-29 marine group;uncultured bacterium	99.7	1497	11.1496	16.9901	NA	0	2	0.0550079	0.0133176
Hade_18-Q3-R52-61_BATAC.500.fa	JADJSF000000000	57	4715451	470008	82727.2	1083HQ	134_1	134_1	NA	94.31	2.81	57.14	NA	3	2	d__Bacteria;p__Bacteroidota;c__Bacteroidia;o__Chitinophagales;f__Saprospiraceae;g__OLB9;s__	ESV103.1441;tax=d:Bacteria,p:Bacteroidetes,c:Bacteroidia,o:Chitinophagales,f:Saprospiraceae,g:Ca_Epiflobacter,s:midas_s_103;	99.9	1441	EU340156.1.1399 Bacteria;Bacteroidota;Bacteroidia;Chitinophagales;Saprospiraceae;uncultured;uncultured bacterium	89.4	1419	6.28283	14.7358	NA	0	0	0.00914049	0.00295519
Hade_18-Q3-R52-61_BATAC.692.fa	JADJSG000000000	11	3722616	894129	338420	1083HQ	258_1	258_1	SPREPHQ	95.2	0.74	0	NA	1	1	d__Bacteria;p__Bacteroidota;c__Bacteroidia;o__Chitinophagales;f__Chitinophagaceae;g__OLB11;s__	ESV679.1447;tax=d:Bacteria,p:Bacteroidetes,c:Bacteroidia,o:Chitinophagales,f:Chitinophagaceae,g:midas_g_679,s:midas_s_679;	99.9	1447	FPLP01006638.16.1458 Bacteria;Bacteroidota;Bacteroidia;Chitinophagales;Chitinophagaceae;uncultured;metagenome	99.7	1445	15.3209	40.2867	0.2182	0	0	0.0132922	0.00227135
Hade_18-Q3-R52-61_BATAC.713.fa	JADJSH000000000	44	4504760	483231	102381	1083HQ	71_2	71_2	SPREPHQ	98.57	3.02	57.14	NA	2	1	d__Bacteria;p__Bacteroidota;c__Bacteroidia;o__AKYH767;f__b-17BO;g__UBA4416;s__	ESV6658.1446;tax=d:Bacteria,p:Bacteroidetes,c:Bacteroidia,o:Sphingobacteriales,f:env.OPS_17,g:midas_g_3838,s:midas_s_6658;	99	1447	FPLK01001342.16.1520 Bacteria;Bacteroidota;Bacteroidia;Sphingobacteriales;env.OPS 17;metagenome	98	1505	7.98407	12.6058	0.0972853	0	1	0.0314069	0.00571786
Hade_18-Q3-R52-61_BATAC.726.fa	JADJSI000000000	84	4391132	199731	52275.4	1083HQ	328_1	328_3	NA	90.17	2.33	55.56	NA	1	1	d__Bacteria;p__Proteobacteria;c__Gammaproteobacteria;o__Burkholderiales;f__Rhodocyclaceae;g__Accumulibacter;s__	ESV368.1460;tax=d:Bacteria,p:Proteobacteria,c:Gammaproteobacteria,o:Betaproteobacteriales,f:Rhodocyclaceae,g:Ca_Accumulibacter,s:Ca_Accumulibacter_phosphatis;	99.9	1460	FPLM01008126.9.1526 Bacteria;Proteobacteria;Gammaproteobacteria;Burkholderiales;Rhodocyclaceae;Candidatus Accumulibacter;metagenome	99.6	1518	12.7511	9.51754	NA	0	0	0.0343697	0.00924273
Hade_18-Q3-R52-61_BATAC.786.fa	JADJSJ000000000	51	4842893	465891	94958.7	1083HQ	174_1	174_2	NA	95.81	4.45	64.29	NA	1	1	d__Bacteria;p__Bacteroidota;c__Bacteroidia;o__Chitinophagales;f__BACL12;g__UBA7236;s__	ESV1785.1447;tax=d:Bacteria,p:Bacteroidetes,c:Bacteroidia,o:Chitinophagales,f:midas_f_536,g:midas_g_536,s:midas_s_1785;	99.6	1447	JN391556.1.1490 Bacteria;Bacteroidota;Bacteroidia;Chitinophagales;uncultured;uncultured bacterium	98.9	1490	4.64419	11.5646	NA	1	0	0.0229931	0.00783449
Hade_18-Q3-R52-61_MAXAC.021.fa	JADJSK000000000	16	4694034	1413287	293377	1083HQ	114_1	114_1	SPREPHQ	96.53	0.99	0	NA	2	3	d__Bacteria;p__Bacteroidota;c__Bacteroidia;o__Chitinophagales;f__Saprospiraceae;g__OLB8;s__	ESV29.1449;tax=d:Bacteria,p:Bacteroidetes,c:Bacteroidia,o:Chitinophagales,f:Saprospiraceae,g:OLB8,s:midas_s_29;	99.9	1449	FPLP01003456.2.1356 Bacteria;Bacteroidota;Bacteroidia;Chitinophagales;Saprospiraceae;OLB8;metagenome	97.7	1358	6.27348	15.5596	0.260892	0	0	0.0141897	0.00394691
Hade_18-Q3-R52-61_MAXAC.023.fa	JADJSL000000000	27	4308277	954852	159566	1083HQ	446_1	446_2	NA	96.7	2.73	0	NA	1	1	d__Bacteria;p__Nitrospirota;c__Nitrospiria;o__Nitrospirales;f__Nitrospiraceae;g__Nitrospira_A;s__Nitrospira_A sp900170025	ESV185.1461;tax=d:Bacteria,p:Nitrospirae,c:Nitrospira,o:Nitrospirales,f:Nitrospiraceae,g:Nitrospira,s:Nitrospira_defluvii;	99.8	1461	FP929003.1384637.1386163 Bacteria;Nitrospirota;Nitrospiria;Nitrospirales;Nitrospiraceae;Nitrospira;Nitrospira defluvii	99.5	1527	7.26995	10.6761	NA	0	0	0.0247507	0.00593994
Hade_18-Q3-R52-61_MAXAC.026.fa	JADJSM000000000	61	5236085	790611	85837.5	1083HQ	381_1	381_5	NA	97.59	3.39	26.67	NA	2	2	d__Bacteria;p__Proteobacteria;c__Gammaproteobacteria;o__Burkholderiales;f__Burkholderiaceae;g__;s__	ESV50.1455;tax=d:Bacteria,p:Proteobacteria,c:Gammaproteobacteria,o:Betaproteobacteriales,f:Burkholderiaceae,g:midas_g_33,s:midas_s_50;	100	1455	FPLM01004542.12.1524 Bacteria;Proteobacteria;Gammaproteobacteria;Burkholderiales;Comamonadaceae;uncultured;metagenome	99.9	1513	21.4279	25.1272	NA	0	0	0.0366254	0.00845116
Hade_18-Q3-R52-61_MAXAC.028.fa	JADJSN000000000	30	4429612	680446	147654	1083HQ	45_1	45_5	NA	94.81	3.01	71.43	NA	1	1	d__Bacteria;p__Bacteroidota;c__Ignavibacteria;o__SJA-28;f__B-1AR;g__UBA2330;s__	ESV31.1442;tax=d:Bacteria,p:Bacteroidetes,c:Ignavibacteria,o:SJA-28,f:midas_f_31,g:midas_g_31,s:midas_s_31;	99	1442	FPLP01006939.12.1511 Bacteria;Bacteroidota;SJA-28;metagenome	98.8	1500	7.78062	20.0115	NA	0	0	0.0372198	0.00873626
Hade_18-Q3-R52-61_MAXAC.042.fa	JADJSO000000000	85	5320940	273124	62599.3	1083HQ	185_1	185_2	NA	97.27	4.73	83.33	NA	1	1	d__Bacteria;p__Chloroflexota;c__Anaerolineae;o__Anaerolineales;f__envOPS12;g__OLB14;s__	ESV1600.1432;tax=d:Bacteria,p:Chloroflexi,c:Anaerolineae,o:Anaerolineales,f:Anaerolineaceae,g:Ca_Villigracilis,s:midas_s_471;	99.9	1433	MCHG01003041.121.1611 Bacteria;Chloroflexi;Anaerolineae;Anaerolineales;Anaerolineaceae;uncultured;permafrost metagenome	99	1492	21.1363	20.788	NA	0	1	0.0407527	0.00829743
Hade_18-Q3-R52-61_MAXAC.056.fa	JADJSP000000000	23	3336810	1079214	145079	1083HQ	515_1	515_1	SPREPHQ	97.35	0.82	20	NA	1	1	d__Bacteria;p__Proteobacteria;c__Alphaproteobacteria;o__Sphingomonadales;f__Sphingomonadaceae;g__Ga0077559;s__	ESV1006.1411;tax=d:Bacteria,p:Proteobacteria,c:Alphaproteobacteria,o:Sphingomonadales,f:Sphingomonadaceae,g:midas_g_59,s:midas_s_520;	98.6	1411	DQ664250.1.1329 Bacteria;Proteobacteria;Alphaproteobacteria;Sphingomonadales;Sphingomonadaceae;Sphingopyxis;alpha proteobacterium IMCC1753	98.3	1329	7.6112	12.2048	0.23171	0	0	0.0193303	0.00451603
Hade_18-Q3-R52-61_MAXAC.060.fa	JADJSQ000000000	36	7898815	2015741	219412	1083HQ	466_1	466_1	NA	96.56	3.41	25	NA	2	2	d__Bacteria;p__Myxococcota;c__Polyangia;o__Polyangiales;f__SG8-38;g__;s__	ESV4851.1479;tax=d:Bacteria,p:Proteobacteria,c:Deltaproteobacteria,o:Myxococcales,f:Sandaracinaceae,g:midas_g_4851,s:midas_s_4851;	99.9	1479	FN827194.1.1480 Bacteria;Myxococcota;Polyangia;Polyangiales;Sandaracinaceae;uncultured;uncultured bacterium	99.2	1481	16.2791	14.7342	NA	0	0	0.0159833	0.00387774
Hade_18-Q3-R52-61_MAXAC.064.fa	JADJSR000000000	16	4486254	1212919	280391	1083HQ	126_1	126_1	NA	95.87	1.49	66.67	NA	2	2	d__Bacteria;p__Bacteroidota;c__Bacteroidia;o__Chitinophagales;f__Saprospiraceae;g__;s__	ESV37.1440;tax=d:Bacteria,p:Bacteroidetes,c:Bacteroidia,o:Chitinophagales,f:Saprospiraceae,g:Ca_Epiflobacter,s:midas_s_37;	100	1440	FPLP01007689.5.1503 Bacteria;Bacteroidota;Bacteroidia;Chitinophagales;Saprospiraceae;uncultured;metagenome	99.7	1499	18.4857	46.8034	NA	0	0	0.00752846	0.00204342
Hade_18-Q3-R52-61_MAXAC.079.fa	JADJSS000000000	51	3983759	434695	78112.9	1083HQ	158_1	158_2	SPREPHQ	98.03	4.21	30	NA	1	2	d__Bacteria;p__Bacteroidota;c__Bacteroidia;o__Chitinophagales;f__;g__;s__	ESV558.1433;tax=d:Bacteria,p:Bacteroidetes,c:Bacteroidia,o:Chitinophagales,f:midas_f_108,g:midas_g_558,s:midas_s_558;	99.9	1433	EU283354.1.1435 Bacteria;Bacteroidota;Bacteroidia;Chitinophagales;uncultured;uncultured delta proteobacterium	99.4	1435	6.94104	14.4346	0.157513	0	0	0.0329784	0.00764893
Hade_18-Q3-R52-61_MAXAC.088.fa	JADJST000000000	60	4898057	756787	81634.3	1083HQ	152_1	152_8	NA	94.29	3.41	70	NA	1	1	d__Bacteria;p__Bacteroidota;c__Bacteroidia;o__AKYH767-A;f__OLB10;g__;s__	ESV283.1445;tax=d:Bacteria,p:Bacteroidetes,c:Bacteroidia,o:Sphingobacteriales,f:AKYH767,g:midas_g_283,s:midas_s_283;	99.3	1445	FPLP01004264.2.1479 Bacteria;Bacteroidota;Bacteroidia;Sphingobacteriales;AKYH767;metagenome	99.1	1480	4.18646	10.6862	NA	0	0	0.0321384	0.0113553
Hade_18-Q3-R52-61_MAXAC.092.fa	JADJSU000000000	76	6839681	658156	89995.8	1083HQ	47_1	47_1	NA	96.78	3.71	55.56	NA	2	2	d__Bacteria;p__Bacteroidota;c__Bacteroidia;o__Chitinophagales;f__Saprospiraceae;g__;s__	ESV111.1442;tax=d:Bacteria,p:Bacteroidetes,c:Bacteroidia,o:Chitinophagales,f:Saprospiraceae,g:midas_g_111,s:midas_s_111;	100	1442	FPLP01011980.15.1511 Bacteria;Bacteroidota;Bacteroidia;Chitinophagales;Saprospiraceae;uncultured;metagenome	99.3	1501	5.62177	14.3341	NA	0	0	0.0274932	0.00789853
Hade_18-Q3-R52-61_MAXAC.102.fa	JADJSV000000000	20	4617708	830424	230885	1083HQ	170_1	170_4	SPREPHQ	97.14	2.3	42.86	NA	1	1	d__Bacteria;p__Bacteroidota;c__Bacteroidia;o__AKYH767-A;f__2013-40CM-41-45;g__;s__	ESV364.1445;tax=d:Bacteria,p:Bacteroidetes,c:Bacteroidia,o:Sphingobacteriales,f:AKYH767,g:midas_g_300,s:midas_s_364;	100	1445	KJ808496.1.1487 Bacteria;Bacteroidota;Bacteroidia;Sphingobacteriales;AKYH767;uncultured bacterium	99.7	1487	5.82916	14.9631	0.375569	0	0	0.0239917	0.00625993
Hade_18-Q3-R52-61_MAXAC.112.fa	JADJSW000000000	32	4616893	1099940	144278	1083HQ	150_1	150_7	NA	96.53	1.98	25	NA	2	2	d__Bacteria;p__Bacteroidota;c__Bacteroidia;o__Chitinophagales;f__Saprospiraceae;g__UBA3362;s__	ESV177.1454;tax=d:Bacteria,p:Bacteroidetes,c:Bacteroidia,o:Chitinophagales,f:Saprospiraceae,g:midas_g_65,s:midas_s_177;	99.9	1454	JN391572.1.1497 Bacteria;Bacteroidota;Bacteroidia;Chitinophagales;Saprospiraceae;uncultured;uncultured bacterium	98.8	1498	5.72524	13.3121	NA	0	0	0.0197641	0.00912427
Hade_18-Q3-R52-61_MAXAC.192.fa	JADJSX000000000	34	6456339	1672613	189892	1083HQ	414_0	414_0	SPREPHQ	100	1.16	60	NA	3	4	d__Bacteria;p__Spirochaetota;c__Leptospirae;o__Leptospirales;f__Leptospiraceae;g__UBA2033;s__	ESV2491.1442;tax=d:Bacteria,p:Spirochaetes,c:Leptospirae,o:Leptospirales,f:Leptospiraceae,g:Leptospira,s:midas_s_1386;	99.7	1443	FPLP01002496.13.1509 Bacteria;Spirochaetota;Leptospirae;Leptospirales;Leptospiraceae;Leptospira;metagenome	98.9	1500	31.1306	27.9645	0.399074	0	0	0.00366479	0.000887738
Hade_18-Q3-R52-61_MAXAC.228.fa	JADJSY000000000	95	6689062	366825	70411.2	1083HQ	67_0	67_0	SPREPHQ	93.02	4.16	0	NA	2	3	d__Bacteria;p__Bacteroidota;c__Bacteroidia;o__Chitinophagales;f__Saprospiraceae;g__;s__	ESV779.1434;tax=d:Bacteria,p:Bacteroidetes,c:Bacteroidia,o:Chitinophagales,f:Saprospiraceae,g:midas_g_729,s:midas_s_729;	99.7	1435	EU283390.1.1436 Bacteria;Bacteroidota;Bacteroidia;Chitinophagales;Saprospiraceae;uncultured;uncultured Bacteroidetes bacterium	99.3	1437	6.41363	12.2963	0.0878926	0	0	0.0610381	0.0156738
Hade_18-Q3-R52-61_MAXAC.236_sub.fa	JADJSZ000000000	113	5674443	237382	50216.3	1083HQ	212_0	212_0	SPREPHQ	92.95	4.09	20	NA	3	4	d__Bacteria;p__Chloroflexota;c__Anaerolineae;o__Promineofilales;f__;g__;s__	ESV2642.1417;tax=d:Bacteria,p:Chloroflexi,c:Anaerolineae,o:Ardenticatenales,f:Ca_Promineofilaceae,g:midas_g_2111,s:midas_s_2642;	99.9	1418	FPLP01002876.13.1487 Bacteria;Chloroflexi;Anaerolineae;Ardenticatenales;uncultured;metagenome	97.4	1482	6.61191	10.6632	0.124666	0	0	0.0411284	0.0100121
Hade_18-Q3-R52-61_MAXAC.304.fa	JADJTA000000000	17	3330005	793880	195883	1083HQ	332_1	332_1	NA	92.86	2.42	53.85	NA	2	2	d__Bacteria;p__Proteobacteria;c__Gammaproteobacteria;o__Burkholderiales;f__Rhodocyclaceae;g__Propionivibrio;s__	ESV1942.1462;tax=d:Bacteria,p:Proteobacteria,c:Gammaproteobacteria,o:Betaproteobacteriales,f:Rhodocyclaceae,g:Propionivibrio,s:midas_s_421;	99.9	1462	FPLM01006208.14.1401 Bacteria;Proteobacteria;Gammaproteobacteria;Burkholderiales;Rhodocyclaceae;Propionivibrio;metagenome	99.6	1388	67.7294	58.8547	NA	0	0	0.00760213	0.00203527
Hade_18-Q3-R52-61_MAXAC.319.fa	JADJTB000000000	6	2586891	1061441	431148	1083HQ	221_1	221_1	NA	97.75	0.19	0	NA	1	1	d__Bacteria;p__Elusimicrobiota;c__Elusimicrobia;o__F11;f__FEN-1173;g__;s__	ESV595.1458;tax=d:Bacteria,p:Elusimicrobia,c:Elusimicrobia,o:MVP-88,f:midas_f_595,g:midas_g_595,s:midas_s_595;	100	1458	FPLP01009312.6.1482 Bacteria;Elusimicrobiota;Elusimicrobia;MVP-88;metagenome	99.7	1477	45.0477	22.9044	NA	0	1	0.00408995	0.00123562
Hade_18-Q3-R52-61_MAXAC.344.fa	JADJTC000000000	10	4304060	2958872	430406	1083HQ	145_1	145_1	NA	97.1	1.24	66.67	NA	3	1	d__Bacteria;p__Bacteroidota;c__Bacteroidia;o__Chitinophagales;f__Saprospiraceae;g__UBA3362;s__	ESV6.1456;tax=d:Bacteria,p:Bacteroidetes,c:Bacteroidia,o:Chitinophagales,f:Saprospiraceae,g:midas_g_6,s:midas_s_6;	99.7	1456	FPLP01011873.15.1394 Bacteria;Bacteroidota;Bacteroidia;Chitinophagales;Saprospiraceae;uncultured;metagenome	98.1	1381	6.47612	16.1626	NA	0	0	0.00623724	0.00247721
Hade_18-Q3-R52-61_MAXAC.360.fa	JADJTD000000000	14	4595114	4150144	328222	1083HQ	234_0	234_0	SPREPHQ	96.58	0.85	0	NA	1	1	d__Bacteria;p__Acidobacteriota;c__Blastocatellia;o__Pyrinomonadales;f__Pyrinomonadaceae;g__OLB17;s__	ESV8283.1443;tax=d:Bacteria,p:Acidobacteria,c:Blastocatellia_Subgroup_4,o:Blastocatellales,f:Blastocatellaceae,g:Stenotrophobacter,s:midas_s_2272;	99.4	1445	JX114360.1.1479 Bacteria;Acidobacteriota;Blastocatellia;Blastocatellales;Blastocatellaceae;Stenotrophobacter;uncultured Acidobacteria bacterium	98.8	1481	24.2951	30.1369	0.308303	0	0	0.00133326	0.000313544
Hade_18-Q3-R52-61_MAXAC.389.fa	JADJTE000000000	34	4776319	757781	140480	1083HQ	127_0	127_0	SPREPHQ	91.9	0.99	0	NA	2	2	d__Bacteria;p__Bacteroidota;c__Bacteroidia;o__Chitinophagales;f__UBA2359;g__;s__	ESV7886.1439;tax=d:Bacteria,p:Bacteroidetes,c:Bacteroidia,o:Chitinophagales,f:37-13,g:midas_g_535,s:midas_s_7886;	96.1	1448	JN609375.1.1478 Bacteria;Bacteroidota;Bacteroidia;Chitinophagales;37-13;uncultured bacterium	95.8	1488	4.3512	9.58172	0.0725863	0	2	0.0124321	0.00460906
Hade_18-Q3-R52-61_MAXAC.390.fa	JADJTF000000000	8	4362850	4015836	545356	1083HQ	196_0	196_0	SPREPHQ	97.67	0.79	0	NA	3	3	d__Bacteria;p__Proteobacteria;c__Gammaproteobacteria;o__Thiotrichales;f__Thiotrichaceae;g__Thiofilum;s__	ESV2299.1417;tax=d:Bacteria,p:Proteobacteria,c:Gammaproteobacteria,o:Thiotrichales,f:Thiotrichaceae,g:Thiothrix,s:midas_s_2299;	99.8	1417	ARCL01000068.266.1725 Bacteria;Proteobacteria;Gammaproteobacteria;Thiotrichales;Thiotrichaceae;Thiothrix;Thiothrix flexilis DSM 14609	79.3	1461	40.2966	83.9823	0.527394	0	0	0.000157409	2.95e-05
Hirt_18-Q3-R61-65_BAT3C.134.fa	JADJTG000000000	18	4029488	919104	223860	1083HQ	74_0	74_0	SPREPHQ	97.04	3.15	80	NA	2	2	d__Bacteria;p__Bacteroidota;c__Bacteroidia;o__Chitinophagales;f__;g__;s__	ESV8836.1435;tax=d:Bacteria,p:Bacteroidetes,c:Bacteroidia,o:Chitinophagales,f:midas_f_8836,g:midas_g_8836,s:midas_s_8836;	100	1435	EF516469.1.1255 Bacteria;Bacteroidota;Bacteroidia;Chitinophagales;37-13;uncultured bacterium	82.1	1260	6.8565	16.3896	0.159651	0	0	0.0160175	0.00524839
Hirt_18-Q3-R61-65_BAT3C.167.fa	JADJTH000000000	12	3052739	935376	254395	1083HQ	537_0	537_0	SPREPHQ	95.68	3.15	45.45	NA	2	2	d__Bacteria;p__Actinobacteriota;c__Actinobacteria;o__Propionibacteriales;f__Propionibacteriaceae;g__Nigerium;s__	ESV115.1442;tax=d:Bacteria,p:Actinobacteria,c:Actinobacteria,o:Propionibacteriales,f:Propionibacteriaceae,g:Propioniciclava,s:midas_s_115;	99.9	1443	FPLP01008998.15.1477 Bacteria;Actinobacteriota;Actinobacteria;Propionibacteriales;Propionibacteriaceae;Propioniciclava;metagenome	98.3	1467	30.819	42.5233	1.47491	0	1	0.00470805	0.00129352
Hirt_18-Q3-R61-65_BAT3C.202.fa	JADJTI000000000	6	3476358	1031341	579393	1083HQ	551_1	551_1	SPREPHQ	98.91	0	0	NA	2	2	d__Bacteria;p__Actinobacteriota;c__Actinobacteria;o__Actinomycetales;f__Dermatophilaceae;g__Austwickia;s__	ESV724.1443;tax=d:Bacteria,p:Actinobacteria,c:Actinobacteria,o:Micrococcales,f:Dermatophilaceae,g:midas_g_724,s:midas_s_724;	99.2	1443	AY921946.1.1372 Bacteria;Actinobacteriota;Actinobacteria;Micrococcales;Dermatophilaceae;uncultured;uncultured actinobacterium	95.9	1375	15.4307	22.9164	0.610453	0	0	0.0065951	0.00167854
Hirt_18-Q3-R61-65_BAT3C.204.fa	JADJTJ000000000	10	4238992	1337071	423899	1083HQ	528_1	528_2	NA	98.46	1.97	42.86	NA	2	2	d__Bacteria;p__Proteobacteria;c__Alphaproteobacteria;o__Rhodobacterales;f__Rhodobacteraceae;g__Rhodobacter_E;s__	ESV63.1402;tax=d:Bacteria,p:Proteobacteria,c:Alphaproteobacteria,o:Rhodobacterales,f:Rhodobacteraceae,g:Rhodobacter,s:midas_s_63;	100	1402	FPLP01003961.16.1460 Bacteria;Proteobacteria;Alphaproteobacteria;Rhodobacterales;Rhodobacteraceae;uncultured;metagenome	99.2	1445	13.658	24.8488	NA	0	0	0.0242945	0.00563643
Hirt_18-Q3-R61-65_BAT3C.235.fa	JADJTK000000000	56	6298830	651812	112479	1083HQ	443_0	443_0	SPREPHQ	96.35	3.38	40	NA	2	2	d__Bacteria;p__Verrucomicrobiota;c__Verrucomicrobiae;o__Opitutales;f__Opitutaceae;g__;s__	ESV2291.1482;tax=d:Bacteria,p:Verrucomicrobia,c:Verrucomicrobiae,o:Opitutales,f:Opitutaceae,g:Lacunisphaera,s:midas_s_2291;	99.9	1483	FPLP01013108.10.1512 Bacteria;Verrucomicrobiota;Verrucomicrobiae;Opitutales;Opitutaceae;Lacunisphaera;metagenome	98.6	1507	8.1987	8.49352	0.201641	0	0	0.019586	0.00642814
Hirt_18-Q3-R61-65_BAT3C.274.fa	JADJTL000000000	11	4220125	1326613	383648	1083HQ	471_0	471_0	SPREPHQ	93.74	1.96	0	NA	1	1	d__Bacteria;p__Myxococcota;c__Polyangia;o__GCA-2747355;f__GCA-2747355;g__;s__	ESV5277.1483;tax=d:Bacteria,p:Proteobacteria,c:Deltaproteobacteria,o:Myxococcales,f:UASB-TL25,g:midas_g_5277,s:midas_s_5277;	97.6	1485	FPLP01008049.16.1556 Bacteria;Myxococcota;Polyangia;UASB-TL25;metagenome	97.5	1543	11.9913	10.3178	0.208036	0	0	0.00257771	0.00101924
Hirt_18-Q3-R61-65_BAT3C.279.fa	JADJTM000000000	3	3881138	1822864	1.29371e+06	1083HQ	505_0	505_0	SPREPHQ	96.37	0	0	NA	1	1	d__Bacteria;p__Actinobacteriota;c__Actinobacteria;o__Propionibacteriales;f__Propionibacteriaceae;g__Micropruina;s__	ESV936.1436;tax=d:Bacteria,p:Actinobacteria,c:Actinobacteria,o:Propionibacteriales,f:Propionibacteriaceae,g:Micropruina,s:Micropruina_glycogenica;	100	1436	LT985188.1731857.1733359 Bacteria;Actinobacteriota;Actinobacteria;Propionibacteriales;Propionibacteriaceae;Micropruina;Micropruina glycogenica	99.4	1503	9.24502	15.6972	0.896016	0	1	0.0348075	0.00920187
Hirt_18-Q3-R61-65_BAT3C.307.fa	JADJTN000000000	6	3969399	1581753	661566	1083HQ	145_1	145_2	NA	93.71	0	0	NA	2	1	d__Bacteria;p__Bacteroidota;c__Bacteroidia;o__Chitinophagales;f__Saprospiraceae;g__UBA3362;s__	ESV6.1456;tax=d:Bacteria,p:Bacteroidetes,c:Bacteroidia,o:Chitinophagales,f:Saprospiraceae,g:midas_g_6,s:midas_s_6;	99.8	1456	FPLP01011873.15.1394 Bacteria;Bacteroidota;Bacteroidia;Chitinophagales;Saprospiraceae;uncultured;metagenome	99.5	1380	4.67456	11.7571	NA	0	0	0.0106297	0.00368701
Hirt_18-Q3-R61-65_BAT3C.320.fa	JADJTO000000000	36	3313532	432532	92042.6	1083HQ	506_0	506_0	SPREPHQ	90.14	0.26	0	NA	1	1	d__Bacteria;p__Actinobacteriota;c__Actinobacteria;o__Propionibacteriales;f__Propionibacteriaceae;g__Micropruina;s__	ESV1379.1441;tax=d:Bacteria,p:Actinobacteria,c:Actinobacteria,o:Propionibacteriales,f:Propionibacteriaceae,g:Propionicicella,s:midas_s_1379;	100	1441	MCHG01000004.405522.407020 Bacteria;Actinobacteriota;Actinobacteria;Propionibacteriales;Propionibacteriaceae;Propionicicella;permafrost metagenome	97	1499	5.17153	8.91532	0.219426	0	1	0.0315311	0.0114015
Hirt_18-Q3-R61-65_BAT3C.362_fly.fa	CP064991	1	749073	749073	749073	1083HQ	12_0	12_0	SPREPHQ	62.54	0	0	CIRCULAR	1	1	d__Bacteria;p__Patescibacteria;c__Saccharimonadia;o__Saccharimonadales;f__Saccharimonadaceae;g__;s__	ESV8390.1421;tax=d:Bacteria,p:Patescibacteria,c:Saccharimonadia,o:Saccharimonadales,f:midas_f_6368,g:midas_g_8390,s:midas_s_8390;	98	1422	AB200301.1.1461 Bacteria;Patescibacteria;Saccharimonadia;Saccharimonadales;uncultured bacterium	99.6	1461	9.12885	21.2803	0.156744	0	1	0.00902308	0.00192496
Hirt_18-Q3-R61-65_BAT3C.386.fa	JADJTP000000000	3	2919710	1059261	973237	1083HQ	545_0	545_0	SPREPHQ	96.22	0	0	NA	1	1	d__Bacteria;p__Actinobacteriota;c__Actinobacteria;o__Actinomycetales;f__Dermatophilaceae;g__GCA-2748155;s__	ESV935.1442;tax=d:Bacteria,p:Actinobacteria,c:Actinobacteria,o:Micrococcales,f:Intrasporangiaceae,g:Tetrasphaera,s:midas_s_5;	99.9	1442	FPLP01006377.9.1449 Bacteria;Actinobacteriota;Actinobacteria;Micrococcales;Intrasporangiaceae;Tetrasphaera;metagenome	99.3	1441	21.6192	32.6968	1.23897	0	0	0.0184335	0.00459353
Hirt_18-Q3-R61-65_BAT3C.449.fa	JADJTQ000000000	14	8110758	1564633	579340	1083HQ	61_0	61_0	SPREPHQ	94.84	1.73	25	NA	1	1	d__Bacteria;p__Bacteroidota;c__Bacteroidia;o__Chitinophagales;f__Saprospiraceae;g__;s__	ESV1732.1456;tax=d:Bacteria,p:Bacteroidetes,c:Bacteroidia,o:Chitinophagales,f:Saprospiraceae,g:Lewinella,s:midas_s_1732;	99	1456	KY190903.1.1451 Bacteria;Bacteroidota;Bacteroidia;Chitinophagales;Saprospiraceae;Lewinella;uncultured bacterium	94.4	1456	4.30147	11.2728	0.0757711	0	0	0.0042685	0.00150408
Hirt_18-Q3-R61-65_BAT3C.487.fa	JADJTR000000000	13	3570648	695747	274665	1083HQ	524_0	524_0	SPREPHQ	94.67	1.74	0	NA	1	1	d__Bacteria;p__Proteobacteria;c__Alphaproteobacteria;o__Rhizobiales;f__Rhizobiaceae;g__;s__	ESV118.1407;tax=d:Bacteria,p:Proteobacteria,c:Alphaproteobacteria,o:Rhizobiales,f:C2U,g:midas_g_118,s:midas_s_118;	97.8	1407	EF061104.1.1267 Bacteria;Proteobacteria;Alphaproteobacteria;Rhizobiales;Rhizobiaceae;Mesorhizobium;Mesorhizobium amorphae	97.4	1267	6.73848	13.1144	0.185797	0	0	0.0686086	0.0204456
Hirt_18-Q3-R61-65_BAT3C.499.fa	JADJTS000000000	4	3842053	3778675	960513	1083HQ	153_1	153_1	NA	98.77	1.81	87.5	NA	1	1	d__Bacteria;p__Bacteroidota;c__Bacteroidia;o__Chitinophagales;f__BACL12;g__;s__	ESV8382.1449;tax=d:Bacteria,p:Bacteroidetes,c:Bacteroidia,o:Chitinophagales,f:midas_f_536,g:midas_g_8382,s:midas_s_8382;	99.9	1449	HQ738408.1.1491 Bacteria;Bacteroidota;Bacteroidia;Chitinophagales;uncultured;uncultured bacterium	96.1	1491	12.474	35.1979	NA	1	0	0.00374509	0.000848427
Hirt_18-Q3-R61-65_BAT3C.578.fa	JADJTT000000000	16	5370622	1054468	335664	1083HQ	264_1	264_1	SPREPHQ	99.24	2.04	20	NA	2	2	d__Bacteria;p__Bacteroidota;c__Bacteroidia;o__Chitinophagales;f__Saprospiraceae;g__;s__	ESV5796.1447;tax=d:Bacteria,p:Bacteroidetes,c:Bacteroidia,o:Chitinophagales,f:Saprospiraceae,g:midas_g_1838,s:midas_s_5796;	100	1447	DQ640668.1.1404 Bacteria;Bacteroidota;Bacteroidia;Chitinophagales;Saprospiraceae;uncultured;uncultured Bacteroidetes bacterium	98.4	1409	7.1646	16.7499	0.155599	0	0	0.00854369	0.00263951
Hirt_18-Q3-R61-65_BAT3C.594.fa	JADJTU000000000	44	4273230	949652	97118.9	1083HQ	96_1	96_4	NA	95.4	4.94	75	NA	1	1	d__Bacteria;p__Bacteroidota;c__Bacteroidia;o__Chitinophagales;f__Chitinophagaceae;g__Ferruginibacter;s__	ESV154.1451;tax=d:Bacteria,p:Bacteroidetes,c:Bacteroidia,o:Chitinophagales,f:Chitinophagaceae,g:Ferruginibacter,s:midas_s_83;	99.9	1451	LMYF01017862.1638.3127 Bacteria;Bacteroidota;Bacteroidia;Chitinophagales;Chitinophagaceae;Ferruginibacter;Hypsibius dujardini	99.3	1490	5.2029	13.5198	NA	0	0	0.0300062	0.00828261
Hirt_18-Q3-R61-65_BATAC.101.fa	JADJTV000000000	6	4058184	1183542	676364	1083HQ	310_0	310_0	SPREPHQ	93.8	3.46	0	NA	2	2	d__Bacteria;p__Proteobacteria;c__Gammaproteobacteria;o__Competibacterales;f__Competibacteraceae;g__Competibacter;s__Competibacter sp002433805	ESV1349.1456;tax=d:Bacteria,p:Proteobacteria,c:Gammaproteobacteria,o:Competibacterales,f:Competibacteraceae,g:Ca_Competibacter,s:midas_s_761;	100	1456	FJ623379.1.1495 Bacteria;Proteobacteria;Gammaproteobacteria;Competibacterales;Competibacteraceae;Candidatus Competibacter;uncultured bacterium	99.7	1495	17.8265	32.1066	2.61149	0	0	0.0153184	0.00350615
Hirt_18-Q3-R61-65_BATAC.102.fa	JADJTW000000000	37	4066475	922508	109905	1083HQ	287_0	287_0	SPREPHQ	98.3	3.23	78.57	NA	1	1	d__Bacteria;p__Bacteroidota;c__Bacteroidia;o__Flavobacteriales;f__PHOS-HE28;g__PHOS-HE28;s__	ESV7592.1445;tax=d:Bacteria,p:Bacteroidetes,c:Bacteroidia,o:Flavobacteriales,f:NS9_marine_group,g:midas_g_385,s:midas_s_4553;	99	1446	FPLM01003183.13.1260 Bacteria;Bacteroidota;Bacteroidia;Flavobacteriales;NS9 marine group;metagenome	98.7	1248	8.10974	13.6527	0.134933	0	0	0.0242085	0.00612903
Hirt_18-Q3-R61-65_BATAC.172.fa	JADJTX000000000	65	5303442	402260	81591.4	1083HQ	46_0	46_0	SPREPHQ	93.13	2.46	71.43	NA	1	1	d__Bacteria;p__Bacteroidota;c__Ignavibacteria;o__SJA-28;f__B-1AR;g__UBA2330;s__	ESV398.1442;tax=d:Bacteria,p:Bacteroidetes,c:Ignavibacteria,o:SJA-28,f:midas_f_31,g:midas_g_31,s:midas_s_398;	99.9	1442	KY190386.1.1442 Bacteria;Bacteroidota;SJA-28;uncultured bacterium	99.2	1442	4.76968	10.8985	0.0958131	0	0	0.025806	0.00890351
Hirt_18-Q3-R61-65_BATAC.207.fa	JADJTY000000000	15	3941681	884235	262779	1083HQ	98_0	98_0	SPREPHQ	93.1	2.27	87.5	NA	1	1	d__Bacteria;p__Bacteroidota;c__Bacteroidia;o__Chitinophagales;f__Chitinophagaceae;g__Ferruginibacter;s__	ESV1508.1451;tax=d:Bacteria,p:Bacteroidetes,c:Bacteroidia,o:Chitinophagales,f:Chitinophagaceae,g:Ferruginibacter,s:midas_s_83;	99.3	1451	FPLP01010415.34.1524 Bacteria;Bacteroidota;Bacteroidia;Chitinophagales;Chitinophagaceae;Ferruginibacter;metagenome	98.8	1491	7.49613	20.639	0.154152	0	0	0.0238545	0.0049166
Hirt_18-Q3-R61-65_BATAC.270.fa	JADJTZ000000000	16	5616814	1153927	351051	1083HQ	131_1	131_1	NA	96.78	1.49	0	NA	2	2	d__Bacteria;p__Bacteroidota;c__Bacteroidia;o__Chitinophagales;f__Saprospiraceae;g__OLB9;s__	ESV1027.1439;tax=d:Bacteria,p:Bacteroidetes,c:Bacteroidia,o:Chitinophagales,f:Saprospiraceae,g:Ca_Epiflobacter,s:midas_s_452;	99.9	1439	DQ640679.1.1352 Bacteria;Bacteroidota;Bacteroidia;Chitinophagales;Saprospiraceae;uncultured;uncultured Bacteroidetes bacterium	98.6	1358	6.46969	17.03	NA	0	0	0.00612558	0.0021233
Hirt_18-Q3-R61-65_BATAC.343.fa	JADJUA000000000	5	5166514	1491475	1.0333e+06	1083HQ	139_1	139_1	NA	97.65	2.72	77.78	NA	1	1	d__Bacteria;p__Bacteroidota;c__Bacteroidia;o__Chitinophagales;f__Saprospiraceae;g__;s__	ESV56.1459;tax=d:Bacteria,p:Bacteroidetes,c:Bacteroidia,o:Chitinophagales,f:Saprospiraceae,g:midas_g_56,s:midas_s_56;	100	1459	FPLP01011642.15.1487 Bacteria;Bacteroidota;Bacteroidia;Chitinophagales;Saprospiraceae;uncultured;metagenome	99.5	1477	33.4081	84.6121	NA	0	0	0.00565852	0.00182638
Hirt_18-Q3-R61-65_BATAC.371.fa	JADJUB000000000	19	5384766	1744684	283409	1083HQ	386_1	386_1	NA	98.13	2.17	66.67	NA	1	1	d__Bacteria;p__Proteobacteria;c__Gammaproteobacteria;o__Burkholderiales;f__Burkholderiaceae;g__Rubrivivax;s__	ESV262.1451;tax=d:Bacteria,p:Proteobacteria,c:Gammaproteobacteria,o:Betaproteobacteriales,f:Burkholderiaceae,g:Ideonella,s:midas_s_262;	99.5	1451	KF533762.1.1487 Bacteria;Proteobacteria;Gammaproteobacteria;Burkholderiales;Comamonadaceae;Ideonella;uncultured bacterium	99.5	1487	10.9673	16.3125	NA	0	0	0.0347965	0.0102802
Hirt_18-Q3-R61-65_BATAC.395.fa	JADJUC000000000	31	3246725	385635	104733	1083HQ	404_1	404_1	SPREPHQ	96.52	0.34	66.67	NA	1	1	d__Bacteria;p__Proteobacteria;c__Gammaproteobacteria;o__Burkholderiales;f__Rhodocyclaceae;g__;s__	ESV168.1462;tax=d:Bacteria,p:Proteobacteria,c:Gammaproteobacteria,o:Betaproteobacteriales,f:Rhodocyclaceae,g:Ca_Accumulibacter,s:midas_s_168;	99.5	1462	JF703559.1.1447 Bacteria;Proteobacteria;Gammaproteobacteria;Burkholderiales;Rhodocyclaceae;Candidatus Accumulibacter;uncultured beta proteobacterium	98.8	1447	7.40814	12.9648	0.34748	0	0	0.0652908	0.01591
Hirt_18-Q3-R61-65_BATAC.422.fa	JADJUD000000000	56	5116218	889396	91361	1083HQ	308_1	308_1	NA	91.27	3.47	17.65	NA	3	3	d__Bacteria;p__Proteobacteria;c__Gammaproteobacteria;o__Competibacterales;f__Competibacteraceae;g__Contendobacter;s__Contendobacter odensis	ESV872.1446;tax=d:Bacteria,p:Proteobacteria,c:Gammaproteobacteria,o:Competibacterales,f:Competibacteraceae,g:Ca_Contendobacter,s:Ca_Contendobacter_odensis;	99.7	1446	CBTK010000065.3658.5169 Bacteria;Proteobacteria;Gammaproteobacteria;Competibacterales;Competibacteraceae;Candidatus Contendobacter;Candidatus Contendobacter odensis Run_B_J11	94.6	1520	7.71821	11.494	NA	0	0	0.0321193	0.008748
Hirt_18-Q3-R61-65_BATAC.427.fa	JADJUE000000000	13	4924095	785493	378776	1083HQ	307_1	307_2	SPREPHQ	96.02	1.1	0	NA	2	1	d__Bacteria;p__Chloroflexota;c__Anaerolineae;o__;f__;g__;s__	ESV119.1406;tax=d:Bacteria,p:Chloroflexi,c:Anaerolineae,o:SBR1031,f:midas_f_119,g:midas_g_119,s:midas_s_119;	100	1406	FPLP01002552.16.1479 Bacteria;Chloroflexi;Anaerolineae;SBR1031;metagenome	98.5	1465	11.0609	17.1286	0.51294	0	0	0.0162645	0.0046574
Hirt_18-Q3-R61-65_BATAC.430.fa	JADJUF000000000	49	9510879	1544876	194100	1083HQ	510_0	510_0	SPREPHQ	96.45	3.13	33.33	NA	2	2	d__Bacteria;p__Myxococcota;c__Polyangia;o__Haliangiales;f__Haliangiaceae;g__UBA2376;s__	ESV9517.1461;tax=d:Bacteria,p:Proteobacteria,c:Deltaproteobacteria,o:Myxococcales,f:Haliangiaceae,g:Haliangium,s:midas_s_9517;	99.9	1461	FQ659402.1.1361 Bacteria;Myxococcota;Polyangia;Haliangiales;Haliangiaceae;Haliangium;uncultured soil bacterium	98	1361	10.3453	13.5497	0.163472	0	0	0.0344063	0.01303
Hirt_18-Q3-R61-65_BATAC.448_sub.fa	JADJUG000000000	43	3768708	342296	87644.4	1083HQ	520_1	520_2	NA	94.68	2	20	NA	1	1	d__Bacteria;p__Proteobacteria;c__Alphaproteobacteria;o__Caulobacterales;f__Hyphomonadaceae;g__SWB02;s__	ESV2783.1387;tax=d:Bacteria,p:Proteobacteria,c:Alphaproteobacteria,o:Caulobacterales,f:Hyphomonadaceae,g:SWB02,s:midas_s_2783;	99.9	1387	CP013244.3340953.3342420 Bacteria;Proteobacteria;Alphaproteobacteria;Caulobacterales;Hyphomonadaceae;SWB02;Caulobacteraceae bacterium OTSz_A_272	99.5	1465	4.77016	9.06104	NA	1	0	0.0403237	0.0102927
Hirt_18-Q3-R61-65_BATAC.511.fa	JADJUH000000000	17	4629860	1457690	272345	1083HQ	126_1	126_1	NA	97.03	2.6	33.33	NA	2	2	d__Bacteria;p__Bacteroidota;c__Bacteroidia;o__Chitinophagales;f__Saprospiraceae;g__;s__	ESV37.1440;tax=d:Bacteria,p:Bacteroidetes,c:Bacteroidia,o:Chitinophagales,f:Saprospiraceae,g:Ca_Epiflobacter,s:midas_s_37;	100	1440	FPLP01007689.5.1503 Bacteria;Bacteroidota;Bacteroidia;Chitinophagales;Saprospiraceae;uncultured;metagenome	99.7	1499	6.66712	17.2764	NA	0	0	0.00869517	0.00271251
Hirt_18-Q3-R61-65_BATAC.519.fa	JADJUI000000000	8	3991433	970593	498929	1083HQ	276_1	276_1	NA	98.92	1.08	50	NA	1	1	d__Bacteria;p__Bacteroidota;c__Bacteroidia;o__Flavobacteriales;f__PHOS-HE28;g__PHOS-HE28;s__	ESV758.1445;tax=d:Bacteria,p:Bacteroidetes,c:Bacteroidia,o:Flavobacteriales,f:NS9_marine_group,g:midas_g_385,s:midas_s_758;	100	1445	HG917637.1.1445 Bacteria;Bacteroidota;Bacteroidia;Flavobacteriales;NS9 marine group;uncultured bacterium	100	1445	25.8819	50.1611	NA	0	0	0.00651322	0.00165543
Hirt_18-Q3-R61-65_BATAC.551.fa	JADJUJ000000000	31	5226606	673340	168600	1083HQ	265_0	265_0	SPREPHQ	90.43	0.5	50	NA	2	2	d__Bacteria;p__Bacteroidota;c__Bacteroidia;o__Chitinophagales;f__Saprospiraceae;g__;s__	ESV867.1432;tax=d:Bacteria,p:Bacteroidetes,c:Bacteroidia,o:Chitinophagales,f:Saprospiraceae,g:midas_g_867,s:midas_s_867;	92.8	1437	KC253362.1.1479 Bacteria;Bacteroidota;Bacteroidia;Chitinophagales;Saprospiraceae;uncultured;uncultured bacterium	94.9	1483	4.99414	11.0174	0.0860601	0	0	0.0138738	0.00480744
Hirt_18-Q3-R61-65_BATAC.715.fa	JADJUK000000000	6	3413000	1534275	568833	1083HQ	246_1	246_2	NA	95.05	0.99	0	NA	1	1	d__Bacteria;p__Chloroflexota;c__Dehalococcoidia;o__UBA2991;f__UBA2991;g__G233;s__	ESV849.1412;tax=d:Bacteria,p:Chloroflexi,c:OLB14,o:midas_o_731,f:midas_f_731,g:midas_g_731,s:midas_s_849;	99.6	1412	FPLP01003506.17.1486 Bacteria;Chloroflexi;OLB14;metagenome	99.6	1470	11.0273	18.7414	NA	0	0	0.0244907	0.00509192
Hirt_18-Q3-R61-65_BATAC.72.fa	JADJUL000000000	30	4564366	1372359	152146	1083HQ	43_1	43_2	NA	92.35	2.46	100	NA	1	1	d__Bacteria;p__Bacteroidota;c__Ignavibacteria;o__SJA-28;f__B-1AR;g__UBA2330;s__	ESV137.1441;tax=d:Bacteria,p:Bacteroidetes,c:Ignavibacteria,o:SJA-28,f:midas_f_31,g:midas_g_31,s:midas_s_137;	99.1	1441	FPLP01006554.11.1509 Bacteria;Bacteroidota;SJA-28;metagenome	99	1499	6.32523	16.2163	NA	0	0	0.0214763	0.00670383
Hirt_18-Q3-R61-65_BATAC.98_uni.fa	CP064992	1	1226308	1226308	1226308	1083HQ	5_0	5_0	SPREPHQ	66.5	0	0	CIRCULAR	1	1	d__Bacteria;p__Patescibacteria;c__Saccharimonadia;o__Saccharimonadales;f__UBA4665;g__GCA-2746885;s__	ESV6723.1487;tax=d:Bacteria,p:Patescibacteria,c:Saccharimonadia,o:Saccharimonadales,f:midas_f_67,g:midas_g_363,s:midas_s_6723;	99.5	1487	CU918000.1.1396 Bacteria;Patescibacteria;Saccharimonadia;Saccharimonadales;uncultured bacterium	96	1399	6.04757	13.5087	0.103155	0	1	0.00583528	0.0025514
Hirt_18-Q3-R61-65_MAXAC.013.fa	JADJUM000000000	35	4899901	1384624	139997	1083HQ	114_1	114_1	NA	96.78	1.73	0	NA	2	2	d__Bacteria;p__Bacteroidota;c__Bacteroidia;o__Chitinophagales;f__Saprospiraceae;g__OLB8;s__	ESV29.1449;tax=d:Bacteria,p:Bacteroidetes,c:Bacteroidia,o:Chitinophagales,f:Saprospiraceae,g:OLB8,s:midas_s_29;	99.9	1451	AF087071.1.1427 Bacteria;Bacteroidota;Bacteroidia;Chitinophagales;Saprospiraceae;OLB8;uncultured bacterium MK04	99.8	1428	5.57526	15.7054	NA	0	0	0.0102962	0.00316263
Hirt_18-Q3-R61-65_MAXAC.022.fa	JADJUN000000000	40	4110372	581493	102759	1083HQ	411_1	411_3	NA	93.91	1.03	40	NA	4	4	d__Bacteria;p__Proteobacteria;c__Gammaproteobacteria;o__Burkholderiales;f__Rhodocyclaceae;g__Uliginosibacterium;s__	ESV122.1443;tax=d:Bacteria,p:Proteobacteria,c:Gammaproteobacteria,o:Betaproteobacteriales,f:Rhodocyclaceae,g:Uliginosibacterium,s:midas_s_53;	99.9	1443	FPLP01002772.1.1236 Bacteria;Fibrobacterota;Fibrobacteria;Fibrobacterales;Fibrobacteraceae;uncultured;metagenome	99.3	1236	6.72381	9.33524	NA	0	0	0.0262879	0.00689964
Hirt_18-Q3-R61-65_MAXAC.030.fa	JADJUO000000000	40	4624418	612805	115610	1083HQ	186_1	186_3	NA	94.44	2.73	66.67	NA	1	1	d__Bacteria;p__Chloroflexota;c__Anaerolineae;o__Anaerolineales;f__envOPS12;g__OLB14;s__	ESV4140.1432;tax=d:Bacteria,p:Chloroflexi,c:Anaerolineae,o:Anaerolineales,f:Anaerolineaceae,g:Ca_Villigracilis,s:midas_s_471;	99.3	1436	CU466716.2.1333 Bacteria;Chloroflexi;Anaerolineae;Anaerolineales;Anaerolineaceae;uncultured;uncultured Chloroflexi bacterium	99.2	1334	5.10419	10.7308	NA	0	1	0.0663334	0.0151244
Hirt_18-Q3-R61-65_MAXAC.059.fa	JADJUP000000000	56	4377445	298506	78168.7	1083HQ	349_0	349_0	SPREPHQ	93.96	3.18	45.45	NA	2	2	d__Bacteria;p__Proteobacteria;c__Gammaproteobacteria;o__Burkholderiales;f__Rhodocyclaceae;g__Sulfuritalea;s__	ESV3635.1458;tax=d:Bacteria,p:Proteobacteria,c:Gammaproteobacteria,o:Betaproteobacteriales,f:Rhodocyclaceae,g:Sulfuritalea,s:midas_s_3635;	99	1460	AF072927.1.1534 Bacteria;Proteobacteria;Gammaproteobacteria;Burkholderiales;Rhodocyclaceae;Sulfuritalea;uncultured proteobacterium A13	99.6	1531	19.6913	21.6837	0.466376	0	0	0.036285	0.00732191
Hirt_18-Q3-R61-65_MAXAC.060.fa	JADJUQ000000000	37	6212384	750214	167902	1083HQ	207_1	207_3	NA	94.87	3.13	0	NA	1	1	d__Bacteria;p__Cyanobacteria;c__Vampirovibrionia;o__Obscuribacterales;f__Obscuribacteraceae;g__Obscuribacter;s__	ESV2716.1414;tax=d:Bacteria,p:Cyanobacteria,c:Melainabacteria,o:Obscuribacterales,f:midas_f_1393,g:Ca_Obscuribacter,s:midas_s_2716;	99.4	1416	CU466697.2.1315 Bacteria;Cyanobacteria;Vampirivibrionia;Obscuribacterales;Obscuribacteraceae;Candidatus Obscuribacter;uncultured actinobacterium	98.9	1316	5.43842	9.25909	NA	0	1	0.0115246	0.00299342
Hirt_18-Q3-R61-65_MAXAC.063.fa	JADJUR000000000	32	5194319	981882	162322	1083HQ	152_1	152_3	NA	97.94	3.81	70	NA	2	2	d__Bacteria;p__Bacteroidota;c__Bacteroidia;o__AKYH767-A;f__OLB10;g__;s__	ESV3531.1445;tax=d:Bacteria,p:Bacteroidetes,c:Bacteroidia,o:Sphingobacteriales,f:AKYH767,g:midas_g_283,s:midas_s_886;	98.7	1445	FPLP01004264.2.1479 Bacteria;Bacteroidota;Bacteroidia;Sphingobacteriales;AKYH767;metagenome	98.4	1480	5.92587	15.1883	NA	0	0	0.0174863	0.00506307
Hirt_18-Q3-R61-65_MAXAC.091.fa	JADJUS000000000	22	5251049	1934998	238684	1083HQ	452_0	452_0	SPREPHQ	96.58	4.7	14.29	NA	2	2	d__Bacteria;p__Acidobacteriota;c__Vicinamibacteria;o__Vicinamibacterales;f__SCN-69-37;g__;s__	ESV352.1476;tax=d:Bacteria,p:Acidobacteria,c:Subgroup_6,o:midas_o_352,f:midas_f_352,g:midas_g_352,s:midas_s_352;	100	1476	FPLP01011240.17.1411 Bacteria;Acidobacteriota;Vicinamibacteria;Vicinamibacterales;uncultured;metagenome	99.6	1395	18.3987	29.8898	0.318089	0	0	0.0154297	0.00266362
Hirt_18-Q3-R61-65_MAXAC.111.fa	JADJUT000000000	16	4672554	2192378	292035	1083HQ	503_1	503_1	NA	97.8	2.38	0	NA	1	1	d__Bacteria;p__Gemmatimonadota;c__Gemmatimonadetes;o__Gemmatimonadales;f__GWC2-71-9;g__;s__	ESV395.1432;tax=d:Bacteria,p:Gemmatimonadetes,c:Gemmatimonadetes,o:Gemmatimonadales,f:Gemmatimonadaceae,g:midas_g_395,s:midas_s_395;	100	1432	FPLP01000356.16.1505 Bacteria;Gemmatimonadota;Gemmatimonadetes;Gemmatimonadales;Gemmatimonadaceae;uncultured;metagenome	99.9	1490	17.7029	18.1242	NA	0	0	0.0111563	0.00282543
Hirt_18-Q3-R61-65_MAXAC.133.fa	JADJUU000000000	30	5114544	780752	170485	1083HQ	277_1	277_1	NA	100	4.12	77.78	NA	1	1	d__Bacteria;p__Bacteroidota;c__Bacteroidia;o__Flavobacteriales;f__PHOS-HE28;g__PHOS-HE28;s__	ESV597.1445;tax=d:Bacteria,p:Bacteroidetes,c:Bacteroidia,o:Flavobacteriales,f:NS9_marine_group,g:midas_g_225,s:midas_s_597;	100	1445	DQ640656.1.1389 Bacteria;Bacteroidota;Bacteroidia;Flavobacteriales;NS9 marine group;uncultured Bacteroidetes bacterium	98.9	1395	18.3569	34.1507	NA	0	0	0.0166024	0.00357705
Hirt_18-Q3-R61-65_MAXAC.142.fa	JADJUV000000000	204	7738549	312407	37934.1	1083HQ	213_0	213_0	SPREPHQ	90.73	4	0	NA	1	1	d__Bacteria;p__Chloroflexota;c__Anaerolineae;o__Promineofilales;f__Promineofilaceae;g__;s__	ESV6361.1425;tax=d:Bacteria,p:Chloroflexi,c:Anaerolineae,o:Ardenticatenales,f:Ca_Promineofilaceae,g:midas_g_1951,s:midas_s_1951;	99.1	1425	FPLP01010424.21.1501 Bacteria;Chloroflexi;Anaerolineae;Ardenticatenales;uncultured;metagenome	98.8	1483	8.48637	10.5477	0.163196	0	1	0.0654261	0.0143695
Hirt_18-Q3-R61-65_MAXAC.229.fa	JADJUW000000000	8	4567662	3314312	570958	1083HQ	512_0	512_0	SPREPHQ	95.91	1.61	0	NA	2	2	d__Bacteria;p__Myxococcota;c__Polyangia;o__Haliangiales;f__Haliangiaceae;g__;s__	ESV5570.1462;tax=d:Bacteria,p:Proteobacteria,c:Deltaproteobacteria,o:Myxococcales,f:Haliangiaceae,g:Haliangium,s:midas_s_4382;	99.7	1462	JN391973.1.1505 Bacteria;Myxococcota;Polyangia;Haliangiales;Haliangiaceae;Haliangium;uncultured bacterium	97.2	1511	7.67693	11.8631	0.131277	0	0	0.00955014	0.00241248
Hirt_18-Q3-R61-65_MAXAC.231.fa	JADJUX000000000	2	4298205	4272711	2.1491e+06	1083HQ	399_1	399_1	NA	96.78	2.84	9.09	NA	1	1	d__Bacteria;p__Proteobacteria;c__Gammaproteobacteria;o__Burkholderiales;f__Rhodocyclaceae;g__;s__	ESV484.1517;tax=d:Bacteria,p:Proteobacteria,c:Gammaproteobacteria,o:Betaproteobacteriales,f:B1-7BS,g:midas_g_190,s:midas_s_484;	100	1517	FPLP01000724.17.1338 Bacteria;Proteobacteria;Gammaproteobacteria;Burkholderiales;B1-7BS;metagenome	99.9	1322	10.5643	13.5112	NA	0	0	0.0108054	0.0036634
Hirt_18-Q3-R61-65_MAXAC.232.fa	JADJUY000000000	13	3826760	1755925	294366	1083HQ	273_1	273_1	NA	97.29	0	0	NA	1	1	d__Bacteria;p__Bacteroidota;c__Bacteroidia;o__Flavobacteriales;f__PHOS-HE28;g__PHOS-HE28;s__PHOS-HE28 sp002396605	ESV434.1444;tax=d:Bacteria,p:Bacteroidetes,c:Bacteroidia,o:Flavobacteriales,f:NS9_marine_group,g:midas_g_434,s:midas_s_434;	99.6	1444	FPLP01010553.10.1513 Bacteria;Bacteroidota;Bacteroidia;Flavobacteriales;NS9 marine group;metagenome	99.1	1504	5.2905	10.1945	NA	0	0	0.013347	0.00464376
Hirt_18-Q3-R61-65_MAXAC.245.fa	JADJUZ000000000	11	2526183	592984	229653	1083HQ	221_1	221_1	NA	95.51	2.25	50	NA	1	1	d__Bacteria;p__Elusimicrobiota;c__Elusimicrobia;o__F11;f__FEN-1173;g__;s__	ESV595.1458;tax=d:Bacteria,p:Elusimicrobia,c:Elusimicrobia,o:MVP-88,f:midas_f_595,g:midas_g_595,s:midas_s_595;	100	1458	FPLP01009312.6.1482 Bacteria;Elusimicrobiota;Elusimicrobia;MVP-88;metagenome	99.7	1477	14.8316	9.29074	NA	0	1	0.00157967	0.000455983
Hirt_18-Q3-R61-65_MAXAC.305.fa	JADJVA000000000	25	4302310	1490785	172092	1083HQ	20_1	20_2	SPREPHQ	96.43	1.79	50	NA	1	1	d__Bacteria;p__Bdellovibrionota;c__Bdellovibrionia;o__Bdellovibrionales;f__UBA1609;g__;s__	ESV8914.1436;tax=d:Bacteria,p:Proteobacteria,c:Deltaproteobacteria,o:Bdellovibrionales,f:Bdellovibrionaceae,g:Bdellovibrio,s:midas_s_8914;	99.1	1436	DQ640659.1.1404 Bacteria;Bdellovibrionota;Bdellovibrionia;Bdellovibrionales;Bdellovibrionaceae;Bdellovibrio;uncultured delta proteobacterium	96.5	1419	8.5884	14.4521	0.345498	1	0	0.0164019	0.00478828
Hirt_18-Q3-R61-65_MAXAC.324_sub.fa	JADJVB000000000	15	4089044	1787516	272603	1083HQ	99_0	99_0	SPREPHQ	98.03	2.71	75	NA	1	1	d__Bacteria;p__Bacteroidota;c__Bacteroidia;o__Chitinophagales;f__Chitinophagaceae;g__Ferruginibacter;s__	ESV933.1451;tax=d:Bacteria,p:Bacteroidetes,c:Bacteroidia,o:Chitinophagales,f:Chitinophagaceae,g:Ferruginibacter,s:midas_s_83;	99.9	1451	LMYF01017862.1638.3127 Bacteria;Bacteroidota;Bacteroidia;Chitinophagales;Chitinophagaceae;Ferruginibacter;Hypsibius dujardini	99.2	1490	7.53576	19.1641	0.131762	0	0	0.00936914	0.00247616
Hirt_18-Q3-R61-65_MAXAC.330_cln.fa	CP064993	1	1211496	1211496	1211496	1083HQ	7_0	7_0	SPREPHQ	72.65	0	0	CIRCULAR	1	1	d__Bacteria;p__Patescibacteria;c__Saccharimonadia;o__Saccharimonadales;f__UBA4665;g__GCA-2746885;s__	ESV1066.1392;tax=d:Bacteria,p:Patescibacteria,c:Saccharimonadia,o:Saccharimonadales,f:midas_f_67,g:midas_g_67,s:midas_s_1066;	99.8	1393	JQ425775.1.1336 Bacteria;Patescibacteria;Saccharimonadia;Saccharimonadales;uncultured bacterium	96.7	1340	9.16598	18.9238	0.163909	0	1	0.0054663	0.00137267
Hirt_18-Q3-R61-65_MAXAC.366.fa	JADJVC000000000	38	4205193	1154578	110663	1083HQ	275_0	275_0	SPREPHQ	99.19	4.66	60	NA	1	1	d__Bacteria;p__Bacteroidota;c__Bacteroidia;o__Flavobacteriales;f__PHOS-HE28;g__PHOS-HE28;s__	ESV3278.1444;tax=d:Bacteria,p:Bacteroidetes,c:Bacteroidia,o:Flavobacteriales,f:NS9_marine_group,g:midas_g_434,s:midas_s_3278;	99.3	1444	FPLP01010553.10.1513 Bacteria;Bacteroidota;Bacteroidia;Flavobacteriales;NS9 marine group;metagenome	97.7	1504	6.12115	11.7768	0.107384	0	0	0.0132694	0.00348932
Hirt_18-Q3-R61-65_MAXAC.378_cln.fa	CP064994	1	1048819	1048819	1048819	1083HQ	15_0	15_0	SPREPHQ	67.73	0.99	0	CIRCULAR	1	1	d__Bacteria;p__Patescibacteria;c__Paceibacteria_A;o__Moranbacterales;f__UBA1568;g__;s__	NA	NA	NA	EF029846.1.1232 Bacteria;Patescibacteria;Parcubacteria;Candidatus Moranbacteria;uncultured bacterium	81.6	1239	5.38451	10.9319	1.56177	0	2	0.00297514	0.000828775
Hjor_18-Q3-R7-51_BAT3C.155.fa	JADJVD000000000	16	3670810	727809	229426	1083HQ	525_0	525_0	SPREPHQ	94.71	0.1	0	NA	1	1	d__Bacteria;p__Proteobacteria;c__Alphaproteobacteria;o__Rhizobiales;f__Beijerinckiaceae;g__;s__	ESV5291.1407;tax=d:Bacteria,p:Proteobacteria,c:Alphaproteobacteria,o:Rhizobiales,f:Beijerinckiaceae,g:midas_g_534,s:midas_s_5291;	99.9	1407	CU919262.1.1305 Bacteria;Proteobacteria;Alphaproteobacteria;Rhizobiales;Beijerinckiaceae;uncultured;uncultured bacterium	98.6	1307	10.4633	11.8396	0.116067	0	0	0.0583318	0.0197811
Hjor_18-Q3-R7-51_BAT3C.167.fa	JADJVE000000000	19	4261279	575806	224278	1083HQ	434_0	434_0	SPREPHQ	98.72	2.56	33.33	NA	1	1	d__Bacteria;p__Acidobacteriota;c__Thermoanaerobaculia;o__UBA5066;f__UBA5066;g__Fen-183;s__	ESV4785.1478;tax=d:Bacteria,p:Acidobacteria,c:Holophagae,o:Subgroup_7,f:midas_f_973,g:midas_g_973,s:midas_s_4785;	100	1478	LC213267.1.1513 Bacteria;Acidobacteriota;Holophagae;Subgroup 7;uncultured delta proteobacterium	99.7	1514	16.5978	15.0033	0.190967	0	0	0.0254068	0.00678497
Hjor_18-Q3-R7-51_BAT3C.239.fa	JADJVF000000000	38	4586032	309885	120685	1083HQ	433_2	433_3	SPREPHQ	92.51	2.56	0	NA	1	1	d__Bacteria;p__Acidobacteriota;c__Thermoanaerobaculia;o__UBA5066;f__UBA5066;g__UBA5066;s__	ESV5398.1476;tax=d:Bacteria,p:Acidobacteria,c:Holophagae,o:Subgroup_7,f:midas_f_973,g:midas_g_973,s:midas_s_973;	99.7	1476	EU234275.1.1515 Bacteria;Acidobacteriota;Holophagae;Subgroup 7;uncultured bacterium	99.2	1515	21.4645	16.0737	0.200316	0	0	0.0770958	0.0219571
Hjor_18-Q3-R7-51_BAT3C.262.fa	JADJVG000000000	33	3485780	427015	105630	1083HQ	521_0	521_0	SPREPHQ	93.16	2.81	23.53	NA	1	1	d__Bacteria;p__Proteobacteria;c__Alphaproteobacteria;o__Rhizobiales;f__Hyphomicrobiaceae;g__Hyphomicrobium;s__	ESV7983.1404;tax=d:Bacteria,p:Proteobacteria,c:Alphaproteobacteria,o:Rhizobiales,f:Hyphomicrobiaceae,g:Hyphomicrobium,s:midas_s_598;	97.1	1406	KC569968.1.1308 Bacteria;Proteobacteria;Alphaproteobacteria;Rhizobiales;Hyphomicrobiaceae;Hyphomicrobium;uncultured bacterium	96.9	1308	7.4536	8.68112	0.136337	0	0	0.0478815	0.0141172
Hjor_18-Q3-R7-51_BAT3C.56.fa	JADJVH000000000	23	4887894	542573	212517	1083HQ	123_0	123_0	SPREPHQ	95.3	0.5	0	NA	2	1	d__Bacteria;p__Bacteroidota;c__Bacteroidia;o__Chitinophagales;f__Saprospiraceae;g__;s__	ESV2596.1447;tax=d:Bacteria,p:Bacteroidetes,c:Bacteroidia,o:Chitinophagales,f:Saprospiraceae,g:midas_g_17,s:midas_s_17;	99.2	1447	AY921686.1.1392 Bacteria;Bacteroidota;Bacteroidia;Chitinophagales;Saprospiraceae;uncultured;uncultured Bacteroidetes bacterium	97.2	1393	7.40123	9.4589	0.146896	0	0	0.0243716	0.00585322
Hjor_18-Q3-R7-51_BAT3C.81_sub.fa	JADJVI000000000	61	3474448	232740	56958.2	1083HQ	540_0	540_0	SPREPHQ	95.18	0.96	66.67	NA	1	1	d__Bacteria;p__Actinobacteriota;c__Actinobacteria;o__Actinomycetales;f__Dermatophilaceae;g__GCA-2748155;s__	ESV1280.1443;tax=d:Bacteria,p:Actinobacteria,c:Actinobacteria,o:Micrococcales,f:Intrasporangiaceae,g:Tetrasphaera,s:midas_s_5;	98.4	1447	FPLP01003717.15.1516 Bacteria;Actinobacteriota;Actinobacteria;Micrococcales;Intrasporangiaceae;Tetrasphaera;metagenome	98.1	1506	42.068	15.1037	0.663847	0	0	0.0116009	0.00259589
Hjor_18-Q3-R7-51_BAT3C.94.fa	JADJVJ000000000	6	2932045	1839547	488674	1083HQ	546_0	546_0	SPREPHQ	96.22	1.62	100	NA	1	1	d__Bacteria;p__Actinobacteriota;c__Actinobacteria;o__Actinomycetales;f__Dermatophilaceae;g__Phycicoccus;s__	ESV299.1444;tax=d:Bacteria,p:Actinobacteria,c:Actinobacteria,o:Micrococcales,f:Intrasporangiaceae,g:Tetrasphaera,s:midas_s_299;	99.9	1446	FPLP01009454.16.1517 Bacteria;Actinobacteriota;Actinobacteria;Micrococcales;Intrasporangiaceae;metagenome	99.7	1504	23.4874	20.6788	0.832766	0	0	0.01337	0.00344098
Hjor_18-Q3-R7-51_BATAC.116.fa	JADJVK000000000	58	4409674	412904	76028.9	1083HQ	75_0	75_0	SPREPHQ	96.26	1.98	25	NA	2	2	d__Bacteria;p__Bacteroidota;c__Bacteroidia;o__Chitinophagales;f__Saprospiraceae;g__;s__	ESV2317.1431;tax=d:Bacteria,p:Bacteroidetes,c:Bacteroidia,o:Chitinophagales,f:Saprospiraceae,g:midas_g_1063,s:midas_s_1631;	99.5	1431	EU104013.1.1426 Bacteria;Bacteroidota;Bacteroidia;Chitinophagales;Saprospiraceae;uncultured;uncultured bacterium	97.8	1428	7.84465	9.60199	0.0934144	0	0	0.032064	0.00817635
Hjor_18-Q3-R7-51_BATAC.136.fa	JADJVL000000000	34	3867194	362148	113741	1083HQ	306_0	306_0	SPREPHQ	98.25	2.63	66.67	NA	1	1	d__Bacteria;p__Acidobacteriota;c__Holophagae;o__Holophagales;f__Holophagaceae;g__;s__	ESV1490.1462;tax=d:Bacteria,p:Acidobacteria,c:Holophagae,o:Holophagales,f:Holophagaceae,g:Geothrix,s:midas_s_1121;	100	1462	KT283079.1.1500 Bacteria;Acidobacteriota;Holophagae;Holophagales;Holophagaceae;Geothrix;uncultured bacterium	96.7	1503	16.5269	9.42747	0.190348	0	0	0.0272051	0.00684294
Hjor_18-Q3-R7-51_BATAC.166.fa	JADJVM000000000	11	3343492	1438249	303954	1083HQ	178_0	178_0	SPREPHQ	97.83	1.23	66.67	NA	1	1	d__Bacteria;p__Bacteroidota;c__Bacteroidia;o__Chitinophagales;f__Chitinophagaceae;g__Ferruginibacter;s__	ESV1032.1449;tax=d:Bacteria,p:Bacteroidetes,c:Bacteroidia,o:Chitinophagales,f:Chitinophagaceae,g:Ferruginibacter,s:midas_s_1032;	96.4	1455	JQ723682.1.1498 Bacteria;Bacteroidota;Bacteroidia;Chitinophagales;Chitinophagaceae;Ferruginibacter;uncultured Ferruginibacter sp.	99.5	1498	30.9074	25.9527	0.390414	0	0	0.00428434	0.00108939
Hjor_18-Q3-R7-51_BATAC.198.fa	JADJVN000000000	53	4334337	516314	81779.9	1083HQ	141_0	141_0	SPREPHQ	97.77	4.57	0	NA	3	2	d__Bacteria;p__Bacteroidota;c__Bacteroidia;o__Chitinophagales;f__Saprospiraceae;g__UBA3362;s__	ESV68.1449;tax=d:Bacteria,p:Bacteroidetes,c:Bacteroidia,o:Chitinophagales,f:Saprospiraceae,g:midas_g_20,s:midas_s_68;	99.8	1449	EU177704.1.1316 Bacteria;Bacteroidota;Bacteroidia;Chitinophagales;Saprospiraceae;uncultured;uncultured Saprospiraceae bacterium	93.6	1323	7.13587	8.92277	0.469283	0	0	0.0209841	0.00594396
Hjor_18-Q3-R7-51_BATAC.2.fa	JADJVO000000000	56	5795996	650139	103500	1083HQ	308_1	308_2	SPREPHQ	97.36	3.81	34.62	NA	2	2	d__Bacteria;p__Proteobacteria;c__Gammaproteobacteria;o__Competibacterales;f__Competibacteraceae;g__Contendobacter;s__Contendobacter odensis	ESV866.1446;tax=d:Bacteria,p:Proteobacteria,c:Gammaproteobacteria,o:Competibacterales,f:Competibacteraceae,g:Ca_Contendobacter,s:Ca_Contendobacter_odensis;	99.7	1448	CBTK010000065.3658.5169 Bacteria;Proteobacteria;Gammaproteobacteria;Competibacterales;Competibacteraceae;Candidatus Contendobacter;Candidatus Contendobacter odensis Run_B_J11	98.7	1513	26.0849	16.5532	0.330076	0	0	0.0183471	0.00438137
Hjor_18-Q3-R7-51_BATAC.29.fa	JADJVP000000000	30	3939558	997685	131319	1083HQ	547_0	547_0	SPREPHQ	98.74	4.56	45.45	NA	1	1	d__Bacteria;p__Actinobacteriota;c__Actinobacteria;o__Actinomycetales;f__Dermatophilaceae;g__Phycicoccus;s__Phycicoccus elongata	ESV961.1442;tax=d:Bacteria,p:Actinobacteria,c:Actinobacteria,o:Micrococcales,f:Intrasporangiaceae,g:Tetrasphaera,s:Tetrasphaera_elongata;	100	1442	CAIZ01000036.11767.13274 Bacteria;Actinobacteriota;Actinobacteria;Micrococcales;Intrasporangiaceae;Tetrasphaera;Tetrasphaera elongata Lp2	99.9	1508	22.2343	22.7887	1.06603	0	0	0.0116022	0.00345955
Hjor_18-Q3-R7-51_BATAC.292.fa	JADJVQ000000000	151	6718796	252509	44495.3	1083HQ	398_0	398_0	SPREPHQ	93.11	0.91	0	NA	1	1	d__Bacteria;p__Proteobacteria;c__Gammaproteobacteria;o__Burkholderiales;f__Burkholderiaceae;g__;s__	ESV135.1453;tax=d:Bacteria,p:Proteobacteria,c:Gammaproteobacteria,o:Betaproteobacteriales,f:Burkholderiaceae,g:Lautropia,s:midas_s_135;	99.8	1454	FPLM01003499.16.1526 Bacteria;Proteobacteria;Gammaproteobacteria;Burkholderiales;Burkholderiaceae;Lautropia;metagenome	99.7	1512	15.5529	9.10633	0.159943	0	0	0.0580981	0.0129903
Hjor_18-Q3-R7-51_BATAC.80.fa	JADJVR000000000	88	6095378	312599	69265.7	1083HQ	397_1	397_1	NA	94.7	3.21	28.57	NA	1	1	d__Bacteria;p__Proteobacteria;c__Gammaproteobacteria;o__Burkholderiales;f__Palsa-1005;g__PALSA-1005;s__	ESV454.1493;tax=d:Bacteria,p:Proteobacteria,c:Gammaproteobacteria,o:Betaproteobacteriales,f:A21b,g:midas_g_454,s:midas_s_454;	99.9	1493	FPLP01004495.16.1332 Bacteria;Proteobacteria;Gammaproteobacteria;Burkholderiales;A21b;metagenome	99.5	1317	9.53968	10.003	NA	0	0	0.0677468	0.0186412
Hjor_18-Q3-R7-51_MAXAC.006.fa	JADJVS000000000	19	4498252	1762463	236750	1083HQ	347_1	347_3	SPREPHQ	96.78	1.37	20	NA	2	2	d__Bacteria;p__Proteobacteria;c__Gammaproteobacteria;o__Burkholderiales;f__Rhodocyclaceae;g__Sulfuritalea;s__	ESV7698.1460;tax=d:Bacteria,p:Proteobacteria,c:Gammaproteobacteria,o:Betaproteobacteriales,f:Rhodocyclaceae,g:Sulfuritalea,s:midas_s_7698;	99	1460	FPLP01010706.9.1526 Bacteria;Proteobacteria;Gammaproteobacteria;Burkholderiales;Rhodocyclaceae;Sulfuritalea;metagenome	99.1	1518	128.933	32.3174	1.54958	0	0	0.0138144	0.00315675
Hjor_18-Q3-R7-51_MAXAC.008.fa	JADJVT000000000	65	4876779	592971	75027.4	1083HQ	114_1	114_6	NA	95.69	2.72	50	NA	2	2	d__Bacteria;p__Bacteroidota;c__Bacteroidia;o__Chitinophagales;f__Saprospiraceae;g__OLB8;s__	ESV29.1449;tax=d:Bacteria,p:Bacteroidetes,c:Bacteroidia,o:Chitinophagales,f:Saprospiraceae,g:OLB8,s:midas_s_29;	100	1449	FPLP01003456.2.1356 Bacteria;Bacteroidota;Bacteroidia;Chitinophagales;Saprospiraceae;OLB8;metagenome	87.5	1356	16.3569	12.9769	NA	0	0	0.0236653	0.00517151
Hjor_18-Q3-R7-51_MAXAC.072.fa	JADJVU000000000	42	3418039	295008	81381.9	1083HQ	332_1	332_1	NA	97.15	2.01	46.15	NA	2	2	d__Bacteria;p__Proteobacteria;c__Gammaproteobacteria;o__Burkholderiales;f__Rhodocyclaceae;g__Propionivibrio;s__	ESV421.1462;tax=d:Bacteria,p:Proteobacteria,c:Gammaproteobacteria,o:Betaproteobacteriales,f:Rhodocyclaceae,g:Propionivibrio,s:midas_s_421;	100	1462	FPLM01006208.14.1401 Bacteria;Proteobacteria;Gammaproteobacteria;Burkholderiales;Rhodocyclaceae;Propionivibrio;metagenome	99.1	1388	75.0378	11.5868	NA	0	0	0.0126973	0.00311697
Hjor_18-Q3-R7-51_MAXAC.078.fa	JADJVV000000000	53	4372310	3414029	82496.4	1083HQ	522_0	522_0	SPREPHQ	99.57	0.87	50	NA	1	1	d__Bacteria;p__Proteobacteria;c__Alphaproteobacteria;o__Rhizobiales;f__Anderseniellaceae;g__PALSA-927;s__	ESV75.1408;tax=d:Bacteria,p:Proteobacteria,c:Alphaproteobacteria,o:Rhodobacterales,f:Rhodobacteraceae,g:midas_g_75,s:midas_s_75;	100	1408	KC683058.1.1481 Bacteria;Proteobacteria;Alphaproteobacteria;Rhizobiales;Rhizobiales Incertae Sedis;uncultured;uncultured bacterium	99.5	1478	26.2261	25.6875	0.329682	0	0	0.014149	0.00316672
Hjor_18-Q3-R7-51_MAXAC.079_sub.fa	JADJVW000000000	68	6608906	510391	97189.8	1083HQ	422_0	422_0	SPREPHQ	97.73	1.82	0	NA	1	1	d__Bacteria;p__Chloroflexota;c__Anaerolineae;o__Caldilineales;f__Caldilineaceae;g__Caldilinea;s__	ESV105.1425;tax=d:Bacteria,p:Chloroflexi,c:Anaerolineae,o:Caldilineales,f:Caldilineaceae,g:midas_g_105,s:midas_s_105;	96.4	1436	FPLM01004122.8.1488 Bacteria;Chloroflexi;Anaerolineae;Caldilineales;Caldilineaceae;uncultured;metagenome	96.1	1494	6.55056	8.36876	0.151711	0	0	0.0319241	0.010705
Hjor_18-Q3-R7-51_MAXAC.088.fa	JADJVX000000000	28	3828964	1073305	136749	1083HQ	541_0	541_0	SPREPHQ	95.68	2.7	66.67	NA	1	1	d__Bacteria;p__Actinobacteriota;c__Actinobacteria;o__Actinomycetales;f__Dermatophilaceae;g__GCA-2748155;s__	ESV476.1443;tax=d:Bacteria,p:Actinobacteria,c:Actinobacteria,o:Micrococcales,f:Intrasporangiaceae,g:Tetrasphaera,s:midas_s_5;	100	1443	FPLP01003717.15.1516 Bacteria;Actinobacteriota;Actinobacteria;Micrococcales;Intrasporangiaceae;Tetrasphaera;metagenome	99.7	1502	46.7432	27.4326	0.791267	0	0	0.012834	0.00312558
Hjor_18-Q3-R7-51_MAXAC.102_uni.fa	CP064995	1	1011181	1011181	1011181	1083HQ	2_0	2_0	SPREPHQ	68.98	0.93	0	CIRCULAR	1	1	d__Bacteria;p__Patescibacteria;c__Saccharimonadia;o__Saccharimonadales;f__Saccharimonadaceae;g__Saccharimonas;s__	ESV5657.1448;tax=d:Bacteria,p:Patescibacteria,c:Saccharimonadia,o:Saccharimonadales,f:midas_f_728,g:midas_g_5657,s:midas_s_5657;	92.3	1523	EF451622.1.1246 Bacteria;Patescibacteria;Saccharimonadia;Saccharimonadales;uncultured bacterium	97.1	1247	30.5951	40.1915	0.412186	0	1	0.00106205	0.000197799
Hjor_18-Q3-R7-51_MAXAC.114.fa	JADJVY000000000	32	3071735	360555	95991.7	1083HQ	104_1	104_1	NA	98.39	0.49	0	NA	1	1	d__Bacteria;p__Bacteroidota;c__Bacteroidia;o__Chitinophagales;f__Chitinophagaceae;g__Ferruginibacter;s__Ferruginibacter sp002381005	ESV11.1455;tax=d:Bacteria,p:Bacteroidetes,c:Bacteroidia,o:Chitinophagales,f:Chitinophagaceae,g:Ferruginibacter,s:midas_s_11;	99.2	1455	FPLP01005060.16.1528 Bacteria;Bacteroidota;Bacteroidia;Chitinophagales;Chitinophagaceae;Ferruginibacter;metagenome	99	1513	28.7277	8.75732	NA	0	0	0.0133359	0.00371208
Hjor_18-Q3-R7-51_MAXAC.115.fa	JADJVZ000000000	14	3778533	1523263	269895	1083HQ	538_0	538_0	SPREPHQ	96.11	2.85	62.5	NA	1	1	d__Bacteria;p__Actinobacteriota;c__Actinobacteria;o__Propionibacteriales;f__Propionibacteriaceae;g__Micropruina;s__	ESV1560.1439;tax=d:Bacteria,p:Actinobacteria,c:Actinobacteria,o:Propionibacteriales,f:Propionibacteriaceae,g:midas_g_49,s:midas_s_1560;	100	1439	AF281118.1.1472 Bacteria;Actinobacteriota;Actinobacteria;Propionibacteriales;Propionibacteriaceae;uncultured;unidentified bacterium sp. sbr-gs28	99.5	1473	41.2944	41.1123	1.65533	0	1	0.00800158	0.00176274
Kalu_18-Q3-R12-55_BAT3C.130.fa	JADJWA000000000	2	4069966	3656892	2034983	1083HQ	283_3	283_3	SPREPHQ	99.46	1.08	33.33	NA	1	1	d__Bacteria;p__Bacteroidota;c__Bacteroidia;o__Flavobacteriales;f__PHOS-HE28;g__PHOS-HE28;s__	ESV8789.1445;tax=d:Bacteria,p:Bacteroidetes,c:Bacteroidia,o:Flavobacteriales,f:NS9_marine_group,g:midas_g_225,s:midas_s_2313;	98.8	1445	FPLP01002663.16.1518 Bacteria;Bacteroidota;Bacteroidia;Flavobacteriales;NS9 marine group;metagenome	98.7	1503	29.7044	20.5124	0.404954	0	0	0.00734507	0.0017445
Kalu_18-Q3-R12-55_BAT3C.140.fa	JADJWB000000000	66	4959243	4245370	75140	1083HQ	243_0	243_0	SPREPHQ	97.62	3.41	0	NA	1	1	d__Bacteria;p__Planctomycetota;c__Phycisphaerae;o__UBA1845;f__Fen-1342;g__Fen-1342;s__	ESV1686.1501;tax=d:Bacteria,p:Planctomycetes,c:Phycisphaerae,o:mle1-8,f:midas_f_1686,g:midas_g_1686,s:midas_s_1686;	91.9	1501	AM490675.1.1555 Bacteria;Planctomycetota;Phycisphaerae;mle1-8;uncultured bacterium	94.1	1564	36.2898	26.7084	0.523093	0	1	0.0016523	0.000502623
Kalu_18-Q3-R12-55_BAT3C.173.fa	JADJWC000000000	4	4008261	1525402	1.00207e+06	1083HQ	57_0	57_0	SPREPHQ	98.6	1.12	0	NA	1	1	d__Bacteria;p__Bacteroidota;c__Ignavibacteria;o__Ignavibacteriales;f__Ignavibacteriaceae;g__;s__	ESV4078.1455;tax=d:Bacteria,p:Bacteroidetes,c:Ignavibacteria,o:Ignavibacteriales,f:PHOS-HE36,g:midas_g_179,s:midas_s_179;	93.3	1457	HQ014650.1.1499 Bacteria;Bacteroidota;Ignavibacteria;Ignavibacteriales;Ignavibacteriaceae;Ignavibacterium;uncultured bacterium	98.5	1500	9.94887	12.1325	0.137812	0	0	0.0138146	0.00295412
Kalu_18-Q3-R12-55_BAT3C.181.fa	JADJWD000000000	7	5174938	1299837	739277	1083HQ	391_0	391_0	SPREPHQ	97.51	2.1	33.33	NA	1	1	d__Bacteria;p__Proteobacteria;c__Gammaproteobacteria;o__Burkholderiales;f__Burkholderiaceae;g__Rubrivivax;s__	ESV8156.1451;tax=d:Bacteria,p:Proteobacteria,c:Gammaproteobacteria,o:Betaproteobacteriales,f:Burkholderiaceae,g:midas_g_81,s:midas_s_8156;	99	1451	HQ010838.1.1490 Bacteria;Proteobacteria;Gammaproteobacteria;Burkholderiales;Comamonadaceae;uncultured;uncultured bacterium	99.9	1490	106.148	35.9463	1.53234	0	0	0.00940071	0.00277222
Kalu_18-Q3-R12-55_BAT3C.186.fa	JADJWE000000000	10	5503990	2130107	550399	1083HQ	245_0	245_0	SPREPHQ	97.27	1.21	100	NA	2	2	d__Bacteria;p__Chloroflexota;c__Anaerolineae;o__SBR1031;f__A4b;g__OLB13;s__	ESV1091.1411;tax=d:Bacteria,p:Chloroflexi,c:Anaerolineae,o:SBR1031,f:A4b,g:OLB13,s:midas_s_1091;	94.3	1411	JZRA01000068.42655.44140 Bacteria;Chloroflexi;Anaerolineae;SBR1031;A4b;OLB13;Chloroflexi bacterium OLB13	98.5	1486	29.2828	17.7016	0.413211	0	1	0.0132714	0.00287044
Kalu_18-Q3-R12-55_BAT3C.19.fa	JADJWF000000000	11	4931823	902527	448348	1083HQ	315_0	315_0	SPREPHQ	97.27	3.38	0	NA	1	1	d__Bacteria;p__Verrucomicrobiota;c__Verrucomicrobiae;o__Pedosphaerales;f__UBA9464;g__;s__	ESV5504.1475;tax=d:Bacteria,p:Verrucomicrobia,c:Verrucomicrobiae,o:Pedosphaerales,f:Pedosphaeraceae,g:midas_g_5504,s:midas_s_5504;	88.6	1480	FPLS01051725.16.1237 Bacteria;Verrucomicrobiota;Verrucomicrobiae;Pedosphaerales;Pedosphaeraceae;uncultured;metagenome	90.5	1228	13.1381	9.31563	0.186846	1	0	0.0133652	0.00344453
Kalu_18-Q3-R12-55_BAT3C.197.fa	JADJWG000000000	4	4381922	1838652	1.09548e+06	1083HQ	250_0	250_0	SPREPHQ	94.32	0	0	NA	1	1	d__Bacteria;p__Planctomycetota;c__Phycisphaerae;o__UBA1845;f__Fen-1342;g__Fen-1342;s__	ESV1686.1501;tax=d:Bacteria,p:Planctomycetes,c:Phycisphaerae,o:mle1-8,f:midas_f_1686,g:midas_g_1686,s:midas_s_1686;	93.3	1501	GQ844330.1.1540 Bacteria;Planctomycetota;Phycisphaerae;mle1-8;uncultured bacterium	93.4	1540	18.5368	14.639	0.267206	0	2	0.00160966	0.000440794
Kalu_18-Q3-R12-55_BAT3C.2_fly.fa	CP064996	1	943189	943189	943189	1083HQ	34_0	34_0	SPREPHQ	69.62	0	0	CIRCULAR	1	1	d__Bacteria;p__Patescibacteria;c__Doudnabacteria;o__UBA920;f__UBA920;g__UBA920;s__	ESV2773.1377;tax=d:Bacteria,p:Patescibacteria,c:Berkelbacteria,o:midas_o_2773,f:midas_f_2773,g:midas_g_2773,s:midas_s_2773;	74.5	1395	JN038719.1.1426 Bacteria;Patescibacteria;Parcubacteria;uncultured bacterium	95.7	1426	21.2674	23.445	0.317565	0	1	0.0091182	0.00147616
Kalu_18-Q3-R12-55_BAT3C.208.fa	JADJWH000000000	8	3021994	1521596	377749	1083HQ	340_0	340_0	SPREPHQ	96.8	2.82	92	NA	1	1	d__Bacteria;p__Proteobacteria;c__Gammaproteobacteria;o__SZUA-140;f__SZUA-140;g__;s__	ESV2822.1468;tax=d:Bacteria,p:Proteobacteria,c:Gammaproteobacteria,o:Ectothiorhodospirales,f:Thioalkalispiraceae,g:Thioalkalispira,s:midas_s_2822;	98.8	1469	LN570515.1.1381 Bacteria;Proteobacteria;Gammaproteobacteria;Ectothiorhodospirales;Thioalkalispiraceae;uncultured;uncultured bacterium	98.8	1382	28.1767	16.3354	0.368763	1	0	0.0287456	0.00729495
Kalu_18-Q3-R12-55_BAT3C.226.fa	JADJWI000000000	8	3805121	1386829	475640	1083HQ	226_0	226_0	SPREPHQ	95.73	4.75	42.86	NA	1	1	d__Bacteria;p__Acidobacteriota;c__Blastocatellia;o__Pyrinomonadales;f__Pyrinomonadaceae;g__OLB17;s__	ESV3417.1445;tax=d:Bacteria,p:Acidobacteria,c:Blastocatellia_Subgroup_4,o:Blastocatellales,f:Blastocatellaceae,g:Stenotrophobacter,s:midas_s_3417;	94.7	1445	JQ824915.1.1479 Bacteria;Acidobacteriota;Blastocatellia;Blastocatellales;Blastocatellaceae;uncultured;uncultured bacterium	99.5	1479	17.0066	17.0321	0.231256	0	0	0.0184221	0.00304532
Kalu_18-Q3-R12-55_BAT3C.229.fa	JADJWJ000000000	23	4577903	567449	199039	1083HQ	403_0	403_0	SPREPHQ	97.57	1.07	0	NA	2	2	d__Bacteria;p__Proteobacteria;c__Gammaproteobacteria;o__Burkholderiales;f__Palsa-1005;g__PALSA-1003;s__	ESV4072.1467;tax=d:Bacteria,p:Proteobacteria,c:Gammaproteobacteria,o:Betaproteobacteriales,f:SC-I-84,g:midas_g_1341,s:midas_s_4072;	100	1467	FPLP01012376.2.1441 Bacteria;Proteobacteria;Gammaproteobacteria;Burkholderiales;SC-I-84;metagenome	97.1	1445	17.4662	12.0209	0.324101	0	0	0.0278869	0.00940478
Kalu_18-Q3-R12-55_BAT3C.239.fa	JADJWK000000000	4	6224382	2861678	1.5561e+06	1083HQ	554_0	554_0	SPREPHQ	96.58	4.42	0	NA	1	1	d__Bacteria;p__Cyanobacteria;c__Vampirovibrionia;o__Obscuribacterales;f__;g__;s__	ESV2716.1414;tax=d:Bacteria,p:Cyanobacteria,c:Melainabacteria,o:Obscuribacterales,f:midas_f_1393,g:Ca_Obscuribacter,s:midas_s_2716;	91.1	1433	AF280849.1.1505 Bacteria;Cyanobacteria;Vampirivibrionia;Obscuribacterales;Obscuribacteraceae;uncultured bacterium mle1-12	96.2	1505	23.6995	18.7831	0.343369	0	1	0.00259873	0.000701276
Kalu_18-Q3-R12-55_BAT3C.261.fa	JADJWL000000000	29	6412234	1098693	221112	1083HQ	194_0	194_0	SPREPHQ	97.37	0	0	NA	1	1	d__Bacteria;p__Acidobacteriota;c__Acidobacteriae;o__Bryobacterales;f__Bryobacteraceae;g__;s__	ESV7865.1419;tax=d:Bacteria,p:Acidobacteria,c:Acidobacteriia,o:Solibacterales,f:Solibacteraceae_Subgroup_3,g:Elev-16S-1166,s:midas_s_7865;	94.4	1423	JF265992.1.1324 Bacteria;Acidobacteriota;Acidobacteriae;Bryobacterales;Bryobacteraceae;Bryobacter;uncultured bacterium	94.9	1324	14.2303	9.26592	0.203368	1	0	0.0062068	0.0016123
Kalu_18-Q3-R12-55_BAT3C.268.fa	JADJWM000000000	21	4391464	1104336	209117	1083HQ	229_0	229_0	SPREPHQ	95.73	4.61	71.43	NA	1	1	d__Bacteria;p__Acidobacteriota;c__Blastocatellia;o__Pyrinomonadales;f__Pyrinomonadaceae;g__OLB17;s__	ESV3417.1445;tax=d:Bacteria,p:Acidobacteria,c:Blastocatellia_Subgroup_4,o:Blastocatellales,f:Blastocatellaceae,g:Stenotrophobacter,s:midas_s_3417;	95.3	1445	GQ487927.1.1485 Bacteria;Acidobacteriota;Blastocatellia;Blastocatellales;Blastocatellaceae;Stenotrophobacter;uncultured bacterium	99.1	1485	16.3754	16.5577	0.224568	0	0	0.0337355	0.00632181
Kalu_18-Q3-R12-55_BAT3C.288.fa	JADJWN000000000	24	4006039	550091	166918	1083HQ	132_0	132_0	SPREPHQ	90.26	0.25	0	NA	2	2	d__Bacteria;p__Bacteroidota;c__Bacteroidia;o__Chitinophagales;f__Saprospiraceae;g__;s__	ESV1491.1443;tax=d:Bacteria,p:Bacteroidetes,c:Bacteroidia,o:Chitinophagales,f:Saprospiraceae,g:midas_g_1328,s:midas_s_1328;	96.6	1445	JQ727655.1.1388 Bacteria;Bacteroidota;Bacteroidia;Chitinophagales;Saprospiraceae;uncultured;uncultured bacterium	98.7	1388	6.70925	7.32567	0.121319	0	0	0.00274887	0.000782883
Kalu_18-Q3-R12-55_BAT3C.337.fa	JADJWO000000000	9	2554979	2328424	283887	1083HQ	409_0	409_0	SPREPHQ	97.38	3.1	83.33	NA	2	2	d__Bacteria;p__Proteobacteria;c__Gammaproteobacteria;o__Burkholderiales;f__Gallionellaceae;g__Gallionella;s__	ESV1200.1462;tax=d:Bacteria,p:Proteobacteria,c:Gammaproteobacteria,o:Betaproteobacteriales,f:Gallionellaceae,g:Gallionella,s:midas_s_1200;	96.4	1462	JQ279027.1.1498 Bacteria;Proteobacteria;Gammaproteobacteria;Burkholderiales;Gallionellaceae;uncultured;uncultured beta proteobacterium	97.1	1498	124.203	36.9556	1.76041	0	0	0.00438583	0.000961033
Kalu_18-Q3-R12-55_BAT3C.355.fa	JADJWP000000000	2	3793765	3357313	1.89688e+06	1083HQ	227_0	227_0	SPREPHQ	95.73	1.76	0	NA	1	1	d__Bacteria;p__Acidobacteriota;c__Blastocatellia;o__Pyrinomonadales;f__Pyrinomonadaceae;g__OLB17;s__OLB17 sp002333435	ESV3417.1445;tax=d:Bacteria,p:Acidobacteria,c:Blastocatellia_Subgroup_4,o:Blastocatellales,f:Blastocatellaceae,g:Stenotrophobacter,s:midas_s_3417;	96.8	1445	KJ783096.1.1483 Bacteria;Acidobacteriota;Blastocatellia;Blastocatellales;Blastocatellaceae;uncultured;uncultured bacterium	97.6	1484	35.2668	35.2337	0.5118	0	0	0.00113074	0.000273002
Kalu_18-Q3-R12-55_BAT3C.357.fa	JADJWQ000000000	6	9030949	4121898	1.50516e+06	1083HQ	496_0	496_0	SPREPHQ	94.89	4.55	0	NA	2	2	d__Bacteria;p__Planctomycetota;c__UBA1135;o__UBA2386;f__UBA2386;g__;s__	ESV2663.1483;tax=d:Bacteria,p:Planctomycetes,c:OM190,o:midas_o_2104,f:midas_f_2104,g:midas_g_2663,s:midas_s_2663;	92	1484	FJ516881.1.1523 Bacteria;Planctomycetota;OM190;uncultured Planctomycetales bacterium	93.4	1527	26.9136	12.5971	0.369956	1	0	0.00520687	0.00221076
Kalu_18-Q3-R12-55_BAT3C.359.fa	JADJWR000000000	4	3642430	1467960	910608	1083HQ	361_0	361_0	SPREPHQ	90.09	0	0	NA	1	1	d__Bacteria;p__Proteobacteria;c__Gammaproteobacteria;o__Burkholderiales;f__Burkholderiaceae;g__;s__	ESV7161.1453;tax=d:Bacteria,p:Proteobacteria,c:Gammaproteobacteria,o:Betaproteobacteriales,f:Burkholderiaceae,g:midas_g_3003,s:midas_s_7161;	96.1	1458	FJ517123.1.1490 Bacteria;Proteobacteria;Gammaproteobacteria;Burkholderiales;Sutterellaceae;uncultured;uncultured beta proteobacterium	99.5	1496	39.4988	28.8866	0.56115	0	0	0.012325	0.00382614
Kalu_18-Q3-R12-55_BAT3C.361.fa	JADJWS000000000	7	4139007	2313745	591287	1083HQ	193_0	193_0	SPREPHQ	93.64	2.91	25	NA	1	1	d__Bacteria;p__Chloroflexota;c__Anaerolineae;o__Anaerolineales;f__envOPS12;g__UBA12294;s__	ESV3088.1432;tax=d:Bacteria,p:Chloroflexi,c:Anaerolineae,o:Anaerolineales,f:Anaerolineaceae,g:Ca_Villigracilis,s:midas_s_3088;	96.4	1434	CXWJ01001556.674.2166 Bacteria;Chloroflexi;Anaerolineae;Anaerolineales;Anaerolineaceae;UTCFX1;wastewater metagenome	99.8	1493	43.8158	30.8546	0.581074	0	1	0.0159943	0.00320464
Kalu_18-Q3-R12-55_BAT3C.58.fa	JADJWT000000000	2	4368031	4313736	2.18402e+06	1083HQ	112_0	112_0	SPREPHQ	97.77	2.79	16.67	NA	1	1	d__Bacteria;p__Bacteroidota;c__Ignavibacteria;o__Ignavibacteriales;f__Melioribacteraceae;g__GCA-2746605;s__	ESV8553.1454;tax=d:Bacteria,p:Bacteroidetes,c:Ignavibacteria,o:Ignavibacteriales,f:Melioribacteraceae,g:IheB3-7,s:midas_s_1841;	98.9	1454	FPLP01006232.1.1418 Bacteria;Bacteroidota;Ignavibacteria;Ignavibacteriales;Melioribacteraceae;IheB3-7;metagenome	98.1	1418	17.042	19.0637	0.243293	0	0	0.00075229	0.000209816
Kalu_18-Q3-R12-55_BAT3C.68.fa	JADJWU000000000	3	3188241	1594851	1062747	1083HQ	316_0	316_0	SPREPHQ	98.86	0	0	NA	1	1	d__Bacteria;p__Planctomycetota;c__Phycisphaerae;o__Phycisphaerales;f__SM1A02;g__UBA2402;s__	ESV7383.1405;tax=d:Bacteria,p:Planctomycetes,c:Phycisphaerae,o:Phycisphaerales,f:Phycisphaeraceae,g:SM1A02,s:midas_s_7383;	93.4	1408	LC192362.1.1412 Bacteria;Planctomycetota;Phycisphaerae;Phycisphaerales;Phycisphaeraceae;SM1A02;uncultured anaerobic ammonium-oxidizing bacterium	98.5	1413	57.9356	32.4848	1.41412	1	1	0.000885258	0.00021911
Kalu_18-Q3-R12-55_BAT3C.8.fa	JADJWV000000000	3	3821971	2931614	1.27399e+06	1083HQ	143_0	143_0	SPREPHQ	99.01	0	0	NA	2	1	d__Bacteria;p__Bacteroidota;c__Bacteroidia;o__Chitinophagales;f__Saprospiraceae;g__UBA3362;s__	ESV862.1456;tax=d:Bacteria,p:Bacteroidetes,c:Bacteroidia,o:Chitinophagales,f:Saprospiraceae,g:midas_g_6,s:midas_s_862;	95.3	1462	KM210540.1.1501 Bacteria;Bacteroidota;Bacteroidia;Chitinophagales;Saprospiraceae;uncultured;bacterium enrichment culture clone SRAO_34	96.8	1501	125.947	131.018	2.01456	0	0	0.00198665	0.000574993
Kalu_18-Q3-R12-55_BATAC.116.fa	JADJWW000000000	23	9405335	1762828	408928	1083HQ	465_0	465_0	SPREPHQ	92.69	3.25	20	NA	1	1	d__Bacteria;p__Myxococcota;c__Polyangia;o__Polyangiales;f__Polyangiaceae;g__;s__	ESV6744.1479;tax=d:Bacteria,p:Proteobacteria,c:Deltaproteobacteria,o:Myxococcales,f:BIrii41,g:midas_g_3573,s:midas_s_6744;	98.9	1479	HQ640632.1.1414 Bacteria;Myxococcota;Polyangia;Polyangiales;BIrii41;uncultured bacterium	99.9	1414	19.0403	12.9379	0.358606	0	1	0.00420523	0.00133887
Kalu_18-Q3-R12-55_BATAC.22.fa	JADJWX000000000	31	6394108	916908	206262	1083HQ	65_0	65_0	SPREPHQ	95.99	1.49	0	NA	2	2	d__Bacteria;p__Bacteroidota;c__Bacteroidia;o__Chitinophagales;f__Saprospiraceae;g__;s__	ESV1762.1447;tax=d:Bacteria,p:Bacteroidetes,c:Bacteroidia,o:Chitinophagales,f:Saprospiraceae,g:midas_g_1409,s:midas_s_1409;	92.8	1451	KC238343.1.1493 Bacteria;Bacteroidota;Bacteroidia;Chitinophagales;Saprospiraceae;uncultured;uncultured bacterium	91	1499	10.4958	8.68572	0.22354	0	0	0.00826431	0.00208916
Kalu_18-Q3-R12-55_BATAC.288.fa	JADJWY000000000	33	4975101	940862	150761	1083HQ	21_0	21_0	SPREPHQ	98.8	2.91	64.71	NA	4	4	d__Bacteria;p__Proteobacteria;c__Gammaproteobacteria;o__Pseudomonadales;f__Oleiphilaceae;g__;s__	ESV8883.1455;tax=d:Bacteria,p:Proteobacteria,c:Gammaproteobacteria,o:Oceanospirillales,f:Hahellaceae,g:Hahella,s:midas_s_979;	97.9	1457	KT835501.1.1499 Bacteria;Proteobacteria;Gammaproteobacteria;Oceanospirillales;Hahellaceae;Hahella;uncultured bacterium	96.5	1501	15.688	12.6123	0.223106	1	0	0.00631686	0.0011988
Kalu_18-Q3-R12-55_BATAC.336.fa	JADJWZ000000000	41	4193580	388707	102282	1083HQ	44_1	44_1	SPREPHQ	94.81	3.01	100	NA	1	1	d__Bacteria;p__Bacteroidota;c__Ignavibacteria;o__SJA-28;f__B-1AR;g__UBA2330;s__	ESV2152.1442;tax=d:Bacteria,p:Bacteroidetes,c:Ignavibacteria,o:SJA-28,f:midas_f_31,g:midas_g_31,s:midas_s_2152;	99.7	1442	HE650035.1.1353 Bacteria;Bacteroidota;SJA-28;uncultured bacterium	99.6	1353	9.70852	11.3567	0.115261	0	0	0.0378366	0.00918206
Kalu_18-Q3-R12-55_BATAC.47.fa	JADJXA000000000	29	6811151	1054204	234867	1083HQ	209_0	209_0	SPREPHQ	97.27	3.82	0	NA	1	1	d__Bacteria;p__Chloroflexota;c__Anaerolineae;o__Promineofilales;f__Promineofilaceae;g__GCA-2746795;s__	ESV461.1427;tax=d:Bacteria,p:Chloroflexi,c:Anaerolineae,o:Ardenticatenales,f:Ca_Promineofilaceae,g:midas_g_461,s:midas_s_461;	98.9	1427	FPLP01004046.106.1591 Bacteria;Chloroflexi;Anaerolineae;Ardenticatenales;uncultured;metagenome	98.9	1486	13.0289	9.43474	0.182757	0	1	0.0215229	0.00569537
Kalu_18-Q3-R12-55_BATAC.81.fa	JADJXB000000000	48	4652278	512995	96922.5	1083HQ	321_1	321_3	NA	92.3	2.84	36.36	NA	2	1	d__Bacteria;p__Proteobacteria;c__Gammaproteobacteria;o__Pseudomonadales;f__UBA5518;g__UBA5518;s__	ESV5887.1455;tax=d:Bacteria,p:Proteobacteria,c:Gammaproteobacteria,o:Cellvibrionales,f:Spongiibacteraceae,g:BD1-7_clade,s:midas_s_263;	99.9	1455	FPLP01001147.11.1523 Bacteria;Proteobacteria;Gammaproteobacteria;Cellvibrionales;Spongiibacteraceae;BD1-7 clade;metagenome	87.9	1535	10.0541	7.79397	NA	1	0	0.0363232	0.0120798
Kalu_18-Q3-R12-55_MAXAC.026.fa	JADJXC000000000	17	3255792	1430865	191517	1083HQ	516_1	516_1	NA	98.37	0.73	0	NA	1	1	d__Bacteria;p__Proteobacteria;c__Alphaproteobacteria;o__Sphingomonadales;f__Sphingomonadaceae;g__Ga0077559;s__	ESV353.1409;tax=d:Bacteria,p:Proteobacteria,c:Alphaproteobacteria,o:Sphingomonadales,f:Sphingomonadaceae,g:midas_g_59,s:midas_s_353;	99.8	1409	KC683252.1.1482 Bacteria;Proteobacteria;Alphaproteobacteria;Sphingomonadales;Sphingomonadaceae;uncultured;uncultured bacterium	99.3	1480	15.8605	12.0572	NA	0	0	0.011295	0.00286387
Kalu_18-Q3-R12-55_MAXAC.032.fa	JADJXD000000000	6	5700199	5524299	950033	1083HQ	144_0	144_0	SPREPHQ	99.01	1.73	25	NA	2	2	d__Bacteria;p__Bacteroidota;c__Bacteroidia;o__Chitinophagales;f__Saprospiraceae;g__;s__	ESV4712.1440;tax=d:Bacteria,p:Bacteroidetes,c:Bacteroidia,o:Chitinophagales,f:Saprospiraceae,g:midas_g_351,s:midas_s_4056;	95.4	1444	DQ521498.1.1440 Bacteria;Bacteroidota;Bacteroidia;Chitinophagales;Saprospiraceae;uncultured;uncultured bacterium	95.3	1444	31.9858	35.6459	0.46535	0	0	0.000627048	0.000144963
Kalu_18-Q3-R12-55_MAXAC.049_cln.fa	CP064997	1	3299314	3299314	3299314	1083HQ	461_0	461_0	SPREPHQ	98.29	2.14	0	CIRCULAR	1	1	d__Bacteria;p__Actinobacteriota;c__Acidimicrobiia;o__Microtrichales;f__Ilumatobacteraceae;g__;s__	ESV462.1443;tax=d:Bacteria,p:Actinobacteria,c:Acidimicrobiia,o:Microtrichales,f:Ilumatobacteraceae,g:midas_g_462,s:midas_s_462;	97.5	1444	HQ640645.1.1382 Bacteria;Actinobacteriota;Acidimicrobiia;Microtrichales;Ilumatobacteraceae;uncultured;uncultured bacterium	97.2	1383	25.9365	17.3592	0.499262	0	1	0.00874904	0.00240881
Kalu_18-Q3-R12-55_MAXAC.052_cln.fa	CP064998	1	916044	916044	916044	1083HQ	164_0	164_0	SPREPHQ	70.3	0.99	0	CIRCULAR	1	1	d__Bacteria;p__Patescibacteria;c__Saccharimonadia;o__UBA4664;f__;g__;s__	ESV6328.1443;tax=d:Bacteria,p:Patescibacteria,c:Saccharimonadia,o:Saccharimonadales,f:midas_f_5391,g:midas_g_6328,s:midas_s_6328;	98.6	1443	HE647661.1.1352 Bacteria;Patescibacteria;Saccharimonadia;Saccharimonadales;uncultured bacterium	98.4	1352	16.8532	15.5732	0.242036	0	0	0.000850305	0.000254839
Kalu_18-Q3-R12-55_MAXAC.061.fa	JADJXE000000000	9	3786270	3633663	420697	1083HQ	462_0	462_0	SPREPHQ	96.58	2.14	0	NA	1	1	d__Bacteria;p__Actinobacteriota;c__Acidimicrobiia;o__Microtrichales;f__;g__;s__	ESV5292.1446;tax=d:Bacteria,p:Actinobacteria,c:Acidimicrobiia,o:IMCC26256,f:midas_f_2,g:midas_g_4307,s:midas_s_5292;	94.1	1447	FPLP01003317.11.1251 Bacteria;Actinobacteriota;Acidimicrobiia;Microtrichales;Microtrichaceae;uncultured;metagenome	94.4	1241	26.61	16.2411	0.377928	0	1	0.0056191	0.00198066
Kalu_18-Q3-R12-55_MAXAC.064.fa	JADJXF000000000	42	3749262	512408	89268.1	1083HQ	285_0	285_0	SPREPHQ	90.41	1.61	0	NA	1	1	d__Bacteria;p__Bacteroidota;c__Bacteroidia;o__Flavobacteriales;f__PHOS-HE28;g__PHOS-HE28;s__	ESV7086.1445;tax=d:Bacteria,p:Bacteroidetes,c:Bacteroidia,o:Flavobacteriales,f:NS9_marine_group,g:midas_g_385,s:midas_s_4553;	97.9	1445	FPLM01003183.13.1260 Bacteria;Bacteroidota;Bacteroidia;Flavobacteriales;NS9 marine group;metagenome	97.5	1248	9.87219	8.18265	0.221235	0	0	0.0106757	0.00297995
Kalu_18-Q3-R12-55_MAXAC.067_cln.fa	CP064999	1	5966411	5966411	5966411	1083HQ	17_0	17_0	SPREPHQ	99.01	0.99	0	CIRCULAR	2	2	d__Bacteria;p__Bacteroidota;c__Bacteroidia;o__Chitinophagales;f__UBA2359;g__UBA2359;s__	ESV3161.1446;tax=d:Bacteria,p:Bacteroidetes,c:Bacteroidia,o:Chitinophagales,f:37-13,g:midas_g_1195,s:midas_s_1195;	96.9	1447	FPLP01001540.20.1413 Bacteria;Bacteroidota;Bacteroidia;Chitinophagales;37-13;metagenome	96.3	1395	20.772	22.4895	0.300327	0	0	0.000282443	7.49e-05
Kalu_18-Q3-R12-55_MAXAC.076.fa	JADJXG000000000	3	3785269	3678718	1.26176e+06	1083HQ	148_0	148_0	SPREPHQ	99.01	0.5	100	NA	2	1	d__Bacteria;p__Bacteroidota;c__Bacteroidia;o__Chitinophagales;f__Saprospiraceae;g__UBA3362;s__	ESV321.1460;tax=d:Bacteria,p:Bacteroidetes,c:Bacteroidia,o:Chitinophagales,f:Saprospiraceae,g:midas_g_321,s:midas_s_321;	98.6	1460	GQ396874.1.1502 Bacteria;Bacteroidota;Bacteroidia;Chitinophagales;Saprospiraceae;uncultured;uncultured bacterium	98.6	1502	62.4677	68.6043	0.906724	0	0	0.00015271	5.97e-05
Kalu_18-Q3-R12-55_MAXAC.077.fa	JADJXH000000000	5	4352397	2282762	870479	1083HQ	280_0	280_0	SPREPHQ	99.28	1.08	50	NA	1	1	d__Bacteria;p__Bacteroidota;c__Bacteroidia;o__Flavobacteriales;f__PHOS-HE28;g__PHOS-HE28;s__	ESV3186.1446;tax=d:Bacteria,p:Bacteroidetes,c:Bacteroidia,o:Flavobacteriales,f:NS9_marine_group,g:midas_g_3186,s:midas_s_3186;	99.2	1446	FPLP01012035.1.1502 Bacteria;Bacteroidota;Bacteroidia;Flavobacteriales;NS9 marine group;metagenome	99.1	1503	247.71	197.46	3.67748	0	0	0.00124809	0.000306926
Kalu_18-Q3-R12-55_MAXAC.078_cln.fa	CP065000	1	3393545	3393545	3393545	1083HQ	228_0	228_0	SPREPHQ	95.73	1.71	0	CIRCULAR	1	1	d__Bacteria;p__Acidobacteriota;c__Blastocatellia;o__Pyrinomonadales;f__Pyrinomonadaceae;g__OLB17;s__	ESV1391.1443;tax=d:Bacteria,p:Acidobacteria,c:Blastocatellia_Subgroup_4,o:Blastocatellales,f:Blastocatellaceae,g:JGI_0001001-H03,s:midas_s_518;	95.9	1443	KT361136.1.1509 Bacteria;Acidobacteriota;Blastocatellia;Blastocatellales;Blastocatellaceae;JGI 0001001-H03;uncultured bacterium	99.3	1510	31.3824	31.0414	0.820333	0	0	0.000775384	0.000194939
Kalu_18-Q3-R12-55_MAXAC.082.fa	JADJXI000000000	20	4049195	898038	202460	1083HQ	69_0	69_0	SPREPHQ	98.57	0.95	0	NA	1	2	d__Bacteria;p__Bacteroidota;c__Bacteroidia;o__AKYH767;f__b-17BO;g__;s__	ESV5378.1444;tax=d:Bacteria,p:Bacteroidetes,c:Bacteroidia,o:Sphingobacteriales,f:env.OPS_17,g:midas_g_3487,s:midas_s_5378;	92	1444	FPLP01002596.6.1343 Bacteria;Bacteroidota;Bacteroidia;Sphingobacteriales;env.OPS 17;metagenome	97.4	1338	22.6659	12.6295	0.347673	0	1	0.000600751	0.000161158
Kalu_18-Q3-R12-55_MAXAC.091.fa	JADJXJ000000000	5	3594881	2604525	718976	1083HQ	59_0	59_0	SPREPHQ	97.31	2.42	66.67	NA	3	3	d__Bacteria;p__Bacteroidota;c__Bacteroidia;o__Bacteroidales;f__F082;g__UBA6192;s__	ESV7951.1446;tax=d:Bacteria,p:Bacteroidetes,c:Bacteroidia,o:Sphingobacteriales,f:Lentimicrobiaceae,g:midas_g_362,s:midas_s_5396;	90.9	1447	AY548930.1.1487 Bacteria;Bacteroidota;Bacteroidia;Sphingobacteriales;Lentimicrobiaceae;Lentimicrobium;uncultured bacterium	98.3	1487	17.6878	16.4219	0.254405	0	0	0.00086216	0.000184279
Kalu_18-Q3-R12-55_MAXAC.106v2.fa	JADJXK000000000	2	8146679	5946219	4.07334e+06	1083HQ	211_0	211_0	SPREPHQ	97.27	4.73	0	NA	1	1	d__Bacteria;p__Chloroflexota;c__Anaerolineae;o__Promineofilales;f__Promineofilaceae;g__GCA-2699125;s__	ESV1731.1425;tax=d:Bacteria,p:Chloroflexi,c:Anaerolineae,o:Ardenticatenales,f:Ca_Promineofilaceae,g:midas_g_461,s:midas_s_1196;	99.6	1425	JN038290.1.1467 Bacteria;Chloroflexi;Anaerolineae;Ardenticatenales;uncultured;uncultured Anaerolineaceae bacterium	99.6	1467	39.0655	34.7462	0.559801	0	1	0.00257845	0.000584338
Kalu_18-Q3-R12-55_MAXAC.107.fa	JADJXL000000000	28	11097727	1388571	396347	1083HQ	489_0	489_0	SPREPHQ	94.19	4.15	11.76	NA	2	2	d__Bacteria;p__Myxococcota;c__Polyangia;o__Polyangiales;f__Polyangiaceae;g__;s__	ESV5925.1479;tax=d:Bacteria,p:Proteobacteria,c:Deltaproteobacteria,o:Myxococcales,f:Polyangiaceae,g:Polyangium,s:midas_s_5925;	97.8	1479	AF280858.1.1549 Bacteria;Myxococcota;Polyangia;Polyangiales;Polyangiaceae;Polyangium;uncultured bacterium mle1-29	95.7	1549	24.0387	18.0068	0.356338	0	1	0.0125622	0.00314795
Kalu_18-Q3-R12-55_MAXAC.123.fa	JADJXM000000000	37	5835500	626479	157716	1083HQ	240_0	240_0	SPREPHQ	91.45	4.27	50	NA	1	1	d__Bacteria;p__Acidobacteriota;c__Blastocatellia;o__Pyrinomonadales;f__;g__;s__	ESV3163.1444;tax=d:Bacteria,p:Acidobacteria,c:Blastocatellia_Subgroup_4,o:11-24,f:midas_f_1424,g:midas_g_1424,s:midas_s_3163;	99.6	1444	KJ782783.1.1483 Bacteria;Acidobacteriota;Blastocatellia;11-24;uncultured bacterium	98.9	1483	13.9704	11.1246	0.427189	0	0	0.0104246	0.00271711
Kalu_18-Q3-R12-55_MAXAC.127v2.fa	CP065001	1	4601368	4601368	4601368	1083HQ	56_0	56_0	SPREPHQ	98.88	0.56	0	CIRCULAR	1	1	d__Bacteria;p__Bacteroidota;c__Ignavibacteria;o__Ignavibacteriales;f__Ignavibacteriaceae;g__;s__	ESV3574.1467;tax=d:Bacteria,p:Bacteroidetes,c:Ignavibacteria,o:Ignavibacteriales,f:PHOS-HE36,g:midas_g_179,s:midas_s_1255;	93.5	1467	FPLP01010653.2.1358 Bacteria;Bacteroidota;Ignavibacteria;Ignavibacteriales;PHOS-HE36;metagenome	97.1	1357	45.2423	50.4354	0.650967	0	0	0.000271314	5.45e-05
Kalu_18-Q3-R12-55_MAXAC.131.fa	JADJXN000000000	14	2452426	581337	175173	1083HQ	197_0	197_0	SPREPHQ	95.09	1.79	0	NA	1	1	d__Bacteria;p__Bdellovibrionota;c__Bdellovibrionia;o__;f__;g__;s__	ESV8914.1436;tax=d:Bacteria,p:Proteobacteria,c:Deltaproteobacteria,o:Bdellovibrionales,f:Bdellovibrionaceae,g:Bdellovibrio,s:midas_s_8914;	86.9	1469	HQ114176.1.1473 Bacteria;Bdellovibrionota;Bdellovibrionia;Bdellovibrionales;Bdellovibrionaceae;Bdellovibrio;uncultured bacterium	89.8	1476	14.223	8.30619	0.207418	1	1	0.00364735	0.000724238
Kalu_18-Q3-R12-55_MAXAC.132v2.fa	JADJXO000000000	13	3855297	1257279	296561	1083HQ	448_0	448_0	SPREPHQ	95.68	4.6	0	NA	1	1	d__Bacteria;p__Nitrospirota;c__Nitrospiria;o__Nitrospirales;f__Nitrospiraceae;g__Nitrospira;s__	ESV2814.1461;tax=d:Bacteria,p:Nitrospirae,c:Nitrospira,o:Nitrospirales,f:Nitrospiraceae,g:Nitrospira,s:Ca_Nitrospira_nitrosa;	99.7	1461	FN687453.1.1531 Bacteria;Nitrospirota;Nitrospiria;Nitrospirales;Nitrospiraceae;Nitrospira;uncultured bacterium	98.8	1531	15.34	12.408	0.394426	0	0	0.0222766	0.005166
Kalu_18-Q3-R12-55_MAXAC.141_sub.fa	JADJXP000000000	3	3307481	2245284	1.10249e+06	1083HQ	238_0	238_0	SPREPHQ	97.44	0.85	0	NA	1	1	d__Bacteria;p__Acidobacteriota;c__Blastocatellia;o__Pyrinomonadales;f__Pyrinomonadaceae;g__OLB17;s__	ESV1204.1443;tax=d:Bacteria,p:Acidobacteria,c:Blastocatellia_Subgroup_4,o:Blastocatellales,f:Blastocatellaceae,g:JGI_0001001-H03,s:midas_s_1204;	96	1445	JF828759.1.1483 Bacteria;Acidobacteriota;Blastocatellia;Blastocatellales;Blastocatellaceae;JGI 0001001-H03;uncultured bacterium	98.8	1484	33.8183	33.131	0.486938	0	0	0.00202611	0.000352029
Kalu_18-Q3-R12-55_MAXAC.148.fa	JADJXQ000000000	27	3795985	704999	140592	1083HQ	429_0	429_0	SPREPHQ	93.65	1	0	NA	1	1	d__Bacteria;p__Proteobacteria;c__Alphaproteobacteria;o__Rhodospirillales_A;f__2-12-FULL-67-15;g__;s__	ESV4062.1415;tax=d:Bacteria,p:Proteobacteria,c:Alphaproteobacteria,o:Rhodospirillales,f:Rhodopirillaceae,g:Defluviicoccus,s:midas_s_3306;	92.2	1428	GU118843.1.1415 Bacteria;Proteobacteria;Alphaproteobacteria;Defluviicoccales;Defluviicoccaceae;Defluviicoccus;uncultured bacterium	96.6	1427	11.2018	8.44276	0.212066	0	0	0.0223891	0.00818936
Kalu_18-Q3-R12-55_MAXAC.169.fa	JADJXR000000000	3	4441019	4352953	1.48034e+06	1083HQ	439_0	439_0	SPREPHQ	98.91	2.2	0	NA	1	1	d__Bacteria;p__Bacteroidota;c__Kapabacteria;o__OLB7;f__OLB7;g__OLB7;s__OLB7 sp001567195	ESV8867.1421;tax=d:Bacteria,p:Bacteroidetes,c:Ignavibacteria,o:OPB56,f:midas_f_93,g:midas_g_8867,s:midas_s_8867;	99.9	1421	KT182587.1.1460 Bacteria;Bacteroidota;Kapabacteria;Kapabacteriales;uncultured Chlorobiales bacterium	99.6	1460	17.3601	14.942	0.248767	0	0	0.0011441	0.000313694
Kalu_18-Q3-R12-55_MAXAC.182_cln.fa	CP065002	1	1274238	1274238	1274238	1083HQ	32_0	32_0	SPREPHQ	59.88	0	0	CIRCULAR	1	1	d__Bacteria;p__Patescibacteria;c__Microgenomatia;o__GWA2-44-7;f__UBA8517;g__;s__	NA	NA	NA	AY592644.1.1214 Bacteria;Patescibacteria;Microgenomatia;Candidatus Woesebacteria;uncultured bacterium	76.1	1332	20.9853	21.8745	0.301941	2	1	0.000735761	0.000172526
Kalu_18-Q3-R12-55_MAXAC.185_cln.fa	CP065003	1	4490879	4490879	4490879	1083HQ	230_0	230_0	SPREPHQ	97.44	0.9	0	CIRCULAR	1	1	d__Bacteria;p__Acidobacteriota;c__Blastocatellia;o__Pyrinomonadales;f__Pyrinomonadaceae;g__;s__	ESV8431.1441;tax=d:Bacteria,p:Acidobacteria,c:Blastocatellia_Subgroup_4,o:Blastocatellales,f:Blastocatellaceae,g:JGI_0001001-H03,s:midas_s_895;	92.4	1447	AB722096.1.1373 Bacteria;Acidobacteriota;Blastocatellia;Blastocatellales;Blastocatellaceae;Blastocatella;uncultured bacterium	96.4	1373	68.0564	46.6303	1.49627	0	0	1.16e-05	5.23e-07
Kalu_18-Q3-R12-55_MAXAC.193.fa	JADJXS000000000	6	4401080	4242598	733513	1083HQ	251_0	251_0	SPREPHQ	97.73	0	0	NA	1	1	d__Bacteria;p__Planctomycetota;c__Phycisphaerae;o__UBA1845;f__Fen-1342;g__;s__	ESV1686.1501;tax=d:Bacteria,p:Planctomycetes,c:Phycisphaerae,o:mle1-8,f:midas_f_1686,g:midas_g_1686,s:midas_s_1686;	89.1	1501	EF205481.1.1502 Bacteria;Planctomycetota;Phycisphaerae;mle1-8;uncultured bacterium	90.9	1502	23.9574	15.9304	0.344279	0	0	0.00153137	0.000479478
Kalu_18-Q3-R12-55_MAXAC.194_uni.fa	CP065004	1	1448136	1448136	1448136	1083HQ	48_0	48_0	SPREPHQ	75.71	1.72	0	CIRCULAR	1	1	d__Bacteria;p__Patescibacteria;c__Microgenomatia;o__UBA1406;f__GWC2-37-13;g__UBA1450;s__	ESV5876.1438;tax=d:Bacteria,p:Patescibacteria,c:Microgenomatia,o:Ca_Roizmanbacteria,f:midas_f_5876,g:midas_g_5876,s:midas_s_5876;	93	1438	JQ183077.1.1474 Bacteria;Patescibacteria;Microgenomatia;Candidatus Roizmanbacteria;uncultured bacterium	96.5	1476	19.4747	14.4042	0.27887	0	3	0.00235468	0.000513118
Kalu_18-Q3-R12-55_MAXAC.198_cln.fa	CP065005	1	6333691	6333691	6333691	1083HQ	241_0	241_0	SPREPHQ	95.73	3.42	0	CIRCULAR	1	1	d__Bacteria;p__Acidobacteriota;c__Blastocatellia;o__Pyrinomonadales;f__;g__;s__	ESV3163.1444;tax=d:Bacteria,p:Acidobacteria,c:Blastocatellia_Subgroup_4,o:11-24,f:midas_f_1424,g:midas_g_1424,s:midas_s_3163;	98.8	1445	KJ782783.1.1483 Bacteria;Acidobacteriota;Blastocatellia;11-24;uncultured bacterium	99.4	1484	33.9858	20.8265	0.490502	0	0	0.0012781	0.000304347
Lyne_18-Q3-R50-59_BAT3C.1.fa	JADJXT000000000	2	3105323	1817084	1.55266e+06	1083HQ	516_1	516_1	SPREPHQ	99.25	0.56	0	NA	1	1	d__Bacteria;p__Proteobacteria;c__Alphaproteobacteria;o__Sphingomonadales;f__Sphingomonadaceae;g__Ga0077559;s__	ESV353.1409;tax=d:Bacteria,p:Proteobacteria,c:Alphaproteobacteria,o:Sphingomonadales,f:Sphingomonadaceae,g:midas_g_59,s:midas_s_353;	99.9	1410	KC683252.1.1482 Bacteria;Proteobacteria;Alphaproteobacteria;Sphingomonadales;Sphingomonadaceae;uncultured;uncultured bacterium	99.5	1481	22.2019	40.605	0.457236	0	0	0.00429774	0.000736041
Lyne_18-Q3-R50-59_BAT3C.189.fa	JADJXU000000000	27	4305133	357942	159449	1083HQ	279_1	279_1	NA	94.02	2.15	40	NA	1	1	d__Bacteria;p__Bacteroidota;c__Bacteroidia;o__Flavobacteriales;f__PHOS-HE28;g__PHOS-HE28;s__	ESV3186.1446;tax=d:Bacteria,p:Bacteroidetes,c:Bacteroidia,o:Flavobacteriales,f:NS9_marine_group,g:midas_g_3186,s:midas_s_3186;	99.4	1446	FPLP01012035.1.1502 Bacteria;Bacteroidota;Bacteroidia;Flavobacteriales;NS9 marine group;metagenome	99.2	1503	7.51241	11.3092	NA	0	0	0.0249388	0.00762138
Lyne_18-Q3-R50-59_BAT3C.229.fa	JADJXV000000000	30	4864546	539254	162152	1083HQ	419_0	419_0	SPREPHQ	90.16	2.46	57.14	NA	3	3	d__Bacteria;p__Bacteroidota;c__Kapabacteria;o__Kapabacteriales;f__UBA961;g__;s__	ESV7650.1415;tax=d:Bacteria,p:Bacteroidetes,c:Ignavibacteria,o:OPB56,f:midas_f_428,g:midas_g_2143,s:midas_s_2143;	99.4	1416	HQ343229.1.1457 Bacteria;Bacteroidota;Kapabacteria;Kapabacteriales;uncultured bacterium	95.8	1461	7.77735	9.49306	0.0962539	0	0	0.0295207	0.00691213
Lyne_18-Q3-R50-59_BAT3C.242.fa	JADJXW000000000	23	3873582	728205	168417	1083HQ	436_1	436_3	SPREPHQ	93.24	1.54	0	NA	1	1	d__Bacteria;p__Proteobacteria;c__Gammaproteobacteria;o__Steroidobacterales;f__Steroidobacteraceae;g__ZC4RG30;s__	ESV7040.1460;tax=d:Bacteria,p:Proteobacteria,c:Gammaproteobacteria,o:midas_o_26,f:midas_f_98,g:Acidibacter,s:midas_s_7040;	96.8	1460	JX114466.1.1344 Bacteria;Proteobacteria;Gammaproteobacteria;Gammaproteobacteria Incertae Sedis;Unknown Family;Acidibacter;uncultured gamma proteobacterium	96.5	1344	7.59674	11.182	0.14083	0	0	0.033469	0.00879169
Lyne_18-Q3-R50-59_BAT3C.262.fa	CP065006	1	3966374	3966374	3966374	1083HQ	18_0	18_0	SPREPHQ	98.57	1.51	0	NA	2	2	d__Bacteria;p__Bacteroidota;c__Bacteroidia;o__Bacteroidales;f__UBA10428;g__UBA10428;s__	ESV7351.1446;tax=d:Bacteria,p:Bacteroidetes,c:Bacteroidia,o:Bacteroidales,f:SB-5,g:midas_g_6145,s:midas_s_7351;	92.5	1446	FJ517041.1.1487 Bacteria;Bacteroidota;Bacteroidia;Bacteroidales;Bacteroidetes BD2-2;uncultured Cytophagales bacterium	98.9	1489	52.8888	67.2869	0.701755	0	0	0.000121475	3.37e-05
Lyne_18-Q3-R50-59_BAT3C.266.fa	JADJXX000000000	4	3128202	2793762	782050	1083HQ	104_1	104_1	NA	99.26	1.97	83.33	NA	1	1	d__Bacteria;p__Bacteroidota;c__Bacteroidia;o__Chitinophagales;f__Chitinophagaceae;g__Ferruginibacter;s__Ferruginibacter sp002381005	ESV11.1455;tax=d:Bacteria,p:Bacteroidetes,c:Bacteroidia,o:Chitinophagales,f:Chitinophagaceae,g:Ferruginibacter,s:midas_s_11;	99.8	1455	FPLP01005060.16.1528 Bacteria;Bacteroidota;Bacteroidia;Chitinophagales;Chitinophagaceae;Ferruginibacter;metagenome	99.6	1513	11.7429	26.7048	NA	0	0	0.00524812	0.00143196
Lyne_18-Q3-R50-59_BAT3C.300.fa	JADJXY000000000	2	3789853	3151410	1.89493e+06	1083HQ	408_1	408_1	SPREPHQ	96.21	0.05	0	NA	2	2	d__Bacteria;p__Proteobacteria;c__Gammaproteobacteria;o__Burkholderiales;f__Rhodocyclaceae;g__;s__	ESV3983.1460;tax=d:Bacteria,p:Proteobacteria,c:Gammaproteobacteria,o:Betaproteobacteriales,f:Rhodocyclaceae,g:Dechloromonas,s:midas_s_3983;	98.2	1460	FJ535057.1.1499 Bacteria;Proteobacteria;Gammaproteobacteria;Burkholderiales;Rhodocyclaceae;Dechloromonas;uncultured bacterium	99.5	1499	40.2194	46.9933	1.21784	0	0	0.00219242	0.000557963
Lyne_18-Q3-R50-59_BAT3C.421.fa	JADJXZ000000000	20	4472284	1895419	223614	1083HQ	155_1	155_1	NA	99.46	1.08	50	NA	2	2	d__Bacteria;p__Bacteroidota;c__Bacteroidia;o__Flavobacteriales;f__Crocinitomicaceae;g__;s__	ESV3696.1446;tax=d:Bacteria,p:Bacteroidetes,c:Bacteroidia,o:Flavobacteriales,f:Crocinitomicaceae,g:Crocinitomix,s:midas_s_3696;	99.8	1446	JN609319.1.1485 Bacteria;Bacteroidota;Bacteroidia;Flavobacteriales;Crocinitomicaceae;Crocinitomix;uncultured bacterium	97.9	1485	11.614	14.9116	NA	0	0	0.00548066	0.00120304
Lyne_18-Q3-R50-59_BAT3C.425.fa	JADJYA000000000	17	4076867	1343810	239816	1083HQ	309_1	309_1	NA	96.3	2.64	12.5	NA	2	2	d__Bacteria;p__Proteobacteria;c__Gammaproteobacteria;o__Competibacterales;f__Competibacteraceae;g__Competibacter;s__	ESV601.1456;tax=d:Bacteria,p:Proteobacteria,c:Gammaproteobacteria,o:Competibacterales,f:Competibacteraceae,g:Ca_Competibacter,s:midas_s_601;	99.7	1457	HQ158634.1.1495 Bacteria;Proteobacteria;Gammaproteobacteria;Competibacterales;Competibacteraceae;Candidatus Competibacter;uncultured bacterium	99.5	1495	10.1206	15.7034	NA	0	0	0.0281468	0.00663382
Lyne_18-Q3-R50-59_BAT3C.496.fa	JADJYB000000000	35	6422582	769439	183502	1083HQ	208_1	208_2	NA	97.46	4.73	16.67	NA	1	1	d__Bacteria;p__Chloroflexota;c__Anaerolineae;o__Promineofilales;f__Promineofilaceae;g__GCA-2746795;s__	ESV461.1427;tax=d:Bacteria,p:Chloroflexi,c:Anaerolineae,o:Ardenticatenales,f:Ca_Promineofilaceae,g:midas_g_461,s:midas_s_461;	100	1427	FPLP01004046.106.1591 Bacteria;Chloroflexi;Anaerolineae;Ardenticatenales;uncultured;metagenome	99.9	1486	8.91122	14.2933	NA	0	1	0.018964	0.00470642
Lyne_18-Q3-R50-59_BAT3C.522.fa	JADJYC000000000	20	3720151	881297	186008	1083HQ	157_0	157_0	SPREPHQ	90.68	0	0	NA	1	1	d__Bacteria;p__Bacteroidota;c__Bacteroidia;o__Flavobacteriales;f__Crocinitomicaceae;g__;s__	ESV2545.1446;tax=d:Bacteria,p:Bacteroidetes,c:Bacteroidia,o:Flavobacteriales,f:Crocinitomicaceae,g:Crocinitomix,s:midas_s_2545;	100	1446	HG917495.1.1445 Bacteria;Bacteroidota;Bacteroidia;Flavobacteriales;Crocinitomicaceae;Crocinitomix;uncultured bacterium	97.7	1446	4.78118	8.67835	0.136099	0	0	0.0129	0.00542097
Lyne_18-Q3-R50-59_BAT3C.546.fa	JADJYD000000000	57	2835741	245023	49749.8	1083HQ	181_1	181_2	NA	92.11	1.48	75	NA	4	4	d__Bacteria;p__Proteobacteria;c__Gammaproteobacteria;o__Pseudomonadales;f__Moraxellaceae;g__Agitococcus;s__Agitococcus sp002333125	ESV3170.1447;tax=d:Bacteria,p:Proteobacteria,c:Gammaproteobacteria,o:Pseudomonadales,f:Moraxellaceae,g:Agitococcus_lubricus_group,s:midas_s_3170;	99.3	1447	FPLP01000341.9.1513 Bacteria;Proteobacteria;Gammaproteobacteria;Pseudomonadales;Moraxellaceae;[Agitococcus] lubricus group;metagenome	91.6	1512	12.9887	9.63711	NA	1	0	0.0472877	0.0086494
Lyne_18-Q3-R50-59_BAT3C.601.fa	JADJYE000000000	45	9280845	997048	206241	1083HQ	271_1	271_1	NA	90.81	3.92	10	NA	2	2	d__Bacteria;p__Myxococcota;c__Polyangia;o__Polyangiales;f__Polyangiaceae;g__;s__	ESV2771.1475;tax=d:Bacteria,p:Proteobacteria,c:Deltaproteobacteria,o:Myxococcales,f:Phaselicystidaceae,g:Phaselicystis,s:midas_s_2771;	99.9	1475	FPLP01003284.2.1484 Bacteria;Myxococcota;Polyangia;Polyangiales;Phaselicystidaceae;Phaselicystis;metagenome	97.2	1485	8.19982	11.0432	NA	0	1	0.0199377	0.00761841
Lyne_18-Q3-R50-59_BAT3C.630.fa	JADJYF000000000	30	5416094	625187	180536	1083HQ	500_1	500_2	SPREPHQ	98.03	4.13	4.55	NA	1	1	d__Bacteria;p__Proteobacteria;c__Gammaproteobacteria;o__Ga0077536;f__Ga0077536;g__;s__	ESV3775.1431;tax=d:Bacteria,p:Proteobacteria,c:Gammaproteobacteria,o:Run-SP154,f:midas_f_27,g:midas_g_3775,s:midas_s_3775;	99.4	1431	FPLP01006773.14.1502 Bacteria;Proteobacteria;Gammaproteobacteria;Ga0077536;metagenome	99.2	1489	11.6977	13.1339	0.144712	0	0	0.0310462	0.00677069
Lyne_18-Q3-R50-59_BATAC.172.fa	JADJYG000000000	32	5748768	497359	179649	1083HQ	63_1	63_1	SPREPHQ	98.51	0	0	NA	2	2	d__Bacteria;p__Bacteroidota;c__Bacteroidia;o__Chitinophagales;f__Saprospiraceae;g__;s__	ESV1409.1447;tax=d:Bacteria,p:Bacteroidetes,c:Bacteroidia,o:Chitinophagales,f:Saprospiraceae,g:midas_g_1409,s:midas_s_1409;	95.2	1447	FPLP01005906.17.1520 Bacteria;Bacteroidota;Bacteroidia;Chitinophagales;Saprospiraceae;uncultured;metagenome	93	1504	11.8607	11.2507	0.186119	0	0	0.0115854	0.00316179
Lyne_18-Q3-R50-59_BATAC.195.fa	JADJYH000000000	92	6833830	303743	74280.8	1083HQ	293_0	293_0	SPREPHQ	94.7	4.92	40	NA	2	2	d__Bacteria;p__Bacteroidota;c__Bacteroidia;o__Chitinophagales;f__Saprospiraceae;g__UBA6168;s__	ESV6682.1451;tax=d:Bacteria,p:Bacteroidetes,c:Bacteroidia,o:Chitinophagales,f:Saprospiraceae,g:Phaeodactylibacter,s:midas_s_6682;	97.7	1451	FPLS01003190.18.1526 Bacteria;Bacteroidota;Bacteroidia;Chitinophagales;Saprospiraceae;Phaeodactylibacter;metagenome	97	1509	5.16167	10.9117	0.0607037	0	0	0.0531213	0.0159509
Lyne_18-Q3-R50-59_BATAC.229.fa	JADJYI000000000	22	3787131	997670	172142	1083HQ	28_1	28_4	NA	95.13	4.92	81.82	NA	2	2	d__Bacteria;p__Bacteroidota;c__Kapabacteria;o__Kapabacteriales;f__Kapabacteriaceae;g__UBA10438;s__UBA10438 sp002426145	ESV428.1409;tax=d:Bacteria,p:Bacteroidetes,c:Ignavibacteria,o:OPB56,f:midas_f_428,g:midas_g_428,s:midas_s_428;	99.9	1409	FPLP01012358.2.1414 Bacteria;Bacteroidota;Kapabacteria;Kapabacteriales;metagenome	99.4	1413	7.51042	15.4193	NA	0	0	0.0108869	0.0025338
Lyne_18-Q3-R50-59_BATAC.272.fa	JADJYJ000000000	35	6591815	775720	188338	1083HQ	455_1	455_4	SPREPHQ	92.73	0.64	0	NA	2	2	d__Bacteria;p__Chloroflexota;c__Anaerolineae;o__;f__;g__;s__	ESV1.1417;tax=d:Bacteria,p:Chloroflexi,c:Anaerolineae,o:Caldilineales,f:Amarolineaceae,g:Ca_Amarolinea,s:midas_s_1;	99.8	1418	FPLP01003197.7.1442 Bacteria;Chloroflexi;Anaerolineae;C10-SB1A;metagenome	99.4	1436	11.2522	15.8729	7.3401	0	1	0.0142869	0.00443723
Lyne_18-Q3-R50-59_BATAC.274.fa	JADJYK000000000	26	3733794	535811	143608	1083HQ	88_1	88_1	SPREPHQ	93.66	1.48	33.33	NA	1	1	d__Bacteria;p__Bacteroidota;c__Bacteroidia;o__Chitinophagales;f__Chitinophagaceae;g__JJ008;s__	ESV8177.1453;tax=d:Bacteria,p:Bacteroidetes,c:Bacteroidia,o:Chitinophagales,f:Chitinophagaceae,g:Terrimonas,s:midas_s_90;	98.1	1453	JN391592.1.1494 Bacteria;Bacteroidota;Bacteroidia;Chitinophagales;Chitinophagaceae;Terrimonas;uncultured bacterium	98.1	1494	3.90429	9.67563	0.0896877	0	0	0.0159853	0.00413907
Lyne_18-Q3-R50-59_BATAC.346.fa	JADJYL000000000	10	3478340	974209	347834	1083HQ	41_1	41_1	NA	91.86	1.32	0	NA	2	1	d__Bacteria;p__Bacteroidota;c__Bacteroidia;o__Chitinophagales;f__Saprospiraceae;g__UBA3362;s__	ESV384.1450;tax=d:Bacteria,p:Bacteroidetes,c:Bacteroidia,o:Chitinophagales,f:Saprospiraceae,g:midas_g_384,s:midas_s_384;	99.9	1450	EU177725.1.1318 Bacteria;Bacteroidota;Bacteroidia;Chitinophagales;Saprospiraceae;uncultured;uncultured Saprospiraceae bacterium	97.7	1322	4.00263	10.1025	NA	0	0	0.011667	0.00436712
Lyne_18-Q3-R50-59_BATAC.36.fa	JADJYM000000000	16	3706358	702789	231647	1083HQ	513_1	513_1	SPREPHQ	99.31	1.24	42.86	NA	2	2	d__Bacteria;p__Proteobacteria;c__Alphaproteobacteria;o__Sphingomonadales;f__Sphingomonadaceae;g__Novosphingobium;s__	ESV244.1409;tax=d:Bacteria,p:Proteobacteria,c:Alphaproteobacteria,o:Sphingomonadales,f:Sphingomonadaceae,g:Novosphingobium,s:midas_s_244;	99.8	1409	CU917975.1.1309 Bacteria;Proteobacteria;Alphaproteobacteria;Sphingomonadales;Sphingomonadaceae;Novosphingobium;uncultured bacterium	98.4	1309	15.7591	26.5624	0.202593	0	0	0.0248112	0.00549553
Lyne_18-Q3-R50-59_BATAC.375.fa	JADJYN000000000	36	4312793	599506	119800	1083HQ	446_1	446_3	NA	95.64	2.95	25	NA	1	1	d__Bacteria;p__Nitrospirota;c__Nitrospiria;o__Nitrospirales;f__Nitrospiraceae;g__Nitrospira_A;s__Nitrospira_A sp900170025	ESV48.1461;tax=d:Bacteria,p:Nitrospirae,c:Nitrospira,o:Nitrospirales,f:Nitrospiraceae,g:Nitrospira,s:Nitrospira_defluvii;	99.9	1461	FP929003.1384637.1386163 Bacteria;Nitrospirota;Nitrospiria;Nitrospirales;Nitrospiraceae;Nitrospira;Nitrospira defluvii	99.7	1527	7.61387	10.0361	NA	0	0	0.0191139	0.0044814
Lyne_18-Q3-R50-59_BATAC.383_cln.fa	CP065007	1	3595827	3595827	3595827	1083HQ	312_0	312_0	SPREPHQ	97.71	3.05	16.67	CIRCULAR	2	2	d__Bacteria;p__Proteobacteria;c__Gammaproteobacteria;o__Competibacterales;f__Competibacteraceae;g__Contendobacter;s__	ESV198.1446;tax=d:Bacteria,p:Proteobacteria,c:Gammaproteobacteria,o:Competibacterales,f:Competibacteraceae,g:Ca_Competibacter,s:midas_s_198;	99.2	1446	FPLP01010902.14.1517 Bacteria;Proteobacteria;Gammaproteobacteria;Competibacterales;Competibacteraceae;Candidatus Competibacter;metagenome	96.4	1504	109.291	160.981	2.23363	0	0	0.001748	0.000446613
Lyne_18-Q3-R50-59_BATAC.420.fa	JADJYO000000000	6	3570960	3423476	595160	1083HQ	551_1	551_1	NA	99.73	0.55	0	NA	2	2	d__Bacteria;p__Actinobacteriota;c__Actinobacteria;o__Actinomycetales;f__Dermatophilaceae;g__Austwickia;s__	ESV724.1443;tax=d:Bacteria,p:Actinobacteria,c:Actinobacteria,o:Micrococcales,f:Dermatophilaceae,g:midas_g_724,s:midas_s_724;	99.9	1443	FPLP01003120.1.1341 Bacteria;Actinobacteriota;Actinobacteria;Micrococcales;Dermatophilaceae;uncultured;metagenome	95.4	1346	10.5818	13.9839	NA	0	0	0.0125776	0.00348441
Lyne_18-Q3-R50-59_BATAC.464.fa	JADJYP000000000	57	4646100	543851	81510.5	1083HQ	116_2	116_4	NA	90.04	2.3	16.67	NA	3	2	d__Bacteria;p__Bacteroidota;c__Bacteroidia;o__AKYH767-A;f__OLB10;g__;s__	ESV1363.1445;tax=d:Bacteria,p:Bacteroidetes,c:Bacteroidia,o:Sphingobacteriales,f:AKYH767,g:midas_g_1363,s:midas_s_1363;	98.9	1445	DQ066988.1.1378 Bacteria;Bacteroidota;Bacteroidia;Sphingobacteriales;AKYH767;uncultured bacterium	95.6	1378	3.78755	9.07681	NA	0	0	0.0281604	0.011823
Lyne_18-Q3-R50-59_BATAC.473.fa	JADJYQ000000000	13	4180360	2184221	321566	1083HQ	78_0	78_0	SPREPHQ	97.25	0.59	50	NA	2	1	d__Bacteria;p__Bacteroidota;c__Bacteroidia;o__Chitinophagales;f__Saprospiraceae;g__UBA3362;s__	ESV1289.1456;tax=d:Bacteria,p:Bacteroidetes,c:Bacteroidia,o:Chitinophagales,f:Saprospiraceae,g:midas_g_6,s:midas_s_862;	95	1462	KJ568451.1.1504 Bacteria;Bacteroidota;Bacteroidia;Chitinophagales;Saprospiraceae;uncultured;uncultured bacterium	97.1	1504	6.27004	14.3087	0.199677	0	0	0.00723942	0.00258158
Lyne_18-Q3-R50-59_BATAC.510.fa	JADJYR000000000	16	7281018	1697863	455064	1083HQ	206_1	206_1	NA	95.73	3.99	0	NA	1	1	d__Bacteria;p__Cyanobacteria;c__Vampirovibrionia;o__Obscuribacterales;f__Obscuribacteraceae;g__Obscuribacter;s__	ESV1393.1414;tax=d:Bacteria,p:Cyanobacteria,c:Melainabacteria,o:Obscuribacterales,f:midas_f_1393,g:Ca_Obscuribacter,s:midas_s_1393;	97.1	1414	AY328558.1.1479 Bacteria;Cyanobacteria;Vampirivibrionia;Obscuribacterales;Obscuribacteraceae;Candidatus Obscuribacter;uncultured bacterium	99.6	1479	17.2774	13.2419	NA	0	1	0.00335686	0.000793524
Lyne_18-Q3-R50-59_BATAC.526.fa	JADJYS000000000	38	3922479	655273	103223	1083HQ	268_1	268_2	SPREPHQ	97.25	1.1	0	NA	1	1	d__Bacteria;p__Krumholzibacteriota;c__Krumholzibacteria;o__LZORAL124-64-63;f__LZORAL124-64-63;g__;s__	ESV5048.1479;tax=d:Bacteria,p:Ca_Fermentibacterota,c:Ca_Fermentibacteria,o:midas_o_753,f:midas_f_753,g:midas_g_4788,s:midas_s_4788;	100	1479	FN824902.1.1305 Bacteria;Latescibacterota;uncultured bacterium	99.8	1305	19.8892	22.8106	0.197877	0	0	0.0481091	0.0173673
Lyne_18-Q3-R50-59_BATAC.569.fa	JADJYT000000000	16	3536787	926056	221049	1083HQ	160_0	160_0	SPREPHQ	99.24	4.17	61.54	NA	1	1	d__Bacteria;p__Bacteroidota;c__Bacteroidia;o__Chitinophagales;f__;g__;s__	ESV4020.1432;tax=d:Bacteria,p:Bacteroidetes,c:Bacteroidia,o:Chitinophagales,f:midas_f_108,g:midas_g_558,s:midas_s_4020;	100	1432	JN609307.1.1471 Bacteria;Bacteroidota;Bacteroidia;Chitinophagales;uncultured;uncultured bacterium	98	1471	8.20311	15.0325	0.107181	0	0	0.0103793	0.00268468
Lyne_18-Q3-R50-59_BATAC.576.fa	JADJYU000000000	27	4774612	935887	176838	1083HQ	44_2	44_2	SPREPHQ	94.35	3.83	28.57	NA	1	1	d__Bacteria;p__Bacteroidota;c__Ignavibacteria;o__SJA-28;f__B-1AR;g__UBA2330;s__	ESV2152.1442;tax=d:Bacteria,p:Bacteroidetes,c:Ignavibacteria,o:SJA-28,f:midas_f_31,g:midas_g_31,s:midas_s_2152;	100	1442	HE650035.1.1353 Bacteria;Bacteroidota;SJA-28;uncultured bacterium	100	1353	6.61134	17.3267	0.314021	0	0	0.0161336	0.00492964
Lyne_18-Q3-R50-59_BATAC.62.fa	JADJYV000000000	13	3477832	1769680	267526	1083HQ	39_0	39_0	SPREPHQ	94.59	0	0	NA	1	1	d__Bacteria;p__Bdellovibrionota;c__Bdellovibrionia;o__Bdellovibrionales;f__Bdellovibrionaceae;g__;s__	ESV4437.1440;tax=d:Bacteria,p:Proteobacteria,c:Deltaproteobacteria,o:Bdellovibrionales,f:Bdellovibrionaceae,g:Bdellovibrio,s:midas_s_4437;	88.5	1440	AY662018.1.1497 Bacteria;Bdellovibrionota;Bdellovibrionia;Bdellovibrionales;Bdellovibrionaceae;Bdellovibrio;uncultured bacterium	98.8	1497	11.8683	17.2887	0.159239	1	1	0.00438372	0.00112842
Lyne_18-Q3-R50-59_BATAC.66.fa	JADJYW000000000	29	5634770	1069173	194302	1083HQ	64_0	64_0	SPREPHQ	94.18	0.99	33.33	NA	2	2	d__Bacteria;p__Bacteroidota;c__Bacteroidia;o__Chitinophagales;f__Saprospiraceae;g__;s__	ESV7931.1446;tax=d:Bacteria,p:Bacteroidetes,c:Bacteroidia,o:Chitinophagales,f:Saprospiraceae,g:midas_g_3556,s:midas_s_3556;	95.2	1449	JQ624298.1.1496 Bacteria;Bacteroidota;Bacteroidia;Chitinophagales;Saprospiraceae;uncultured;uncultured Bacteroidetes bacterium	96.2	1500	7.31308	11.1185	0.0905749	0	0	0.0473954	0.0119815
Lyne_18-Q3-R50-59_BATAC.68.fa	JADJYX000000000	50	5866571	1122105	117331	1083HQ	387_0	387_0	SPREPHQ	98.15	3.03	66.67	NA	3	3	d__Bacteria;p__Proteobacteria;c__Gammaproteobacteria;o__Burkholderiales;f__Burkholderiaceae;g__Rubrivivax;s__	ESV1694.1451;tax=d:Bacteria,p:Proteobacteria,c:Gammaproteobacteria,o:Betaproteobacteriales,f:Burkholderiaceae,g:Ideonella,s:midas_s_1694;	99.9	1452	FPLP01003953.15.1519 Bacteria;Proteobacteria;Gammaproteobacteria;Burkholderiales;Comamonadaceae;Ideonella;metagenome	98.5	1511	16.4646	21.3179	0.204114	0	0	0.0281057	0.00918379
Lyne_18-Q3-R50-59_BATAC.79.fa	JADJYY000000000	42	3180269	420792	75720.7	1083HQ	342_0	342_0	SPREPHQ	95.69	1.65	66.67	NA	1	1	d__Bacteria;p__Proteobacteria;c__Gammaproteobacteria;o__Burkholderiales;f__Hydrogenophilaceae;g__UBA3361;s__	ESV6403.1451;tax=d:Bacteria,p:Proteobacteria,c:Gammaproteobacteria,o:Betaproteobacteriales,f:Hydrogenophilaceae,g:midas_g_1040,s:midas_s_6403;	97.7	1453	JF808891.1.1493 Bacteria;Proteobacteria;Gammaproteobacteria;Burkholderiales;Hydrogenophilaceae;uncultured;uncultured bacterium	99	1493	25.104	9.87339	0.368103	0	0	0.0185078	0.00501744
Lyne_18-Q3-R50-59_MAXAC.002.fa	JADJYZ000000000	131	8651915	548759	66045.2	1083HQ	487_1	487_1	NA	93.06	4.86	54.55	NA	3	3	d__Bacteria;p__Myxococcota;c__UBA796;o__UBA796;f__;g__;s__	ESV814.1441;tax=d:Bacteria,p:Proteobacteria,c:Deltaproteobacteria,o:Bdellovibrionales,f:Bdellovibrionaceae,g:OM27_clade,s:midas_s_814;	99.9	1441	FPLP01010600.14.1512 Bacteria;Bdellovibrionota;Bdellovibrionia;Bdellovibrionales;Bdellovibrionaceae;OM27 clade;metagenome	99.6	1499	32.387	30.3341	NA	0	0	0.0549967	0.0129802
Lyne_18-Q3-R50-59_MAXAC.006.fa	JADJZA000000000	11	4214851	1245818	383168	1083HQ	531_1	531_4	SPREPHQ	93.16	0.85	0	NA	1	1	d__Bacteria;p__Actinobacteriota;c__Acidimicrobiia;o__Microtrichales;f__Microtrichaceae;g__Microthrix;s__Microthrix sp002473265	ESV2.1445;tax=d:Bacteria,p:Actinobacteria,c:Acidimicrobiia,o:Microtrichales,f:Microtrichaceae,g:Ca_Microthrix,s:midas_s_2;	99.9	1445	FPLM01002571.16.1519 Bacteria;Actinobacteriota;Acidimicrobiia;Microtrichales;Microtrichaceae;Candidatus Microthrix;metagenome	99.6	1504	18.5356	23.2472	4.36584	0	1	0.0186156	0.00516604
Lyne_18-Q3-R50-59_MAXAC.015.fa	JADJZB000000000	33	5710626	647760	173049	1083HQ	433_1	433_2	SPREPHQ	95.94	2.56	0	NA	1	1	d__Bacteria;p__Acidobacteriota;c__Thermoanaerobaculia;o__UBA5066;f__UBA5066;g__UBA5066;s__	ESV973.1476;tax=d:Bacteria,p:Acidobacteria,c:Holophagae,o:Subgroup_7,f:midas_f_973,g:midas_g_973,s:midas_s_973;	99.9	1476	JQ619832.1.1480 Bacteria;Acidobacteriota;Holophagae;Subgroup 7;Acidobacteria bacterium enrichment culture clone CV-04	99.5	1480	19.2292	31.0298	0.865287	0	0	0.0481059	0.0129425
Lyne_18-Q3-R50-59_MAXAC.016.fa	JADJZC000000000	24	2563974	565432	106832	1083HQ	352_1	352_3	NA	90.46	1.25	25	NA	2	2	d__Bacteria;p__Proteobacteria;c__Gammaproteobacteria;o__Burkholderiales;f__Burkholderiaceae;g__Rhodoferax;s__	ESV33.1457;tax=d:Bacteria,p:Proteobacteria,c:Gammaproteobacteria,o:Betaproteobacteriales,f:Burkholderiaceae,g:Rhodoferax,s:midas_s_33;	99.8	1457	FPLP01011372.20.1534 Bacteria;Proteobacteria;Gammaproteobacteria;Burkholderiales;Comamonadaceae;Rhodoferax;metagenome	94.3	1521	5.94643	12.3881	NA	0	0	0.0298814	0.00557595
Lyne_18-Q3-R50-59_MAXAC.017.fa	JADJZD000000000	61	4113924	473731	67441.4	1083HQ	347_1	347_2	NA	90.17	4.62	31.43	NA	1	1	d__Bacteria;p__Proteobacteria;c__Gammaproteobacteria;o__Burkholderiales;f__Rhodocyclaceae;g__Sulfuritalea;s__	ESV7698.1460;tax=d:Bacteria,p:Proteobacteria,c:Gammaproteobacteria,o:Betaproteobacteriales,f:Rhodocyclaceae,g:Sulfuritalea,s:midas_s_7698;	99.1	1460	FPLP01010706.9.1526 Bacteria;Proteobacteria;Gammaproteobacteria;Burkholderiales;Rhodocyclaceae;Sulfuritalea;metagenome	99.2	1518	19.917	19.3475	NA	0	0	0.0331111	0.00765423
Lyne_18-Q3-R50-59_MAXAC.018.fa	JADJZE000000000	28	4318719	1041177	154240	1083HQ	371_1	371_2	SPREPHQ	97	1.46	20	NA	3	3	d__Bacteria;p__Proteobacteria;c__Gammaproteobacteria;o__Burkholderiales;f__Burkholderiaceae;g__Rhodoferax;s__	ESV4839.1486;tax=d:Bacteria,p:Proteobacteria,c:Gammaproteobacteria,o:Betaproteobacteriales,f:Burkholderiaceae,g:Limnohabitans,s:midas_s_2834;	99.9	1486	FPLP01012140.8.1515 Bacteria;Proteobacteria;Gammaproteobacteria;Burkholderiales;Comamonadaceae;Limnohabitans;metagenome	98.5	1510	12.3957	13.4439	0.219733	0	0	0.0272205	0.00554371
Lyne_18-Q3-R50-59_MAXAC.019.fa	JADJZF000000000	17	3446967	449486	202763	1083HQ	246_1	246_8	SPREPHQ	96.04	0.99	0	NA	1	1	d__Bacteria;p__Chloroflexota;c__Dehalococcoidia;o__UBA2991;f__UBA2991;g__G233;s__	ESV849.1412;tax=d:Bacteria,p:Chloroflexi,c:OLB14,o:midas_o_731,f:midas_f_731,g:midas_g_731,s:midas_s_849;	99.8	1412	FPLP01003506.17.1486 Bacteria;Chloroflexi;OLB14;metagenome	99.7	1470	6.97631	11.3117	0.420828	0	0	0.0367426	0.00787056
Lyne_18-Q3-R50-59_MAXAC.021.fa	JADJZG000000000	31	5055743	767308	163088	1083HQ	298_1	298_2	NA	97.26	4.84	50	NA	1	1	d__Bacteria;p__Bacteroidota;c__Bacteroidia;o__Bacteroidales;f__Lentimicrobiaceae;g__Lentimicrobium;s__	ESV1390.1446;tax=d:Bacteria,p:Bacteroidetes,c:Bacteroidia,o:Sphingobacteriales,f:Lentimicrobiaceae,g:Lentimicrobium,s:midas_s_1390;	99.7	1446	FQ658796.1.1354 Bacteria;Bacteroidota;Bacteroidia;Sphingobacteriales;Lentimicrobiaceae;Lentimicrobium;uncultured soil bacterium	98.2	1354	11.1944	16.4135	NA	0	0	0.0171266	0.0037357
Lyne_18-Q3-R50-59_MAXAC.025.fa	JADJZH000000000	40	3716077	510631	92901.9	1083HQ	124_1	124_8	NA	98.03	3.94	55.56	NA	2	3	d__Bacteria;p__Bacteroidota;c__Bacteroidia;o__Chitinophagales;f__;g__;s__	ESV108.1447;tax=d:Bacteria,p:Bacteroidetes,c:Bacteroidia,o:Chitinophagales,f:midas_f_108,g:midas_g_108,s:midas_s_108;	99.2	1447	FPLP01001942.21.1520 Bacteria;Bacteroidota;Bacteroidia;Chitinophagales;uncultured;metagenome	98.8	1500	13.8843	19.3083	NA	0	0	0.0174956	0.00378043
[truncated: 319 more rows]
