# Supplementary material for: Connecting structure to function with the recovery of over 1000 high-quality metagenome-assembled genomes from activated sludge using long-read sequencing
Source: Nat Commun. 2021 Mar 31;12:2009. doi: 10.1038/s41467-021-22203-2 (PMC8012365; doi:10.1038/s41467-021-22203-2)
Supplement: Supplementary file 6 — Supplementary Data 4 [file 41467_2021_22203_MOESM6_ESM.xlsx]

## Sheet: Supplementary_Data_4
# Supplmentary_Data_4_singlem_binned_assemblies
sample	species_binned	species_assembled	genera_binned	genera_assembled
AalE	28.6	37.8	56.1	63.2
AalW	34.1	48.4	62.7	75.6
Aved	34.3	52.4	61	76.3
Bjer	35.1	47.3	60.5	69.4
Damh	32.8	43.9	57.6	67.1
Ega	27.1	34.3	51.8	56.5
Ejby	29.9	35.9	57.4	60.8
EsbE	28.7	39.4	57.2	63.3
EsbW	38.9	58.8	62.9	79.4
Fred	35.3	57	60.5	79.3
Hade	26.7	42.2	56.4	70.5
Hirt	32.1	51.6	60.5	76.1
Hjor	35	46.1	63.1	69.8
Kalu	30.4	53.7	52.5	70.7
Lyne	33.7	52.8	60.9	76
Mari	31.2	39.7	59.6	66.6
OdNE	29	44.3	59	71.4
OdNW	27.9	41.6	58.1	66.6
Rand	28.9	30.1	57.9	56.6
Ribe	26.7	39.9	55.3	67.2
Skiv	26.8	44.8	56.4	71.4
Vibo	29.6	38.4	60.8	66.2
Viby	28	31.9	55.9	56.8
Average	30.9	44.01	58.44	68.56
