# Supplementary material for: Connecting structure to function with the recovery of over 1000 high-quality metagenome-assembled genomes from activated sludge using long-read sequencing
Source: Nat Commun. 2021 Mar 31;12:2009. doi: 10.1038/s41467-021-22203-2 (PMC8012365; doi:10.1038/s41467-021-22203-2)
Supplement: Supplementary file 8 — Supplementary Data 6 [file 41467_2021_22203_MOESM8_ESM.xlsx]

## Sheet: Supplementary_Data_6
# Supplementary_Data_6_relative_abundance_581SpReps_coverm
MAG	AalE_16-Q3-R2-2	AalE_17-Q3-R2-24	AalE_18-Q3-R2-46	AalW_16-Q3-R10-9	AalW_17-Q3-R10-31	AalW_18-Q3-R10-53	Aved_16-Q3-R54-18	Aved_17-Q3-R54-40	Aved_18-Q3-R54-62	Bjer_16-Q3-R1-1	Bjer_17-Q3-R1-23	Bjer_18-Q3-R1-45	Damh_16-Q3-R51-16	Damh_17-Q3-R51-38	Damh_18-Q3-R51-60	Ega_16-Q3-R5-5	Ega_17-Q3-R5-27	Ega_18-Q3-R5-49	Ejby_16-Q3-R6-6	Ejby_17-Q3-R6-28	Ejby_18-Q3-R6-50	EsbE_16-Q3-R3-3	EsbE_17-Q3-R3-25	EsbE_18-Q3-R3-47	EsbW_16-Q3-R4-4	EsbW_17-Q3-R4-26	EsbW_18-Q3-R4-48	Fred_16-Q3-R57-20	Fred_17-Q3-R57-42	Fred_18-Q3-R57-64	Hade_16-Q3-R52-17	Hade_17-Q3-R52-39	Hade_18-Q3-R52-61	Hirt_16-Q3-R61-21	Hirt_17-Q3-R61-43	Hirt_18-Q3-R61-65	Hjor_16-Q3-R7-7	Hjor_17-Q3-R7-29	Hjor_18-Q3-R7-51	Kalu_16-Q3-R12-11	Kalu_17-Q3-R12-33	Kalu_18-Q3-R12-55	Lyne_16-Q3-R50-15	Lyne_17-Q3-R50-37	Lyne_18-Q3-R50-59	Mari_16-Q3-R65-22	Mari_17-Q3-R65-44	Mari_18-Q3-R65-66	OdNE_16-Q3-R46-14
EsbW_18-Q3-R4-48_MAXAC.283_fly_man.fa	0.000499005	0.01319	0.0089354	0.00320375	6.95247e-05	0.000437513	0.000421424	0.0115337	0.00135126	0.000230857	0	0.0106463	0.0044692	0.000420401	0.000939748	0.00189198	0.000771248	0.00221101	0.000609169	0.00074812	0.000441365	0.00132757	0.0013755	0.0116228	0.00108616	0.0017627	5.91868	2.68311e-05	0.0112928	0.0330223	0.000337015	0.00074311	0.000788127	0.00175838	0.00571452	0.000196743	0.000516109	0.00104896	0.000178258	0.00336128	0.000397028	0.000394662	0.00232909	0.00168218	0.000794154	0.00168494	0.00780236	0.00055791	0.000951659
EsbW_18-Q3-R4-48_BAT3C.4_cln.fa	0.00062983	0.00573969	0.00352601	0.00957561	0.000719778	0.000860584	0.00166449	0.00638076	0.00119165	0.00103257	0.000541018	0.00550381	0.00509763	0.00090855	0.0012278	0.0059516	0.000989341	0.00100441	0.000923097	0.00150685	0.00040632	0.00102667	0.00128758	0.00430018	0.00220712	0.247666	2.90982	0.000346056	0.00588731	0.0157193	0.000477009	0.000441284	0.000963653	0.00471964	0.00264143	0.000326267	0.000471154	0.00308472	0.00506693	0.00989367	0.00193209	0.000600073	0.00875975	0.00669766	0.000973649	0.0141722	0.0047135	0.00596442	0.002848
EsbE_18-Q3-R3-47_MAXAC.059.fa	0.0704819	0.0409556	0.0334288	0.482865	0.749228	0.407909	0.711691	0.900534	0.462885	1.9712	1.59263	1.51459	1.71468	2.48143	4.45213	1.38437	0.835373	1.04992	1.1451	1.73896	1.46818	1.54781	0.8851	0.689683	0.0528766	0.0908642	2.08229	1.0856	0.309061	0.435878	1.55044	1.40551	2.10111	2.50147	2.44078	2.64854	0.54045	0.445043	0.072853	0.0520218	0.123575	0.113172	0.735943	0.115042	0.379296	1.94001	1.74403	2.78081	1.93257
EsbE_18-Q3-R3-47_BAT3C.161.fa	0.00461482	0.00588284	0.00501424	0.0010707	0.0046035	0.00232554	0.00450007	0.00578472	0.00460974	0.00230602	0.00192777	0.00413033	0.00159927	0.00316467	0.00347418	0.00297296	0.00651425	0.00316651	0.00429854	0.00568446	0.00507338	0.138797	0.0891419	0.166471	0.113653	0.556035	1.01829	0.000495417	0.00834139	0.00781214	0.0406017	0.0747809	0.0526204	0.00133545	0.0029435	0.00267516	0.00232884	0.00314284	0.00280259	0.000639906	0.00105191	0.00150467	0.00114722	0.00156788	0.0014587	0.247717	0.472324	0.312426	0.00277059
EsbE_18-Q3-R3-47_MAXAC.131.fa	0.00830157	0.00522719	0.00511845	0.00858311	0.0185896	0.013804	0.0143034	0.0145643	0.0115681	0.0368584	0.026369	0.0511337	0.0243379	0.0407574	0.101847	0.0295695	0.0204879	0.0282299	0.025676	0.0275511	0.0274219	0.328179	0.303117	0.543538	0.062949	0.167717	0.493991	0.0180869	0.00934593	0.012594	0.721148	0.495443	0.971326	0.0417357	0.20388	0.0878814	0.282117	0.389593	0.85908	0.00383965	0.00519937	0.00754302	0.0133462	0.00524891	0.0140777	0.333077	0.364027	0.713362	0.06528
Fred_18-Q3-R57-64_BATAC.274.fa	0.0802216	0.0326257	0.0315196	0.0258686	0.078613	0.119127	0.0538484	0.0290335	0.0487214	0.0164949	0.00712454	0.037402	0.0206945	0.0494087	0.0420313	0.0255344	0.0515476	0.0988195	0.0225475	0.0135935	0.0502976	0.0627787	0.0102784	0.046712	0.042743	0.0431333	0.448625	0.00355439	0.00417102	0.0601328	0.0177163	0.021143	0.045257	0.0403731	0.0501902	0.0904447	0.00152044	0.0024213	0.00344463	0.000906296	0.000759821	0.00204675	0.0295128	0.0357116	0.0597784	0.0241193	0.1377	0.25086	0.0653492
Ribe_18-Q3-R11-54_BATAC.650.fa	0.232846	0.228066	0.243596	0.198052	0.104702	0.123559	1.19231	1.40483	0.89352	0.391942	0.43527	0.168908	0.419616	0.172461	0.0368565	0.349765	0.65935	0.286022	0.0725019	0.0559089	0.0253489	0.782312	0.645807	0.261943	1.15641	0.90858	0.429009	0.0122068	0.0269276	0.0258779	0.165859	0.264993	0.0840117	0.0748651	0.0625803	0.0147322	1.13612	1.21343	0.25069	0.0391848	0.020465	0.0158958	0.323769	0.155662	0.0922796	0.0887925	0.0420075	0.0175309	0.014663
AalW_18-Q3-R10-53_BAT3C.524.fa	0.704896	0.417311	0.152191	0.820622	1.94213	0.638634	0.634883	0.735747	0.377667	3.23201	5.13884	0.431695	1.34355	1.37956	0.232505	0.548338	0.802055	0.140508	0.502644	1.10255	0.0786367	1.51717	1.07687	0.158371	1.88738	4.45528	0.411966	2.18803	0.802145	0.354869	0.306234	0.27858	0.056161	1.71259	1.79614	0.211874	3.12651	5.62176	0.93921	0.0258003	0.0188529	0.00889836	0.46597	1.5766	0.13116	0.818814	1.81114	0.390935	0.435666
EsbW_18-Q3-R4-48_MAXAC.074.fa	0.0626856	0.161311	0.111276	0.0957018	0.0942598	0.133299	0.106038	0.11237	0.0650381	0.0337965	0.141484	0.452143	0.0794347	0.054478	0.124434	0.036825	0.0377241	0.0460891	0.0430812	0.0311894	0.165753	0.134208	0.150894	0.256692	0.298465	0.104072	0.395261	0.00929428	0.017088	0.0140263	0.0360139	0.066965	0.0664743	0.112638	0.3066	0.0473847	0.00537565	0.00677774	0.0105564	0.00224317	0.00180793	0.0034923	0.0267141	0.0869426	0.10899	0.165325	0.309321	0.485346	0.296199
OdNE_18-Q3-R46-58_BAT3C.305.fa	0.901109	0.409062	0.48681	0.338668	0.324702	0.298686	0.32418	0.558832	0.387964	0.190425	0.210246	0.221456	0.34036	0.715211	0.537791	0.329788	0.426592	0.166551	0.210873	0.258043	0.258406	0.104858	0.051197	0.0659809	0.150993	0.483701	0.393227	0.0146826	0.0218265	0.028092	0.432182	0.176726	0.234201	0.0446848	0.0228654	0.0247494	0.600294	0.408989	0.0526141	0.0111944	0.00793102	0.00797733	0.266369	0.0753132	0.208421	0.715244	0.37881	0.322806	1.19608
Aved_18-Q3-R54-62_BATAC.843.fa	0.0424694	0.190226	0.226865	0.0210882	0.0114781	0.00551616	0.150484	0.23463	0.231097	0.0248674	0.00742376	0.00343552	0.0929349	0.0212795	0.0565111	0.0212368	0.0147636	0.0392838	0.107573	0.115412	0.182929	0.51188	0.268317	0.410652	1.08939	0.24271	0.392862	0.43658	0.214539	0.398957	0.0121004	0.0546602	0.0880635	0.1353	0.0506405	0.271646	0.0086558	0.00189824	0.000919588	0.000935283	0.0014229	0.00292409	0.00952079	0.00326515	0.00374458	0.149265	0.048193	0.0355231	0.000770017
EsbW_18-Q3-R4-48_BATAC.168.fa	0.00142434	0.00198263	0.00294798	0.00732156	0.00695609	0.00714464	0.0028766	0.00282882	0.00303082	0.00712246	0.0044505	0.0087445	0.0015944	0.0021014	0.00444283	0.00314913	0.00427356	0.0056936	0.0022571	0.00245245	0.00250747	0.0775485	0.0819696	0.0747508	0.0435195	0.0873799	0.37124	0.00295447	0.00192939	0.00259642	0.00254458	0.00151046	0.00129975	0.0927399	0.162491	0.49533	0.0503234	0.0413498	0.0758878	0.00128454	0.00113749	0.00259537	0.00571067	0.00871841	0.00783747	0.00181202	0.00263612	0.00549078	7.30883e-05
EsbW_18-Q3-R4-48_MAXAC.267_cln.fa	0.0010696	0.0015106	0.000842914	0.000356676	0.000113617	0.000845912	0.00283667	0.00350503	0.00497383	0.00037763	0.00852906	0.031755	0.0128809	0.0126638	0.0295941	0.000128072	0.000202683	0.000242497	0.0160001	0.0131255	0.0135389	0.00010539	0.000144193	0.000782664	0.000677779	0.000863558	0.313747	0.185376	0.371433	0.0755599	0.000689171	0	0.000407989	0.0183519	0.00761127	0.0381365	8.25957e-05	0.000105076	7.86257e-05	0.000125001	4.7508e-05	6.38593e-05	0.0179152	0.00305532	0.00469822	0.00147737	0.0280449	0.0534794	0.000152799
EsbW_18-Q3-R4-48_BAT3C.275.fa	0.0152272	0.0172797	0.0421765	0.0269933	0.0290359	0.0118571	0.0217462	0.0183683	0.0240821	0.0241869	0.012399	0.0198552	0.0112005	0.0201539	0.0262968	0.0157942	0.0174541	0.0334692	0.0127991	0.0137747	0.0140094	0.668438	0.841587	2.63405	0.962292	1.23529	0.291381	0.00495451	0.0164645	0.0181291	0.221554	0.155164	0.139716	0.0139576	0.025238	0.0144867	0.0229733	0.0236835	0.00652227	0.0131708	0.0105757	0.0131876	0.0271027	0.0133029	0.0347215	0.0165844	0.0132868	0.0117027	0.015481
EsbW_18-Q3-R4-48_BAT3C.207.fa	0.0228715	0.0198427	0.0237671	0.0256245	0.0352359	0.0523533	0.0219292	0.0278482	0.031866	0.0130355	0.0127878	0.0207102	0.0258649	0.0252934	0.0448322	0.0173386	0.0170602	0.0252732	0.032479	0.0647282	0.103106	0.0397755	0.027952	0.0549203	0.245114	0.11004	0.277949	0.0173334	0.0161981	0.0306327	0.197692	0.101195	0.0323279	0.0124127	0.00981185	0.0195077	0.581316	0.34008	0.010885	0.0150225	0.0168068	0.0147869	0.0284262	0.0210204	0.0377228	0.0202026	0.0153723	0.0242869	0.0327966
Hjor_18-Q3-R7-51_MAXAC.006.fa	0.224471	0.178546	0.175911	0.132598	0.151071	0.168256	0.256816	0.173165	0.440067	0.209035	0.102157	0.450365	0.176774	0.186046	0.295862	0.136034	0.0553232	0.104956	0.142944	0.167369	0.344129	0.121685	0.166346	0.226815	0.117261	0.0704185	0.277585	0.0774063	0.110058	0.156508	0.207383	0.105987	0.165667	0.232155	0.120779	0.381381	0.110384	0.131351	1.54958	0.00807659	0.00482775	0.0105147	0.208661	0.0458894	0.219803	0.156121	0.0836636	0.205333	0.296102
Fred_18-Q3-R57-64_BATAC.480.fa	0.0147233	0.018401	0.00609319	0.0385952	0.0284966	0.0123013	0.144813	0.272548	0.211376	0.0199835	0.0194795	0.00186933	0.108016	0.0408952	0.0262316	0.0503102	0.0251798	0.00462221	0.0842162	0.103824	0.0225077	0.187041	0.270927	0.102927	0.663171	0.385526	0.27727	0.244669	0.403022	0.204341	0.0142545	0.0332558	0.0142697	0.155523	0.152585	0.0819336	0.179172	0.105918	0.00220348	0.00145469	0.00189278	0.000927528	0.0245063	0.133627	0.0161219	0.0405311	0.0705892	0.0412656	0.00384661
Skiv_18-Q3-R9-52_BAT3C.266.fa	0.0804663	0.24715	0.200242	0.0989868	0.140098	0.454852	0.120045	0.161369	0.194519	0.0370887	0.0311229	0.154384	0.081951	0.158185	0.196804	0.0891253	0.0519165	0.0913786	0.105454	0.0898729	0.181945	0.0884073	0.235343	0.0902664	0.223167	0.292469	0.275985	0.0861729	0.0184794	0.023784	0.122619	0.129118	0.183746	0.10563	0.129271	0.0953731	0.00812787	0.00557887	0.0105284	0.00325689	0.00273741	0.00477359	0.0293192	0.122416	0.204352	0.232074	0.138586	0.205849	0.556114
EsbW_18-Q3-R4-48_MAXAC.167_sub.fa	0.00697306	0.00929312	0.00266433	0.00453673	0.00441738	0.00151696	0.00167081	0.00272882	0.000881725	0.00386884	0.0055692	0.00124663	0.00394199	0.00351075	0.00163969	0.00693004	0.00669272	0.00093676	0.00394775	0.00358951	0.000756881	0.00248551	0.00341216	0.00190931	0.0036901	0.02106	0.261648	0.00181668	0.00503143	0.0021483	0.00684504	0.00486064	0.00166834	0.00871448	0.00777142	0.00328802	0.00439816	0.00491459	0.00453179	0.00158226	0.00201857	0.000487898	0.00221864	0.00321222	0.0011605	0.00359893	0.0043837	0.00130495	0.00601253
Ejby_18-Q3-R6-50_MAXAC.192.fa	0.00594356	0.00469063	0.00609563	0.0441143	0.0208123	0.0261898	0.215201	0.110601	0.27134	0.0524549	0.0110615	0.00662586	0.192153	0.0491053	0.587011	0.264027	0.27707	0.358201	0.367312	0.418469	0.980286	0.0589799	0.10627	0.0744205	0.0324121	0.0605248	0.257122	0.130183	0.172915	0.401329	0.00787814	0.144547	0.568725	0.0436325	0.047869	0.244571	0.00775552	0.0045408	0.0137563	0.00495226	0.00199501	0.00656293	0.399236	0.0562295	0.335925	0.324679	0.0803816	0.227908	0.00172889
Mari_18-Q3-R65-66_BATAC.295.fa	0.0519255	0.100561	0.110319	0.0508432	0.13045	0.163946	0.0692959	0.103279	0.137368	0.0195993	0.0291159	0.0252725	0.0257675	0.0599588	0.0827489	0.0375531	0.0644654	0.0646049	0.0504699	0.0559986	0.0635615	0.0543583	0.0387485	0.0420338	0.181993	0.119207	0.256581	0.0354696	0.136667	0.190266	0.0247136	0.0376397	0.0364646	0.007285	0.0096958	0.0106804	0.0329527	0.0764261	0.00299845	0.00125897	0.00100005	0.00184721	0.0516477	0.0109287	0.118281	0.086594	0.106017	0.199905	0.0584073
OdNE_18-Q3-R46-58_MAXAC.008.fa	0.261399	0.0694205	0.179216	0.42069	0.131415	0.0609067	0.104427	0.0370685	0.0341446	0.0048938	0.00331755	0.00320666	0.00243153	0.00516884	0.0225088	0.00430763	0.00405759	0.00318832	0.0308236	0.00613931	0.0351175	0.0833617	0.0833444	0.208236	0.0615239	0.138047	0.254557	0.00436659	0.00824594	0.00487224	0.362094	0.277859	0.139616	0.121717	0.0422565	0.0572534	0.0338167	0.119125	0.00165085	0.00330336	0.00292321	0.00283678	0.00398003	0.00167028	0.00221098	0.0834997	0.0406253	0.0831813	0.535281
Skiv_18-Q3-R9-52_BAT3C.188_fly.fa	0.128915	0.440912	0.0926745	0.0218711	0.0253738	0.151244	0.0250424	0.0277653	0.0451323	0.0117296	0.0121765	0.0184656	0.0568532	0.00488952	0.116915	0.0932784	0.139139	0.13356	0.146965	0.107242	0.0240374	0.0272603	0.0112258	0.00316668	0.0433895	0.284091	0.250254	0.00104216	0.0100824	0.00368064	0.00656127	0.00234841	0.00338142	0.00315131	0.00943655	0.0158049	0.334377	0.87073	2.45797	0.00538851	0.0014097	0.00906812	0.00517651	0.0260451	0.0170844	0.112863	0.419419	0.355218	0.00157115
EsbW_18-Q3-R4-48_MAXAC.006_sub.fa	0.426991	0.389833	0.530959	0.535338	0.456191	1.36493	0.886294	0.870091	1.15064	0.386315	0.384227	1.20903	0.773061	0.766638	2.02938	0.342977	0.321442	0.719097	0.517044	0.440826	0.779222	0.516101	0.536688	0.642326	0.145627	0.126676	0.24734	0.418043	0.167422	0.263393	0.0415223	0.0793726	0.095193	0.152964	0.10994	0.429432	0.0884965	0.0582279	0.0472622	0.253238	0.249135	0.0635073	1.39509	0.791579	1.69753	0.316214	0.155002	0.293398	0.0191078
Aved_18-Q3-R54-62_BAT3C.16_uni.fa	0.0015051	0.00194217	0.00163731	0.0156265	0.00988802	0.0117362	0.0899797	0.145977	0.105079	0.00397007	0.00266514	0.000920965	0.056664	0.00190001	0.0799763	0.0132292	0.00314581	0.00294965	0.013862	0.0217968	0.00208411	0.0670884	0.110015	0.0622505	0.127426	0.113474	0.246787	0.0034389	0.0547981	0.194086	0.00456631	0.00557574	0.00583759	0.0647807	0.0222234	0.0189891	0.00181995	0.00091404	0.000316046	0.000756766	0.00060377	0.000738929	0.00081456	0.0615098	0.00442637	0.0266562	0.0485659	0.0432451	0.000256637
Aved_18-Q3-R54-62_BATAC.392.fa	0.0426242	0.0810691	0.069167	0.0211798	0.0308008	0.0541532	0.0433403	0.0579604	0.100171	0.0430802	0.155106	0.259511	0.0387384	0.0664833	0.115683	0.0204037	0.0269505	0.0356205	0.0530927	0.0441748	0.101068	0.0422866	0.0208333	0.055122	0.0215883	0.102183	0.221083	0.0306585	0.257817	0.0491307	0.0530739	0.0554334	0.143138	0.061693	0.0570226	0.113155	0.0168613	0.00221592	0.0125453	0.00210463	0.00425767	0.0034086	0.053055	0.0536748	0.148507	0.0496935	0.118479	0.233536	0.0885818
EsbW_18-Q3-R4-48_BATAC.285.fa	0.0638226	0.0578396	0.114079	0.0854666	0.0722011	0.0986202	0.0970815	0.0872988	0.173368	0.0139885	0.0152218	0.0154742	0.0754467	0.0721391	0.0903052	0.0270285	0.0217949	0.0296011	0.0637395	0.0596022	0.135187	0.0107997	0.00475631	0.00758775	0.0173171	0.0354304	0.218526	0.0293798	0.0529284	0.251795	0.0148269	0.0130704	0.0239568	0.0171137	0.0135491	0.0328891	0.0133821	0.0197456	0.00382097	0.00679114	0.00727866	0.00699244	0.187587	0.0381944	0.146536	0.0936334	0.0595696	0.170089	0.087722
EsbW_18-Q3-R4-48_BAT3C.307.fa	0.000780374	0.0010975	0.00263437	0.00312504	0.00265304	0.00526111	0.00565541	0.0013055	0.00515184	0.0229981	0.00352689	0.0641525	0.00112613	0.00749906	0.1186	0.00516734	0.00483585	0.0111599	0.000289924	0.00042845	0.000383118	0.00691943	0.00396545	0.0118792	0.00520835	0.0240037	0.215562	5.46551e-05	0.000785651	0.00168006	0.000905095	0.00112128	0.00288022	0.000328165	0.000891383	0.000354633	0.000890083	0.000888079	0.00147753	0.000273427	0.000159761	0.000167523	0.010434	0.012935	0.059104	0.0189295	0.0103564	0.00904502	0.000232226
AalE_18-Q3-R2-46_BATAC.579.fa	0.206578	0.0616836	0.233731	0.21779	0.136987	0.198911	0.0711073	0.0678559	0.133835	0.0406723	0.0496229	0.0583247	0.0984097	0.100875	0.0937602	0.140537	0.0879571	0.016608	0.0760393	0.0587274	0.108392	0.140211	0.0477207	0.231762	0.075404	0.0942986	0.192332	0.000962343	0.0239287	0.0171512	0.366505	0.155162	0.495869	0.0766041	0.143206	0.16918	0.0419131	0.00420855	0.00702624	0.00377768	0.00284912	0.00477285	0.0440032	0.0611926	0.185086	0.162224	0.150586	0.0779381	0.219419
EsbW_18-Q3-R4-48_BAT3C.247.fa	0.00117918	0.00374264	0.117214	0.138263	0.123795	0.160231	0.0822606	0.0882236	0.115971	0.0414857	0.117027	0.223085	0.132368	0.128869	0.163715	0.0242691	0.0384969	0.0662551	0.0159291	0.0150001	0.0237999	0.175299	0.0411104	0.289294	0.084172	0.0606721	0.191427	0.00274675	0.00248835	0.00305068	0.00344119	0.00271409	0.00456473	0.111696	0.0594119	0.481171	0.00305278	0.00195861	0.00300643	0.00351478	0.00165236	0.0028661	0.510537	0.161632	0.320102	0.0504067	0.00383516	0.00219373	0.00129623
Mari_18-Q3-R65-66_MAXAC.024.fa	0.198543	0.278851	0.506822	0.269401	0.273495	0.220047	0.0765236	0.0690476	0.0530919	0.0327516	0.0363171	0.0283138	0.046916	0.0267167	0.0342164	0.0686967	0.100853	0.147963	0.119505	0.0879812	0.0863032	0.174436	0.360441	0.341507	0.353613	0.303683	0.187926	0.0015092	0.0116318	0.00749116	0.17643	0.103702	0.173178	0.141893	0.0477399	0.0575369	0.199901	0.0210973	0.0360539	0.00542402	0.00316616	0.00532681	0.007197	0.00733706	0.00642528	0.165374	0.108867	0.184792	0.171073
Skiv_18-Q3-R9-52_BAT3C.176.fa	0.190448	0.119834	0.208027	0.167087	0.207381	0.584437	0.195634	0.197918	0.372196	0.0796231	0.146391	0.225636	0.339424	0.162088	0.213847	0.334248	0.309765	0.318895	0.197967	0.226773	0.298063	0.0901055	0.104103	0.147307	0.20337	0.262186	0.184731	0.00256538	0.0329354	0.0713389	0.225937	0.212533	0.215628	0.168611	0.202691	0.298248	0.165025	0.167397	0.659241	0.0075694	0.00523331	0.00966359	0.265725	0.256909	0.441207	0.284869	0.284372	0.506299	0.162409
EsbW_18-Q3-R4-48_MAXAC.145.fa	0.0196156	0.0381228	0.0639701	0.0684567	0.108143	0.0756542	0.0570413	0.089425	0.0971711	0.0359013	0.0995883	0.0407716	0.0642035	0.0579465	0.035547	0.0092654	0.00623364	0.0088345	0.00443324	0.00291476	0.00434701	0.0962546	0.0592801	0.22583	0.0221599	0.0168522	0.184598	0.0105115	0.0228237	0.0462804	0.0192558	0.0201374	0.0119709	0.00191346	0.00349086	0.00282569	0.140792	0.0602706	0.0378345	0.0017388	0.000782327	0.00254751	0.0693446	0.0567474	0.0587628	0.0149535	0.0178106	0.0109289	0.0058137
EsbE_18-Q3-R3-47_MAXAC.169.fa	0.00264134	0.00140053	0.00148752	0.102502	0.00754779	0.00215669	0.0270147	0.032632	0.00926364	0.00175313	0.000527635	0.00155204	0.138044	0.00178505	0.00148062	0.00769264	0.0159477	0.0610287	0.00194372	0.0836934	0.0426317	0.00254212	0.366912	0.206637	0.104489	0.458626	0.182464	0.000351202	0.0109971	0.0477029	0.00177926	0.00145027	0.000985756	0.000751744	0.00201186	0.00133742	0.00109188	0.00234663	0.00145683	0.00124385	0.000748893	0.0012975	0.0199536	0.0490537	0.0497796	0.00074324	0.00205554	0.00281681	0.00128798
EsbW_18-Q3-R4-48_BAT3C.505.fa	0.000309834	0.000376858	0.000243139	3.0003e-05	0.00033974	5.42234e-05	0.000309512	0.00043559	0.000155574	0.000120582	6.7303e-05	0.000342265	0.000179177	5.9489e-05	8.06727e-05	0.000188295	0.000154858	5.53731e-05	9.18979e-05	0.000243848	9.85951e-05	0.000231421	0.000397452	0.000499762	0.050843	0.0724309	0.168919	0.000301689	0.00116404	0.0010765	7.93768e-05	0.000115416	0.000137956	0.000133064	0.000158116	0.000104365	0.00424049	0.0224059	0.00163129	4.82869e-05	6.33181e-05	8.96877e-05	6.70604e-05	4.16872e-05	6.60232e-05	0.000531773	0.000289838	0.000112178	2.55794e-05
Skiv_18-Q3-R9-52_BAT3C.489.fa	0.0179266	0.0283895	0.0410845	0.000135332	0.000988349	0.000432679	0.00074995	0.0006482	0.000437787	0.000886664	0.0005819	0.00101322	0.000464134	0.000383924	0.000979885	0.00147468	0.00210751	0.000924906	0.000829974	0.000865799	0.000614027	0.05183	0.0372925	0.102113	0.0429776	0.0842601	0.164266	0.00010308	0.0013608	0.0011164	0.005945	0.0216078	0.017977	0.00108822	0.00111416	0.000886667	0.00135052	0.000797177	0.000394168	0.000176215	0.000204357	0.000611089	0.000181767	0.000149692	0.000185747	0.0688641	0.0507478	0.0459101	0.000149287
Rand_18-Q3-R56-63_BATAC.6.fa	0.0604982	0.0557647	0.0340632	0.0126494	0.0322221	0.0899146	0.0108919	0.00595461	0.00799188	0.0101999	0.012785	0.0736055	0.00638756	0.00888286	0.0442161	0.0616428	0.0486771	0.0923808	0.00518662	0.00801307	0.0281382	0.0379034	0.0290998	0.0338121	0.0335863	0.0395257	0.164043	0.0563465	0.0408722	0.0596922	0.091671	0.0425977	0.260336	0.0105201	0.0526445	0.0453735	0.0015104	0.00207951	0.00201634	0.000717514	0.000805846	0.00162156	0.00695962	0.00738393	0.0268817	0.0217286	0.0472822	0.143848	0.108295
EsbW_18-Q3-R4-48_MAXAC.252.fa	0.00169164	0.000579895	0.00454435	0.000172439	0.0014896	0.000271474	0.000440848	0.000503393	0.000224458	0.0015943	0.000465083	0.000621248	0.000229881	0.000125008	0.000108253	0.00199966	0.000597185	0.000433741	0.00121891	0.000427814	0.000322594	0.00315053	0.00751066	0.00479465	0.0870276	0.0420208	0.16185	0.0044609	0.00860812	0.00165699	0.000337009	0.000698986	0.00026309	0.0202184	0.00956701	0.0011042	0.484875	0.0834764	0.0620248	0.000189129	0.000119103	0.000335113	0.00071884	0.00020525	0.000378912	0.000190089	0.000336091	0.000181943	0.000255754
Hade_18-Q3-R52-61_BAT3C.141.fa	0.042182	0.044948	0.0262767	0.0313634	0.0360608	0.0294807	0.0225908	0.0201988	0.0498585	0.012007	0.0716115	0.0244072	0.0574218	0.0442173	0.0228411	0.0863702	0.129574	0.0825911	0.0119035	0.0100881	0.0198107	0.0080942	0.0210804	0.0281999	0.040759	0.0528333	0.15914	0.000449138	0.00365674	0.00437813	0.112204	0.0526183	0.500908	0.00816051	0.0273217	0.0179559	0.0461479	0.00309303	0.0687773	0.00125617	0.00101621	0.00128589	0.0110296	0.0182944	0.00939726	0.176693	0.167196	0.111648	0.0491802
EsbW_18-Q3-R4-48_BAT3C.222.fa	0.108793	0.191668	0.192268	0.106566	0.105645	0.139128	0.227284	0.24598	0.152925	0.0121013	0.00416205	0.00445749	0.0834329	0.14819	0.0329203	0.0739516	0.0447185	0.08303	0.0290522	0.0388592	0.0322011	0.250358	0.202103	0.262448	0.47777	0.301721	0.157378	0.0949391	0.0760896	0.0213289	0.108275	0.13345	0.128193	0.227307	0.401121	0.610814	0.0592653	0.0322785	0.00233969	0.00309918	0.0036099	0.003959	0.00507427	0.0136451	0.00715693	0.0513532	0.148512	0.0356589	0.0012266
Ribe_18-Q3-R11-54_BAT3C.65.fa	0.0229368	0.0142695	0.00935497	0.0776151	0.114426	0.0274464	0.0932008	0.160254	0.0437446	0.644772	1.02125	0.139582	0.446562	0.556383	0.0357914	0.152165	0.155807	0.0188122	0.755515	0.899653	0.0599098	0.742195	0.852073	0.101441	0.871885	1.18546	0.153193	0.48853	0.840123	0.0678259	0.124477	0.0670909	0.0112765	1.41897	1.07237	0.113932	1.81797	2.62367	0.219963	0.0173096	0.00550665	0.00433959	0.132806	0.569814	0.0125566	0.427622	0.346531	0.0882667	0.149165
EsbW_18-Q3-R4-48_MAXAC.278_cln.fa	0.000824993	0.00108323	0.00150673	0.00350658	0.000423628	0.000844553	0.000511919	0.000995692	0.00171246	0.00379264	0.000540399	0.000388244	0.028332	0.00411833	0.0869664	0.000303241	0.00067485	0.000914756	0.0405124	0.0412229	0.0131672	0.000729247	0.00121816	0.000497101	0.000502598	0.000866318	0.152453	0.000666624	0.0014619	0.00281158	0.00238055	0.0438912	0.0114004	0.000170918	0.00020407	0.000121772	0.00148434	0.000360478	0.0117359	0.00142436	0.000568577	0.000876455	0.000925258	0.00703249	0.00137706	0.000867815	0.00129122	0.00524748	0.00047924
EsbW_18-Q3-R4-48_MAXAC.021.fa	0.177665	0.883807	0.8435	0.120565	0.179873	0.0988951	0.250155	0.255238	0.233134	0.0931553	0.324374	0.198364	0.140999	0.21311	0.153567	0.0821355	0.105669	0.0946297	0.179103	0.186191	0.436474	0.144372	0.155195	0.214187	0.306839	0.11352	0.150941	0.0122737	0.0252185	0.0307397	0.237588	0.316474	0.231156	0.0451439	0.0710804	0.0830336	0.0746776	0.00745635	0.00363736	0.00327463	0.00434186	0.00466978	0.0354607	0.0228875	0.048657	0.0469455	0.0566071	0.0705189	0.349738
EsbW_18-Q3-R4-48_MAXAC.200_cln.fa	0.00606136	0.0189767	0.00113068	0.000335262	0.00022648	0.000511293	0.00614511	0.0263136	0.03678	0.000312381	9.3935e-05	0.000575899	0.000420093	0.00052399	0.000656057	0.0348383	0.0139631	0.0284811	0.0014502	0.000712643	0.00966772	0.000667903	0.000192622	0.000415054	0.000446465	0.100349	0.146074	0.00020058	0.00121224	0.00156188	0.000230917	0.00032674	0.000416147	0.000353716	0.00042643	0.000173522	0.000267399	0.000256125	0.000203381	8.51095e-05	0.000253023	0.000274339	0.000194106	0.000179835	0.000675708	0.00098192	0.000521036	0.00058966	0.0161334
EsbW_18-Q3-R4-48_MAXAC.058_sub.fa	0.0721972	0.0291234	0.0162484	0.0291333	0.0666856	0.0999032	0.0127149	0.0135437	0.0249326	0.0301916	0.024528	0.0866142	0.0399724	0.0256416	0.0380382	0.0683379	0.0668147	0.0927123	0.0295423	0.0331487	0.0450381	0.0119453	0.00757339	0.0105795	0.0141045	0.0448981	0.14243	0.119888	0.111373	0.243272	0.159569	0.0573569	0.103839	0.0841749	0.0635771	0.0705988	0.00139383	0.00193294	0.00258226	0.00221145	0.00226577	0.00254537	0.0405775	0.0432109	0.177105	0.0628992	0.187902	0.125921	0.172833
Ega_18-Q3-R5-49_BATAC.204.fa	0.00650196	0.00665971	0.0114448	0.152419	0.0417788	0.0547832	0.00519371	0.00336896	0.00344258	0.903232	0.758479	3.33137	0.267627	0.570786	0.615404	0.136836	0.0927551	0.169086	0.174244	0.223413	0.224259	0.16777	0.0391029	0.0255492	0.0162921	0.0674806	0.142239	1.26716	0.0938287	0.0594705	0.0343357	0.0575684	0.0469651	0.0994661	0.221381	0.112797	0.170329	0.175074	0.153839	0.0050705	0.00642353	0.0143578	0.278787	0.12076	0.0327803	0.0866905	0.0477696	0.0672619	0.00252889
Vibo_18-Q3-R45-57_BAT3C.117_fly.fa	0.0244894	0.00811299	0.0411537	0.02646	0.025278	0.0632843	0.029082	0.0190746	0.0135837	0.0138702	0.0178849	0.0232064	0.091863	0.00730304	0.0892019	0.0254833	0.0450159	0.0320522	0.0299398	0.0278052	0.00391822	0.117562	0.0510466	0.0399962	0.170568	0.337135	0.139224	0.00630204	0.00510866	0.0632132	0.00878669	0.0033756	0.0026855	0.142899	0.0854361	0.0130855	0.0395978	0.0377585	0.108719	0.00222555	0.00163576	0.00150701	0.00476029	0.0514182	0.00649213	0.0113517	0.0326416	0.0555818	0.00161194
EsbW_18-Q3-R4-48_BAT3C.113.fa	0.0159267	0.0408127	0.00840762	0.000741153	0.00184439	0.00070138	0.00186539	0.00133601	0.00156474	0.000963093	0.00062048	0.00120083	0.000979356	0.00144578	0.00200505	0.00179654	0.00278184	0.00328192	0.0011921	0.00133955	0.00179375	0.00597837	0.00881175	0.00582913	0.017182	0.0768574	0.13732	0.0122122	0.296267	0.0360932	0.00223699	0.00635115	0.0043326	0.00317768	0.00210035	0.00297944	0.012207	0.0728682	0.0766248	0.000194411	0.000120465	0.000334728	0.000213616	0.000338366	0.000781067	0.0112196	0.0231267	0.02403	0.000774578
Skiv_18-Q3-R9-52_MAXAC.078_sub.fa	0.0750846	0.365617	0.235543	0.371574	0.362943	0.450939	0.447228	0.307649	0.382603	0.0158179	0.0119336	0.0130716	0.0118117	0.0193503	0.0228434	0.0263961	0.0317895	0.078981	0.507431	0.199712	0.676604	0.147049	0.111987	0.109657	0.128893	0.301132	0.136248	0.00310842	0.00933398	0.0108876	0.126172	0.0570079	0.168319	0.0236595	0.0176517	0.0209423	0.014598	0.019846	0.00821279	0.00890091	0.00671734	0.0083484	0.359796	0.163568	0.4933	0.0186288	0.0123778	0.0103333	0.0199317
EsbW_18-Q3-R4-48_MAXAC.017.fa	0.198013	0.130367	0.0546997	0.0579133	0.120091	0.060339	0.0348233	0.0868556	0.120236	0.0299893	0.448636	1.11258	0.0251286	0.211727	0.101385	0.251032	0.169494	0.115472	0.117214	0.0697542	0.0947326	0.10396	0.0361539	0.0759238	0.0194609	0.0957775	0.135652	0.0537202	0.0103977	0.0163067	0.0636344	0.104744	0.0882195	0.0709593	0.17678	0.0886036	0.0935631	0.0970824	0.633184	0.00420982	0.00227205	0.00442511	0.104265	0.181316	0.106167	0.0242496	0.305497	0.344645	0.101706
EsbW_18-Q3-R4-48_BATAC.72.fa	0.000247444	0.000356049	0.000405553	0.000130755	0.000296526	0.00024124	0.000323355	0.000415947	0.000387148	0.000273906	0.000172691	0.00044136	0.000152611	0.000129308	0.000129418	0.000115627	9.30306e-05	0.000203189	0.000177623	0.000306868	0.000199456	0.00340768	0.0119023	0.0170805	0.0433523	0.0376097	0.131619	0.000441031	0.000718842	0.00132604	0.00134527	0.000402853	0.00080965	0.00169135	0.000895392	0.00892301	0.000960281	0.000442072	0.000184692	8.53054e-05	0.000198172	0.000191933	0.000187268	0.00011685	0.000312679	0.000104409	0.000213006	0.000107317	1.75021e-05
EsbW_18-Q3-R4-48_MAXAC.044.fa	0.0768804	0.0314847	0.0248073	0.0793449	0.119547	0.0947502	0.0243032	0.0199208	0.0185226	0.160964	0.23672	0.432751	0.0287407	0.0633016	0.0836712	0.365871	0.305483	0.296352	0.0655372	0.0813044	0.0694192	0.129926	0.084849	0.0712224	0.0193835	0.0261649	0.131005	0.00474414	0.00713294	0.00685751	0.11058	0.131197	0.163166	0.0307268	0.0483159	0.0571057	0.103445	0.15537	0.091654	0.00429197	0.00302101	0.00426904	0.0383919	0.0151191	0.0397489	0.274739	0.257329	0.285884	0.107121
Ejby_18-Q3-R6-50_BATAC.262.fa	0.039557	0.0117843	0.0112172	0.0482774	0.0713959	0.0718068	0.0606947	0.0723912	0.1045	0.109521	0.0886541	0.235046	0.132789	0.229947	0.348635	0.112791	0.0822978	0.104501	0.0767145	0.18237	0.207803	0.0321378	0.0179075	0.0169125	0.00998844	0.0356422	0.129036	0.00840223	0.0629275	0.0703376	0.145374	0.193755	0.413979	0.148211	0.139702	0.240729	0.0681238	0.0778384	0.133726	0.0044567	0.00343683	0.0042288	0.187886	0.0565518	0.114285	0.312938	0.144512	0.41434	0.0301423
Hjor_18-Q3-R7-51_BATAC.198.fa	0.172722	0.107356	0.0889301	0.0485959	0.0667987	0.101479	0.0556332	0.0572144	0.0850336	0.0273453	0.0447295	0.0829496	0.0475012	0.0373382	0.0507412	0.140766	0.186962	0.0690011	0.0296484	0.0256205	0.0595978	0.0455795	0.0403838	0.0551983	0.0599158	0.0764992	0.128923	0.0491363	0.0575858	0.0770653	0.102911	0.110379	0.0970214	0.123503	0.114439	0.134654	0.00446781	0.00431818	0.0820806	0.00237216	0.00195582	0.0032039	0.0153369	0.0509717	0.0237935	0.100635	0.192222	0.469283	0.134356
Vibo_18-Q3-R45-57_BATAC.209.fa	0.00171788	0.00154338	0.00187961	0.00338476	0.00239976	0.00209785	0.00155192	0.00132322	0.00305462	0.00207888	0.000454871	0.00113554	0.00140567	0.00155988	0.00231353	0.00180575	0.00191637	0.00399374	0.00141871	0.00193381	0.00184548	0.00253224	0.0194036	0.0151911	0.121824	0.224863	0.128786	0.000201514	0.00200253	0.00258916	0.00790189	0.0139329	0.00821499	0.000984886	0.00091205	0.00147634	0.095263	0.0932728	0.120118	0.0014779	0.000892761	0.00100293	0.00121145	0.0011152	0.00293656	0.0205529	0.011097	0.00314592	0.00101447
Viby_18-Q3-R106-67_BAT3C.83.fa	0.00511874	0.057664	0.183509	0.125696	0.122305	0.202598	0.0888422	0.230106	0.322416	0.125384	0.143562	0.259162	0.106406	0.165693	0.277163	0.127093	0.191288	0.251387	0.0546228	0.0852509	0.125514	0.0286447	0.0175722	0.0207431	0.0269548	0.0519124	0.125712	0.0591405	0.0535764	0.0186328	0.00519764	0.0051065	0.00703607	0.00766657	0.00744891	0.00346232	0.125595	0.0525755	0.578516	0.00459658	0.00279324	0.00618973	0.131661	0.180076	0.197903	0.0640398	0.0726408	0.069839	0.0022668
AalE_18-Q3-R2-46_BAT3C.320.fa	0.0877926	0.173506	0.19332	0.177311	0.173546	0.249079	0.13351	0.275513	0.298345	0.0652604	0.110314	0.0442869	0.101818	0.127516	0.115542	0.024697	0.0652258	0.0315248	0.0583048	0.0530051	0.025139	0.241126	0.31065	0.175013	0.351902	0.321678	0.125129	0.00553922	0.00717812	0.00532511	0.0454544	0.0640766	0.107712	0.0506592	0.0810183	0.0661322	0.0183828	0.00708032	0.00695955	0.0038768	0.0041795	0.00549331	0.036864	0.0441143	0.0364061	0.011181	0.0127897	0.00855055	0.0039735
EsbW_18-Q3-R4-48_BATAC.303.fa	0.0140243	0.0368837	0.0617625	0.0314718	0.0417759	0.0522583	0.036879	0.0316401	0.0192768	0.0351145	0.0250918	0.0299174	0.0331841	0.0495015	0.136718	0.0261195	0.0337232	0.0462685	0.0582496	0.0695732	0.080758	0.0226327	0.0161828	0.0243672	0.0372508	0.0684592	0.124326	0.0132396	0.0290823	0.0218265	0.0063391	0.00655886	0.00573524	0.0102282	0.00767316	0.0183442	0.0148363	0.00675047	0.0412416	0.00522901	0.00447689	0.00706675	0.010105	0.0192657	0.00951607	0.10789	0.0411354	0.143784	0.0190045
Hirt_18-Q3-R61-65_BATAC.427.fa	0.0426778	0.0482417	0.00367482	0.0232004	0.143771	0.0414047	0.00690716	0.0131961	0.00330275	0.168142	0.321994	0.00472826	0.0624617	0.51294	0.0679731	0.0710207	0.0514503	0.0427256	0.0197066	0.0612094	0.0396277	0.0448078	0.0944404	0.020417	0.0395398	0.16418	0.123885	0.00179883	0.01289	0.0688514	0.12475	0.292623	0.0391206	0.220236	0.390809	0.190832	0.0960045	0.0102561	0.00202966	0.0105846	0.0142222	0.00246845	0.0638985	0.0898523	0.00931186	0.0838046	0.207692	0.00681035	0.00572689
Skiv_18-Q3-R9-52_MAXAC.081.fa	0.0759973	0.0952901	0.0946239	0.0126371	0.0160726	0.0371971	0.00584149	0.00238278	0.00538336	0.0107101	0.00683364	0.00992606	0.00162286	0.00404483	0.0141552	0.0158572	0.00915437	0.0208913	0.00424807	0.0120018	0.0117052	0.0292386	0.0152849	0.0337075	0.0439833	0.0742913	0.119161	0.00794817	0.064299	0.0173283	0.0730323	0.015875	0.0426071	0.00588369	0.0124345	0.00712611	0.0469294	0.0188228	0.0424396	0.000934672	0.000828423	0.00145756	0.00341045	0.00251302	0.0137614	0.0665197	0.0464311	0.092159	0.0136951
AalW_18-Q3-R10-53_BATAC.909.fa	0.07418	0.190508	0.126655	0.0480297	0.107471	0.164018	0.155839	0.428719	0.383275	0.00763072	0.0126547	0.00904841	0.162688	0.0616614	0.110638	0.0176476	0.0271361	0.0141176	0.0423346	0.0270807	0.020679	0.0361872	0.0457439	0.0638685	0.202267	0.199662	0.117048	0.00080159	0.00355495	0.00327006	0.0320378	0.0180006	0.0137983	0.00312696	0.00409112	0.00148592	0.034858	0.045626	0.0519108	0.00408434	0.00267474	0.00320777	0.239704	0.14039	0.241787	0.00451254	0.00277067	0.00241188	0.0156293
EsbW_18-Q3-R4-48_MAXAC.295.fa	0.000147145	0.000312491	0.000359881	0.000202127	0.000113985	0.0005667	0.000710797	0.000718888	0.000153492	0.00671872	0.00162234	0.0025885	0.00115477	0.000331109	3.29804e-05	0.000152776	0.00120699	0.00123357	0.00691536	0.00360518	0.000214366	0.000219254	4.89997e-05	0.00023996	0.000122122	7.2791e-05	0.108006	0.0128901	0.00266234	0.00389459	7.89401e-05	0.000145974	4.2268e-05	0.00205036	0.00133772	0.00252958	0.0139929	0.000615808	0.00254534	0.000118853	2.93842e-05	5.70092e-05	0.0194704	0.000208036	4.7679e-05	8.0734e-05	0.000183911	0.000255373	2.47939e-05
Bjer_18-Q3-R1-45_MAXAC.225.fa	0.0014786	0.00257328	0.00865218	0.0435414	0.0553698	0.0891861	0.0611638	0.103972	0.137877	0.0594464	0.0938039	0.12893	0.0515658	0.0873903	0.0795997	0.0418149	0.0350952	0.0352316	0.0261115	0.0394991	0.0442428	0.0537282	0.0616641	0.0698806	0.0605783	0.027716	0.107754	0.0080863	0.00434939	0.0718969	0.013529	0.0494269	0.0511668	0.0889227	0.0770205	0.148248	0.00343215	0.00242164	0.00164576	0.00584588	0.00445701	0.0115289	0.0149297	0.0268038	0.0399535	0.00525571	0.00330801	0.00401663	0.000487571
EsbW_18-Q3-R4-48_BATAC.438.fa	0.00801706	0.0168568	0.015545	0.00717745	0.00479362	0.00666007	0.00811486	0.0117725	0.0088523	0.00156099	0.00187279	0.000959626	0.0165662	0.00181844	0.00401007	0.0239276	0.0225556	0.0240841	0.0460073	0.0289342	0.0685097	0.0409157	0.00942445	0.0197529	0.0193461	0.0258266	0.106471	0.000226064	0.00258595	0.0232196	0.00673332	0.0046859	0.00179979	0.00790586	0.0104709	0.0099107	0.00351632	0.00576295	0.00800457	0.000350462	0.000210637	0.000695643	0.00227099	0.00733075	0.00571691	0.00455976	0.0109602	0.0204192	0.000611925
Vibo_18-Q3-R45-57_MAXAC.065.fa	0.0558313	0.062476	0.0574765	0.0374716	0.0430948	0.0450837	0.00952522	0.0130285	0.00618648	0.00428973	0.00323328	0.0102128	0.00832123	0.0294405	0.0153592	0.0342135	0.0680461	0.0766142	0.0246166	0.0185553	0.0106092	0.180058	0.187662	0.15413	0.162762	0.197433	0.101125	0.00158413	0.00341444	0.0021596	0.00998826	0.0133352	0.0055265	0.00220151	0.00415342	0.0099709	0.162785	0.161009	0.0830928	0.00179454	0.00146734	0.00211491	0.00136287	0.00173837	0.00221932	0.0784689	0.0794058	0.133446	0.0526201
Fred_18-Q3-R57-64_MAXAC.283_sub.fa	0.00167642	0.00158193	0.00106969	0.000998917	0.000788273	0.001677	0.00496044	0.0110557	0.0015614	0.0013892	0.00122415	0.00121715	0.00507153	0.00104903	0.00133824	0.00105155	0.00110661	0.000908783	0.00158559	0.00152237	0.0036537	0.0153168	0.00861224	0.0173068	0.0405212	0.0398675	0.0980776	0.00906351	0.0543295	0.0781971	0.00466995	0.00164916	0.00995442	0.102965	0.0376981	0.0621566	0.00288935	0.00244114	0.00202498	0.000186771	0.000134491	0.000205517	0.000418746	0.000899175	0.000992663	0.00784987	0.00845074	0.0518435	0.0122243
Mari_18-Q3-R65-66_MAXAC.226.fa	0.00355572	0.0016627	0.000916099	0.00673532	0.00580355	0.0101903	0.00141686	0.000537361	0.00083361	0.013491	0.00891686	0.00919936	0.00357716	0.000630522	0.00377503	0.00709254	0.00171204	0.00153789	0.00110061	0.000681118	0.00205262	0.01176	0.00622491	0.0074395	0.0516377	0.0288441	0.095535	0.0296901	0.0851069	0.0763477	0.0175424	0.0131888	0.0227568	0.00741264	0.0124176	0.0183662	0.0487919	0.0468226	0.00950014	0.000376928	0.00027645	0.00068858	0.000605679	0.000546631	0.000506157	0.0438848	0.017232	0.255172	7.03139e-05
Ega_18-Q3-R5-49_BAT3C.193.fa	0.0992242	0.102247	0.226302	0.216	0.264715	0.368618	0.233425	0.265981	0.394397	0.229	0.269906	0.420338	0.0970468	0.0984385	0.353685	0.456786	0.580438	0.591192	0.196009	0.232222	0.203899	0.0280737	0.0241038	0.0167003	0.0122986	0.0120436	0.0944887	0.0211684	0.0107038	0.0199405	0.0132054	0.00885751	0.0160639	0.0354088	0.161323	0.361596	0.330302	0.128204	0.547522	0.0066514	0.00365927	0.0096469	0.169702	0.301007	0.472404	0.193336	0.374723	0.646726	0.00347041
Ribe_18-Q3-R11-54_MAXAC.269.fa	0.000767955	0.000625032	0.00196181	0.00876019	0.00301792	0.00740077	0.000889482	0.000312601	0.000955635	0.000668325	0.000130787	0.000355612	0.0010336	0.000871579	4.88026e-05	0.000345587	0.000433139	0.00263018	0.00211699	0.0031003	0.00981078	0.000245269	0.000617311	0.000236641	0.136001	0.0660617	0.0930918	0.00484755	0.0342469	0.0224404	0.000501696	1.47392e-05	0.000108431	0.0590818	0.0531325	0.13985	0.000305923	0.000146281	0.000451694	0.000785811	0.000182253	0.000404415	0.00109259	0.00111685	0.000169884	0.000845202	0.000316885	0.000447668	0.000206311
EsbW_18-Q3-R4-48_BATAC.453.fa	0.0350973	0.104554	0.121806	0.0751132	0.063527	0.120104	0.0577939	0.0779142	0.0413529	0.00567881	0.00792074	0.010319	0.0168445	0.0248997	0.0265092	0.0555884	0.0970608	0.128735	0.0385525	0.0329703	0.0357806	0.129721	0.0769137	0.0879225	0.216649	0.234587	0.0913815	0.00125019	0.00278392	0.00269064	0.0120335	0.00524939	0.00608706	0.0025822	0.00425563	0.00352832	0.0665309	0.0542515	0.143844	0.00246963	0.0018848	0.003406	0.0111758	0.0162346	0.0129654	0.0369468	0.0446297	0.0299845	0.0255204
Bjer_18-Q3-R1-45_MAXAC.014.fa	0.237644	0.418191	0.956392	0.307521	0.26608	0.36146	0.26568	0.246284	0.532675	0.162794	0.148037	0.405723	0.152552	0.186488	0.316154	0.119049	0.119434	0.290909	0.262903	0.236459	0.473422	0.0828314	0.0805152	0.197103	0.115074	0.123723	0.0912708	0.0145323	0.0355654	0.0585615	0.109528	0.0991969	0.187858	0.0535205	0.0630557	0.0818348	0.0826771	0.0609397	0.116122	0.00817969	0.00663982	0.00950632	0.300315	0.0727225	0.35827	0.143273	0.0784118	0.0999057	0.0811116
Vibo_18-Q3-R45-57_BATAC.481.fa	0.00339407	0.0147154	0.0125319	0.0073286	0.00869541	0.0100081	0.00255678	0.00407924	0.00188632	0.00171025	0.000597666	0.0011779	0.00160023	0.00126461	0.00110439	0.00301739	0.00380196	0.00788245	0.0013419	0.001837	0.000973295	0.0517408	0.0525828	0.0331695	0.120672	0.135829	0.0902059	0.0124484	0.0233924	0.00152681	0.00276514	0.00294666	0.0025233	0.00224451	0.00109591	0.000737245	0.173598	0.350746	0.0872665	0.000626133	0.000572506	0.000600236	0.000573837	0.000679563	0.000951199	0.0311183	0.0721442	0.0366393	0.00132375
Damh_18-Q3-R51-60_BATAC.454.fa	0.108322	0.0456849	0.0669952	0.131874	0.0921032	0.0385934	0.11427	0.0702894	0.13134	0.0800121	0.056941	0.676443	0.0806495	0.0506005	0.282524	0.0929989	0.0976131	0.28457	0.051295	0.051327	0.2728	0.0498275	0.0250542	0.0356968	0.0250514	0.0524422	0.0890146	0.0663787	0.0759478	0.0623075	0.0320831	0.0304697	0.0797111	0.0649033	0.0384475	0.0486813	0.0194005	0.00335842	0.0134771	0.00170269	0.00120511	0.00249315	0.085519	0.0636724	0.1055	0.0505062	0.147472	0.266785	0.229512
AalE_18-Q3-R2-46_BAT3C.211.fa	0.0119745	0.18607	1.27587	0.022373	0.0481815	0.0194	0.0709272	0.045711	0.0338484	0.00945969	0.00808746	0.0123717	0.00869667	0.0135312	0.0241417	0.00871834	0.00841192	0.0110712	0.0596528	0.0335613	0.115608	0.0603636	0.08754	0.255013	0.162055	0.375093	0.0889143	0.00439664	0.0120502	0.0103133	0.188571	0.169492	0.170197	0.010146	0.0134412	0.00586761	0.032155	0.0437846	0.0162869	0.00286779	0.00438197	0.0077855	0.0252581	0.0078067	0.0391569	0.0151663	0.00893617	0.00762261	0.0123722
Rand_18-Q3-R56-63_BATAC.171.fa	0.018642	0.0301158	0.0377045	0.0278641	0.0198882	0.0348613	0.0189148	0.0258312	0.0153275	0.0160672	0.0188882	0.024093	0.0400176	0.0348037	0.0205517	0.013816	0.0192067	0.0399207	0.0158386	0.0159083	0.0140214	0.0810293	0.0817393	0.0880959	0.0661165	0.0932126	0.0879059	0.0122754	0.0106875	0.0109838	0.03228	0.046934	0.0386062	0.0166947	0.0131606	0.0244257	0.0567565	0.0187045	0.0910649	0.00124213	0.00109477	0.00196155	0.00753938	0.00679653	0.0037648	0.00918282	0.0129157	0.0106181	0.00169828
OdNE_18-Q3-R46-58_BATAC.193.fa	0.0300166	0.0121375	0.0166809	0.0214481	0.0341443	0.056364	0.0241299	0.0213049	0.0285491	0.0398064	0.0311758	0.0689674	0.00542894	0.0111688	0.199648	0.0641653	0.0583491	0.175026	0.0662261	0.0657889	0.0861957	0.0164076	0.0156097	0.0127513	0.00663237	0.0575677	0.0870013	0.00259535	0.00347654	0.00246621	0.0593575	0.0351651	0.0663224	0.00252275	0.0110712	0.0386133	0.0319189	0.0370165	0.0759949	0.00294745	0.00259339	0.00604116	0.0298636	0.0326657	0.0468795	0.215969	0.184592	0.670087	0.128222
Skiv_18-Q3-R9-52_MAXAC.043.fa	0.115974	0.135812	0.121466	0.0456814	0.0965156	0.0647747	0.14216	0.12108	0.171302	0.00886511	0.0159816	0.0129832	0.0386807	0.0773604	0.0271302	0.0300779	0.0437925	0.0311785	0.0384225	0.0719306	0.11104	0.126972	0.0847809	0.199865	0.114911	0.0876572	0.0864263	0.0291803	0.0956485	0.0635128	0.103501	0.0837948	0.196163	0.0485289	0.026923	0.0476817	0.00726627	0.00454374	0.00256537	0.00397044	0.00486537	0.00474095	0.0345558	0.00780336	0.0528103	0.0564197	0.0443486	0.0613809	0.245654
OdNW_18-Q3-R42-56_MAXAC.037.fa	0.157464	0.242868	0.124514	0.0735826	0.0927452	0.0751765	0.129341	0.152328	0.137353	0.0257639	0.0211878	0.02542	0.0643128	0.102169	0.0623295	0.0362856	0.0468294	0.0459006	0.0485988	0.0896828	0.151892	0.204352	0.175438	0.390177	0.168617	0.185411	0.0822983	0.007131	0.0179812	0.0380395	0.107206	0.165408	0.213722	0.0475566	0.0333318	0.044977	0.00896617	0.00363662	0.00260762	0.00315319	0.003653	0.00511192	0.0211429	0.0150346	0.0442263	0.0470985	0.055818	0.0578049	0.135824
Hade_18-Q3-R52-61_MAXAC.021.fa	0.24752	0.215855	0.0854733	0.13726	0.226849	0.235234	0.0754782	0.0769355	0.0338692	0.0355999	0.0332592	0.0454714	0.0229537	0.0686173	0.0261449	0.2182	0.250173	0.176796	0.118012	0.0561649	0.0616891	0.194944	0.0476519	0.0348764	0.0981726	0.061557	0.081896	0.00073638	0.00369059	0.00278077	0.0639716	0.0685626	0.0789937	0.0467164	0.109157	0.0957734	0.0746924	0.0242189	0.179583	0.0042322	0.00249119	0.00373465	0.0601982	0.0373948	0.0140863	0.0494671	0.072017	0.0833638	0.227718
EsbW_18-Q3-R4-48_MAXAC.279_cln.fa	0.000668881	0.000403774	0.00109787	0.000206456	0.000104507	0.000504034	0.00103952	0.00240064	0.000823868	0.00023319	6.4897e-05	0.000321392	0.000157995	0.000314419	0.000114077	0.000356667	0.000792852	0.0228584	0.00015525	0.000437048	0.00135607	0.00502762	0.000128784	0.000363586	0.000191947	0.0082406	0.0812818	0	0.00029669	0.000593173	0.000397603	0.000402756	0.000243804	0.000140134	8.2878e-05	0.000106389	0.0092213	0.00262024	0.0043471	0.000161807	9.45901e-05	0.000158343	0.000315362	0.00746532	0.000130409	7.35926e-05	0.000503945	0.000263	5.67463e-05
OdNW_18-Q3-R42-56_BATAC.52.fa	0.0875162	0.0922019	0.0595008	0.0723333	0.0802729	0.0771851	0.0933144	0.0648871	0.109292	0.036062	0.0641852	0.00439758	0.0145833	0.0687744	0.077583	0.0458327	0.0535762	0.0662961	0.119419	0.0445368	0.157026	0.019129	0.0349724	0.0986453	0.0448158	0.0562705	0.0807408	0.000544829	0.00230307	0.00272996	0.095382	0.108013	0.0501916	0.0266394	0.0444879	0.0903213	0.0360036	0.0298357	0.0828549	0.00150554	0.00158865	0.00259117	0.0270472	0.00409198	0.0616254	0.0673195	0.066933	0.0799579	0.00423532
EsbW_18-Q3-R4-48_BATAC.463.fa	0.00627593	0.0707677	0.116075	0.00580862	0.00879876	0.00959598	0.153695	0.0831839	0.0510715	0.00324962	0.00280314	0.00411652	0.00336075	0.0034933	0.00658349	0.0040959	0.00410494	0.00443021	0.00543388	0.00470157	0.00867088	0.0540383	0.0513553	0.0436141	0.0523186	0.131008	0.0802917	0.00295298	0.00373371	0.00344975	0.017647	0.0124252	0.0102347	0.00356738	0.00326648	0.00230008	0.0295546	0.128405	0.0153411	0.00093347	0.00103229	0.00224918	0.00697695	0.00244449	0.0103984	0.00505469	0.00376166	0.00384432	0.00412633
EsbW_18-Q3-R4-48_BAT3C.194.fa	0.00439844	0.0187339	0.0226398	0.0442405	0.0589944	0.100113	0.0399186	0.0687913	0.0691815	0.0100717	0.0169092	0.0029385	0.0154911	0.00460383	0.0205216	0.01125	0.00564103	0.00152722	0.00256928	0.00267981	0.0017581	0.040707	0.0902169	0.0879928	0.183703	0.158194	0.0795652	0.00826132	0.0163081	0.00563898	0.0253032	0.0602701	0.0600168	0.0408472	0.0251193	0.0131466	0.13616	0.124712	0.000724365	0.000901962	0.000977738	0.00143838	0.0284281	0.016581	0.0339088	0.0349488	0.0478232	0.0380488	0.000244801
EsbW_18-Q3-R4-48_BAT3C.13.fa	0.00480185	0.00394259	0.00401976	0.00283776	0.0055512	0.0021075	0.00351803	0.00139211	0.00149096	0.00466684	0.00269708	0.00293269	0.00126169	0.00155785	0.00123688	0.00469972	0.00370784	0.00530009	0.00367421	0.00285493	0.00182486	0.252989	0.319693	0.435467	0.904383	0.22245	0.0776314	0.00116402	0.00313917	0.00107358	0.00279242	0.00389285	0.0102665	0.00352057	0.00454831	0.00173815	0.15877	0.0135475	0.00127132	0.00119659	0.00101923	0.0022289	0.002212	0.00086455	0.000915142	0.00918728	0.00285173	0.00101231	0.00116291
Vibo_18-Q3-R45-57_BATAC.458_cln.fa	0.00775998	0.0315105	0.153536	0.145617	0.0604394	0.188357	0.0373417	0.0563395	0.0947667	0.0177808	0.0337988	0.0501667	0.0910777	0.38072	0.00957247	0.230582	0.077155	0.227485	0.0157803	0.0166682	0.0116534	0.11191	0.0817568	0.0889145	0.145961	0.0147636	0.0773387	0.000240485	0.00181802	0.00201218	0.00396898	0.00179553	0.00285935	0.00155414	0.00718145	0.0898755	0.00238553	0.00175076	0.0115457	0.0020103	0.0019001	0.00279177	0.175498	0.0653121	0.0448406	0.0393778	0.0420313	0.0108295	0.00103238
OdNW_18-Q3-R42-56_MAXAC.118.fa	0.0508823	0.0443827	0.0217155	0.00304599	0.00416246	0.00203443	0.00337996	0.00264004	0.00280391	0.00255586	0.00137353	0.00217859	0.00269725	0.00237804	0.00359356	0.00270283	0.00259263	0.00244101	0.0144829	0.0107712	0.00936483	0.0985584	0.0631267	0.0737532	0.0783173	0.0404064	0.0761999	0.000627525	0.00132822	0.00259606	0.0335549	0.0216732	0.00731534	0.00179926	0.00229464	0.00146291	0.0448524	0.0989729	0.0350475	0.00171918	0.00119388	0.00173857	0.00244649	0.00145916	0.00233016	0.00536681	0.00550393	0.00275311	0.0026662
Ribe_18-Q3-R11-54_MAXAC.005.fa	0.385204	0.1741	0.0537039	0.187747	0.302859	0.287534	0.095096	0.075346	0.165858	0.0849084	0.0664242	0.102201	0.200537	0.134245	0.137011	0.187752	0.21819	0.0917114	0.0862476	0.0664625	0.150985	0.0732132	0.0853069	0.0695168	0.0824914	0.184785	0.0759425	0.0829982	0.0604712	0.0364746	0.237232	0.414331	0.28688	0.157631	0.132479	0.153988	0.00629343	0.00694266	0.0264664	0.00379033	0.00407208	0.00458146	0.0708527	0.181403	0.125232	0.153382	0.460583	0.841046	0.395813
OdNE_18-Q3-R46-58_MAXAC.028.fa	0.185078	0.126547	0.0876402	0.146873	0.118285	0.0582542	0.0499242	0.0566571	0.0815612	0.0265218	0.0396966	0.172659	0.11346	0.0509642	0.0805635	0.0499948	0.0407351	0.0416087	0.0516104	0.0503108	0.0762745	0.0405063	0.0733402	0.0579101	0.0288709	0.0814298	0.0736237	0.00396707	0.0588918	0.0454451	0.129005	0.122251	0.313666	0.0937641	0.0821685	0.200923	0.0149179	0.0276133	0.00962575	0.00191211	0.00182055	0.00202787	0.0381817	0.0827686	0.104475	0.290148	0.339948	0.226841	0.179223
Hjor_18-Q3-R7-51_BATAC.292.fa	0.0678514	0.0422256	0.0526637	0.0607226	0.0785502	0.122344	0.0511042	0.0663998	0.093113	0.0598217	0.0616868	0.0828663	0.0544224	0.0805706	0.0553927	0.0389145	0.0480499	0.0457688	0.04571	0.0600778	0.0810552	0.0407285	0.0498873	0.0425085	0.100449	0.0957301	0.0729618	0.0584279	0.054949	0.0442895	0.0531701	0.0464296	0.0728067	0.0389506	0.0437374	0.0761949	0.0364011	0.0444225	0.159943	0.00361764	0.00390075	0.0049949	0.0775121	0.0766238	0.0817824	0.0138957	0.0496959	0.0651366	0.0660402
EsbW_18-Q3-R4-48_BATAC.389.fa	0.0124831	0.0189108	0.0276295	0.00194602	0.00155172	0.00316156	0.00178097	0.000975636	0.00229398	0.000450648	0.00050091	0.00271995	0.000368644	0.000665895	0.0011091	0.00532883	0.0059775	0.0068914	0.00437727	0.0061982	0.0122645	0.00328934	0.00205744	0.0040001	0.0226748	0.035941	0.0728048	9.46545e-05	0.00295277	0.00440185	0.0038992	0.00435004	0.00184388	0.000885955	0.000877783	0.000339588	0.000939205	0.00113663	0.00117332	0.000185813	5.86958e-05	0.00023758	0.00139389	0.000182945	0.000963877	0.0234899	0.00287161	0.00483944	0.005009
Hirt_18-Q3-R61-65_BAT3C.578.fa	0.000497414	0.000406216	0.000192926	0.000243697	0.000483085	9.02121e-05	0.00107298	0.000172219	8.28685e-05	0.000639451	0.000195402	0.000298372	0.000100053	4.33985e-05	4.82781e-05	0.000356884	0.000441082	0.000514546	0.000143114	0.000496246	0.000113138	0.0205711	0.0227318	0.0153776	0.0523584	0.155599	0.0712486	7.87966e-05	0.00122665	0.000484899	0.000714659	5.20396e-05	5.83753e-05	0.127894	0.0471965	0.124199	0.00015748	0.000390225	2.34436e-05	6.45106e-05	0.000140657	8.64353e-05	0.00010769	0.000213555	0.000147074	0.000403888	0.000164444	0.000398559	2.42769e-05
Aved_18-Q3-R54-62_BAT3C.394.fa	0.0581645	0.0307909	0.0409076	0.0323778	0.0204205	0.0516229	0.0300904	0.0334629	0.0894247	0.00163	0.00180526	0.00167638	0.00790477	0.00588024	0.0177161	0.0252835	0.0197283	0.00334002	0.0113159	0.0216242	0.0247809	0.00893097	0.013515	0.0127746	0.0352133	0.0417042	0.0708356	0.000276436	0.00157887	0.001902	0.0266554	0.0235163	0.0340562	0.010409	0.025069	0.0264187	0.0235931	0.0169658	0.065235	0.000635425	0.000612372	0.00111563	0.000960636	0.0010829	0.00229528	0.0161798	0.0349986	0.0188248	0.0329516
EsbW_18-Q3-R4-48_BATAC.26.fa	0.0116739	0.00758336	0.0104721	0.0209435	0.0276745	0.0282914	0.00733081	0.00846519	0.0128202	0.00148146	0.00222581	0.00630752	0.000689064	0.00256055	0.00844406	0.00340391	0.00844046	0.0105903	0.0144298	0.0145656	0.0406188	0.0171342	0.0129232	0.0174708	0.00566014	0.0123218	0.07048	0.00144892	0.000892301	0.00159009	0.00468225	0.00380176	0.00745634	0.000387277	0.000468489	0.000568247	0.0107754	0.126949	0.012657	0.00020478	0.000297304	0.00072932	0.0021328	0.00310749	0.00885742	0.0117861	0.00608946	0.0132571	0.0153331
Ribe_18-Q3-R11-54_BATAC.507.fa	0.0810408	0.0524383	0.0541138	0.0169002	0.037658	0.0604994	0.0477501	0.054738	0.0791424	0.00969534	0.0130545	0.0352681	0.0321431	0.0368514	0.0383256	0.030418	0.0321682	0.0748758	0.0118429	0.0129315	0.0244042	0.043267	0.0430351	0.0548566	0.0430401	0.102322	0.0698909	0.0182072	0.0109201	0.0152822	0.168824	0.0942762	0.115338	0.0672177	0.0285423	0.077113	0.0925907	0.0645445	0.0947391	0.00162724	0.00153497	0.00253377	0.0324893	0.0746095	0.0515926	0.0434946	0.0670761	0.0870692	0.126945
Ega_18-Q3-R5-49_MAXAC.001.fa	0.959456	2.76189	0.622347	0.773678	0.889772	0.433184	0.981355	1.34386	0.313748	0.212889	0.285317	0.0725638	0.288545	0.421344	0.0782052	3.12539	3.05505	0.375906	4.26182	4.0338	0.452936	0.798919	0.422687	0.0616163	0.275954	0.593703	0.068283	0.405483	1.15784	0.0663549	0.12877	0.155132	0.0374986	2.09771	3.68571	0.478342	1.85327	2.69738	5.25425	0.0250677	0.0079209	0.0174079	0.307898	0.226233	0.0644784	0.926899	1.29627	0.198489	0.440099
Ejby_18-Q3-R6-50_BATAC.337.fa	0.118977	0.187441	0.184762	0.0938387	0.113666	0.068635	0.0219053	0.0393542	0.051806	0.0359262	0.0520661	0.0699108	0.055148	0.0708242	0.126977	0.0619742	0.0488192	0.0744725	0.195263	0.141947	0.247747	0.107839	0.0388661	0.0573381	0.0202692	0.0333932	0.0668423	0.0916707	0.0247752	0.0289087	0.0351282	0.0335581	0.017798	0.00352702	0.00402099	0.00622971	0.138867	0.06946	0.0137856	0.00474951	0.00475453	0.00625096	0.0169097	0.00621962	0.0298042	0.0205477	0.0315945	0.0339611	0.102381
EsbW_18-Q3-R4-48_BAT3C.148.fa	0.000275509	0.000489139	0.00323742	0.00591404	0.00238745	0.0203342	0.0166153	0.00978177	0.0179364	0.00661192	0.00205393	0.0121775	0.0121868	0.00971372	0.0110485	0.00605581	0.00211716	0.0164019	0.00805301	0.00881662	0.0120401	0.00579348	0.00627045	0.00555918	0.0227462	0.0172066	0.0662154	0.00244296	0.00305299	0.00478188	0.000574146	0.000227841	0.0048018	0.0138573	0.0217056	0.108196	0.000154884	0.000182568	0.000277442	0.000163897	0.000324508	0.000253777	0.00728803	0.012223	0.0102817	0.00208693	0.00700671	0.00754899	0.000568138
Vibo_18-Q3-R45-57_MAXAC.086_sub.fa	0.0261853	0.0298004	0.0381251	0.0233825	0.0169713	0.0773769	0.00841956	0.0122966	0.00711673	0.0427852	0.0347779	0.053775	0.00472428	0.00953001	0.0104292	0.0357111	0.0307799	0.0332318	0.0279148	0.0158127	0.0160949	0.0384685	0.033071	0.0222501	0.0213978	0.0806494	0.0646427	0.00536964	0.00845988	0.00537077	0.0138068	0.0145737	0.0252776	0.00572196	0.00676081	0.00418329	0.0241936	0.00191417	0.0226231	0.00120294	0.000763591	0.00140423	0.00152476	0.0209785	0.00247007	0.0129238	0.0301256	0.0428151	0.0633678
Rand_18-Q3-R56-63_BATAC.88.fa	0.0212007	0.0194999	0.0684242	0.0330788	0.0193704	0.103244	0.0255477	0.0265603	0.0460552	0.0164978	0.0197931	0.0218596	0.0514009	0.0293562	0.0229141	0.0260329	0.0253457	0.067565	0.0278199	0.0177177	0.0650063	0.0605625	0.0435233	0.0696194	0.0763853	0.082432	0.0645928	0.0219166	0.0312033	0.00521292	0.0304141	0.0291646	0.0395866	0.0244699	0.0478701	0.0811711	0.028818	0.00861263	0.014714	0.00160113	0.00221582	0.00282092	0.0188287	0.00850266	0.0371211	0.013391	0.0211159	0.0465468	0.0174523
Hirt_18-Q3-R61-65_MAXAC.059.fa	0.0655087	0.103286	0.224542	0.123281	0.119069	0.122966	0.466376	0.241522	0.37752	0.0295024	0.031572	0.0657791	0.125734	0.0862038	0.107469	0.023418	0.0159825	0.0298701	0.0399976	0.0372393	0.106155	0.17686	0.148483	0.264917	0.0779805	0.0503342	0.0618765	0.0082817	0.0676158	0.157213	0.0310549	0.0229334	0.0443714	0.0829597	0.0639851	0.319775	0.0507586	0.0368676	0.0359387	0.00634322	0.00310082	0.00371268	0.04595	0.00882548	0.0950271	0.0341893	0.0234299	0.0395325	0.0641944
Fred_18-Q3-R57-64_BATAC.284.fa	0.00471436	0.00346703	0.00188825	0.00251003	0.00738266	0.011197	0.141843	0.10136	0.111687	0.0374041	0.0566447	0.0244441	0.0573257	0.0669593	0.126627	0.00846174	0.0040822	0.00296136	0.268414	0.300529	0.162068	0.00288623	0.00324309	0.000842573	0.0039912	0.00332686	0.0618476	0.162937	0.325924	0.977593	0.00483272	0.00562678	0.00317552	0.0192884	0.0397835	0.0368876	0.33533	0.104224	0.235297	0.00234915	0.00278533	0.00156442	0.251135	1.16782	0.130383	0.0950633	0.439961	0.380305	0.000801141
OdNW_18-Q3-R42-56_BATAC.378.fa	0.0718711	0.101875	0.0956076	0.090794	0.0973077	0.0841137	0.114787	0.118012	0.0805411	0.0369512	0.0406073	0.0785973	0.0471675	0.0562736	0.0488224	0.0303044	0.0387556	0.074253	0.0764492	0.0753938	0.173104	0.0267435	0.085522	0.0696547	0.103788	0.091041	0.0601192	0.0123211	0.0512242	0.0490304	0.0777143	0.0896575	0.143313	0.0224186	0.01745	0.0154579	0.0150082	0.00489284	0.00211528	0.00204943	0.00222555	0.00387856	0.0265338	0.00839205	0.0281479	0.0345291	0.0317602	0.0391014	0.0832793
EsbE_18-Q3-R3-47_MAXAC.117_sub.fa	0.0135186	0.025475	0.0355415	0.0636948	0.0371581	0.0508245	0.0474035	0.0319024	0.0570035	0.0841492	0.0600865	0.0185489	0.0399712	0.0392908	0.0325121	0.0147586	0.0283257	0.028945	0.0241904	0.0211159	0.013491	0.110681	0.0879038	0.173344	0.0316856	0.0856504	0.059823	0.000730306	0.00207069	0.00235313	0.00589322	0.00600783	0.00842956	0.0162142	0.0230844	0.0181612	0.00753586	0.00385214	0.000959735	0.00106389	0.000911639	0.00162765	0.0166186	0.0249222	0.00352573	0.00189909	0.00116445	0.00158047	0.00128921
Vibo_18-Q3-R45-57_BAT3C.142.fa	0.0937753	0.0378386	0.0682059	0.0331469	0.0589518	0.0250333	0.0453142	0.0288071	0.115702	0.00399243	0.00348097	0.0174254	0.0316372	0.0255202	0.177475	0.0166169	0.0164083	0.038836	0.00357815	0.00870244	0.0253941	0.0187376	0.0473457	0.0963874	0.0439306	0.0447674	0.0584403	0.0131007	0.00286463	0.0141273	0.0398958	0.0140274	0.107811	0.0327018	0.0460965	0.0971917	0.00763771	0.00517822	0.00589533	0.00340187	0.00413682	0.00458583	0.0864612	0.0129404	0.130621	0.0535182	0.0201393	0.00645937	0.0362004
Mari_18-Q3-R65-66_MAXAC.219.fa	0.00464953	0.00580035	0.00351004	0.00831599	0.00623577	0.0187179	0.00995425	0.0107106	0.0130414	0.0105265	0.00283659	0.0153101	0.000830857	0.00203147	0.00899106	0.0339656	0.0199996	0.0229444	0.00533573	0.00431505	0.00224596	0.00635663	0.00528326	0.00509884	0.0013015	0.00427542	0.0576038	0.000107627	0.000669487	0.000720622	0.00174435	0.00397286	0.0048101	0.000560059	0.000851026	0.0015541	0.00804993	0.00118309	0.00706232	0.000414324	0.000262374	0.000439155	0.0138094	0.0492012	0.023158	0.0257308	0.0441717	0.098564	0.000397333
Fred_18-Q3-R57-64_BATAC.715.fa	0.00267974	0.000995386	0.000745078	0.00595675	0.00675937	0.00408619	0.00300832	0.00706505	0.00232656	0.00182591	0.00186616	0.0150888	0.00616936	0.00530497	0.00493554	0.00436703	0.0123402	0.00488802	0.00911583	0.00360807	0.00218987	0.00964345	0.00760713	0.00675239	0.0203424	0.0413544	0.056881	0.0198015	0.074562	0.0696564	0.00928607	0.00734894	0.00557766	0.000589597	0.00119115	0.00109658	0.0186848	0.0296522	0.0165463	0.000267743	0.000183841	0.000314349	0.00022912	0.000265323	0.000619667	0.000539706	0.000561851	0.00026243	0.0109254
Skiv_18-Q3-R9-52_BAT3C.106.fa	0.254487	0.216119	0.0579496	0.292613	0.355295	0.0786846	0.185593	0.311061	0.0706577	0.39882	0.220779	0.0540836	0.219999	0.370785	0.0632931	0.428805	0.337999	0.0382991	0.223242	0.233812	0.037864	0.240047	0.279133	0.077983	0.17732	0.303943	0.0558189	0.119687	0.216089	0.06594	0.213793	0.368928	0.126203	0.188405	0.181452	0.0564444	0.430947	0.428477	0.101011	0.00865536	0.00687605	0.00214852	0.140063	0.222526	0.0155941	0.306295	0.359943	0.070309	0.232703
OdNE_18-Q3-R46-58_BAT3C.415.fa	0.177316	0.108806	0.0506142	0.0804587	0.0561885	0.0393268	0.0714843	0.0909218	0.0368884	0.0135932	0.0137569	0.0143598	0.0869298	0.0698639	0.0210071	0.0282507	0.0178929	0.0176485	0.0352364	0.0631345	0.0584282	0.018705	0.0127427	0.0216221	0.0529854	0.0502925	0.0557743	0.084604	0.298363	0.6331	0.153961	0.138325	0.151778	0.0395384	0.0461777	0.0568762	0.0341653	0.0147247	0.00275924	0.00263998	0.0025063	0.00217832	0.0399915	0.0161177	0.0327914	0.10819	0.107392	0.125913	0.355613
Skiv_18-Q3-R9-52_BAT3C.180.fa	0.0275089	0.0486663	0.0449688	0.0729161	0.0572097	0.0674427	0.0567589	0.053309	0.0896306	0.0513387	0.0474248	0.0300457	0.0356923	0.062188	0.0466924	0.0204261	0.0200904	0.0445317	0.0384952	0.0401463	0.0795428	0.0703911	0.0951599	0.0831817	0.0495742	0.0927941	0.0554217	0.00114722	0.00218004	0.00229315	0.0144546	0.0152828	0.0268139	0.0159455	0.021526	0.0277423	0.0179103	0.0132252	0.00579085	0.00208407	0.00155156	0.00210934	0.0359652	0.0279722	0.0199194	0.0321996	0.033675	0.028972	0.0243986
Hirt_18-Q3-R61-65_BAT3C.274.fa	0.000100629	0.000223563	0.000227192	0.000447983	0.000294588	0.000270157	0.00161447	0.00696169	0.00622955	0.00083893	0.000234396	0.000385599	0.000369069	0.000264813	0.000315093	0.000182222	0.000252882	0.000815956	0.000111889	0.00011788	0.000123142	0.00149954	0.00886457	0.00575856	0.00743736	0.0191159	0.0549366	0.00238394	0.000213002	0.00829673	0.000547659	4.29869e-05	0.000100206	0.0275723	0.0550064	0.208036	6.08447e-05	0.000118725	7.53224e-05	0.000167314	0.000419226	0.000106233	0.00342661	0.00675136	0.00249422	0.000117013	9.98958e-05	0.000560063	3.94636e-05
Lyne_18-Q3-R50-59_BATAC.383_cln.fa	0.00355792	0.00720971	0.00146705	0.00180328	0.00740504	0.00216524	0.0101816	0.00584496	0.00676045	0.00349525	0.00988686	0.00375484	0.00830545	0.00797044	0.00549401	0.00165347	0.00480789	0.00167709	0.0079371	0.0258754	0.0141724	0.00551703	0.0012648	0.000995659	0.00576885	0.00255152	0.0540269	2.23363	0.950267	0.448682	0.00829486	0.00197392	0.00444971	0.247898	0.676534	0.307332	0.0406428	0.0328436	0.0298851	0.011003	0.00409447	0.00161733	0.0538116	0.137369	1.5154	0.0124004	0.0128502	0.004883	0.0048422
Bjer_18-Q3-R1-45_BATAC.43.fa	0.0589799	0.109816	0.0997968	0.0886241	0.0608055	0.124429	0.0647513	0.0653803	0.0389821	0.00925462	0.00859319	0.0854219	0.0336587	0.0283098	0.0462002	0.121068	0.161426	0.101278	0.0370955	0.0334173	0.0532905	0.0703437	0.0711633	0.122242	0.047881	0.0748109	0.0540049	0.000452442	0.00276951	0.00262505	0.0343543	0.036425	0.0450226	0.0123406	0.00845911	0.00793273	0.0842882	0.229126	0.0679618	0.0020883	0.00124858	0.00268111	0.00600271	0.0129851	0.00902601	0.0914783	0.0925363	0.121239	0.0586267
Skiv_18-Q3-R9-52_MAXAC.212.fa	0.0184522	0.0138628	0.0252761	0.0311364	0.00946335	0.011981	0.0435077	0.0698168	0.0178928	0.0467947	0.0170951	0.00892078	0.0390397	0.0124652	0.115768	0.107454	0.0770765	0.0179935	0.0778396	0.0827549	0.0637189	0.0756378	0.0247604	0.0238456	0.0454699	0.034721	0.0535986	0.000503182	0.0016434	0.00181011	0.0858665	0.0627718	0.139642	0.00198097	0.00176451	0.00170092	0.116038	0.0312205	0.0846585	0.00129611	0.00107381	0.00127365	0.026679	0.0179894	0.00683154	0.244826	0.128502	0.130958	0.00200619
OdNW_18-Q3-R42-56_MAXAC.048.fa	0.113636	0.10764	0.0480221	0.133067	0.150494	0.307657	0.0620353	0.070766	0.0456894	0.0580237	0.11643	0.0636044	0.117834	0.0682908	0.0538935	0.148614	0.0921977	0.144331	0.10528	0.11766	0.0996955	0.0141148	0.00884938	0.00597163	0.0176733	0.0133873	0.05286	0.00645605	0.00878507	0.00563556	0.111459	0.128399	0.19745	0.106089	0.127061	0.213124	0.00248795	0.00337612	0.00657638	0.0019951	0.00218176	0.00285226	0.0578026	0.0688593	0.059795	0.0728698	0.0835495	0.166284	0.239826
AalW_18-Q3-R10-53_BATAC.245.fa	0.0792395	0.119498	0.110983	0.0705689	0.128699	0.161735	0.0840123	0.218292	0.156258	0.0471883	0.0676407	0.0255407	0.0888708	0.113533	0.0812252	0.044653	0.0652858	0.0385528	0.0650387	0.0688878	0.0350269	0.0782858	0.141465	0.100436	0.103153	0.0936871	0.0521132	0.015971	0.0592379	0.0579773	0.0670301	0.128878	0.08397	0.078241	0.0765496	0.12518	0.0752881	0.0429151	0.00911703	0.00661753	0.00816112	0.010822	0.0355656	0.0989824	0.042365	0.107766	0.126026	0.158472	0.036192
Mari_18-Q3-R65-66_BAT3C.374.fa	0.0833333	0.099196	0.0893837	0.0125509	0.0210278	0.0184615	0.00209973	0.00152484	0.00218289	0.00266072	0.0018983	0.0033794	0.00129022	0.00220443	0.00254548	0.035313	0.0474343	0.0408022	0.0344995	0.0231606	0.0166944	0.0323839	0.0235988	0.0893086	0.0397559	0.0631247	0.0502846	0.0038881	0.00491221	0.0018444	0.023633	0.054802	0.036504	0.0039341	0.00377433	0.00438651	0.0675511	0.0382649	0.00225216	0.00110486	0.000739738	0.00127125	0.00139028	0.000958165	0.00138729	0.10257	0.133709	0.156605	0.186111
Aved_18-Q3-R54-62_BATAC.358_cln.fa	0.00343534	0.00467976	0.0114432	0.000402299	0.000738605	0.000355737	0.0668887	0.0678718	0.139921	0.00317509	0.00843796	0.00172915	0.0186975	0.0069144	0.00165753	0.00132145	0.00201718	0.000878915	0.000839557	0.000310154	0.000356504	0.0103484	0.02276	0.0533493	0.085034	0.0376692	0.0501568	0.0158098	0.0013449	0.00106614	0.00283294	0.0113689	0.0163482	0.0404045	0.0252693	0.0326281	0.0317763	0.00923607	0.0136807	0.000285806	0.000332049	0.000493268	0.00260861	0.0115346	0.00702046	0.00123655	0.000257561	0.000133807	0.000199848
Ega_18-Q3-R5-49_MAXAC.056.fa	0.100761	0.161937	0.259616	0.033119	0.0338673	0.0594303	0.134804	0.138144	0.205692	0.0946143	0.0841713	0.122035	0.121904	0.214347	0.394343	0.203349	0.20132	0.290047	0.219441	0.253866	0.284053	0.0545874	0.0450383	0.0450653	0.00852483	0.00966827	0.0500071	0.00908076	0.00533622	0.00684008	0.0759912	0.0912502	0.0691727	0.0210854	0.0306958	0.0700061	0.113672	0.027536	0.0856123	0.00550432	0.00335123	0.00813238	0.139544	0.215249	0.221454	0.147276	0.215128	0.414179	0.0108018
Viby_18-Q3-R106-67_BAT3C.52.fa	0.544716	0.397236	0.100892	1.71348	2.34068	0.821787	1.07405	1.72837	0.322362	2.60192	3.45043	0.39211	1.74834	1.8857	0.123303	1.61215	1.50886	0.147011	0.452588	0.570493	0.0483235	1.84797	1.26093	0.197042	1.61157	2.61486	0.0484953	0.00924018	0.0259625	0.0108806	0.381923	0.190765	0.141247	0.160582	0.229371	0.197539	0.035472	0.0375643	0.0051746	0.0338156	0.0194218	0.0070588	0.304171	0.92108	0.0727468	0.454334	0.884284	0.0858599	0.309918
Hade_18-Q3-R52-61_BATAC.229.fa	0.00178305	0.00310176	0.00128901	0.00289615	0.00356631	0.00297114	0.00299014	0.00211015	0.00111561	0.0119926	0.0149873	0.00446894	0.00227825	0.000890049	0.000545875	0.00271504	0.00184268	0.00121362	0.00363611	0.00459325	0.00265333	0.01075	0.00710669	0.00779381	0.0673794	0.310835	0.0472808	0.00288842	0.00491112	0.00130251	0.0676416	0.0600357	0.0556791	0.0426835	0.02548	0.0134392	0.0232285	0.0637693	0.0123375	0.000552121	0.000606135	0.000493133	0.000439734	0.000895165	0.000562911	0.0251487	0.0254201	0.0195892	0.000203399
Lyne_18-Q3-R50-59_MAXAC.006.fa	0.546281	0.472874	0.158716	0.49211	1.08021	0.184065	1.13163	0.517181	0.545579	0.541282	0.416536	0.306357	2.52432	1.43265	0.195132	1.1785	2.52384	0.22417	0.366326	0.801632	0.110009	0.88742	0.606623	0.0922556	1.22519	0.881092	0.0467866	0.0101023	0.0420518	0.0187278	0.129154	0.16546	0.087936	0.371159	0.0857794	0.0264457	0.0223971	0.0268595	0.00468036	0.0357854	0.0474734	0.00805723	1.49587	4.36584	0.243668	3.1272	2.58032	0.0814382	0.41384
EsbW_18-Q3-R4-48_BAT3C.7.fa	0.00166675	0.00196363	0.00163292	0.00157972	0.00201132	0.00220159	0.00213422	0.00343333	0.00394107	0.000880164	0.000644853	0.00100507	0.000742923	0.00111389	0.00112868	0.000979244	0.00116554	0.00132949	0.00101482	0.000923255	0.00152724	0.000937368	0.000864986	0.00101358	0.035243	0.0531498	0.0463965	0.00468009	0.00257546	0.00193136	0.0037706	0.0112907	0.00552371	0.000898281	0.000559437	0.000919328	0.00943049	0.00744361	0.00303914	0.00013008	0.000101595	6.667e-05	0.000726897	0.00072164	0.000861818	0.00153691	0.00174178	0.00147976	0.0021548
Fred_18-Q3-R57-64_BAT3C.720.fa	0.0648538	0.0801501	0.0650472	0.0343154	0.0333807	0.0404418	0.0926717	0.08153	0.11803	0.0117664	0.00942102	0.00992965	0.0466177	0.131368	0.0402204	0.0269917	0.0271883	0.0175152	0.0693124	0.13998	0.116592	0.0181763	0.0210375	0.0247758	0.0350022	0.0962982	0.045515	0.14285	0.268113	0.254751	0.0139218	0.0244687	0.0254382	0.0552867	0.0347067	0.0441464	0.0169606	0.00924517	0.00382803	0.00135461	0.00120573	0.00143027	0.0648949	0.0210128	0.0421212	0.10919	0.0678962	0.108573	0.0397172
Hade_18-Q3-R52-61_BATAC.452.fa	0.0233619	0.0553792	0.0474288	0.0107391	0.0225983	0.0371293	0.0117358	0.0119353	0.00951359	0.0388862	0.0288551	0.0152792	0.0186872	0.0107149	0.038772	0.0417254	0.0430212	0.061416	0.0299164	0.0297315	0.0550754	0.010656	0.00666625	0.00965128	0.00631004	0.0159307	0.0451509	0.022461	0.0320485	0.0188379	0.0425764	0.084289	0.107424	0.0131657	0.00650884	0.0101615	0.0062141	0.00590217	0.0329035	0.00386429	0.00394417	0.00547812	0.00243723	0.0036392	0.00352984	0.0973528	0.0439966	0.101265	0.0173465
AalE_18-Q3-R2-46_BATAC.251.fa	0.367396	0.428633	0.565125	0.490695	0.241253	0.184167	0.520449	0.671295	0.566739	0.015911	0.0184657	0.00854795	0.352175	0.367349	0.154323	0.00592258	0.00172111	0.00220992	0.0276949	0.052099	0.0284945	0.126991	0.10527	0.0460042	0.0450259	0.0584325	0.0445202	0.15126	0.2239	0.120189	0.0108419	0.0111844	0.0293855	0.0149038	0.0384882	0.160368	0.00241612	0.00247702	0.00155176	0.00865726	0.0273458	0.0434711	0.206173	0.908899	0.116982	0.00777996	0.00756873	0.0216659	0.00841321
Bjer_18-Q3-R1-45_MAXAC.089.fa	0.0510329	0.0455923	0.0101866	0.0647071	0.0435095	0.12426	0.0274101	0.0256712	0.0762592	0.0127334	0.00549146	0.158377	0.0477988	0.0150477	0.0297433	0.0976892	0.0676067	0.0868699	0.0197664	0.02356	0.0616366	0.0145306	0.0268879	0.0145799	0.0114228	0.0458137	0.0431974	0.0221962	0.00893886	0.00379786	0.049478	0.0149154	0.0234422	0.00256013	0.0061492	0.00870664	0.0181211	0.0112213	0.0278886	0.00155895	0.000675748	0.00146066	0.0473144	0.0165387	0.111714	0.0856454	0.0381847	0.0601442	0.0867156
AalW_18-Q3-R10-53_MAXAC.296.fa	0.0125784	0.010478	0.0405177	0.0425103	0.0607967	0.0734823	0.063534	0.0816598	0.0680362	0.0743059	0.089431	0.0395887	0.0579863	0.0806622	0.0723857	0.0236317	0.036177	0.0270339	0.0846392	0.0763042	0.074469	0.0762375	0.0627348	0.0420032	0.0655983	0.0467487	0.0424016	0.00307163	0.00449034	0.00241866	0.0222068	0.0352951	0.028453	0.0420407	0.0514208	0.0901949	0.0654416	0.0810696	0.133051	0.00152694	0.00136381	0.00207548	0.0215306	0.0281589	0.0212222	0.00982942	0.0119969	0.003981	0.0162643
Aved_18-Q3-R54-62_BAT3C.689.fa	0.0121647	0.016278	0.0446252	0.00541313	0.0116292	0.0221352	0.0258948	0.0335286	0.0842463	0.00105795	0.0015007	0.00239512	0.049096	0.0484218	0.0810571	0.00196489	0.00575796	0.00702115	0.00993134	0.0158359	0.0337688	0.00219054	0.00520944	0.0141258	0.0236599	0.021463	0.0421698	9.91474e-05	0.000566381	0.000897739	0.00111125	0.000846484	0.00134353	0.000702534	0.000657178	0.000523196	0.000774485	0.000511748	0.00213032	0.00116183	0.00100826	0.000737181	0.0732593	0.0624479	0.0571525	0.00306141	0.00217782	0.00772363	0.000691431
AalW_18-Q3-R10-53_BATAC.41.fa	0.0076865	0.0515263	0.0729065	0.0762827	0.0622582	0.135622	0.0205228	0.0477978	0.0114992	0.00232711	0.0020447	0.00159368	0.0115273	0.0084412	0.00685881	0.0092739	0.017623	0.0809709	0.00521249	0.00231592	0.00346932	0.0566269	0.0683157	0.0511302	0.0516411	0.0459397	0.0407464	0.000959165	0.00506899	0.00138245	0.00279632	0.00301487	0.00509602	0.0161644	0.00318895	0.00172228	0.0214397	0.0507375	0.0135303	0.00104122	0.00064708	0.00155819	0.000723551	0.000363676	0.000591001	0.00916281	0.0320904	0.0137336	0.0121386
Hjor_18-Q3-R7-51_MAXAC.088.fa	0.0106489	0.00425365	0.00310203	0.0634145	0.125349	0.0319722	0.0182791	0.0223173	0.00902691	0.182779	0.179046	0.0347749	0.216173	0.192017	0.0405118	0.0898319	0.136606	0.018467	0.0852355	0.0578223	0.0109881	0.739873	0.421006	0.0658089	0.144625	0.318033	0.039965	0.0088666	0.0058982	0.00286733	0.0316564	0.0168943	0.00342188	0.0226831	0.0372942	0.0143456	0.690394	0.791267	0.628923	0.00353361	0.00198105	0.00236817	0.0775812	0.217192	0.0166201	0.113435	0.0704733	0.0363357	0.16154
Hirt_18-Q3-R61-65_BATAC.430.fa	0.00231652	0.00205556	0.00118838	0.00190398	0.00378191	0.00201323	0.00112891	0.0014688	0.00149345	0.00152116	0.00230357	0.0101988	0.000369389	0.000277142	0.00118637	0.00258741	0.00252876	0.00347698	0.00086478	0.000727318	0.00219355	0.00764012	0.0142629	0.00803529	0.0024086	0.006527	0.0396109	0.0126243	0.00307618	0.00234166	0.000933914	0.000782152	0.00169398	0.0205403	0.0540479	0.163472	0.00043415	0.000245856	0.000422415	0.000198097	0.000270248	0.000148173	0.000744739	0.000427068	0.000747313	0.000745336	0.00168855	0.0037798	0.00491232
Ega_18-Q3-R5-49_BATAC.118.fa	0.0203405	0.0195672	0.0353239	0.063985	0.0197219	0.0359169	0.0152301	0.0290112	0.0313386	0.0295645	0.0297552	0.042911	0.0480675	0.0502653	0.0360765	0.10627	0.135865	0.133295	0.0451801	0.0384394	0.0408757	0.0171919	0.0112837	0.0157993	0.0112754	0.0154835	0.03919	0.000901408	0.000887254	0.00266769	0.00472681	0.00267539	0.00955074	0.00429453	0.00514146	0.00871926	0.0124668	0.0134678	0.0227923	0.00102248	0.000646065	0.00169534	0.00501652	0.00839836	0.00846388	0.0140286	0.00812402	0.0143127	0.000543708
Bjer_18-Q3-R1-45_BAT3C.235.fa	0.120821	0.16657	0.178042	0.263632	0.240523	0.255043	0.140374	0.121096	0.180043	0.154681	0.113275	0.158609	0.0990641	0.164042	0.177674	0.0457227	0.0428614	0.108154	0.149139	0.135253	0.192888	0.0851183	0.064847	0.081863	0.0474456	0.0733781	0.0387434	0.0102172	0.00656523	0.0158781	0.0575109	0.0509015	0.0832053	0.0829433	0.103654	0.214072	0.0840794	0.0539006	0.0268358	0.00530406	0.00323287	0.0042537	0.292017	0.19596	0.323108	0.0994192	0.126217	0.155944	0.226384
Aved_18-Q3-R54-62_MAXAC.235.fa	0.0118118	0.0247072	0.0708849	0.00188418	0.00174524	0.00116024	0.028788	0.0926371	0.167094	0.000902243	0.000574896	0.00094184	0.00116014	0.00233547	0.00153257	0.000757135	0.00120649	0.00104349	0.00552405	0.00143718	0.00593125	0.0614045	0.0488866	0.0324984	0.0327018	0.0193793	0.0387085	0.000363291	0.0009573	0.00160309	0.0101025	0.00689241	0.00601491	0.00419159	0.00519077	0.0152955	0.00258545	0.00111069	0.000480387	0.00055577	0.000546847	0.00072593	0.000739038	0.000454072	0.00108837	0.00104985	0.000642114	0.00079437	0.00120753
Damh_18-Q3-R51-60_MAXAC.107.fa	0.0474254	0.00807836	0.0365975	0.0188419	0.0144657	0.0231331	0.00897584	0.00521366	0.0126314	0.00263165	0.00209775	0.0234628	0.00371567	0.0055586	0.165672	0.0122731	0.0120538	0.0118937	0.0218892	0.0267222	0.0636203	0.0065497	0.00111785	0.00281572	0.00207584	0.0256503	0.0386157	0.000334454	0.0012218	0.00112588	0.00191213	0.0135354	0.0168818	0.000442767	0.000877415	0.00148016	0.00335145	0.00283057	0.0051182	0.000457087	0.000230762	0.00107085	0.00182963	0.00110678	0.00850307	0.0727039	0.0357548	0.188494	0.00967916
Hjor_18-Q3-R7-51_BATAC.116.fa	0.0241714	0.028383	0.0377391	0.00900788	0.0112478	0.0209105	0.00973703	0.008331	0.00793124	0.00101296	0.00241017	0.00247674	0.00107623	0.00116741	0.00148371	0.0192251	0.0159797	0.0453361	0.0051433	0.00426761	0.00530783	0.00787236	0.00629993	0.0133351	0.00812869	0.0389731	0.0380574	0.000119107	0.00199256	0.00104421	0.00563756	0.00468924	0.00733586	0.00306177	0.0057106	0.0137853	0.014462	0.00775547	0.0934144	0.000308151	0.000221732	0.000686136	0.00084767	0.00336132	0.00142001	0.0112668	0.0207852	0.0425675	0.0138905
Vibo_18-Q3-R45-57_MAXAC.083.fa	0.0434143	0.118016	0.0598274	0.184177	0.0309187	0.0752278	0.0475019	0.0414964	0.0503607	0.00493274	0.00296315	0.00240585	0.0755217	0.00697913	0.018554	0.0476622	0.0422499	0.0379715	0.0280239	0.0340973	0.0282056	0.100215	0.106779	0.0613575	0.164655	0.0500982	0.0377557	0.000746401	0.00303896	0.00322864	0.0399873	0.0346002	0.0255503	0.023647	0.0311753	0.0105949	0.111977	0.060657	0.170997	0.00223028	0.00147561	0.00274073	0.00387974	0.0133052	0.00402256	0.0564394	0.0591884	0.0380956	0.00508448
Lyne_18-Q3-R50-59_MAXAC.019.fa	0.227686	0.258452	0.157981	0.139228	0.149466	0.173005	0.317494	0.420828	0.262295	0.212843	0.261649	0.0696787	0.209179	0.315013	0.146345	0.0945608	0.0934561	0.0455234	0.15684	0.159005	0.100473	0.0985174	0.133482	0.108871	0.218172	0.124802	0.0365237	0.0140522	0.0275316	0.0300593	0.0186559	0.0316515	0.0151773	0.105349	0.118352	0.174393	0.0713075	0.034478	0.00286188	0.00462986	0.00519805	0.00327786	0.241271	0.299707	0.0880124	0.0208366	0.00709054	0.00351159	0.00620377
OdNE_18-Q3-R46-58_MAXAC.036.fa	0.166164	0.200259	0.0809886	0.096608	0.176223	0.0793592	0.0622474	0.0442415	0.100235	0.0346605	0.0231646	0.0843953	0.0363019	0.0309426	0.0476562	0.0818816	0.0596426	0.146354	0.064666	0.0505724	0.0717008	0.0170687	0.0253266	0.0163224	0.00983636	0.0198706	0.0361728	0.0263122	0.0705956	0.0104055	0.0725778	0.0651477	0.0660325	0.0170976	0.0233584	0.0348211	0.0248803	0.00243824	0.00852882	0.00175648	0.00145581	0.00224137	0.0246466	0.0158483	0.0322052	0.187014	0.103108	0.132213	0.199833
Aved_18-Q3-R54-62_BATAC.321_sub.fa	0.00407857	0.0440805	0.352264	0.00378527	0.00431388	0.00488959	0.321623	0.264024	0.554297	0.00115321	0.00155956	0.00257539	0.00729662	0.00941087	0.0165907	0.00172161	0.00173366	0.00212202	0.00487739	0.00267562	0.00520246	0.00250427	0.00189137	0.00331442	0.14368	0.140187	0.0360159	0.00113846	0.00396549	0.00402475	0.00429781	0.00272508	0.00363542	0.0023005	0.00207898	0.00276483	0.00203947	0.00209563	0.00124877	0.001312	0.00188197	0.00167719	0.00357363	0.00203508	0.036383	0.00393384	0.00189651	0.00207691	0.00449181
Aved_18-Q3-R54-62_BATAC.570.fa	0.000884586	0.000859761	0.0236839	0.00790649	0.007353	0.00898785	0.0658384	0.069555	0.0833307	0.0004444	0.000270025	0.000588987	0.00171927	0.00232135	0.00143785	0.000627354	0.000466013	0.00050048	0.000618002	0.00061452	0.000472764	0.0126196	0.00741081	0.00812224	0.0621482	0.0865181	0.0357608	0.00015701	0.00131013	0.00056088	0.000832404	0.000654067	0.000895828	0.000654862	0.000514021	0.000454626	0.000647687	0.000979238	0.000443205	0.000385445	0.000283461	0.000358947	0.00201379	0.00034132	0.00433276	0.00197182	0.00523898	0.0102593	0.000553867
Hade_18-Q3-R52-61_MAXAC.079.fa	0.0907936	0.0198422	0.0866649	0.0772583	0.0356558	0.126321	0.0117266	0.00996608	0.0333417	0.0371543	0.0595619	0.041851	0.0252512	0.0161695	0.0785524	0.0776658	0.0178477	0.089094	0.0264653	0.0343671	0.0936825	0.0778624	0.0733242	0.0630991	0.0233651	0.0251796	0.0355145	0.0184326	0.0362005	0.0467715	0.119716	0.022162	0.0862255	0.022772	0.0384255	0.0153581	0.0109707	0.0379432	0.0102565	0.00109027	0.00100053	0.00209316	0.0057714	0.0213554	0.0171235	0.0611171	0.0403361	0.0497495	0.074384
Skiv_18-Q3-R9-52_BATAC.396.fa	0.0409438	0.0160174	0.0191783	0.0015531	0.00596946	0.00754219	0.00140251	0.00433078	0.00779869	0.00792604	0.00994128	0.0178708	0.0131915	0.00768203	0.0312041	0.0107117	0.0139001	0.017649	0.0150538	0.0141196	0.0187479	0.0153464	0.0110868	0.00947323	0.013321	0.00796827	0.0352826	0.00388748	0.00308636	0.00239733	0.0231005	0.0268892	0.037063	0.0015639	0.00182136	0.00365508	0.00734921	0.0346071	0.000685676	0.00053711	0.000540582	0.000741046	0.00140793	0.0005037	0.000821786	0.0316139	0.0497132	0.0794399	0.00787797
Vibo_18-Q3-R45-57_MAXAC.072.fa	0.0386552	0.0853432	0.0458412	0.0765449	0.148956	0.069274	0.0883205	0.0528233	0.0775395	0.0142179	0.0147154	0.0093403	0.00839057	0.0112919	0.00718701	0.0207075	0.0193012	0.0108242	0.0855893	0.0239263	0.0420005	0.102949	0.154895	0.106533	0.184141	0.330044	0.0352707	0.00438307	0.00928557	0.00680557	0.0790403	0.0390601	0.0381171	0.0190059	0.0314046	0.026243	0.00743611	0.0113739	0.00444968	0.00481253	0.00834965	0.00765835	0.00631992	0.00292355	0.0077012	0.0349269	0.0233169	0.0151106	0.0276769
Ejby_18-Q3-R6-50_BAT3C.200.fa	0.213418	0.23246	0.74948	0.0689103	0.162672	0.635733	0.360212	0.307942	0.368437	0.068232	0.165083	0.191198	0.160273	0.234024	0.158098	0.502494	0.436557	0.463471	0.4336	0.30642	0.30471	0.496772	0.287831	0.478461	0.312576	0.359181	0.0350368	0.0043636	0.00819694	0.0039841	0.0115863	0.00702381	0.0118882	0.159555	0.118206	0.235651	0.00768634	0.00678214	0.00603973	0.00328083	0.00331753	0.00841024	0.194314	0.265577	0.217366	0.0222214	0.0111669	0.00799252	0.00330879
Hade_18-Q3-R52-61_BATAC.692.fa	0.0790082	0.0573656	0.121197	0.0349312	0.0513876	0.159676	0.0467286	0.0572556	0.0886713	0.0338587	0.0234923	0.163695	0.155289	0.0589805	0.0427489	0.0445964	0.0456307	0.0920339	0.0364555	0.0366695	0.106191	0.035605	0.0390225	0.0336733	0.0364124	0.0110122	0.0347716	0.00199688	0.0226175	0.00959834	0.050761	0.0610192	0.2182	0.0225026	0.0299561	0.0341821	0.0120028	0.0110683	0.0305516	0.00147918	0.00111937	0.00212791	0.0429408	0.0696086	0.198563	0.0716033	0.0410472	0.0766014	0.140258
Fred_18-Q3-R57-64_BATAC.8.fa	0.0583467	0.0335733	0.018425	0.0263662	0.028128	0.0288606	0.0231227	0.0197524	0.0287919	0.0218144	0.0281738	0.0158456	0.0331531	0.0621043	0.0766142	0.0238524	0.0200663	0.0109895	0.0447305	0.0578791	0.0966601	0.00544213	0.00504125	0.00673074	0.0130264	0.0197766	0.0343023	0.0125433	0.0218586	0.155854	0.051363	0.035729	0.10327	0.0356504	0.0510975	0.0933435	0.021625	0.00581973	0.017927	0.00405462	0.00415509	0.00360216	0.0191383	0.0251201	0.0234713	0.0279629	0.0226496	0.0222547	0.0814831
Ribe_18-Q3-R11-54_MAXAC.030.fa	0.135606	0.0767672	1.1803	0.640851	0.158273	2.21062	0.320392	0.152806	0.334236	0.272294	0.0965682	0.107419	0.169082	0.416367	1.28013	0.346597	1.54531	2.99527	0.0507573	0.0526449	0.0697818	0.0369257	0.0484273	0.0396597	0.0412681	0.0227549	0.0342421	0.00245479	0.00702211	0.00642792	0.0226477	0.0163393	0.0318092	0.300355	0.117206	0.14366	0.745016	1.33584	0.0923946	0.0173345	0.00693689	0.0256439	2.46732	0.218889	0.255553	0.331917	0.263186	0.151436	0.0123945
AalW_18-Q3-R10-53_BAT3C.245.fa	0.0166091	0.0558242	0.0410311	0.0734926	0.0608259	0.0845467	0.0671459	0.0966933	0.093858	0.155535	0.174903	0.0847442	0.121357	0.143084	0.195333	0.0458031	0.0795587	0.0752447	0.0760518	0.104154	0.0673222	0.1135	0.118406	0.0664643	0.0945666	0.0694358	0.0339986	0.00842978	0.0217183	0.00699939	0.00723525	0.0451845	0.0220344	0.0247554	0.0239631	0.0575983	0.0907708	0.0193046	0.0298808	0.00380768	0.00380986	0.00726439	0.0460513	0.0841254	0.0939025	0.0189573	0.0240792	0.0251715	0.00171583
Rand_18-Q3-R56-63_BAT3C.178.fa	0.0868053	0.227202	0.030339	0.00168321	0.00206342	0.00510425	0.121047	0.233468	0.333864	0.011373	0.104397	0.0494003	0.0110967	0.00517434	0.0184389	0.113725	0.0695656	0.0710787	0.144356	0.102935	0.267711	0.0470347	0.0184145	0.0193796	0.0139955	0.0352664	0.0330949	0.00810115	0.0767432	0.109331	0.00295573	0.00167372	0.00459533	0.00274768	0.00259942	0.00257142	0.00202813	0.0011427	0.00203733	0.00107365	0.000904007	0.0020798	0.00149132	0.00120745	0.00403761	0.0041816	0.00825263	0.0101646	0.24529
Hade_18-Q3-R52-61_MAXAC.102.fa	0.0715663	0.1956	0.139856	0.0713233	0.100014	0.274496	0.0581338	0.0916878	0.0691305	0.00312153	0.00356199	0.00665183	0.0233841	0.0232767	0.0225406	0.0806292	0.0734052	0.0873529	0.0245206	0.018435	0.0235515	0.0236804	0.0246812	0.0318014	0.0437838	0.034014	0.0316768	0.0215295	0.0109957	0.0301232	0.0414478	0.0695268	0.0724322	0.0753369	0.012931	0.0332015	0.102225	0.0784124	0.2878	0.00218272	0.00136041	0.0030746	0.00355319	0.00713546	0.00780763	0.0358216	0.201849	0.375569	0.0204062
Bjer_18-Q3-R1-45_MAXAC.114.fa	0.0309455	0.0035923	0.0655583	0.0791322	0.0454602	0.159407	0.0176507	0.0272588	0.059929	0.127798	0.0696368	0.180636	0.0945451	0.0498438	0.172339	0.121679	0.0393485	0.258311	0.134444	0.082763	0.67214	0.120591	0.0289544	0.0177378	0.00709188	0.0802432	0.0314245	0.00642917	0.0426548	0.0302658	0.120948	0.0625284	0.119977	0.0267108	0.0201677	0.0937901	0.0137254	0.0457317	0.0161571	0.00408418	0.00306553	0.00617881	0.0251673	0.0382661	0.0651121	0.070474	0.102533	0.161965	1.63018
AalW_18-Q3-R10-53_BATAC.281.fa	0.0135251	0.0205214	0.0191752	0.038184	0.0544202	0.104663	0.0184637	0.0450159	0.0608922	0.0282387	0.0534067	0.0556581	0.0222436	0.0945587	0.0501525	0.0185443	0.0291548	0.0259109	0.0218584	0.0228472	0.0270281	0.0425365	0.0396725	0.0353335	0.073725	0.0369041	0.0311022	0.00200747	0.00281709	0.0013332	0.0153921	0.0152016	0.0299445	0.045877	0.042341	0.0721816	0.0434004	0.0440547	0.00140513	0.00100281	0.00123926	0.00121589	0.0196464	0.0169196	0.0306329	0.0145042	0.0236705	0.0318809	0.0331107
Ribe_18-Q3-R11-54_BATAC.612.fa	0.00135582	0.000805651	0.000880798	0.00340641	0.00210471	0.00154262	0.00102748	0.000546974	0.000814318	0.00149195	0.000704249	0.000783634	0.000919138	0.000670748	0.00034858	0.00111229	0.000956209	0.00124735	0.00117681	0.000953568	0.000763306	0.0704134	0.0452182	0.0286302	0.126817	0.117853	0.0297307	0.00038596	0.00123212	0.00048749	0.00999657	0.00581628	0.0132477	0.023085	0.0460071	0.111852	0.0616594	0.0036255	0.0119212	0.000407808	0.000300772	0.000406058	0.000798756	0.000603669	0.000905346	0.000717378	0.00101855	0.00113588	0.000762238
Bjer_18-Q3-R1-45_BAT3C.220.fa	0.0646111	0.0182178	0.0562102	0.0248639	0.0344493	0.0507214	0.0231305	0.0263563	0.025358	0.00663624	0.0160788	0.154795	0.0122306	0.0281035	0.048946	0.017067	0.0347793	0.0337263	0.015278	0.0330436	0.0613233	0.0060734	0.00223771	0.00355959	0.00221681	0.00835899	0.0294669	0.000129822	0.00143655	0.00113365	0.0138676	0.0761184	0.0605317	0.0012172	0.00518651	0.0233215	0.000735585	0.00107419	0.000972813	0.000609923	0.000572671	0.00157642	0.0282121	0.00375557	0.0463168	0.080365	0.0261718	0.024655	0.064648
Ribe_18-Q3-R11-54_BAT3C.418.fa	0.0252013	0.0536822	0.0386504	0.0682674	0.0530121	0.101321	0.0445394	0.0460608	0.0396635	0.0546857	0.0295681	0.184106	0.0185846	0.0589168	0.0463081	0.0291905	0.0433417	0.0522873	0.0277344	0.0235464	0.026633	0.0526009	0.0382957	0.0556105	0.0315333	0.0263585	0.0284453	0.068311	0.00203589	0.00246326	0.0281888	0.0290766	0.041651	0.0417466	0.0390462	0.0667036	0.00147831	0.00173549	0.00697759	0.00163508	0.000931737	0.00172082	0.061481	0.102703	0.074414	0.0252637	0.0227471	0.0162152	0.0380402
Skiv_18-Q3-R9-52_BATAC.318.fa	0.0103122	0.0119263	0.0144105	0.00695544	0.00887963	0.0112398	0.00499476	0.00645412	0.00815913	0.00394826	0.00334888	0.0056557	0.00648605	0.00591328	0.00983623	0.00435314	0.00671584	0.00838163	0.00695898	0.0062684	0.0120515	0.00735858	0.00958891	0.015106	0.0382091	0.0234618	0.028271	0.00297617	0.00301407	0.00457161	0.07544	0.0765488	0.0674812	0.0170405	0.0121182	0.0153792	0.06548	0.132475	0.151169	0.00272196	0.00282973	0.00282326	0.006224	0.00436235	0.00914335	0.0155662	0.0554473	0.0797523	0.00824701
Hade_18-Q3-R52-61_MAXAC.056.fa	0.116516	0.048365	0.00422592	0.00440467	0.0130264	0.0231443	0.0174754	0.00858547	0.0512813	0.0293497	0.0435781	0.0707375	0.0135655	0.0479362	0.106159	0.196373	0.148412	0.0423626	0.0523533	0.0508528	0.0628043	0.0326769	0.0578703	0.0850047	0.0437691	0.0470206	0.028228	0.0218187	0.0570759	0.039025	0.128958	0.142742	0.0972455	0.0956344	0.10078	0.111381	0.0112155	0.00384037	0.00218683	0.00124661	0.0019057	0.00162177	0.0218973	0.0407864	0.0171275	0.113401	0.0787248	0.131114	0.200323
Damh_18-Q3-R51-60_MAXAC.084.fa	0.0655998	0.0200338	0.0869853	0.129723	0.0877398	0.0881248	0.0581371	0.053821	0.0862349	0.0171233	0.0184291	0.0903639	0.0237368	0.0329679	0.178772	0.0412845	0.0449594	0.100068	0.0587739	0.0603904	0.228468	0.00754499	0.00352043	0.004699	0.00204508	0.00547554	0.0280142	0.000168781	0.00241939	0.00212305	0.0287425	0.0618728	0.0558492	0.00126196	0.00212559	0.00666752	0.00141994	0.00142866	0.00676538	0.00123885	0.000894559	0.00259035	0.00971719	0.0111807	0.0424275	0.106892	0.061584	0.111123	0.0362825
Fred_18-Q3-R57-64_MAXAC.220.fa	0.00723844	0.004294	0.00227504	0.0127442	0.0124306	0.0121958	0.00543262	0.00333489	0.00938699	0.00881645	0.0133568	0.0288282	0.00401065	0.00624212	0.00208829	0.00592524	0.00455779	0.00611892	0.0157089	0.00819392	0.00841829	0.0016877	0.0030264	0.00303055	0.00312793	0.00809489	0.0276489	0.124028	0.140351	0.0893087	0.00316477	0.00227976	0.00150163	0.00356049	0.00248096	0.00190117	0.00235447	0.00336454	0.00813243	0.000815662	0.000930531	0.000486521	0.00435715	0.00617095	0.00601051	0.00625355	0.00463089	0.00234981	0.00501097
Ribe_18-Q3-R11-54_BAT3C.3.fa	0.0239532	0.013619	0.0232013	0.0285112	0.0413077	0.0243129	0.0169918	0.012534	0.0198579	0.00125433	0.00150563	0.00143731	0.0120294	0.0402391	0.0450469	0.0203676	0.00868147	0.0191393	0.0127792	0.0177977	0.0138269	0.00879615	0.0107242	0.00747402	0.0115355	0.0622777	0.0274922	0.000100122	0.00399881	0.0684932	0.0141859	0.0466795	0.0318214	0.0165333	0.0181039	0.0418658	0.00797767	0.00193389	0.00233574	0.000770952	0.000602688	0.000698834	0.00664393	0.00416536	0.00778041	0.0101278	0.0335047	0.0193372	0.00776597
Lyne_18-Q3-R50-59_MAXAC.018.fa	0.219733	0.114117	0.0822402	0.0800506	0.058656	0.115048	0.0375749	0.0317175	0.0781368	0.10192	0.044654	0.149636	0.106509	0.0414142	0.133455	0.0524123	0.0498314	0.0970025	0.0276999	0.0151866	0.0211658	0.054154	0.0190733	0.0222962	0.0104831	0.00481149	0.0274249	0.000612097	0.0046536	0.00252262	0.102422	0.0879561	0.0836704	0.0360731	0.0482139	0.0650563	0.00533902	0.0108057	0.014716	0.00146813	0.0012951	0.00139268	0.0518476	0.0250789	0.155622	0.0165537	0.0128153	0.016747	0.0698997
Aved_18-Q3-R54-62_BAT3C.633.fa	0.227541	0.235757	0.189224	0.0621137	0.0849669	0.0137836	0.115503	0.12305	0.100022	0.0271799	0.0198252	0.0042666	0.155668	0.0375337	0.0109675	0.0717516	0.11219	0.00528674	0.0287773	0.0455481	0.00933996	0.0106079	0.0689886	0.0101741	0.0625229	0.06692	0.0273685	0.00702265	0.00377	0.0479746	0.111204	0.152544	0.0463366	0.0440409	0.0489557	0.00993007	0.876451	1.76584	0.0083038	0.00224504	0.00243239	0.000757448	0.0864288	0.01908	0.00461576	0.0574482	0.13803	0.0371112	0.156272
Hjor_18-Q3-R7-51_MAXAC.079_sub.fa	0.0161693	0.0206866	0.0229141	0.0120964	0.0631056	0.0161909	0.00655246	0.00609374	0.00742583	0.0347032	0.0369932	0.0246614	0.0417108	0.0804418	0.00504944	0.0455652	0.0364244	0.0213015	0.0114961	0.0145247	0.00536089	0.0634799	0.0252846	0.013941	0.0170228	0.0744555	0.027053	0.00173059	0.00267499	0.00135054	0.0193625	0.0181451	0.0211967	0.00472711	0.0439402	0.0195802	0.0442952	0.017238	0.0805266	0.00250521	0.00308856	0.00232623	0.00149859	0.00193961	0.00105752	0.0426038	0.0171293	0.00723614	0.03956
AalE_18-Q3-R2-46_BATAC.180.fa	0.0665457	0.0552322	0.0741376	0.0452626	0.0597693	0.0686057	0.0143754	0.0218986	0.0219737	0.0106271	0.0386922	0.0299908	0.00671194	0.0153017	0.0451261	0.0193395	0.0177541	0.0311641	0.023216	0.0334873	0.0556209	0.00205193	0.00143871	0.00205312	0.00125887	0.0033792	0.0267539	0.0326313	0.0332066	0.141337	0.0134056	0.0152695	0.0263986	0.00121813	0.0089119	0.0180047	0.00090717	0.000865322	0.000746943	0.000539631	0.000349933	0.000767395	0.00634169	0.0276798	0.0282675	0.0254174	0.0174848	0.0211453	0.0313423
AalW_18-Q3-R10-53_BATAC.157.fa	0.0372851	0.0225767	0.0545163	0.146799	0.107342	0.175882	0.00448194	0.00363487	0.00435661	0.018651	0.012363	0.00890273	0.00738189	0.00693357	0.01128	0.0341422	0.0818608	0.0566643	0.0190742	0.0161451	0.0167785	0.0252208	0.0337355	0.0299813	0.012339	0.00849981	0.0252237	0.00455029	0.00377878	0.00513381	0.0299445	0.02491	0.0532916	0.0202634	0.0111114	0.0247466	0.0150017	0.0207268	0.0454881	0.00274974	0.00271784	0.00332918	0.00583858	0.0033165	0.00886416	0.00942032	0.0052089	0.00828046	0.0128199
Bjer_18-Q3-R1-45_BATAC.327.fa	0.0174217	0.0339623	0.0234124	0.0384674	0.0536711	0.0788046	0.0133939	0.0107256	0.0131387	0.021376	0.0448813	0.102715	0.0227304	0.0289113	0.0453796	0.0454758	0.0369337	0.0232311	0.0518895	0.0403218	0.0477439	0.0231189	0.0239887	0.0187193	0.0339154	0.0335532	0.0241309	0.0424188	0.0104052	0.0241834	0.0526048	0.0405841	0.0360061	0.0768487	0.0448019	0.0863758	0.0105068	0.00596276	0.00347735	0.00110931	0.000736216	0.00108137	0.0904493	0.023186	0.0911198	0.0139323	0.0101934	0.00866074	0.105284
Aved_18-Q3-R54-62_BATAC.292.fa	0.0200409	0.0329687	0.0274656	0.0434097	0.0197739	0.0426237	0.0410709	0.0464002	0.0578396	0.00499893	0.0062445	0.00916424	0.0195491	0.0100781	0.0115537	0.0105436	0.00423211	0.0146735	0.0220882	0.0116755	0.00886854	0.00892608	0.0149792	0.0207627	0.0465039	0.0214233	0.0239504	0.0244512	0.0702592	0.0752808	0.00682889	0.0251055	0.00977547	0.0372077	0.0282458	0.0661916	0.0266084	0.0174483	0.0274248	0.000843073	0.000464162	0.000784012	0.0193596	0.0301652	0.0243178	0.00321277	0.0150349	0.0098947	0.00298796
Lyne_18-Q3-R50-59_MAXAC.062.fa	0.0706355	0.0280705	0.105146	0.0369872	0.0306348	0.043464	0.0570086	0.0244519	0.072598	0.060572	0.119115	0.174892	0.0456038	0.0447965	0.125426	0.060659	0.0452574	0.102852	0.0493687	0.0300008	0.0629231	0.0483871	0.026663	0.076624	0.0279479	0.017341	0.0239359	0.0708561	0.037985	0.0598682	0.0286875	0.0306278	0.0719617	0.0190601	0.0255362	0.0689865	0.0115207	0.00530117	0.00443563	0.0482042	0.0371505	0.0358153	0.0590081	0.0111507	0.155492	0.0619988	0.0338845	0.0607589	0.0705847
Ejby_18-Q3-R6-50_BAT3C.119.fa	0.0522716	0.141836	0.165575	0.0764539	0.0638157	0.172814	0.0493275	0.037614	0.110498	0.0680739	0.0980284	0.0970895	0.0350864	0.0436399	0.112225	0.0643422	0.128597	0.163287	0.0712757	0.0808468	0.149717	0.0295199	0.0127382	0.00614625	0.0180668	0.0139886	0.0223997	0.0436799	0.0906763	0.00568066	0.0109074	0.0195317	0.0239486	0.00168707	0.00257538	0.00121352	0.0354973	0.0204324	0.0196631	0.0011759	0.00104018	0.00206211	0.0352015	0.0683907	0.0958435	0.020994	0.0707144	0.072575	0.0117215
Hade_18-Q3-R52-61_MAXAC.192.fa	0.034231	0.00300025	0.00314315	0.0977872	0.274594	0.0805576	0.024416	0.00801167	0.00431518	0.0209715	0.0281804	0.00541987	0.0409053	0.112146	0.0734033	0.00826373	0.00154495	0.0075994	0.00214793	0.0326675	0.0315049	0.00787212	0.0732384	0.0166921	0.0230501	0.109182	0.0222929	0.172844	0.135847	0.0100811	0.055647	0.156998	0.399074	0.192869	0.0590581	0.388004	0.0327055	0.00479333	0.00337854	0.00130007	0.00182186	0.00110005	0.106891	0.0423697	0.0202691	0.0332212	0.0892855	0.0837702	0.0101264
Hjor_18-Q3-R7-51_MAXAC.078.fa	0.0165554	0.0171972	0.00543284	0.0193291	0.0201188	0.00489232	0.00687623	0.00787745	0.00641213	0.0465965	0.0325471	0.0223981	0.00751353	0.0148391	0.00836514	0.0160821	0.0284697	0.00841475	0.0171351	0.0110158	0.00764323	0.0394932	0.0368925	0.012974	0.0741626	0.078093	0.021478	0.00406972	0.0144777	0.0105255	0.0520343	0.049737	0.026944	0.0276725	0.0263524	0.00845543	0.210433	0.139065	0.329682	0.00236916	0.00200893	0.00218152	0.0138046	0.0169083	0.00817657	0.0326091	0.0434449	0.0276505	0.0228791
Hjor_18-Q3-R7-51_MAXAC.102_uni.fa	0.0029662	0.00985781	0.00238986	0.000536944	0.00317617	0.00367835	0.00116467	0.00136814	0.00187381	0.0545057	0.00304948	0.00311197	0.00124333	0.000384456	0.00359066	0.00251254	0.0048141	0.00442622	0.00246584	0.00269723	0.00199759	0.00248015	0.00240656	0.000319077	0.0173971	0.107638	0.0214743	0.000135445	0.00105798	0.00213427	0.000463139	0.000177869	0.0003971	0.000566874	0.0015372	0.000666019	0.104767	0.258641	0.412186	0.000529771	0.000170881	0.00133915	0.000624554	0.00197823	0.00275218	0.00492495	0.0105728	0.00639226	0.000277966
OdNW_18-Q3-R42-56_BAT3C.227.fa	0.0365533	0.0239243	0.0123956	0.0271185	0.016684	0.0301796	0.00560043	0.00636888	0.00206879	0.0193933	0.0253381	0.0138701	0.00500021	0.0046326	0.00596584	0.0295387	0.064881	0.0216651	0.0373308	0.0296486	0.0208335	0.0499486	0.0298375	0.0166137	0.0201199	0.0463238	0.0212765	0.0396622	0.0584843	0.0473681	0.00719274	0.0235508	0.0209669	0.08276	0.0753418	0.0426614	0.00335436	0.00210218	0.0672687	0.000847569	0.000427755	0.000793707	0.000454431	0.0037828	0.0010359	0.00262605	0.00483569	0.01275	0.0089318
Hade_18-Q3-R52-61_MAXAC.228.fa	0.0205709	0.0234675	0.0232483	0.0208586	0.0284962	0.0203752	0.0205748	0.0233568	0.0226672	0.0145812	0.0593871	0.013318	0.0239694	0.028491	0.0153033	0.051191	0.0158818	0.0307577	0.035162	0.0264542	0.0277587	0.0312861	0.0274348	0.0276797	0.0370683	0.0294041	0.0210094	0.0536613	0.0358746	0.0173387	0.0774041	0.0485664	0.0743375	0.0365058	0.036117	0.0490182	0.00176906	0.00117433	0.00058787	0.00459263	0.0137573	0.000951446	0.0263988	0.0163698	0.0274202	0.0139996	0.0217522	0.0345599	0.0784268
Damh_18-Q3-R51-60_BATAC.247.fa	0.00580253	0.0354303	0.234657	0.173539	0.0271143	0.0329865	0.0815848	0.0887266	0.0982392	0.0167697	0.0182049	0.00933086	0.335065	0.203094	0.210319	0.0108576	0.0201424	0.105345	0.0527066	0.0277412	0.0455046	0.00658639	0.00867741	0.011764	0.0295479	0.0187541	0.0208786	0.000712004	0.00178344	0.00336486	0.00625638	0.0045918	0.0061203	0.00320329	0.00448863	0.00234997	0.0180982	0.00234224	0.00734643	0.253054	0.249509	0.166477	0.388289	0.127777	0.394087	0.00438572	0.0022065	0.00224023	0.00375715
Ribe_18-Q3-R11-54_BAT3C.183.fa	0.00301711	0.0186767	0.00481658	0.00400206	0.00487043	0.00272992	0.00188017	0.00461202	0.00291964	0.00233613	0.00229723	0.000390996	0.00718848	0.00225833	0.000374899	0.00480434	0.0104515	0.0034804	0.00305585	0.0138575	0.00291139	0.021153	0.0198965	0.00583039	0.0801151	0.0631793	0.0198174	0.00150254	0.00218382	0.00552442	0.0251868	0.0471236	0.0208197	0.152631	0.0611605	0.00920555	0.0154262	0.00182411	0.00127168	0.000995964	0.000466265	0.000675082	0.00100506	0.000404155	0.000118225	0.00342185	0.00198835	0.00125755	0.000477252
Ega_18-Q3-R5-49_MAXAC.062.fa	0.0846182	0.136695	0.128367	0.0494724	0.0567569	0.049572	0.0184435	0.0315895	0.0189047	0.00793721	0.00651893	0.00803506	0.0186498	0.0192742	0.0288951	0.0693505	0.113348	0.153666	0.0411775	0.0432391	0.0392829	0.0231355	0.0189437	0.0167139	0.0417174	0.0345721	0.0196586	0.000488182	0.00186348	0.00230853	0.0305721	0.0472621	0.0463166	0.00289233	0.00300568	0.00214838	0.117626	0.189755	0.0622421	0.00180852	0.00115357	0.00217537	0.00417739	0.00210742	0.00458194	0.017449	0.0300974	0.0246088	0.0447829
Fred_18-Q3-R57-64_BAT3C.617.fa	0.00996236	0.0180268	0.00972732	0.00879755	0.0055839	0.00552357	0.0108563	0.0117627	0.0110442	0.0417317	0.0393438	0.0215835	0.0121375	0.0145139	0.020445	0.0238567	0.0326912	0.0328367	0.0231548	0.0292379	0.0199102	0.0189982	0.0204853	0.0142525	0.0461413	0.0391922	0.0196157	0.156976	0.101214	0.0719946	0.00463019	0.0168908	0.0110824	0.171338	0.0876535	0.144975	0.0340509	0.00964099	0.0265702	0.00393111	0.00401913	0.00589147	0.00425226	0.00572795	0.0062474	0.0162749	0.01797	0.0278467	0.000941334
Fred_18-Q3-R57-64_BAT3C.169.fa	0.0214792	0.0138442	0.00724466	0.00334611	0.00595589	0.0111638	0.00310758	0.00374016	0.0167944	0.000396834	0.000603771	0.00396874	0.0120451	0.00485163	0.00811415	0.002919	0.00243926	0.00441161	0.00473571	0.00278699	0.00722634	0.000595763	0.000435528	0.000634318	0.00305568	0.00223038	0.0193444	2.76994e-05	0.00443474	0.0553766	0.000639008	0.0086098	0.0160063	8.17542e-05	0.000568955	0.00417793	0.000133868	0.00012206	0.000167158	7.98635e-05	9.84764e-05	0.00014326	0.00121624	0.00193161	0.00283639	0.0194211	0.0194091	0.0256842	0.0088839
AalE_18-Q3-R2-46_MAXAC.018.fa	0.24636	0.227409	0.205125	0.266906	0.372955	0.458125	0.175811	0.135399	0.166783	0.0675635	0.136043	0.0986203	0.0945976	0.0982647	0.0683049	0.358587	0.148638	0.0951814	0.122476	0.112486	0.0674333	0.101269	0.0570815	0.0732637	0.0866103	0.190443	0.0185337	0.00393052	0.0255984	0.00577218	0.269743	0.110693	0.180275	0.184609	0.135654	0.139867	0.0182594	0.0182613	0.0413059	0.00465457	0.00393973	0.00449554	0.0405403	0.11765	0.0630716	0.106446	0.170861	0.149716	0.254263
Fred_18-Q3-R57-64_BAT3C.662.fa	0.00341307	0.00339166	0.00829595	0.00468674	0.00859161	0.00945019	0.0192367	0.0236362	0.0350344	0.00783739	0.010452	0.00570134	0.0147282	0.0180275	0.0169293	0.00423633	0.00490671	0.00484715	0.00490306	0.00855989	0.00847259	0.00982705	0.0106058	0.00778221	0.021125	0.0161902	0.0182508	0.0352968	0.0687779	0.111061	0.00459508	0.00563735	0.00670473	0.0139804	0.013914	0.027494	0.00859009	0.00584492	0.000577183	0.00436893	0.00285617	0.002635	0.0348416	0.00540027	0.0254334	0.00404678	0.00194338	0.00700673	0.000379021
Fred_18-Q3-R57-64_BATAC.269.fa	0.022318	0.0305139	0.0307498	0.0181754	0.0234962	0.040312	0.0221339	0.0121791	0.0325842	0.0593208	0.0628039	0.0240758	0.0112385	0.0620059	0.0226027	0.034062	0.0233595	0.0458068	0.0208356	0.0200192	0.0130216	0.0797316	0.0755807	0.101861	0.0636604	0.0755091	0.0182056	0.0482712	0.0505137	0.0840686	0.0106001	0.0134172	0.0152639	0.0336083	0.0669579	0.0357393	0.00194442	0.000823187	0.000909625	0.000803301	0.000556592	0.00095928	0.0205798	0.0379298	0.0323119	0.00405942	0.00519711	0.00761142	0.000278742
AalE_18-Q3-R2-46_BAT3C.357.fa	0.0133938	0.0770376	0.134573	0.0450758	0.0220772	0.0202425	0.0179733	0.0239399	0.0203192	0.0469408	0.0385705	0.0222161	0.0464418	0.0388589	0.0339183	0.0273409	0.0487329	0.0594463	0.0248575	0.0284085	0.0189125	0.038077	0.063281	0.0451881	0.0344355	0.0328263	0.0180698	0.00555527	0.0263921	0.00664932	0.00820704	0.0471438	0.0235833	0.011411	0.010325	0.016429	0.122586	0.0398884	0.0952036	0.00372147	0.00355881	0.00595706	0.0128266	0.0167516	0.0154333	0.0214947	0.0190481	0.0264896	0.00110921
Vibo_18-Q3-R45-57_BATAC.411.fa	0.000644063	0.000566449	0.000358634	0.000732397	0.00108921	0.000412589	0.000486293	0.000592051	0.000690072	0.00106305	0.000361995	0.000506486	0.000355763	0.000749554	0.000745354	0.0013371	0.00103177	0.000840707	0.000815157	0.00052247	0.000400244	0.000956592	0.00389766	0.0156015	0.00321813	0.00560338	0.0176864	7.17341e-05	0.000310604	0.000621941	0.0271738	0.0313733	0.0175685	0.000804352	0.000338282	0.000445316	0.0912385	0.10399	0.00107266	0.00068631	0.000415654	0.00047343	0.000651902	0.000588816	0.00051416	0.043503	0.0199922	0.0206714	0.000289341
Fred_18-Q3-R57-64_BATAC.232.fa	0.000360133	0.000603312	0.00242748	0.00784474	0.00351714	0.00363424	0.0029523	0.00308924	0.00929179	0.00290014	0.00119451	0.000306277	0.0141497	0.0188613	0.0114366	0.00327174	0.00873462	0.00548107	0.0395154	0.0555005	0.0461019	0.0055952	0.00932172	0.0118151	0.00659336	0.00827875	0.0168892	0.0140389	0.0102327	0.154449	0.00577442	0.00116813	0.00114876	0.000187946	0.0003631	0.000481199	0.000182402	0.000176938	0.000399821	0.000193988	0.000138221	0.000314379	0.010752	0.0347662	0.0297886	0.00557963	0.00418205	0.0120105	9.02377e-05
Damh_18-Q3-R51-60_MAXAC.126_sub.fa	0.029802	0.0213811	0.0331059	0.0403489	0.015924	0.0281963	0.020151	0.0162728	0.051637	0.0444981	0.0316338	0.0857734	0.0357434	0.0223899	0.0939245	0.0267387	0.0292244	0.0814367	0.0210779	0.0326685	0.0639317	0.0241203	0.0168941	0.0418191	0.0113635	0.0268617	0.0167606	0.00307633	0.0137071	0.045312	0.0139952	0.0159165	0.0501269	0.0173531	0.0201931	0.0503502	0.00590781	0.00363673	0.00222497	0.00101037	0.000749576	0.00160777	0.0180267	0.0136297	0.101639	0.0298694	0.0288293	0.0634542	0.0286729
Hade_18-Q3-R52-61_BATAC.14.fa	0.0690279	0.0161517	0.00756988	0.00362083	0.00635309	0.0619428	0.0041287	0.000823143	0.00160648	0.0849561	0.0892188	0.00688597	0.000887951	0.00155183	0.0353103	0.0741933	0.042317	0.0446652	0.025822	0.0396984	0.0108744	0.0218952	0.0366572	0.0554841	0.0213119	0.00633896	0.0160647	0.000522407	0.00390679	0.00117984	0.0731718	0.0503399	0.0588965	0.0159586	0.0254086	0.00803289	0.00139745	0.0010968	0.00251317	0.000897783	0.00092984	0.00157585	0.000921542	0.00123709	0.00412741	0.108708	0.0326017	0.104388	0.0501735
Ribe_18-Q3-R11-54_MAXAC.235.fa	0.00171716	0.00534243	0.00306197	0.00146928	0.00198371	0.00133146	0.00189892	0.00328888	0.00351441	0.000828024	0.000422784	0.000323917	0.0132432	0.0036718	0.000551265	0.00147123	0.00452294	0.00192435	0.00128555	0.00137865	0.00163927	0.019809	0.00507222	0.0055694	0.0652678	0.0370851	0.0152768	0.0322439	0.30064	0.42018	0.00362007	0.0119279	0.0124625	0.0657389	0.0314762	0.0258506	0.005463	0.00344709	0.00302633	0.00154506	0.000227205	0.000994691	0.00120259	0.000338643	0.000391614	0.00159749	0.000794977	0.000237488	0.000414544
Fred_18-Q3-R57-64_BATAC.609.fa	0.0183544	0.0168766	0.0188422	0.0340705	0.0365651	0.0657661	0.0215474	0.0226158	0.0408005	0.0405989	0.0383265	0.073098	0.0258685	0.0352045	0.0599636	0.0588279	0.0309601	0.0475423	0.0225123	0.0262785	0.0377235	0.0118855	0.00855559	0.0134705	0.00812599	0.00898846	0.0151856	0.0262514	0.0400592	0.0812172	0.0257975	0.0236301	0.0314477	0.0250152	0.0256892	0.0303352	0.00660891	0.00432685	0.00539167	0.00395994	0.00399633	0.00503903	0.0489702	0.0252042	0.0371835	0.0162394	0.019051	0.0331013	0.0143258
Fred_18-Q3-R57-64_BATAC.439.fa	0.00838622	0.0210346	0.0127475	0.032661	0.040641	0.12012	0.108073	0.103512	0.22149	0.00411663	0.00547389	0.00457419	0.0583801	0.0848045	0.0201258	0.0174758	0.0129461	0.0523627	0.0464782	0.0185286	0.0708459	0.00639451	0.0188486	0.0121136	0.0028377	0.00528963	0.0151294	0.00376224	0.00395479	0.070388	0.000719603	0.00122899	0.00227277	0.0200781	0.0320047	0.0333314	0.000773555	0.000704644	0.00183059	0.00160694	0.000762972	0.00102914	0.285625	0.121403	0.251498	0.00175478	0.00224933	0.00685722	0.000978447
Skiv_18-Q3-R9-52_BATAC.474.fa	0.000752068	0.000384248	0.00016979	4.98536e-05	9.26735e-05	0.000196902	0.000251701	0.000115465	9.45787e-05	0.000112735	0.000144338	0.000112391	9.68887e-05	0.000145873	0.000358539	0.000199888	0.000256844	0.000327039	0.000177068	0.000381138	0.000329476	0.000226865	0.000368871	0.000170337	0.0142926	0.0293305	0.0149394	3.87517e-05	0.000412708	0.000170198	0.000494172	0.000477815	0.000298288	0.000143443	6.4311e-05	0.000291382	0.000670754	0.00067723	0.000733496	5.18164e-05	6.51409e-05	0.000104471	2.7786e-05	6.68638e-05	0.000106835	0.0327093	0.0264246	0.0276791	0.000318632
EsbE_18-Q3-R3-47_MAXAC.191.fa	0.0012096	0.00154838	0.000977124	0.00182659	0.00227388	0.000997984	0.0894436	0.0581621	0.0248877	0.00304008	0.00264112	0.0115183	0.147954	0.0182466	0.0267671	0.00187122	0.00342181	0.00239062	0.0169917	0.0214454	0.0420966	0.0937253	0.17253	0.143041	0.0115864	0.00881522	0.0148652	0.0120203	0.0389185	0.0108376	0.0266138	0.0346943	0.00690444	0.0312904	0.00379568	0.00139683	0.00298737	0.00202028	0.000844009	0.000685556	0.000846607	0.00135106	0.000945785	0.000663924	0.000605413	0.00149407	0.000902187	0.000555517	0.000699355
Lyne_18-Q3-R50-59_BAT3C.300.fa	0.011206	0.0094131	0.0104596	0.00849767	0.00714915	0.0077903	0.0341887	0.722662	0.0279441	0.00326047	0.00304639	0.00439283	0.0117387	0.00746608	0.00953912	0.00446209	0.0077441	0.00592452	0.00581264	0.00409939	0.00821202	0.00709838	0.00529849	0.00926417	0.0140727	0.0294209	0.01475	0.0273605	1.21784	0.654331	0.0119602	0.011292	0.0109053	0.00204936	0.00582916	0.00206255	0.0132655	0.00936553	0.00509521	0.00500555	0.00443982	0.00604366	0.340579	0.0401864	0.551145	0.0100791	0.00830207	0.0061239	0.00972487
Lyne_18-Q3-R50-59_BATAC.36.fa	0.0867331	0.0221142	0.0121471	0.00839957	0.0239376	0.0589995	0.0265279	0.0285709	0.124982	0.0592364	0.070154	0.0853026	0.0214794	0.0353413	0.0951082	0.0577684	0.0497893	0.0406282	0.0564912	0.0585662	0.0604449	0.0328379	0.0208161	0.0103568	0.00585673	0.0134206	0.0146584	0.0363708	0.0330133	0.0408109	0.0499719	0.0292623	0.0384268	0.00720537	0.0140476	0.0173636	0.00810177	0.00747357	0.00462957	0.0238333	0.0308925	0.0316117	0.079528	0.111041	0.202593	0.0608397	0.125483	0.104245	0.117709
Lyne_18-Q3-R50-59_BAT3C.242.fa	0.0747273	0.0761988	0.0723575	0.0439488	0.0515972	0.0381033	0.0455407	0.0653262	0.082688	0.0776165	0.0840462	0.0333004	0.0892541	0.0896603	0.14083	0.0565115	0.0405432	0.0451974	0.0801716	0.0764989	0.0904771	0.0483899	0.0574636	0.0639692	0.0153559	0.0137447	0.0144012	0.0636444	0.0871158	0.102779	0.0327738	0.0729869	0.0699967	0.0628674	0.0647976	0.126501	0.00749279	0.00837026	0.00678756	0.0154314	0.0136058	0.0110413	0.0390346	0.064445	0.0950699	0.0114382	0.0138758	0.0262427	0.0580641
Lyne_18-Q3-R50-59_MAXAC.015.fa	0.238683	0.101103	0.0946924	0.0914588	0.108063	0.274895	0.0730355	0.0763383	0.0754363	0.134706	0.0764746	0.294167	0.163164	0.121862	0.667511	0.358828	0.293244	0.465098	0.158886	0.156674	0.128381	0.0253476	0.0230144	0.0147411	0.00655736	0.0072063	0.0141667	0.0538381	0.0175214	0.0130566	0.00618378	0.0100056	0.0108412	0.00313671	0.00553765	0.00732179	0.0063479	0.00599963	0.0146874	0.00786745	0.00690906	0.0161085	0.137657	0.243514	0.21193	0.285371	0.329045	0.865287	0.00970923
Hjor_18-Q3-R7-51_BATAC.2.fa	0.0100017	0.00274224	0.00112976	0.001716	0.00372921	0.00451475	0.00315214	0.00347377	0.00196026	0.00616665	0.0180878	0.0184457	0.0475053	0.0265278	0.00953795	0.00453406	0.00604407	0.00378818	0.0366531	0.0406507	0.0118491	0.00145244	0.00231389	0.000607339	0.000645156	0.000621756	0.0140824	0.0269345	0.00680182	0.00668478	0.00631549	0.0026596	0.00148538	0.112667	0.0809223	0.11987	0.0490731	0.0960745	0.330076	0.00121832	0.000596458	0.00140317	0.0162737	0.0193746	0.012456	0.0106436	0.00595938	0.00438187	0.00479113
EsbE_18-Q3-R3-47_BAT3C.181.fa	0.00125433	0.000152378	0.000591951	0.00083653	0.00186507	4.85623e-05	0.00075833	0.000219812	0.000163181	0.00263419	0.000400879	0.000856468	0.000409598	0.000133961	6.58233e-05	0.00111348	0.00132458	0.00156243	0.00144757	0.000881557	0.000123871	0.235682	0.19214	0.211014	0.218975	0.17898	0.0140604	0.000143129	0.00116387	9.73603e-05	0.00117486	0.000361144	4.91238e-05	0.0417886	0.0961194	0.402234	0.00290581	0.000977252	7.69482e-05	0.000470704	0.000756049	0.000843788	0.000437178	0.000167028	9.43718e-05	0.000107974	0.000389487	0.00102991	1.58754e-05
Aved_18-Q3-R54-62_MAXAC.397_sub.fa	0.000984676	0.00155572	0.001424	0.000760942	0.000627553	0.000676651	0.127983	0.278562	0.178499	0.000549604	0.00109412	0.000867418	0.00474892	0.00560679	0.00526552	0.00107073	0.000545559	0.000722547	0.000643109	0.000335895	0.000825714	0.00067868	0.000493285	0.000554862	0.0647974	0.0189938	0.0140214	0.166486	0.118115	0.136987	0.00539993	0.0103562	0.0174853	0.010984	0.0046797	0.00658131	0.000533708	0.000355558	0.000497965	0.000952683	0.000988895	0.000355022	0.123138	0.155257	0.0979893	0.0016765	0.000848189	0.000981177	0.000823012
EsbE_18-Q3-R3-47_BAT3C.144.fa	0.00288276	0.00470174	0.00170411	0.00404913	0.0041158	0.00451453	0.00175887	0.00135327	0.000545596	0.0108417	0.0116647	0.00366002	0.0027332	0.000484084	0.000289451	0.00208638	0.00287036	0.000962236	0.00239879	0.00263974	0.00173779	0.120229	0.0950551	0.175119	0.0188036	0.0598617	0.0135565	0.0010765	0.00225844	0.000648933	0.0131176	0.0237426	0.0286372	0.0135851	0.00890673	0.0043851	0.0115435	0.0151253	0.00215488	0.000329583	0.000333669	0.000853075	0.00051733	0.000176204	0.000283808	0.0255315	0.0344511	0.0725179	0.000112686
Ribe_18-Q3-R11-54_BATAC.253.fa	0.0191387	0.0029856	0.00387782	0.0020244	0.00164047	0.00182375	0.027765	0.0172397	0.0127986	0.000478958	0.000647848	0.000565969	0.0071676	0.0149405	0.00939879	0.00120083	0.00198835	0.00329016	0.000939957	0.00115858	0.00229421	0.0104208	0.00858597	0.0116456	0.0143817	0.0105409	0.0135408	0.10792	0.0160966	0.100818	0.000947049	0.00165652	0.00139408	0.00115386	0.00114035	0.00150446	0.000214359	0.0001442	0.000431988	0.000399756	0.000565836	0.000546389	0.00584644	0.00906439	0.0107994	0.00215826	0.0013171	0.00177026	0.000828886
Skiv_18-Q3-R9-52_BATAC.286.fa	0.00314018	0.00362423	0.00735173	0.00193766	0.0030873	0.0036272	0.00329838	0.00291299	0.00665398	0.00616349	0.006374	0.00612683	0.00253009	0.00236033	0.0031653	0.00279865	0.00265397	0.00447703	0.00313769	0.00393109	0.00708397	0.002031	0.00223853	0.00384782	0.00243781	0.00467631	0.0124445	0.0100895	0.000943488	0.00563746	0.00247239	0.0139535	0.0158238	0.00464066	0.00326391	0.00332114	0.0196197	0.00330789	0.0036296	0.000243238	0.000175133	0.000364278	0.000576181	0.000723895	0.000838777	0.00490132	0.00357106	0.00422743	0.000120489
Rand_18-Q3-R56-63_MAXAC.058.fa	0.0866774	0.108898	0.314354	0.0402225	0.0345412	0.0431872	0.0518466	0.0856419	0.0245217	0.0212603	0.0227297	0.0132344	0.0485877	0.0352639	0.0166246	0.0268186	0.0317204	0.0193155	0.0985735	0.0445376	0.0535909	0.0572744	0.0252886	0.02122	0.020732	0.0170531	0.0123869	0.00107706	0.00340133	0.00633451	0.0728894	0.0356592	0.0309585	0.00554049	0.00557653	0.00540503	0.0374305	0.0351245	0.00441155	0.00218101	0.00194928	0.00253344	0.0118537	0.00627021	0.00442161	0.108721	0.0414818	0.0336826	0.218152
Aved_18-Q3-R54-62_BAT3C.309.fa	0.00654065	0.00620756	0.00544835	0.0061955	0.00867389	0.00620485	0.109451	0.0787939	0.155947	0.00289303	0.0033587	0.00281128	0.00282804	0.00244713	0.00432638	0.00383181	0.00336671	0.00292515	0.00477365	0.00266439	0.00354158	0.0031548	0.00392495	0.00399447	0.0203016	0.0325862	0.0121811	0.00189076	0.109303	0.0757734	0.0362345	0.0711416	0.0165176	0.0030226	0.0031571	0.00352672	0.00153523	0.00176744	0.00156775	0.00188595	0.00295417	0.00387772	0.00176851	0.00105479	0.0196424	0.00478323	0.00311524	0.00357622	0.00679714
Aved_18-Q3-R54-62_BATAC.150.fa	0.0433439	0.0427748	0.0968104	0.0168713	0.00985453	0.035311	0.0425191	0.090707	0.111131	0.00135909	0.0012096	0.000919402	0.0471167	0.00535636	0.00674048	0.035937	0.00626074	0.0129397	0.00413357	0.00548711	0.00861273	0.0177328	0.0280768	0.0259807	0.0162076	0.0092791	0.0112566	0.000223998	0.0806557	0.0414563	0.00617089	0.0166697	0.00761479	0.0303418	0.00250993	0.000352089	0.0154495	0.000662663	0.000600924	0.00059863	0.000453817	0.000777785	0.00395667	0.0058586	0.00617039	0.00114885	0.00064718	0.000476965	0.000394813
Fred_18-Q3-R57-64_BAT3C.394.fa	0.0200019	0.0155117	0.0347902	0.0236483	0.0269232	0.035109	0.0255548	0.0235679	0.0320251	0.00961941	0.00381795	0.0188289	0.0163206	0.0182683	0.0357239	0.0125562	0.0201032	0.0367753	0.0199937	0.012729	0.0298405	0.00842313	0.0121105	0.016367	0.00917632	0.0259017	0.0111101	0.00241912	0.00111786	0.0797626	0.00982294	0.0105213	0.0166155	0.00568314	0.00333962	0.00439565	0.000600272	0.000568271	0.000639216	0.00057825	0.000398084	0.000781312	0.0322529	0.0260003	0.0363543	0.00631827	0.00491033	0.0325987	0.0234762
AalE_18-Q3-R2-46_BAT3C.204.fa	0.206387	0.0867193	0.191229	0.0913175	0.0930896	0.147273	0.0226999	0.0117731	0.0523938	0.0318117	0.0708005	0.0666916	0.026152	0.0211379	0.0707784	0.0513815	0.040872	0.11107	0.0135595	0.013336	0.0274067	0.025596	0.0270153	0.0240462	0.0138341	0.0183598	0.0104827	0.00936073	0.0203747	0.036621	0.0666241	0.024527	0.0582518	0.0164251	0.0164245	0.0357265	0.0341086	0.0253623	0.031721	0.0105181	0.0105463	0.019762	0.0469292	0.0137079	0.0665847	0.0434707	0.0312163	0.0610274	0.0919305
Hirt_18-Q3-R61-65_MAXAC.305.fa	0.00134171	0.00153207	0.00198544	0.00329869	0.00217907	0.0250628	0.018813	0.0105958	0.00204033	0.00370496	0.0301713	0.0712292	0.0142917	0.00402862	0.000268614	0.00309621	0.0437058	0.010947	0.314965	0.0500108	0.00566399	0.00154052	0.000940232	0.000613083	0.00155078	0.000794934	0.0104627	0.205438	0.176992	0.0429173	0.00128466	0.00291954	0.000689016	0.0592099	0.0678333	0.141811	0.0406975	0.0300595	0.0880024	0.00162332	0.000241444	0.00051828	0.345498	0.00731717	0.00140253	0.00153064	0.00106228	0.00216328	0.000633881
AalE_18-Q3-R2-46_MAXAC.086.fa	0.0759947	0.105906	0.128963	0.0812435	0.0710128	0.0803401	0.0782196	0.0954881	0.105332	0.0470539	0.038914	0.00754428	0.0918179	0.15737	0.119776	0.0650056	0.0909087	0.0991453	0.0824853	0.0666335	0.0558451	0.131332	0.132431	0.137765	0.120988	0.0624122	0.0103365	0.00225875	0.00312652	0.0103192	0.0596757	0.0444902	0.0393648	0.0223923	0.0141811	0.016576	0.0204973	0.00637085	0.0494577	0.00762862	0.00586773	0.00602304	0.122381	0.0963395	0.112684	0.0101072	0.00385648	0.00296881	0.00456307
EsbE_18-Q3-R3-47_BATAC.451.fa	0.000433141	0.0160766	0.0679807	0.0271764	0.0245076	0.0198266	0.00225691	0.00208816	0.00226266	0.00154291	0.00130653	0.0014711	0.00121834	0.00312944	0.00132379	0.00715629	0.0138146	0.0252623	0.00178183	0.00115571	0.000730259	0.0737132	0.121434	0.155895	0.0171782	0.0186395	0.0103352	0.000219248	0.000514469	0.000518771	0.000916278	0.000681599	0.00115782	0.00195758	0.00394506	0.00556011	0.000888042	0.000946884	0.00505861	0.00114145	0.000514763	0.000921914	0.00179467	0.00146541	0.00103956	0.00192906	0.000385674	0.000186338	0.000338831
Hjor_18-Q3-R7-51_BATAC.29.fa	0.00945709	0.00964965	0.00224344	0.128014	0.157296	0.0285769	0.0407014	0.0292979	0.00591117	0.0642836	0.131713	0.014171	0.0634281	0.0826125	0.00679406	0.104093	0.185468	0.0236022	0.299263	0.292366	0.0387028	0.0359271	0.0344262	0.00564499	0.0392371	0.0508219	0.01026	0.11375	0.119892	0.016455	0.03474	0.0326815	0.00291109	0.0659074	0.12976	0.0171849	0.167397	1.06603	0.285412	0.00353349	0.00661033	0.00279909	0.0846494	0.153356	0.0188096	0.00864699	0.00915054	0.00230962	0.00882686
OdNW_18-Q3-R42-56_BAT3C.134_sub.fa	0.0471204	0.00611371	0.00320776	0.00330862	0.00504817	0.00635478	0.00714872	0.0036578	0.00517432	0.0187946	0.0248552	0.00552897	0.00371871	0.00657515	0.0445227	0.0040465	0.0267653	0.0135522	0.121607	0.0516001	0.249659	0.036056	0.0398536	0.220758	0.00721092	0.00362881	0.0101983	0.00103985	0.0045671	0.00926118	0.225688	0.307697	0.702924	0.0403222	0.027119	0.034232	0.0360535	0.00498431	0.00921933	0.00401592	0.00204792	0.0088576	0.00428802	0.00251976	0.00947436	1.22868	0.454092	0.0384601	0.762207
Bjer_18-Q3-R1-45_BAT3C.258.fa	0.0564884	0.0515994	0.0507327	0.0287218	0.021431	0.0159973	0.0363663	0.0495628	0.0427864	0.146951	0.101353	0.176177	0.0190043	0.0144221	0.0150423	0.165667	0.11561	0.0886477	0.0332396	0.0232209	0.022569	0.0351831	0.0450051	0.0575933	0.0155934	0.00516095	0.00972528	0.271132	0.190051	0.157465	0.0357761	0.0668915	0.0708181	0.035184	0.0402311	0.0990683	0.0220888	0.0235604	0.00289633	0.272046	0.262209	0.00446632	0.0320346	0.00660049	0.00743127	0.0832237	0.0812631	0.345827	0.00124429
Aved_18-Q3-R54-62_MAXAC.418.fa	0.000868148	0.00560692	0.0327526	0.018398	0.0242879	0.0383575	0.0370966	0.0480788	0.154914	0.0179372	0.0102618	0.00485165	0.0212339	0.0180892	0.0540919	0.00338573	0.00372157	0.00979329	0.0215289	0.016468	0.0552064	0.00330093	0.0043491	0.00626058	0.00578133	0.00396308	0.0096008	0.0540918	0.0260515	0.085079	0.000728298	0.000567981	0.0028269	0.0383661	0.0243478	0.0489381	0.000260035	0.000291822	0.000407199	0.000355711	0.000324968	0.000516271	0.0193746	0.00872888	0.0167176	0.00259811	0.000713578	0.000773454	0.000226296
Hirt_18-Q3-R61-65_BATAC.101.fa	0.00588737	0.00772674	0.00161292	0.00055734	0.000300232	0.000287842	0.0102785	0.00357984	0.00217153	0.00143621	0.00724249	0.00212346	0.0193573	0.0138169	0.00366764	0.00147696	0.00356638	0.00152052	0.00428082	0.004058	0.00170936	0.00205746	0.000709249	0.00122627	0.00575683	0.00568921	0.009536	2.61149	2.52936	0.984217	0.00839945	0.00102045	0.00156678	0.443566	0.837225	0.348823	0.000901645	0.0010433	0.000996764	0.00159244	0.00109442	0.000122356	0.0147111	0.248311	0.045386	0.00716186	0.0072866	0.00219806	0.000235775
Vibo_18-Q3-R45-57_MAXAC.049.fa	0.0741355	0.0471603	0.0368391	0.04493	0.0386501	0.0340694	0.0145378	0.0084066	0.0122359	0.00381739	0.00217293	0.00195873	0.00427536	0.0037908	0.00603049	0.0291208	0.0279883	0.0195169	0.00891882	0.00782244	0.0124103	0.0205826	0.0149357	0.0121381	0.0135718	0.0119572	0.00938462	0.00302876	0.0269929	0.00646701	0.0454081	0.0277332	0.0191288	0.0403038	0.0105222	0.0104335	0.217797	0.022424	0.0189928	0.0015353	0.00113129	0.00123087	0.0021019	0.00215513	0.00334668	0.0454013	0.0621678	0.0553138	0.032418
OdNE_18-Q3-R46-58_MAXAC.011.fa	0.200188	0.0451209	0.0270502	0.0691027	0.0738935	0.0871405	0.0767814	0.0938987	0.0855156	0.210263	0.140841	0.045702	0.269424	0.281468	0.10724	0.101439	0.0653055	0.0245536	0.154938	0.197543	0.0946281	0.00427964	0.00271148	0.0014053	0.00525611	0.00245583	0.00929523	0.138912	0.140414	0.286284	0.00745323	0.00583832	0.00878669	0.0571732	0.0532843	0.078436	0.0292955	0.0148151	0.0220192	0.00745262	0.0141689	0.0213721	0.149051	0.269385	0.0780642	1.07175	0.487834	0.0910999	0.745888
Skiv_18-Q3-R9-52_BAT3C.268.fa	0.0253101	0.0199893	0.0100555	0.00995254	0.0166087	0.0173283	0.0066488	0.00611732	0.00678245	0.00138877	0.0038452	0.0102938	0.000710605	0.00122758	0.0159385	0.0177854	0.0208704	0.0132672	0.0212092	0.0078595	0.0227606	0.00115875	0.00137049	0.00173003	0.00444621	0.016918	0.00897806	0.00436021	0.00237107	0.0102424	0.0334574	0.0143952	0.0282741	0.00219893	0.00132895	0.00270701	0.00209976	0.000983098	0.00632316	0.000635989	0.00045476	0.000949492	0.00113096	0.000964338	0.00159981	0.025372	0.0506181	0.124106	0.065901
Ejby_18-Q3-R6-50_BATAC.260.fa	0.111111	0.0430022	0.0498637	0.112905	0.075426	0.122517	0.104383	0.0824875	0.104273	0.112204	0.03247	0.137914	0.172773	0.0527131	0.222005	0.0706317	0.044142	0.107773	0.0871242	0.061813	0.195959	0.0127084	0.00410556	0.0140575	0.00700684	0.00317371	0.00859909	0.00472833	0.0167413	0.0108739	0.125655	0.0731882	0.192441	0.0711397	0.0417623	0.130252	0.00179692	0.00183984	0.00244139	0.00208271	0.00137286	0.0022567	0.0928588	0.0600546	0.208289	0.0959284	0.0547132	0.0587716	0.265489
Ega_18-Q3-R5-49_BATAC.212.fa	0.0366929	0.057059	0.0846511	0.0929946	0.112692	0.122651	0.0234675	0.0280205	0.0254197	0.0544838	0.112173	0.160805	0.0430319	0.109527	0.0587718	0.0419094	0.0796147	0.167483	0.0443257	0.0273098	0.0565961	0.0557691	0.0814691	0.0805113	0.0222525	0.0154961	0.00846301	0.004738	0.00542268	0.00646328	0.052764	0.0492074	0.129526	0.0614207	0.0797673	0.164854	0.0954771	0.121672	0.0684952	0.00478349	0.00501249	0.00570935	0.0533142	0.0455538	0.0310139	0.00771459	0.00706641	0.0112606	0.0601931
Damh_18-Q3-R51-60_BAT3C.63_uni.fa	0.0318181	0.0204632	0.0201751	0.0158486	0.0171419	0.0413401	0.0365015	0.0507052	0.0188885	0.184711	0.00469759	0.00583209	0.059875	0.14742	0.155784	0.126552	0.055304	0.016597	0.0673571	0.0850724	0.0370901	0.0300811	0.10898	0.0423496	0.0303319	0.107243	0.00825887	0.000257621	0.0021806	0.00166299	0.146733	0.197522	0.0780973	0.0377765	0.141699	0.0129108	0.406055	0.0462394	0.504856	0.00325427	0.00243275	0.00270718	0.0068361	0.0248737	0.00428257	0.0149737	0.142395	0.126782	0.00102554
Mari_18-Q3-R65-66_MAXAC.224.fa	0.00349299	0.000908132	0.000954391	0.00125888	0.00259347	0.00498033	0.00193607	0.000350739	0.00106102	0.0320802	0.0109466	0.0704894	0.000273463	0.000369773	0.0073155	0.0177946	0.0238379	0.0368204	0.00203017	0.000557651	0.00207681	0.00123076	0.00071842	0.00172104	0.000523678	0.001298	0.00820297	0.000123804	0.000706564	0.000241626	0.00629122	0.00393182	0.00732928	0.000643826	0.00113803	0.00110854	0.000859177	0.00108177	0.0186574	0.0001786	0.000140423	0.000323448	0.000434692	0.000348097	0.00103418	0.0649056	0.0297248	0.115438	0.00288433
Fred_18-Q3-R57-64_BAT3C.331.fa	0.00319661	0.00484291	0.00344	0.00412419	0.00368449	0.00536443	0.00426305	0.00416861	0.00376581	0.00176581	0.00533388	0.0153914	0.00338441	0.00207727	0.00480264	0.0022477	0.00241041	0.00302606	0.00226354	0.00183851	0.00725961	0.00558085	0.00708387	0.00992022	0.00477258	0.00296691	0.00817414	0.144227	0.287292	0.259615	0.00227166	0.0030464	0.00353762	0.00347829	0.0104006	0.00302853	0.000664788	0.000744818	0.00145728	0.000323421	0.000368499	0.000501419	0.00167058	0.00312102	0.0053305	0.00565197	0.00872314	0.0128602	0.0134355
Mari_18-Q3-R65-66_MAXAC.029.fa	0.156389	0.14696	0.0384705	0.0201377	0.0385083	0.0269712	0.0518846	0.0462913	0.0632108	0.0334975	0.01454	0.0541469	0.0202377	0.0460769	0.0449945	0.0708107	0.0574714	0.0627742	0.0400504	0.0242064	0.0904913	0.0119217	0.0245959	0.0262501	0.0137496	0.00815786	0.00803368	0.00245557	0.0107747	0.0107283	0.0904615	0.0790695	0.251238	0.0521711	0.0403635	0.0645501	0.00392265	0.00167496	0.000941589	0.00130326	0.00139231	0.0013827	0.00844272	0.00635287	0.0186878	0.0913641	0.0650759	0.123363	0.396987
Skiv_18-Q3-R9-52_MAXAC.254.fa	0.00938124	0.00896934	0.00422745	0.000535062	0.00453322	0.00376795	0.00499936	0.0051817	0.0106197	0.000334799	0.000542011	0.000775656	0.00379649	0.000832837	0.0063054	0.00331427	0.0055152	0.0169025	0.00148971	0.000860009	0.00317643	0.0096596	0.00288833	0.0117543	0.018017	0.00487316	0.00800304	0.000145894	0.000441926	0.000961659	0.023349	0.00485806	0.0436202	0.0010778	0.00236705	0.00344929	0.00130933	0.00205881	0.000406234	0.000224194	9.68886e-05	0.000377264	0.00272274	0.00108845	0.00643557	0.0233487	0.0139461	0.00147862	0.0389922
Fred_18-Q3-R57-64_MAXAC.276.fa	0.00265513	0.00512271	0.00237553	0.00546044	0.0042215	0.00114918	0.00371554	0.00324783	0.00087678	0.000873824	0.00104192	0.00162129	0.0023849	0.00101935	0.000387653	0.000876658	0.00927268	0.00359467	0.0014576	0.00126144	0.000283434	0.00434271	0.0044177	0.00058803	0.00253887	0.000414882	0.00790177	0.000116736	0.00967552	0.138125	0.000350814	0.000348624	0.000545505	0.00110074	0.00527994	0.00428072	0.000108832	0.000158283	7.80059e-05	0.000124843	0.000139167	0.000163804	0.00439996	0.0025127	0.000687248	0.00478423	0.00342235	0.00294286	0.00267496
AalW_18-Q3-R10-53_MAXAC.144.fa	0.0538369	0.0520903	0.0442985	0.060099	0.0918197	0.121548	0.0320455	0.030805	0.0269645	0.0171175	0.0186454	0.00721356	0.020435	0.0109374	0.0153121	0.0325141	0.046931	0.131597	0.00853934	0.00763168	0.00455076	0.0780982	0.0647403	0.0491124	0.0398649	0.050201	0.00749253	0.0158842	0.0124308	0.002431	0.0181441	0.0370796	0.0386092	0.0139319	0.0055644	0.00432415	0.0360697	0.0118996	0.00477014	0.00219941	0.00211063	0.00383203	0.00586784	0.0288942	0.0119375	0.0435479	0.0501586	0.0728481	0.00101545
Hjor_18-Q3-R7-51_BAT3C.56.fa	0.000724802	0.00198375	0.00141392	0.00134391	0.00106727	0.00316108	0.000848512	0.00128187	0.00199725	0.000734422	0.000338251	0.00142549	0.000655394	0.00124079	0.00142049	0.00113923	0.000714647	0.00191522	0.000863594	0.000616943	0.00155057	0.00145895	0.00222755	0.000977952	0.0053093	0.00980533	0.00732057	0.000781651	0.000392763	0.000595837	0.00154291	0.000913384	0.00163823	0.0008513	0.000961232	0.000902461	0.00716038	0.00626242	0.0864726	0.000672945	0.000296275	0.000295533	0.000556387	0.00137936	0.0019869	0.00143904	0.002053	0.00225593	0.00408762
Hade_18-Q3-R52-61_BATAC.713.fa	0.05493	0.0333685	0.0199517	0.0361547	0.026137	0.0454402	0.0030548	0.00313322	0.0200626	0.0282771	0.0111011	0.0274406	0.0254441	0.00495345	0.0541473	0.0302778	0.0290028	0.0429992	0.0176443	0.0349793	0.0396746	0.0084959	0.00468659	0.00825493	0.00185766	0.00452056	0.00726956	0.00163178	0.00881056	0.0138863	0.0972853	0.0265243	0.0866223	0.00715677	0.0116773	0.0168515	0.0024225	0.00350891	0.00577575	0.000588846	0.000501962	0.000719263	0.00541801	0.0177611	0.0561012	0.0473036	0.0248292	0.0326123	0.0290298
OdNW_18-Q3-R42-56_BAT3C.215.fa	0.00605664	0.0148836	0.0260245	0.0201219	0.00586181	0.00761603	0.0159087	0.00720414	0.00975068	0.00461562	0.00315399	0.00640127	0.00591172	0.00578799	0.00794679	0.00396707	0.00340218	0.00452678	0.0179929	0.0209519	0.0207407	0.0756863	0.0152284	0.0345178	0.0392093	0.0232519	0.00716926	0.000866002	0.00211503	0.00382045	0.00925413	0.00619201	0.00896695	0.0029072	0.00280999	0.00377559	0.0108379	0.00664136	0.0115652	0.0013572	0.00115168	0.00176158	0.00465456	0.00285646	0.00678576	0.00602634	0.00412554	0.00584599	0.00599943
EsbE_18-Q3-R3-47_BATAC.289.fa	0.0183466	0.0393767	0.0383853	0.0268291	0.0594765	0.0699153	0.0320303	0.0534545	0.0355326	0.00246852	0.00176946	0.00293794	0.0158788	0.047529	0.0282111	0.00368519	0.0061439	0.00930793	0.00210962	0.00163427	0.00180105	0.0292689	0.10443	0.103662	0.0175559	0.0186764	0.00712125	0.00565419	0.00152978	0.000533991	0.00436346	0.00224191	0.00401615	0.0908836	0.0706347	0.19824	0.0209588	0.0185099	0.0334314	0.000658031	0.000749259	0.000986429	0.00866898	0.0159595	0.0134645	0.00735746	0.0190433	0.014645	0.00353941
Hjor_18-Q3-R7-51_BATAC.136.fa	0.00255709	0.00897693	0.0113225	0.000762104	0.0029369	0.000820087	0.0012009	0.000436283	0.000847463	0.00137432	0.000824013	0.00101232	0.00017518	0.0005126	0.000856722	0.00801023	0.00851843	0.0114386	0.00254457	0.00125409	0.00116674	0.0531274	0.127247	0.120945	0.0591127	0.0442713	0.00711452	9.06398e-05	0.00089951	0.000590981	0.0252407	0.0236505	0.00828238	0.00105391	0.00145154	0.000842251	0.0605124	0.162725	0.190348	0.000836014	0.000470595	0.00144097	0.000543277	0.000402805	0.00160538	0.0931944	0.114861	0.0566198	0.000284548
OdNW_18-Q3-R42-56_MAXAC.029.fa	0.188981	0.114193	0.0879214	0.0324553	0.0634416	0.0245389	0.00645179	0.0056801	0.0100808	0.0861797	0.198433	0.0900439	0.0528906	0.051694	0.0848839	0.072484	0.0430511	0.0466377	0.00794143	0.0069253	0.00877816	0.0104824	0.00913414	0.0428455	0.00715899	0.0038549	0.00678482	0.00940698	0.0239613	0.120985	0.192222	0.0868802	0.158442	0.0503578	0.0354416	0.101495	0.013094	0.0139713	0.0161332	0.0186864	0.0396287	0.00728604	0.0140486	0.0193835	0.0470449	0.164794	0.138798	0.14691	0.399337
OdNE_18-Q3-R46-58_MAXAC.100_sub.fa	0.063177	0.0326229	0.0498067	0.0169985	0.0385907	0.0645446	0.0381985	0.0452206	0.0265335	0.00414168	0.00806459	0.0247621	0.0142167	0.0153293	0.0341911	0.0290371	0.0390634	0.0264242	0.0198576	0.0100731	0.0544373	0.005894	0.00118152	0.00102768	0.00156091	0.00181022	0.00676691	0.0414586	0.0176919	0.0579086	0.064659	0.0248436	0.116314	0.0130422	0.00612667	0.0265097	0.000547849	0.00107116	0.00103235	0.000955918	0.000829226	0.00108844	0.0160302	0.0166982	0.0415235	0.0376267	0.0176591	0.170465	0.0557297
Fred_18-Q3-R57-64_BATAC.644.fa	0.00151111	0.000699356	0.00188287	0.000640624	0.00031734	0.00169965	0.000167108	0.00041322	0.0007024	0.00124276	0.00102879	0.00160949	0.000674324	0.000655288	0.00205651	0.00135813	0.00128642	0.00470895	0.00047523	0.000601656	0.000593849	0.00100467	0.000512355	0.000865247	0.000396074	0.00232535	0.00651227	0.0363301	0.00746225	0.099612	0.00162702	0.000888844	0.00249354	0.000306163	0.000876456	0.000664734	0.000170724	0.000204456	0.00214201	0.0204122	0.0176872	0.000697078	0.0195652	0.0526423	0.125826	0.00109918	0.000599534	0.00154551	0.00104479
Lyne_18-Q3-R50-59_BATAC.569.fa	0.00146898	0.00156715	0.0111694	0.0143155	0.0075468	0.0459312	0.00216623	0.00214381	0.00640152	0.00595216	0.0016622	0.0232497	0.00802531	0.0137269	0.0612417	0.0355645	0.00811993	0.0529342	0.0195582	0.0256494	0.0696153	0.00194834	0.00247501	0.010873	0.00672788	0.00322607	0.00646511	0.0089783	0.0194725	0.0113676	0.00177827	0.000658459	0.00274227	0.000788712	0.00178111	0.00120885	0.00925426	0.000553516	0.00160279	0.000525191	0.000280914	0.000927671	0.0192384	0.00993403	0.107181	0.0239619	0.0121576	0.0153565	0.000624056
Fred_18-Q3-R57-64_BAT3C.3.fa	0.00170756	0.00188182	0.00284009	0.000312603	0.0034508	0.00141752	0.00239366	0.00558314	0.00874672	0.000785274	0.00142572	0.00294255	0.000707647	0.000227374	0.000895917	0.000614939	0.000893876	0.00163364	0.0535809	0.0355674	0.363435	0.0939296	0.104384	0.716342	0.0537852	0.0118198	0.00644274	0.0352231	0.117254	0.840057	0.000715734	0.00158506	0.00159206	0.000138433	0.00310714	0.000190905	0.00223115	0.000415499	0.000956826	0.00033841	0.000355252	0.00430825	0.00104722	9.39215e-05	0.000978489	0.000378452	0.00130389	0.00107506	0.000144249
Fred_18-Q3-R57-64_MAXAC.330_cln.fa	0.00123431	0.00252664	0.00097966	0.000510581	0.00050025	0.00060028	0.00195781	0.00234674	0.00291012	0.000467623	0.00120943	0.000592151	0.00126219	0.000554505	0.00130541	0.000206633	0.000279483	0.000572735	0.00052881	0.000652779	0.00130734	0.000604413	0.000610549	0.000869639	0.00132238	0.00147408	0.00634638	0.298015	0.359169	0.988587	0.00129817	0.000872083	0.00217793	0.000918595	0.00121948	0.00128563	0.000945521	0.00136634	0.00123535	0.00305166	0.00177621	0.00140484	0.000878198	0.000468048	0.00231411	0.00130526	0.00156363	0.000754924	0.000490786
Skiv_18-Q3-R9-52_BATAC.354.fa	0.0303751	0.0306954	0.0217923	0.0257745	0.0435058	0.043655	0.0192609	0.0126272	0.0199882	0.00395806	0.00447789	0.0136007	0.0054683	0.0069832	0.0228526	0.0181058	0.0281511	0.0427525	0.00648022	0.00664154	0.0132381	0.00193729	0.00300302	0.00366325	0.00595372	0.0159277	0.00630538	0.00383141	0.00127415	0.0106572	0.0179893	0.0163464	0.0225231	0.0166855	0.00771644	0.0173383	0.000656186	0.00066638	0.00055145	0.000450127	0.000299483	0.000895735	0.0088519	0.00713073	0.0111318	0.0171355	0.0169935	0.0862166	0.0150583
AalW_18-Q3-R10-53_MAXAC.393.fa	0.00145413	0.00274466	0.0178839	0.454414	0.0907329	0.121913	0.00726777	0.00660846	0.0053805	0.00264737	0.00143809	0.00231441	0.123979	0.114103	0.0231521	0.00137953	0.00309288	0.0165101	0.00719752	0.00453612	0.00613842	0.0236691	0.0449854	0.0669305	0.00758123	0.010899	0.00619609	0.000342877	0.000607815	0.000677968	0.00302426	0.00307352	0.00323196	0.00094536	0.00173135	0.00173373	0.0026586	0.00142792	0.00284525	0.359251	0.258748	0.177992	0.0484168	0.00541433	0.0167461	0.0015635	0.000908041	0.00121056	0.00180361
Bjer_18-Q3-R1-45_MAXAC.141.fa	0.0187019	0.0449268	0.0480513	0.0570984	0.0303134	0.135556	0.0366705	0.0150462	0.0749909	0.113002	0.0665978	0.203909	0.162542	0.0862572	0.217018	0.097791	0.0689251	0.102919	0.0637862	0.0866938	0.0730593	0.0276614	0.0524489	0.0489823	0.0152405	0.0418118	0.00608534	0.00680378	0.011837	0.0473531	0.0990205	0.0240152	0.026709	0.00642933	0.00641217	0.0256733	0.0404586	0.0191869	0.259169	0.00274578	0.00105331	0.00262016	0.117359	0.0677156	0.262993	0.0827422	0.0433281	0.0241015	0.0147428
Fred_18-Q3-R57-64_BAT3C.229.fa	0.00135116	0.00148094	0.00061886	0.000938925	0.000607066	0.00069922	0.028176	0.00410753	0.00118818	0.00257862	0.000868079	0.00013244	0.00234946	8.17161e-05	0.000220276	0.00124939	0.000496117	0.00123054	0.00105731	0.000736358	0.000903244	0.00236038	0.00175584	0.00321362	0.00369258	0.0023218	0.00587105	0.000513269	0.0446277	0.128765	0.00151978	0.004037	0.00286745	0.00169276	0.000609068	0.000969114	0.00198692	0.000956162	0.00751778	0.000253711	0.000549765	0.00101649	0.00508398	0.00312039	0.00419021	0.00143816	0.00147522	0.00142761	2.62223e-05
Fred_18-Q3-R57-64_MAXAC.370.fa	0.000549504	0.00104662	0.00120628	0.024303	0.0412392	0.0287949	0.0270552	0.0287398	0.0360377	0.00296243	0.0060455	0.0311311	0.0109244	0.016797	0.0229258	0.00131801	0.000584034	0.001329	0.00752352	0.00444381	0.00276955	0.0494693	0.0213374	0.0300713	0.0145914	0.0101731	0.0058466	0.19992	0.0519932	0.101053	0.00292249	0.00421779	0.00677773	0.0309364	0.0168898	0.0747716	0.000762781	0.000450358	0.000224423	0.000576196	0.000316607	0.000511628	0.0250223	0.0258107	0.0242052	0.000957948	0.000372064	0.000405304	0.000378115
Hade_18-Q3-R52-61_BATAC.255.fa	0.00321507	0.00290557	0.00188118	0.00446564	0.00291203	0.00524036	0.00330878	0.00272385	0.00323051	0.00507827	0.00445391	0.00310822	0.00235673	0.00455209	0.00404452	0.00255518	0.00440159	0.00304462	0.00389652	0.00271196	0.00433919	0.00781894	0.0116672	0.0253798	0.0422688	0.0117556	0.00580133	0.00210626	0.000645981	0.00186964	0.0252877	0.0727687	0.0599634	0.00810915	0.00645133	0.013057	0.000925378	0.000678483	0.000699016	0.000508556	0.000504314	0.000600841	0.00394202	0.0043401	0.00354707	0.00609374	0.00990298	0.00263158	0.00100415
Fred_18-Q3-R57-64_BATAC.17.fa	0.00630078	0.00700297	0.00531531	0.00394928	0.00247277	0.00445331	0.00351063	0.003816	0.00105695	0.000727571	0.000250508	0.00125328	0.000433271	0.000227653	0.00556509	0.00383729	0.00318631	0.00694617	0.00166593	0.00314517	0.00443185	0.00215969	0.00215425	0.000264261	0.00465602	0.00615026	0.00567435	6.22819e-05	0.00563738	0.0622151	0.0137343	0.00377852	0.00114407	0.00199049	0.000513727	0.000336653	0.00558792	0.00978121	0.00290671	0.000110521	9.06486e-05	0.00015534	0.000263048	0.000944026	0.000443715	0.0100722	0.00527983	0.0105091	0.0124914
Skiv_18-Q3-R9-52_MAXAC.067.fa	0.0834846	0.0340366	0.120771	0.0335854	0.0175373	0.00926993	0.00466211	0.00296194	0.00520296	0.00707516	0.00254025	0.00321385	0.000876218	0.00389515	0.0087281	0.0228898	0.0246229	0.0169718	0.00651822	0.00543163	0.00433498	0.0115668	0.0188923	0.0260821	0.00920889	0.00661575	0.00534061	0.000297633	0.0021451	0.0039906	0.0756296	0.149158	0.0970687	0.0211664	0.00486949	0.00540425	0.720218	0.898716	0.00631118	0.00420467	0.00338202	0.00256575	0.00313178	0.00427123	0.00488818	0.269825	0.248857	0.172926	0.0216114
Fred_18-Q3-R57-64_MAXAC.288.fa	0.00123501	0.00221326	0.000927815	0.00121041	0.000929403	0.00127244	0.0022773	0.00294985	0.0036099	0.00137312	0.00240928	0.00344085	0.00166641	0.00173108	0.00239915	0.0013989	0.00177961	0.0024195	0.00189206	0.001575	0.00195458	0.00122367	0.00135485	0.00098615	0.000818803	0.00161735	0.00531338	0.0368072	0.0750789	0.727406	0.00153831	0.00211476	0.00313441	0.00152103	0.00180854	0.00215136	0.000755888	0.000484696	0.000831651	0.00586574	0.0673052	0.0208175	0.0209004	0.0190726	0.0495592	0.00438251	0.00172866	0.00321163	0.00172729
Hjor_18-Q3-R7-51_BAT3C.94.fa	0.00351325	0.00428445	0.00127006	0.0459486	0.0607151	0.0180513	0.0518001	0.053152	0.00854448	0.090331	0.262765	0.0123834	0.0956366	0.129629	0.0146844	0.00759043	0.0107996	0.00172322	0.0218211	0.00956668	0.00234737	0.286776	0.241971	0.0272827	0.196132	0.278394	0.00527007	0.160049	0.230843	0.0266726	0.0558319	0.081064	0.0157182	0.574655	0.437025	0.023567	0.0563311	0.832766	0.294621	0.00251702	0.0012834	0.00120873	0.0588701	0.0856712	0.00787776	0.00672782	0.017045	0.00400801	0.00366711
Mari_18-Q3-R65-66_BATAC.397.fa	0.0119457	0.00245157	0.00103669	0.00291142	0.00483604	0.00758742	0.00357124	0.0030911	0.00523261	0.00551971	0.00658888	0.00692978	0.00918738	0.00882897	0.0517048	0.0151092	0.0135221	0.00484422	0.0141236	0.020481	0.0377602	0.000716628	0.00100712	0.00101006	0.00148778	0.00181038	0.00522519	0.000224127	0.00171153	0.00153579	0.0576254	0.0453438	0.122264	0.00432026	0.00618899	0.0130685	0.00254801	0.00368806	0.0304275	0.000297075	0.000379293	0.000384938	0.00344588	0.00265858	0.00543501	0.045645	0.0589028	0.182262	0.0674329
Aved_18-Q3-R54-62_MAXAC.142.fa	0.0439219	0.035115	0.0323976	0.0365531	0.0268703	0.0277231	0.00872063	0.00584699	0.0874335	0.0180218	0.0131748	0.0538687	0.0175376	0.0315627	0.10889	0.0163483	0.0239932	0.0218434	0.0183414	0.0299637	0.048357	0.00982933	0.0102034	0.0181386	0.0026846	0.00449047	0.00521137	0.00056029	0.00496145	0.00246117	0.018831	0.0128226	0.0390422	0.00366653	0.0124848	0.0435796	0.00093497	0.000737886	0.00138122	0.000878431	0.000378709	0.000612041	0.0546058	0.017383	0.147119	0.0094707	0.0117436	0.00314035	0.110282
Ega_18-Q3-R5-49_MAXAC.038.fa	0.126008	0.0426854	0.0337783	0.0191222	0.00568751	0.00731209	0.0817233	0.0399719	0.0855937	0.0380846	0.00992828	0.0546034	0.0526923	0.138076	0.0270542	0.449701	0.337722	0.72724	0.0364653	0.0145494	0.0383078	0.0844773	0.0162419	0.0192189	0.00632456	0.00275714	0.00517346	0.000216176	0.00117376	0.000971916	0.0238106	0.0182995	0.00930179	0.00353051	0.00564162	0.00359	0.122669	0.0168242	0.0303644	0.00338577	0.00195153	0.00360716	0.105531	0.0225137	0.00386743	0.0606501	0.011218	0.00292646	0.00370864
Fred_18-Q3-R57-64_BAT3C.208.fa	0.000206503	0.00243608	0.000241386	0.000403396	0.000315068	0.000541207	0.000292797	0.00194845	0.00191868	0.000506237	0.000742351	0.000288886	0.000960605	0.000249543	0.0012965	0.00021816	0.000100763	0.000199164	0.000472445	0.000343253	0.000604165	0.000265753	0.000257045	0.000329198	0.000246269	0.000158124	0.00511933	0.00185643	0.000590458	1.13641	0.000685939	0.000366646	0.00197247	0.000356016	0.000218605	0.000458274	0.000128901	8.26512e-05	0.000173334	0.000295646	0.000200865	0.000197986	0.000261603	0.000319851	0.00152527	0.000270595	0.000148056	0.000313081	0.000521202
Hjor_18-Q3-R7-51_BAT3C.262.fa	0.0263632	0.0445827	0.0110364	0.0376032	0.0571227	0.0204652	0.0225509	0.0280496	0.0194515	0.00948305	0.0265419	0.00832343	0.0290198	0.0399728	0.0151484	0.0612888	0.0861191	0.0274927	0.0451378	0.040608	0.0129665	0.0285199	0.0209801	0.00430825	0.0411886	0.054846	0.00498639	0.0185799	0.0127224	0.0125563	0.0257449	0.0247537	0.0106608	0.111259	0.136337	0.0484909	0.0389138	0.0635019	0.0877789	0.00211027	0.00187921	0.000844696	0.0379968	0.0480285	0.0127084	0.0225727	0.0272866	0.0125105	0.0719084
OdNE_18-Q3-R46-58_MAXAC.070.fa	0.101663	0.0503686	0.0100298	0.0143977	0.0209823	0.00753956	0.00659052	0.00434369	0.00267594	0.00106798	0.00128993	0.000718875	0.0045046	0.00192479	0.00204086	0.00365839	0.0158129	0.0164103	0.00562358	0.00899687	0.0209743	0.00547053	0.00646402	0.00873621	0.0106074	0.016041	0.00478731	0.000325224	0.00191147	0.00936701	0.0312631	0.0196862	0.0168978	0.0011477	0.0021913	0.00168693	0.0359993	0.0157736	0.00413322	0.000518032	0.000605123	0.0013297	0.000926673	0.00089871	0.00173152	0.0252346	0.0561633	0.112796	0.0452377
Lyne_18-Q3-R50-59_BATAC.68.fa	0.00612367	0.00870955	0.0323027	0.0652588	0.0752927	0.162931	0.087408	0.0807014	0.0753488	0.0166541	0.026609	0.0351886	0.0337011	0.0445511	0.0236245	0.00499728	0.00627356	0.0174845	0.017284	0.0152687	0.0491142	0.0147858	0.0118999	0.0173014	0.00479111	0.00415109	0.00469762	0.0122526	0.0126702	0.0320785	0.00510967	0.00500213	0.0072578	0.0040981	0.00393659	0.00651081	0.00403025	0.00473431	0.00313568	0.0397378	0.0597683	0.0171714	0.110757	0.0411128	0.204114	0.00297281	0.00271443	0.00440774	0.00562452
Vibo_18-Q3-R45-57_MAXAC.177.fa	0.00271969	0.00159729	0.00184636	0.00285429	0.00637884	0.00103661	0.00242594	0.00101597	0.00159165	0.00526012	0.00271002	0.00276767	0.0147338	0.00133989	0.0010127	0.00466618	0.00725256	0.00292949	0.00394138	0.00171548	0.000894058	0.105558	0.210083	0.310382	0.0232329	0.017464	0.00469115	0.000134885	0.00134573	0.00119398	0.0742908	0.0629569	0.0332543	0.00284556	0.00362427	0.00110798	0.518706	0.347289	0.0699073	0.00226302	0.00145267	0.00214526	0.00235808	0.00148906	0.00174427	0.00474029	0.00119164	0.000423117	0.000748465
Fred_18-Q3-R57-64_MAXAC.287.fa	0.00231104	0.00200629	0.000751531	0.000448085	0.000772141	0.000485067	0.0131886	0.012879	0.00397734	0.00259027	0.00297491	0.0137985	0.0186708	0.0078234	0.00611405	0.00275975	0.00786864	0.00087666	0.0394003	0.0629968	0.0183354	0.000453641	0.000370634	0.000478566	0.00171208	0.00254449	0.00468034	0.438369	0.782045	0.181547	0.00229045	0.00112923	0.000780533	0.0732797	0.0999203	0.0226493	0.00184467	0.00126419	0.00165923	0.000667222	0.000717738	0.00039995	0.0157007	0.0914209	0.00841304	0.0943115	0.0591717	0.00172043	0.000688102
Ribe_18-Q3-R11-54_MAXAC.200.fa	0.00381507	0.00445768	0.0039608	0.00312599	0.00217747	0.00193942	0.00423047	0.00383936	0.00502711	0.00127332	0.00171158	0.00106312	0.00248175	0.00258805	0.000763726	0.00148482	0.0017269	0.0020137	0.00166067	0.00199082	0.00275569	0.000589563	0.00546749	0.00433928	0.00202366	0.00530163	0.00464174	0.41438	0.840575	0.586866	0.0634282	0.0800225	0.0804228	0.0369259	0.00277694	0.000248453	0.000788917	0.00191881	0.0014304	0.00318644	0.00081383	0.00164202	0.00232538	0.000394294	0.000971229	0.00321074	0.00217798	0.000328643	0.000741576
Ribe_18-Q3-R11-54_BAT3C.388.fa	0.00342324	0.0126858	0.0290954	0.153222	0.118684	0.171653	0.0310739	0.0194047	0.0168752	0.153368	0.124948	0.0513705	0.286736	0.112544	0.0633616	0.0633659	0.034082	0.0686645	0.0652025	0.0255205	0.0700829	0.00669564	0.00657181	0.00594811	0.00664597	0.00327318	0.00463557	0.000822743	0.0036952	0.00377341	0.0633019	0.0599194	0.0818487	0.2555	0.371096	0.0722762	0.0455033	0.00271165	0.00699971	0.00619167	0.00302834	0.00783048	0.00380644	0.0020442	0.00256007	0.0148859	0.00286774	0.00239173	0.00225273
Rand_18-Q3-R56-63_BAT3C.147_cln.fa	0.00334471	0.0113837	0.0668937	0.183029	0.192615	0.162198	0.1202	0.12961	0.0104304	0.194832	0.783095	0.222941	0.166332	0.417988	0.0693556	0.0217376	0.0936248	0.0462962	0.060874	0.0722204	0.0881728	0.0458145	1.03193	0.193884	0.0415458	0.0300564	0.00459021	0.0040247	0.0278227	0.00882815	0.137326	0.0156541	0.00719807	0.00585571	0.00774342	0.00279257	0.296187	0.0543868	0.34112	0.00637208	0.0050053	0.00580382	0.153999	0.268943	0.15644	0.00583419	0.00202093	0.00128028	0.00204653
Bjer_18-Q3-R1-45_BATAC.331.fa	0.0169983	0.0117558	0.0102576	0.031594	0.015965	0.021692	0.00208299	0.00169199	0.0111986	0.0129229	0.0100501	0.0951324	0.00916496	0.00192774	0.0239298	0.0136812	0.020768	0.0269894	0.0171888	0.0269153	0.0298855	0.00766933	0.00352892	0.00595369	0.0011101	0.00271369	0.00448691	0.000771254	0.00350429	0.00470724	0.0234802	0.00785942	0.0139585	0.00310302	0.00490585	0.00423221	0.00184092	0.00319557	0.00497681	0.000429552	0.000227411	0.000419549	0.00280248	0.0089936	0.0379516	0.011946	0.00770037	0.00858614	0.0107943
AalE_18-Q3-R2-46_MAXAC.104.fa	0.0731644	0.151128	0.170459	0.0738484	0.0950474	0.101323	0.0183089	0.0277252	0.0151135	0.0267086	0.048396	0.0116751	0.0307018	0.0334351	0.0247665	0.0304045	0.0277454	0.0206769	0.0682079	0.070618	0.0348742	0.0315531	0.0191111	0.0109321	0.00918463	0.00930258	0.00447539	0.00395759	0.00451052	0.00394255	0.0335289	0.0394655	0.0193681	0.00535251	0.00658931	0.00750645	0.0273633	0.0106616	0.00337333	0.00286113	0.00288547	0.00441842	0.00706073	0.0187598	0.0166873	0.0128138	0.0146944	0.0143649	0.0152231
Aved_18-Q3-R54-62_MAXAC.186.fa	0.0287669	0.0828653	0.119205	0.0156414	0.0186511	0.0250452	0.0998301	0.120879	0.15967	0.00268582	0.00270211	0.00262089	0.0554055	0.0643427	0.0341811	0.00260597	0.00377434	0.00339146	0.0125951	0.00925428	0.0151751	0.0769383	0.108863	0.201349	0.0836404	0.0371059	0.00441252	0.000820978	0.00180739	0.00198806	0.00604297	0.00501104	0.00530808	0.00212203	0.00242541	0.00182509	0.00394592	0.00260376	0.00128737	0.00292236	0.00272707	0.00415807	0.0511485	0.00872518	0.0624715	0.00207019	0.00124054	0.00119647	0.00186297
Ega_18-Q3-R5-49_BAT3C.159.fa	0.0925278	0.710207	0.217418	0.306306	0.20093	0.0728289	0.188015	0.116786	0.027972	0.0455072	0.0290693	0.00315176	0.0942716	0.095314	0.0102802	0.478179	0.529438	0.175346	0.408687	0.545832	0.0713101	0.128136	0.0505253	0.0048736	0.0163622	0.0229189	0.00427074	0.0760674	0.0186635	0.0143938	0.0102844	0.028622	0.00340466	0.297989	0.184586	0.0408902	0.00404742	0.00413774	0.00140017	0.0050806	0.0039897	0.00149473	0.164302	0.195833	0.0293104	0.0302858	0.0259702	0.00688949	0.00884658
Aved_18-Q3-R54-62_MAXAC.426.fa	0.000688343	0.0005628	0.00251034	0.000674317	0.00309869	0.000659996	0.0174055	0.0267233	0.086554	0.00178454	0.00157383	0.00318628	0.00369995	0.00192805	0.000987252	0.00120566	0.00149852	0.000689374	0.00102643	0.000569384	0.000432798	0.222153	0.170236	0.478582	0.0161169	0.0164992	0.0042415	0.000750154	0.00083746	0.000387342	0.034317	0.0142247	0.0257389	0.000491776	0.00257459	0.000727518	0.00213106	0.000915815	0.000813314	0.000476216	0.000656292	0.00284819	0.00108414	0.000580825	0.000875763	0.000681475	0.000800574	0.000800964	6.13333e-05
Kalu_18-Q3-R12-55_BAT3C.337.fa	0.0014991	0.000732841	0.00407358	0.00405864	0.00594204	0.00870974	0.00215134	0.0043474	0.00379342	0.0981604	0.0204119	0.348595	0.00189981	0.0030501	0.00878494	0.00254668	0.00167657	0.0097221	0.00191803	0.00121459	0.00708074	0.00393517	0.00433412	0.0135607	0.00273959	0.00208603	0.0041427	0.000636701	0.00123291	0.000812842	0.00270914	0.00646404	0.0035134	0.00096085	0.00296162	0.00100061	0.00568629	0.00192753	0.0054704	0.263755	0.499243	1.76041	0.0115717	0.0031237	0.201195	0.00120683	0.00108308	0.00150203	0.00157979
Fred_18-Q3-R57-64_MAXAC.209.fa	0.00678231	0.0135094	0.0194714	0.000975263	0.00131495	0.00131299	0.163	0.321095	0.0242106	0.00114582	0.00244529	0.00191107	0.0270468	0.00717345	0.00871554	0.00188363	0.0019147	0.00392008	0.000713481	0.000569183	0.00098099	0.000698819	0.000777228	0.000984171	0.00101927	0.00224422	0.00412015	0.378215	0.814874	0.74341	0.00285338	0.00162571	0.00495327	0.00122817	0.00173686	0.000658817	0.000473092	0.000329131	0.000419496	0.000796832	0.00128576	0.00127453	0.000845818	0.000742653	0.00160191	0.00154332	0.00256502	0.00130292	0.00184449
Hjor_18-Q3-R7-51_BAT3C.239.fa	0.0116913	0.00647741	0.00600379	0.0178992	0.0216925	0.0388426	0.00482083	0.00500951	0.00628142	0.0310084	0.0154318	0.0811839	0.00456884	0.00683337	0.0383395	0.0597286	0.09055	0.0827238	0.0264734	0.0311802	0.0281491	0.0168835	0.0139047	0.0118512	0.00121504	0.00263964	0.00411328	0.00678353	0.00251487	0.00222604	0.00295363	0.00283068	0.00493514	0.00110107	0.00274212	0.00317153	0.0331953	0.0251674	0.183081	0.00470075	0.00403746	0.00946782	0.00618568	0.00867977	0.0122993	0.0404391	0.0413216	0.125951	0.00271324
Vibo_18-Q3-R45-57_BATAC.298.fa	0.000543903	0.000634051	0.000934756	0.00151142	0.000949956	0.00088011	0.00033415	0.000633242	0.00106848	0.00150508	0.000745651	0.000873069	0.00086734	0.00128398	0.00232914	0.000960088	0.00123437	0.00467773	0.00119705	0.00110238	0.00174355	0.0139385	0.0173569	0.0140418	0.00122686	0.00171508	0.0039982	0.0011864	0.000560564	0.00118092	0.00161626	0.00133184	0.00162717	0.000691807	0.0007496	0.00103073	0.0420048	0.027419	0.0941808	0.00676246	0.00460723	0.00819504	0.00102439	0.00129362	0.0025628	0.00110747	0.00077375	0.00131355	0.000436096
Fred_18-Q3-R57-64_MAXAC.344.fa	0.000251181	0.000673894	0.00177827	0.00325328	0.00324535	0.00892202	0.000635104	0.00172373	0.00249283	0.00302786	0.00276033	0.00149462	0.00128392	0.00140242	0.00342574	0.000410641	0.000234032	0.000384887	0.00198261	0.00115757	0.00515406	0.00339785	0.0018369	0.00450142	0.000903649	0.00185921	0.00397793	0.00122258	0.00279972	0.162634	0.000866529	0.000466649	0.00149593	0.00284135	0.00136316	0.00220566	0.000107697	9.46067e-05	0.000139419	0.0229655	0.00817064	0.00822074	0.00139749	0.00118599	0.00192815	0.000181678	0.000142927	0.000215717	0.000317001
Hirt_18-Q3-R61-65_BATAC.395.fa	0.097403	0.0737295	0.0447446	0.0216909	0.0204373	0.0207148	0.00498067	0.00417277	0.00556702	0.0408927	0.0913743	0.0417059	0.020971	0.0218835	0.050869	0.0507773	0.035519	0.0364369	0.00858111	0.00861471	0.00861656	0.00643968	0.00338161	0.0223516	0.00481754	0.00403276	0.00397493	0.00461224	0.00529242	0.0234769	0.114714	0.146467	0.155956	0.0156193	0.022004	0.111825	0.00359192	0.00412384	0.00432248	0.00384713	0.00258612	0.00235924	0.00946473	0.0276969	0.0312771	0.0565535	0.024484	0.0250594	0.176954
Fred_18-Q3-R57-64_MAXAC.384.fa	0.000337752	0.00158716	0.000278066	0.000492295	0.000596418	0.000331467	0.000758619	0.00143619	0.0011085	0.000402892	0.000403397	0.000230517	0.000702478	0.000189453	0.000658938	0.000120493	0.000207052	0.000416024	4.86404e-05	3.90267e-05	0.000201121	0.000242083	0.000271402	0.000408627	0.000229	0.000147026	0.00388465	0.0719467	0.0472701	0.856736	0.00106862	0.000403478	0.00119727	0.0314445	0.0504243	0.0702661	0.000153654	8.96182e-05	0.000131516	0.000549218	0.0304818	0.0352704	0.000209458	0.000267983	0.000884508	0.000389734	0.000345724	0.000440902	0.00017124
Bjer_18-Q3-R1-45_BATAC.444.fa	0.0430954	0.106318	0.0507913	0.0648714	0.062343	0.130572	0.0295032	0.0375383	0.0289527	0.0430432	0.0445276	0.103192	0.0163221	0.076599	0.0444045	0.0768935	0.0958059	0.130519	0.050564	0.0388409	0.043612	0.00316456	0.00594016	0.00524179	0.0069187	0.00638263	0.00385908	0.00542348	0.00859454	0.00253853	0.00649762	0.00949831	0.0502322	0.00742729	0.00432317	0.00722614	0.00651896	0.00598532	0.00595282	0.00192855	0.000959009	0.0019057	0.00514268	0.0116601	0.0104543	0.00497383	0.00841708	0.00886468	0.0985044
Skiv_18-Q3-R9-52_BATAC.703.fa	0.000106127	6.83908e-05	0.000126815	0.000373372	0.000165382	0.000243014	9.03147e-05	0.000179509	0.000404492	0.000218958	3.1101e-05	9.86698e-05	8.9467e-05	0.00017572	0.000521841	0.000324119	0.000167764	0.000704299	0.000140267	0.000247196	0.000182273	0.000176207	0.00053043	0.000329975	0.00134103	0.00424328	0.00385418	2.72534e-05	4.75787e-05	0.000370267	0.000370859	0.000424132	0.000789852	0.000151443	0.000115042	0.00025473	0.0141119	0.0183062	0.0124856	0.000229453	0.000188327	0.000187827	0.000112531	0.000174288	0.000506105	0.00114517	0.00224113	0.00103212	8.29228e-05
Lyne_18-Q3-R50-59_BAT3C.229.fa	0.0178017	0.0260186	0.0688428	0.0171142	0.024898	0.0289646	0.021265	0.0190561	0.0397196	0.0355569	0.053747	0.0666821	0.0395897	0.0349415	0.0391337	0.0158023	0.0253531	0.0457362	0.0217014	0.0149271	0.0549714	0.0185145	0.0101903	0.0105761	0.00268484	0.00169856	0.00385175	0.00226331	0.00187691	0.00431551	0.0068076	0.00607053	0.0136959	0.00637819	0.0147845	0.0229406	0.00128101	0.00419926	0.00124885	0.000783059	0.000332062	0.000724858	0.0915347	0.0252843	0.0962539	0.00270499	0.00291771	0.00409831	0.0084734
Damh_18-Q3-R51-60_MAXAC.235_fly.fa	0.00149018	0.00128932	0.00237585	0.00682582	0.00355008	0.00671049	0.00630996	0.0143288	0.00365776	0.0382733	0.0065338	0.0233275	0.283237	0.0855629	0.419945	0.00785803	0.00615268	0.00977929	0.0458232	0.0299719	0.0091029	0.00222896	0.000691741	0.000797869	0.00148177	0.00295087	0.00371575	0.000129648	0.000365979	0.00348563	0.00285364	0.0150294	0.138741	0.0752418	0.104277	0.111414	0.000515763	0.000621786	0.000185475	0.000944749	0.000979352	0.000530062	0.00732576	0.0072049	0.00297556	0.0059939	0.0063682	0.0989391	0.00369973
Fred_18-Q3-R57-64_BAT3C.485.fa	0.00134578	0.0033445	0.00123654	0.00240526	0.00329788	0.00212978	0.00278673	0.00114688	0.0035691	0.0005219	0.00143512	0.0015099	0.00223645	0.000818041	0.00172258	0.00182397	0.00153196	0.00183026	0.00179816	0.00260165	0.0033993	0.000361011	0.00029168	0.000213781	0.00102333	0.00544858	0.00366665	0.0260301	0.0407689	0.0538093	0.00124439	0.000424072	0.00236262	0.00152082	0.000920197	0.000750881	0.00307725	0.00816136	0.0045439	0.000227016	0.000316678	0.000433847	0.00337053	0.0031685	0.00468388	0.0343125	0.0124912	0.0297038	0.00229978
Hirt_18-Q3-R61-65_MAXAC.324_sub.fa	0.000766108	0.000820469	0.000655136	0.00045739	0.000557402	0.000469206	0.000988228	0.000202214	0.00020477	0.000826961	0.0004367	0.000579352	0.000172558	0.000260511	0.000370234	0.000829627	0.000894198	0.00090286	0.000585018	0.000577955	0.000377999	0.0135171	0.0173893	0.00802723	0.0985282	0.0211594	0.00361582	0.000481982	0.000558585	0.000126729	0.00103417	0.000407812	0.000406512	0.104418	0.101521	0.131762	0.00118425	0.00135715	0.000825307	0.000137589	0.00017047	5.8099e-05	0.000118051	0.000341329	0.00032482	0.000836267	0.000773568	0.00108158	0.000597406
OdNW_18-Q3-R42-56_BATAC.277.fa	0.237231	0.159929	0.177112	0.081262	0.144402	0.231326	0.0789182	0.124403	0.151611	0.0768247	0.0824523	0.058579	0.0933279	0.135169	0.232799	0.0640838	0.11204	0.0921782	0.0693707	0.0971473	0.0775152	0.0358582	0.0276452	0.0288369	0.00611071	0.00533583	0.00360759	0.00717885	0.0560479	0.0553104	0.0643205	0.0451378	0.0336436	0.0143094	0.0125208	0.0139838	0.0039849	0.00357093	0.00506552	0.14944	0.204716	0.140352	0.0800335	0.100589	0.220645	0.0157971	0.0243767	0.0358744	0.0363013
OdNW_18-Q3-R42-56_BATAC.48.fa	0.0779987	0.0941924	0.0457262	0.0737538	0.0587709	0.0232472	0.0338187	0.0506642	0.00976093	0.0907813	0.154397	0.0428163	0.0630241	0.0556256	0.0581349	0.03195	0.0353604	0.0351068	0.0911123	0.0988639	0.0337486	0.0696189	0.0738142	0.0347698	0.0126427	0.0113073	0.00360267	0.000549496	0.00180857	0.00112254	0.0311551	0.0246923	0.014766	0.00320413	0.00200282	0.000995481	0.0502956	0.0711068	0.0239981	0.0013088	0.000973737	0.00101435	0.0165679	0.0495044	0.00864238	0.0138859	0.0183887	0.022417	0.165614
Mari_18-Q3-R65-66_BATAC.305.fa	0.128697	0.0800423	0.112087	0.173429	0.169817	0.314378	0.0605274	0.0582906	0.0488965	0.0641871	0.112286	0.026147	0.114717	0.134585	0.0491736	0.0951066	0.0317969	0.072084	0.0893929	0.0487929	0.101931	0.00324009	0.00248466	0.00195345	0.00270412	0.00267989	0.00355674	0.00177363	0.0614002	0.0582892	0.132386	0.183384	0.26702	0.0455373	0.058372	0.112769	0.00241626	0.00279919	0.00344099	0.00248666	0.00247354	0.00264388	0.0892183	0.134329	0.299036	0.018239	0.0340841	0.113396	0.0101433
Aved_18-Q3-R54-62_MAXAC.293.fa	0.0115615	0.0252585	0.0817509	0.0579371	0.12743	0.177577	0.126583	0.0774044	0.148789	0.156761	0.115927	0.0766076	0.00816282	0.0410572	0.0212253	0.139794	0.246948	0.367709	0.306093	0.176936	0.0899948	0.00742216	0.0064496	0.00510932	0.00628934	0.00456669	0.00352959	0.00659968	0.00364372	0.00496353	0.00932096	0.00740691	0.0082542	0.004124	0.00628469	0.00621745	0.0052345	0.00682595	0.0104677	0.00776917	0.0919935	0.0972287	0.184342	0.263141	0.287886	0.00696427	0.00632172	0.0065869	0.00857085
Viby_18-Q3-R106-67_BAT3C.260.fa	0.000728986	0.000425958	0.000916521	0.000754988	0.00245807	0.000492443	0.00082984	0.000182967	0.000365382	0.00137018	0.000830031	0.00132011	3.39751e-05	0.000331081	0.000244568	0.00227133	0.00314061	0.0033593	0.0661679	0.0185217	0.00397129	0.106662	0.130286	0.273618	0.0127279	0.029085	0.00352872	0.000207035	0.000524048	0.000332043	0.0631222	0.0202338	0.01432	0.000819946	0.0023743	0.00160756	0.0599317	0.0672993	0.144339	0.000847765	0.000413367	0.00168258	0.000614478	0.000345458	0.00184497	0.0034646	0.00387977	0.00486322	5.49198e-05
Skiv_18-Q3-R9-52_MAXAC.177.fa	0.0272989	0.0434278	0.0483268	0.0183049	0.0357461	0.0135113	0.00831628	0.0113681	0.0332186	0.00473768	0.0300002	0.000488944	0.010373	0.0280831	0.00414026	0.0160156	0.0315882	0.0165015	0.00455039	0.00591243	0.00624367	0.00928862	0.00630335	0.0100652	0.00990558	0.00934866	0.00351417	0.000136213	0.00518669	0.00417638	0.0110958	0.0379528	0.0077868	0.00254891	0.00135381	0.000273552	0.000975416	0.0007108	0.000443647	0.000432886	0.000454763	0.000839102	0.00188018	0.00815408	0.00203253	0.00543143	0.0195731	0.0277901	0.0143108
OdNW_18-Q3-R42-56_MAXAC.195.fa	0.0177134	0.00884851	0.0546133	0.00160758	0.00170555	0.00395326	0.0553194	0.0338533	0.0493559	0.041381	0.0169213	0.0382548	0.0693924	0.0344533	0.0817119	0.00159817	0.00397119	0.00341736	0.0673135	0.0212988	0.0846523	0.0865337	0.0508745	0.0765641	0.00224926	0.00111015	0.00350823	0.216225	0.0573676	0.0353476	0.0111677	0.0200684	0.018951	0.033635	0.0294375	0.0690184	0.00623721	0.0039032	0.00108388	0.000716068	0.000656541	0.00119779	0.00612247	0.00559943	0.00656749	0.00486096	0.00221325	0.000867438	0.000380628
Fred_18-Q3-R57-64_MAXAC.379.fa	0.000484441	0.00129451	0.000206316	0.000111902	0.00768111	0.000161168	0.000728134	0.00118849	0.00112438	4.98563e-06	0.000859227	0.0166452	0.00057371	0.000229904	0.000730951	0.000214317	0.000696731	8.20976e-05	6.19851e-05	0.000280607	0.000164364	4.90181e-05	3.818e-05	0.000169236	2.53721e-05	0.000438071	0.00350804	0.0190366	0.183631	0.69492	0.000238467	0.000271603	0.001131	0.000281391	0.000373827	0.00105171	0.00012897	9.11312e-05	4.93734e-05	0.000150695	0.000141913	0.00032511	0.0420322	0.0568298	0.00881581	0.000462208	0.000624291	0.000127558	0.000100624
Mari_18-Q3-R65-66_BAT3C.296.fa	0.00398788	0.00437511	0.00655658	0.0579824	0.0975618	0.135478	0.369282	0.422609	0.421114	0.175209	0.12304	0.353674	0.333013	0.354075	0.793595	0.0612413	0.091594	0.0712383	0.193428	0.144498	0.197584	0.0120762	0.017139	0.017511	0.00503386	0.00283042	0.00347741	0.0108011	0.0931081	0.0643017	0.0042957	0.00443089	0.00745371	0.0065904	0.00969666	0.031304	0.00474205	0.00349319	0.00448369	0.00608732	0.00224992	0.0071949	0.117612	0.205044	0.504494	0.0551612	0.0405662	0.198433	0.0201397
Fred_18-Q3-R57-64_BAT3C.243.fa	0.0440078	0.0907449	0.143482	0.0890071	0.0964301	0.0435595	0.0352864	0.0369145	0.0268114	0.0284295	0.0141695	0.00845162	0.0534985	0.0666717	0.0382175	0.00149153	0.00255598	0.0113783	0.0172174	0.0143086	0.031355	0.024049	0.0415534	0.0497571	0.00659456	0.00480991	0.00344004	0.0132322	0.13292	0.32505	0.00283881	0.00431554	0.00611794	0.0178455	0.00820062	0.0123405	0.00265013	0.00082308	0.000562535	0.00334369	0.00320267	0.00170827	0.0151406	0.00375431	0.0309193	0.00107339	0.000850278	0.000294714	0.0306522
Vibo_18-Q3-R45-57_BATAC.273.fa	0.00073453	0.00126739	0.00109013	0.0012216	0.00153914	0.000904247	0.00032195	0.000615982	0.00103438	0.000793776	0.000314084	0.000413661	0.000388334	0.000790297	0.000512368	0.00096007	0.00302519	0.00164222	0.000537223	0.000486093	0.000563098	0.000926484	0.00257697	0.00454918	0.00172239	0.00195021	0.00341262	0.000204848	0.000215835	0.000633638	0.0275681	0.0203771	0.00980555	0.00055428	0.000310861	0.000394043	0.0886026	0.1076	0.0500983	0.000827473	0.000400198	0.000318247	0.000702215	0.000736946	0.000954045	0.00396179	0.00355986	0.00181039	0.000364296
Fred_18-Q3-R57-64_MAXAC.109_cln.fa	0.00879302	0.059886	0.04333	0.000182811	0.00187775	0.0014321	0.000404789	0.000958781	0.000786865	0.00186124	0.00622826	0.000888337	0.00204213	0.00105002	0.011131	0.000933077	0.00114965	0.00088931	0.000311085	0.000243329	0.00147651	0.00320837	0.00152707	0.0118862	0.000901293	0.000612706	0.00339435	0.000184962	0.0368175	0.216722	0.00742456	0.0113439	0.0288034	0.00253632	0.0098066	0.00211287	0.000128279	0.0016734	0.00102088	0.000395603	0.000166039	0.00045567	0.000201701	0.00101077	0.00572728	0.00535149	0.0116862	0.00892713	0.0112085
Fred_18-Q3-R57-64_BATAC.601.fa	0.00365758	0.00373569	0.00269704	0.0189791	0.0231759	0.0162631	0.0113227	0.00440894	0.0177406	0.00799273	0.00604276	0.00453265	0.00925153	0.0157609	0.00859664	0.00518177	0.00542026	0.00388715	0.0114407	0.0118067	0.0123313	0.0030862	0.00258301	0.00227203	0.0017467	0.00290925	0.00328734	0.0095338	0.00744487	0.0891755	0.0015294	0.00184525	0.00152907	0.00946556	0.0135707	0.0179288	0.00107386	0.000991496	0.00110372	0.0057226	0.00784261	0.0026668	0.0197464	0.0157613	0.0254864	0.00212087	0.00283818	0.00233172	0.00237861
AalE_18-Q3-R2-46_BAT3C.116.fa	0.101575	0.224165	0.248504	0.127837	0.153299	0.168418	0.00930654	0.0140636	0.0068427	0.00613886	0.0047052	0.0148973	0.00354389	0.0068753	0.00439116	0.146065	0.158978	0.167744	0.0120579	0.0120113	0.00941941	0.0816822	0.261444	0.169881	0.0327644	0.0403066	0.00325865	0.000579341	0.00221454	0.00256982	0.0716566	0.0153828	0.0215472	0.00313978	0.0057542	0.00455438	0.030331	0.0595418	0.0733633	0.00266427	0.00195771	0.00349506	0.00308935	0.00266926	0.00515627	0.0367032	0.042947	0.030887	0.0163852
Rand_18-Q3-R56-63_MAXAC.001.fa	0.781733	0.448823	0.120117	0.111343	0.777177	0.120152	0.164032	0.143478	0.364032	0.0132682	0.046659	0.0835938	0.136556	0.0727715	0.0471858	0.0638705	0.0337106	0.209145	0.156377	0.0580773	0.24255	0.0304697	0.0127919	0.0286527	0.00622916	0.00378543	0.00324374	0.00144525	0.0397693	0.178367	1.06832	0.489965	0.951011	0.309288	0.223484	0.505661	0.00552393	0.00544817	0.0038685	0.00342885	0.00458864	0.00368356	0.170113	0.0323093	0.395181	0.00801351	0.0163301	0.00943066	0.790805
Kalu_18-Q3-R12-55_BAT3C.229.fa	0.00199496	0.00250062	0.00310789	0.00805365	0.00341656	0.00461946	0.0102199	0.0136966	0.00781467	0.0045245	0.00403995	0.00662744	0.0340521	0.0139414	0.0101212	0.00361951	0.00333138	0.0062411	0.010952	0.00671335	0.00468141	0.00377764	0.0032904	0.0034023	0.00311919	0.00307823	0.00319149	0.00315825	0.00151539	0.00249761	0.00170384	0.00263302	0.00144813	0.000911285	0.00142927	0.00189875	0.00265955	0.0015761	0.00556179	0.324101	0.207957	0.234572	0.0327394	0.0295769	0.0156305	0.00213289	0.00165597	0.00228794	0.00104282
Bjer_18-Q3-R1-45_BAT3C.293.fa	0.0415452	0.0366687	0.0399879	0.0280962	0.0386628	0.0541158	0.0133975	0.0129301	0.010347	0.0618732	0.0551859	0.141737	0.00263869	0.00751128	0.00254153	0.0203621	0.0211343	0.0271956	0.0240991	0.0190509	0.0291234	0.00334724	0.00219185	0.00280459	0.00218249	0.000601458	0.00317571	0.00245438	0.00335822	0.00686261	0.0188106	0.0269235	0.0570677	0.00504527	0.00377531	0.0101621	0.000837169	0.00104414	0.00055684	0.000433674	0.000411383	0.000728291	0.0136274	0.00366938	0.00668915	0.00847749	0.0071314	0.00335771	0.104561
Hade_18-Q3-R52-61_BATAC.316.fa	0.00284626	0.00222306	0.0029797	0.003997	0.00296068	0.0033946	0.00347199	0.00333682	0.00383802	0.00805096	0.00648699	0.01516	0.00724885	0.00633134	0.00764221	0.00324	0.00322681	0.0039772	0.199334	0.101629	0.0227905	0.00352702	0.00424819	0.00378844	0.00330582	0.00389974	0.00315456	0.0074146	0.00571679	0.00874544	0.163943	0.175983	0.122807	0.00212999	0.0020956	0.00194665	0.0674517	0.0654778	0.0616828	0.00274728	0.00226631	0.00524658	0.00592021	0.0024915	0.00374379	0.0263455	0.021827	0.0555195	0.00334109
Aved_18-Q3-R54-62_BATAC.626.fa	0.0313198	0.0617618	0.0269273	0.107689	0.0458918	0.106784	0.061081	0.0630933	0.0984375	0.131365	0.10559	0.0760673	0.0522533	0.141835	0.10665	0.0450621	0.037164	0.0935913	0.0745379	0.0597556	0.0986278	0.0639283	0.0699215	0.0699543	0.0332556	0.00767753	0.00301606	0.00777128	0.00276522	0.00679494	0.00781147	0.0113607	0.0138056	0.0926913	0.102523	0.299193	0.00150709	0.00139787	0.00173705	0.00160009	0.00151298	0.00244734	0.0769828	0.085749	0.0703272	0.00308996	0.00279633	0.00200337	0.00129463
Aved_18-Q3-R54-62_BAT3C.210.fa	0.00016368	0.000619451	0.00342051	0.000289571	0.000204688	0.0030068	0.0921887	0.0236792	0.212131	0.000598432	0.0238177	0.719742	0.0934432	0.00456091	0.101652	0.00179412	0.00021785	0.000191063	0.000616594	0.000227874	5.6665e-05	0.000271375	0.000130256	0.0139891	0.0269577	0.032988	0.00298121	0.000115907	0.00222875	0.000702313	0.000559382	0.000182892	0.0040595	0.000988204	0.00255636	0.00018325	7.39002e-05	0.00195015	0.00033637	0.000203955	8.50272e-05	0.000106262	0.00196525	0.0183396	0.0140941	0.000904155	0.0013251	0.000191047	0.000225818
Lyne_18-Q3-R50-59_BAT3C.630.fa	0.0025763	0.00303153	0.00273847	0.031151	0.021568	0.0175513	0.051373	0.042442	0.0895441	0.0399487	0.0325279	0.0404516	0.0257	0.0438602	0.0928022	0.00228587	0.00187628	0.00309273	0.0195411	0.018357	0.0311475	0.00174376	0.00127613	0.00225379	0.00212773	0.00183834	0.00296265	0.000160525	0.000517705	0.0011998	0.00217646	0.00173164	0.00293615	0.00175106	0.00214053	0.002851	0.00125174	0.00115016	0.00105417	0.00116625	0.000507054	0.000476772	0.100237	0.0290511	0.144712	0.003009	0.00263933	0.00305522	0.00248213
Mari_18-Q3-R65-66_BAT3C.41.fa	0.028482	0.00622452	0.00307337	0.205922	0.132958	0.0482714	0.238613	0.207451	0.112498	0.0990795	0.236633	0.0538153	0.197071	0.362967	0.0675941	0.394257	0.274956	0.0425187	0.190728	0.153482	0.0272101	0.0170477	0.0207339	0.00271065	0.00983609	0.017343	0.00294046	0.00316307	0.00629983	0.00212376	0.008021	0.00779367	0.00241748	0.020288	0.0444443	0.0131582	0.120924	0.208759	1.62245	0.00812452	0.0026958	0.00460448	0.13985	0.448185	0.0362529	0.998923	0.524416	0.231349	0.350027
AalW_18-Q3-R10-53_BATAC.498.fa	0.0180309	0.0214585	0.0212663	0.0894149	0.0712681	0.0720042	0.0908041	0.0912461	0.108282	0.0491726	0.0272085	0.0585422	0.035288	0.0295487	0.0354611	0.0190662	0.0294467	0.0274841	0.0351318	0.0334789	0.0196887	0.0276026	0.0300344	0.0251696	0.0411822	0.00876088	0.00292847	0.0419614	0.168236	0.0220155	0.0118697	0.0247415	0.0405643	0.0479928	0.0460523	0.0889573	0.00210287	0.00125775	0.00149691	0.024435	0.0253638	0.0146181	0.0381319	0.0235076	0.0565906	0.00479082	0.00302333	0.00298977	0.00165526
Lyne_18-Q3-R50-59_BAT3C.1.fa	0.0101144	0.0104658	0.00816845	0.0186123	0.0206719	0.0205673	0.183755	0.227545	0.098954	0.0335324	0.0170583	0.00821999	0.191395	0.164803	0.0352912	0.0118078	0.010589	0.00815108	0.0243851	0.034536	0.0258035	0.00705553	0.00830001	0.00675148	0.00657086	0.00689576	0.00291625	0.0216281	0.0108858	0.0076468	0.0130943	0.0133562	0.00901998	0.00754335	0.00734445	0.00699043	0.00624909	0.00547193	0.00413452	0.059832	0.0910575	0.196986	0.237478	0.457236	0.299438	0.00888102	0.0089132	0.00811678	0.0119134
Mari_18-Q3-R65-66_BAT3C.341_fly.fa	0.000638308	0.00104904	0.00133157	0.0155992	0.0125231	0.194383	0.00298437	0.011442	0.0801732	0.00565205	0.0112376	0.00246728	0.00283077	0.00503494	0.006694	0.00278792	0.00739081	0.00694946	0.00436474	0.0331536	0.0144149	0.00199588	0.000303993	0.000647	0.000191918	0.000428735	0.00283527	0	0.000339007	0.456812	0.000440235	0.00192769	0.0040212	0.00084773	0.000859368	0.00276616	0.000402995	0.000761858	0.000957973	0.000306078	0.000672912	0.00125015	0.0134212	0.022073	0.00600145	0.000721873	0.0141201	0.173345	9.27106e-05
Fred_18-Q3-R57-64_BATAC.414.fa	0.000517759	0.000632807	0.000502776	0.000566068	0.00032714	0.000575508	0.000240728	0.000470116	0.00048158	0.000444674	0.000225047	0.000305418	0.000244097	0.000257244	0.000369387	0.000373468	0.000575688	0.000518372	0.000299572	0.000431841	0.000495855	0.00030151	0.000359585	0.000229502	0.00194134	0.00244003	0.00282466	0.0106501	0.00123599	0.0926364	0.000522425	0.000221214	0.00089077	0.000542055	0.000767546	0.000798002	0.000133058	0.000118983	0.000217734	0.000945805	0.00138861	0.000620294	0.000173816	0.000273625	0.000631654	0.000731484	0.000399897	0.000727885	0.000394345
AalE_18-Q3-R2-46_MAXAC.025.fa	0.209766	0.100615	0.292115	0.0252441	0.0570755	0.076555	0.013839	0.00941697	0.0228707	0.00266557	0.00631481	0.0431763	0.00152915	0.0143018	0.0485359	0.0595173	0.109838	0.0780692	0.0122857	0.0356123	0.0803799	0.0029575	0.00151488	0.0016064	0.00134519	0.0025406	0.00279835	0.000124877	0.00173624	0.000886136	0.013739	0.00371185	0.00649662	0.00094242	0.00253022	0.00162145	0.00100724	0.00110808	0.00173569	0.000771537	0.000309515	0.00128995	0.0172862	0.00960713	0.137013	0.0974873	0.0351231	0.0907926	0.0110452
Skiv_18-Q3-R9-52_MAXAC.332.fa	0.000489492	0.00443066	0.00152968	0.000189246	0.00149541	0.000487519	0.0114844	0.000661278	0.00106815	0.000125828	0.000177675	0.000158913	0.00374622	0.000181708	0.00212135	0.000343352	0.000290985	0.000649951	0.000167851	0.00061088	0.000404035	0.000307046	0.00283647	0.00673065	0.00135009	0.000577705	0.00274175	0.000226286	0.00132102	0.000748397	0.000858771	0.00318879	0.00040717	7.35684e-05	7.96934e-05	0.00166248	0.00887864	0.000232577	0.00144696	0.00017149	2.88172e-05	0.00050236	0.000341374	0.000366081	0.00012931	0.00062646	0.000904616	0.000251841	0.000322314
Skiv_18-Q3-R9-52_BATAC.164.fa	0.0185704	0.012033	0.0744544	0.0146015	0.0207805	0.0216962	0.00441711	0.0174677	0.0424974	0.00245392	0.00155808	0.000446207	0.0212892	0.0289618	0.066732	0.0377637	0.0277374	0.00272008	0.00618469	0.0145189	0.0051144	0.00140708	0.000873896	0.0013514	0.00121429	0.00104199	0.00257541	0.000574244	0.00105102	0.00208882	0.00156039	0.00168851	0.00504548	0.000990029	0.000925116	0.00154552	0.0133205	0.000659511	0.0110325	0.000721064	0.000365669	0.000542833	0.0127666	0.0117821	0.00515661	0.114529	0.00367998	0.0032713	0.00041084
Fred_18-Q3-R57-64_BATAC.80.fa	0.00288975	0.00279727	0.00162124	0.00958597	0.0128621	0.0196559	0.00268161	0.00356542	0.00224921	0.00395957	0.0104107	0.00554837	0.00410219	0.00308444	0.00353644	0.00414272	0.00248776	0.0038695	0.00399926	0.00385652	0.00552868	0.000895845	0.000758693	0.000876135	0.00101728	0.00111693	0.0025104	0.00501536	0.0704564	0.107392	0.00508042	0.00444952	0.0215248	0.00725882	0.00602624	0.0092288	0.000445474	0.000487728	0.000651376	0.000367964	0.000695957	0.000200229	0.0201594	0.110936	0.0608291	0.00192896	0.00342314	0.0040882	0.00683316
Ribe_18-Q3-R11-54_BAT3C.101.fa	0.0158227	0.629123	0.0803409	0.0481292	0.0430964	0.0624269	0.0295232	0.0245699	0.00982342	0.0252532	0.0394696	0.0178416	0.00515148	0.00468012	0.000593643	0.034561	0.0369917	0.0183196	0.265483	0.267897	0.0386942	0.00667061	0.0269965	0.0104184	0.00427111	0.00587242	0.0025014	0.0807842	0.151414	0.00273544	0.0090606	0.00755437	0.00227497	0.246579	0.332267	0.0660064	0.609593	0.522972	0.023029	0.0047282	0.00252761	0.00133307	0.00502408	0.00297855	0.000861079	0.00487294	0.00543506	0.00123073	0.00556375
OdNE_18-Q3-R46-58_BAT3C.319.fa	0.0301304	0.00494663	0.00936257	0.0135497	0.0118318	0.0317795	0.0140811	0.0124371	0.00960628	0.00359188	0.0042374	0.0166832	0.0082743	0.00707106	0.0119278	0.00652742	0.00320911	0.0146512	0.0110004	0.00750421	0.0288313	0.00508406	0.00328696	0.00307921	0.00181337	0.00265051	0.00249499	0.000393006	0.00075844	0.00195412	0.0206683	0.0211506	0.0387645	0.0127271	0.010681	0.0223987	0.000270391	0.000314813	0.000361713	0.000333038	0.000279013	0.000416483	0.0156151	0.00191384	0.0277745	0.00520088	0.00386319	0.0129118	0.0368166
Fred_18-Q3-R57-64_BATAC.299.fa	0.000196691	0.000894426	0.000754554	0.000111461	3.45677e-05	3.94656e-05	0.000542367	0.000981581	0.000757967	8.99451e-05	4.66956e-05	4.23726e-05	0.000446182	0.000125681	0.000319758	0.000110619	6.93685e-05	0.000166309	0.000379834	0.00047125	0.000833032	0.00249623	0.00144184	0.00212742	0.00542276	0.00123642	0.0024638	0.00247048	0.0194151	0.122242	0.00017133	0.00035163	0.000599433	0.00062029	0.000224348	0.0013092	0.000117695	8.60514e-05	1.37934e-05	3.90553e-06	3.06002e-05	3.56728e-05	5.81307e-05	2.1468e-05	0.00012048	0.000689402	0.000213601	0.000138781	1.9671e-06
Fred_18-Q3-R57-64_BATAC.466.fa	0.000472747	0.000901589	0.000564022	0.00734151	0.00550374	0.00721263	0.0166313	0.00594786	0.00797622	0.000493552	0.0147036	0.007405	0.0111208	0.0166424	0.00668143	0.000464055	0.00054842	0.000300364	0.00208669	0.00222286	0.00150943	0.000700056	0.00198417	0.000679505	0.00282358	0.00106028	0.00245197	0.0422736	0.0705025	0.0763938	0.000576076	0.000468122	0.000389941	0.00787897	0.00572055	0.0028316	0.000311255	0.000341736	0.000384007	0.000623427	0.000514106	0.000159865	0.0198835	0.0264284	0.0152142	0.000317217	0.0003442	7.14587e-05	0.000273816
Aved_18-Q3-R54-62_BAT3C.518.fa	0.00393182	0.00524365	0.0103096	0.00586574	0.00423692	0.00253877	0.0580624	0.137118	0.29217	0.00106924	0.0013384	0.0014089	0.0706848	0.0795567	0.0465788	0.00280893	0.00197407	0.00195195	0.0066772	0.00483915	0.00746	0.00351457	0.00380156	0.0082621	0.00384606	0.00243163	0.00240333	0.00139874	0.00518354	0.00509046	0.0032637	0.00432042	0.00787988	0.00253202	0.00205234	0.00210845	0.000506208	0.000175391	0.00040261	0.00278674	0.00462053	0.00351557	0.00718859	0.00372175	0.0679495	0.0021635	0.00136856	0.00156137	0.00556502
AalW_18-Q3-R10-53_MAXAC.171.fa	0.0402394	0.0260974	0.0388272	0.0314367	0.0203117	0.1323	0.0169917	0.0269936	0.0763573	0.00778812	0.0165619	0.00953548	0.0252697	0.00516166	0.0182413	0.0599955	0.0431076	0.0692285	0.0484736	0.0468493	0.0981477	0.00614447	0.0230357	0.0129414	0.0701932	0.0608904	0.00236325	0.000337559	0.00191917	0.00180888	0.0490973	0.0260379	0.0281263	0.0071677	0.0189187	0.0414974	0.0320715	0.00587376	0.144935	0.00113787	0.00089124	0.0019634	0.0139512	0.0187407	0.0193537	0.0266384	0.0420663	0.00741863	0.0167977
Lyne_18-Q3-R50-59_BATAC.272.fa	0.0458273	0.0250134	0.0187643	0.109246	0.108181	0.131059	0.196076	0.363314	0.448349	7.3401	3.20849	0.082105	1.82601	4.06039	0.285835	0.979797	0.631332	0.174403	0.522585	0.401702	0.0869816	0.0788069	0.016579	0.00678193	0.0277816	0.00299763	0.00232033	0.00599835	0.0032168	0.00478077	0.0443234	0.0637351	0.0462271	0.0224075	0.0112657	0.00271835	0.0293329	0.00711025	0.00308426	0.00860026	0.0184958	0.00504136	0.790071	2.59039	0.145532	0.124251	0.0146084	0.00744991	0.00868817
AalW_18-Q3-R10-53_BATAC.339.fa	0.0116418	0.0167514	0.00581795	0.0110639	0.0892031	0.248777	0.16261	0.0881328	0.20934	0.221733	0.246568	0.483592	0.0670378	0.0400041	0.0646962	0.0127049	0.00767565	0.0242332	0.00177651	0.00175303	0.0101639	0.0280274	0.105794	0.143103	0.091423	0.0120087	0.00229585	0.0125227	0.0621115	0.0180753	0.00313948	0.00218782	0.00670367	0.038956	0.0262242	0.0131136	0.00227991	0.00257475	0.000876654	0.000585897	0.000723725	0.0017936	0.0149913	0.0116228	0.00412123	0.094944	0.270187	0.252499	0.00043446
Ega_18-Q3-R5-49_BATAC.545.fa	0.00915347	0.0694325	0.0463119	0.0534751	0.0484545	0.100181	0.0127222	0.013213	0.022423	0.030271	0.0612459	0.0665241	0.0120618	0.0288683	0.0153109	0.0421585	0.0290207	0.123209	0.0478902	0.0460527	0.0822581	0.00347159	0.00541792	0.00713531	0.00129306	0.00110366	0.00224542	0.00290822	0.00153882	0.0091113	0.00118324	0.00114041	0.00620858	0.00314994	0.00599596	0.00875214	0.000691671	0.000762156	0.00136169	0.000656347	0.000426167	0.00167128	0.0272772	0.0108982	0.0213081	0.00154674	0.0017653	0.00307288	0.00187394
Hirt_18-Q3-R61-65_MAXAC.091.fa	0.0640431	0.0556976	0.0308226	0.0953065	0.123332	0.263743	0.222268	0.300514	0.113175	0.0927346	0.163022	0.0272917	0.081059	0.0953978	0.0540531	0.0480246	0.0412981	0.0336975	0.0713321	0.0820097	0.0503817	0.00551629	0.00749923	0.00472086	0.00275787	0.00188867	0.00224439	0.16728	0.111496	0.194496	0.00845154	0.0161548	0.0214621	0.13037	0.168949	0.318089	0.00271674	0.0016753	0.00123955	0.00197457	0.00157378	0.00184793	0.0631679	0.0969494	0.0377902	0.00380058	0.00161544	0.0140417	0.00292047
Vibo_18-Q3-R45-57_BATAC.435.fa	0.000906139	0.000634133	0.00344939	0.0111077	0.00878486	0.0418162	0.0112967	0.00790504	0.0167578	0.0927304	0.0871883	0.0601983	0.0458618	0.00545793	0.0971671	0.0710539	0.0290222	0.0356853	0.0173243	0.08116	0.08734	0.0041009	0.00193801	0.00171977	0.00111726	0.00171672	0.0022191	9.60693e-05	0.000416957	0.000806291	0.00405567	0.0123286	0.0169783	0.000913387	0.00106564	0.000925787	0.0330292	0.00369861	0.000962724	0.00092891	0.000430896	0.00086771	0.0152893	0.000832186	0.0024977	0.00595005	0.0017519	0.00303638	0.000289301
Vibo_18-Q3-R45-57_BAT3C.98.fa	0.00192737	0.00145176	0.000886928	0.00128974	0.00186854	0.000860298	0.000415592	0.000572645	0.00127692	0.00186537	0.000364812	0.000705836	0.000104698	0.000556475	0.000674192	0.00187477	0.00323977	0.00448735	0.000842446	0.000751977	0.000968201	0.0737589	0.101988	0.0775418	0.158844	0.0650829	0.0021976	0.000486468	0.000812193	0.00137044	0.0347927	0.00932881	0.00539663	0.000679314	0.00107276	0.00113612	0.0809551	0.112163	0.247103	0.000832506	0.000894353	0.000987279	0.000356142	0.000614931	0.00252413	0.00802124	0.00857024	0.0204621	0.000243963
Vibo_18-Q3-R45-57_MAXAC.190.fa	0.00115783	0.000527959	0.000251236	0.000952112	0.00119227	0.000224525	0.000258096	0.00063357	0.000739204	0.00134543	0.000254402	0.000381397	0.000327919	0.000677291	0.000449189	0.00136551	0.0046068	0.00160264	0.000673639	0.000394122	0.000147235	0.00111321	0.0040719	0.00863191	0.0390645	0.033671	0.00219157	0.000233604	0.000545809	0.000786243	0.00692056	0.00693899	0.00374684	0.000533712	0.000386267	0.000546692	0.161817	0.0929905	0.00497763	0.000755065	0.000533977	0.000144631	0.000643017	0.000768446	0.000820214	0.00507001	0.00208211	0.000411209	0.000274019
Mari_18-Q3-R65-66_MAXAC.049.fa	0.108157	0.0203511	0.0999495	0.0271111	0.0354827	0.0172275	0.00441719	0.0023701	0.00745478	0.00157297	0.00176968	0.000818771	0.00214296	0.00492524	0.0706006	0.0450443	0.0300128	0.0722076	0.00267295	0.00243141	0.00236114	0.0017809	0.00148783	0.00186157	0.000984985	0.000645076	0.00219035	4.10176e-05	0.00109187	0.000576909	0.00735247	0.00687927	0.0180055	0.000374131	0.000752733	0.00118581	0.00159354	0.000944107	0.000902214	0.000421236	0.000294099	0.000465368	0.00110273	0.0112233	0.0300641	0.0201523	0.0363813	0.225078	0.00181387
OdNE_18-Q3-R46-58_BATAC.493.fa	0.0377231	0.0134214	0.0728493	0.013246	0.00760332	0.0187751	0.0384111	0.0250252	0.0434701	0.00297246	0.00161425	0.000967258	0.00627795	0.0055537	0.0112293	0.00683598	0.00167003	0.00188485	0.0243632	0.0115662	0.0972535	0.00216213	0.00177598	0.00186594	0.00212697	0.00391854	0.00215855	0.00208611	0.0028824	0.00539054	0.00267903	0.00388134	0.0255845	0.00549277	0.0022998	0.0062262	0.00150816	0.000736959	0.00283675	0.000613475	0.000385022	0.000633933	0.0536847	0.0136284	0.0283328	0.0733214	0.0121311	0.0210725	0.00119397
Fred_18-Q3-R57-64_BATAC.349.fa	0.0024126	0.00184793	0.00363159	0.0129905	0.0059447	0.00484507	0.0311901	0.0171789	0.0334739	0.00136279	0.00120597	0.00147708	0.0100834	0.00926437	0.00811291	0.00128334	0.00112085	0.0016617	0.0021704	0.00202248	0.00312333	0.0010397	0.00134592	0.00209005	0.0010424	0.000861963	0.00210465	0.0254601	0.0407009	0.129439	0.00250874	0.00282275	0.00331982	0.00300235	0.00196947	0.00156813	0.000771516	0.00063702	0.000320738	0.00193314	0.00245737	0.00445343	0.000634618	0.000556135	0.00245882	0.00158633	0.000742305	0.000630422	0.00300474
Fred_18-Q3-R57-64_BATAC.459.fa	0.00723665	0.00166837	0.00405775	0.00467558	0.00708903	0.00502455	0.00193923	0.00259624	0.00417493	0.00213487	0.0095215	0.00493101	0.0034207	0.00380144	0.00361151	0.00228732	0.00270517	0.0028144	0.00263413	0.00299554	0.00406119	0.00110408	0.00080542	0.000945132	0.00104319	0.000681439	0.00208421	0.00383893	0.0596419	0.16395	0.00462178	0.00246573	0.00269121	0.00105752	0.000982884	0.00240806	0.000760114	0.00137202	0.00125237	0.00010388	0.000119402	9.95326e-05	0.0026595	0.00145819	0.00398341	0.00611934	0.00431292	0.00385779	0.0130599
Skiv_18-Q3-R9-52_MAXAC.174.fa	0.0291596	0.0286701	0.0315801	0.00971124	0.010212	0.00307539	0.00300234	0.00312006	0.00337177	0.0106548	0.0205099	0.0258165	0.0209422	0.0214948	0.0414518	0.00817422	0.00827684	0.00472352	0.00199755	0.00298268	0.00792755	0.00708031	0.0175686	0.0391707	0.00303939	0.00148793	0.00208224	0.0137588	0.0222582	0.0142156	0.00381563	0.0086722	0.0102685	0.0454194	0.0306789	0.016151	0.00114799	0.000624837	0.000993516	0.00176394	0.000949197	0.0113816	0.000701314	0.000518417	0.00509248	0.0332785	0.0197518	0.0397224	0.00171766
Hirt_18-Q3-R61-65_BAT3C.235.fa	0.0713575	0.0221405	0.0177276	0.00476103	0.00651549	0.00734619	0.00219943	0.00198303	0.00150782	0.00734852	0.0316523	0.00495423	0.0222633	0.0109318	0.02551	0.0154297	0.0104515	0.0151711	0.0034846	0.00361792	0.0038419	0.00367416	0.00192162	0.00809025	0.00143515	0.000721889	0.00204162	0.000722355	0.00156012	0.00906812	0.170626	0.107006	0.0635345	0.0359923	0.0351146	0.136948	0.00369494	0.00652324	0.00657786	0.000905474	0.00131287	0.000948578	0.00135131	0.00427885	0.00453663	0.0288101	0.0292353	0.0435782	0.134466
AalW_18-Q3-R10-53_BATAC.174.fa	0.0201848	0.0235351	0.0166373	0.127237	0.144267	0.0839889	0.0936667	0.0852435	0.0687034	0.118477	0.117104	0.0216836	0.095332	0.116466	0.0281034	0.0561209	0.0750047	0.0118494	0.120207	0.0711405	0.030081	0.00824924	0.00840488	0.00238266	0.01146	0.010043	0.00200957	0.00791537	0.00190277	0.000918006	0.0132027	0.017025	0.00803033	0.253443	0.277784	0.226972	0.0111358	0.00831934	0.00233037	0.00245546	0.00204034	0.000796755	0.0965263	0.161881	0.0329492	0.00443331	0.0069379	0.0050164	0.0308376
AalW_18-Q3-R10-53_MAXAC.392.fa	0.00164845	0.00191151	0.00923413	0.0357703	0.0304618	0.0839007	0.0910664	0.0528886	0.131223	0.0208482	0.0489543	0.0184663	0.0165335	0.0257713	0.034487	0.017362	0.00845722	0.0661497	0.0186578	0.0513357	0.126428	0.26429	0.0558059	0.108449	0.00112759	0.000676639	0.00199916	0.0212997	0.021712	0.228813	0.00347419	0.0132061	0.0386146	0.0540969	0.039058	0.0492313	0.00127168	0.000793403	0.00135314	0.00178784	0.000570047	0.00194601	0.120077	0.00557631	0.0912691	0.0010381	0.000608931	0.000477877	0.000452544
Fred_18-Q3-R57-64_BATAC.359.fa	0.000852484	0.00111239	0.000443465	0.00193891	0.00281528	0.000858917	0.0128388	0.0112036	0.0026863	0.00433305	0.0033111	0.000880045	0.0144071	0.00926881	0.00175843	0.00222252	0.0026932	0.000720533	0.00098051	0.00161137	0.000308606	0.00306778	0.00255982	0.000782527	0.00156659	0.00263453	0.00196425	0.0100304	0.0487759	0.0584949	0.000263067	0.000343817	0.000207899	0.000597534	0.000922374	0.000366779	0.000373568	0.000141116	0.000125604	0.000424665	0.000319709	0.000126288	0.00383629	0.00956771	0.000930899	0.000368385	0.000567367	0.000151367	0.000310274
Skiv_18-Q3-R9-52_MAXAC.090.fa	0.0692379	0.0456597	0.034996	0.0225379	0.0143721	0.00887865	0.00164758	0.00148039	0.00629037	0.03444	0.0450318	0.0863226	0.0134503	0.0121799	0.0167146	0.0718568	0.0535129	0.0562955	0.011222	0.0115301	0.00777819	0.00632902	0.00766526	0.0188526	0.00253561	0.00166458	0.00194271	0.0399279	0.0140365	0.0218417	0.0598915	0.0586957	0.0878061	0.0139613	0.0293307	0.0370646	0.00481613	0.0233113	0.00861549	0.00219294	0.0011182	0.00110954	0.00185617	0.0105249	0.0203985	0.0531268	0.0843929	0.0519142	0.0705002
Fred_18-Q3-R57-64_BAT3C.445.fa	0.00102508	0.00278361	0.00188793	0.00462701	0.00235178	0.0124455	0.00456405	0.0304379	0.0321091	0.00155624	0.00217157	0.000257335	0.0374971	0.0245764	0.0128397	0.000260283	0.000642877	0.00103762	0.00605994	0.00346566	0.00349369	0.00753022	0.00453997	0.00566781	0.00211184	0.000813883	0.00193531	0.780813	0.272722	0.323071	0.00278314	0.00235644	0.000860378	0.0277359	0.0121525	0.0537075	0.000364534	9.59509e-05	0.000461838	0.525468	0.395873	0.126275	0.002748	0.00866675	0.00671103	0.00189028	0.000782366	0.000251966	0.000687458
Vibo_18-Q3-R45-57_MAXAC.200.fa	0.00100784	0.00122271	0.00108202	0.0018071	0.00149263	0.00111648	0.000600689	0.00119676	0.00162809	0.00149766	0.00124064	0.000931859	0.000576772	0.0016599	0.00135092	0.00119288	0.00129304	0.00258787	0.00071352	0.000672834	0.000598114	0.00170432	0.00442945	0.00264418	0.00193728	0.00199982	0.00193369	0.000392416	0.000661382	0.00145846	0.00777406	0.00274856	0.00328228	0.0015507	0.00137157	0.00231507	0.063337	0.0610371	0.0355208	0.0010088	0.000695026	0.000219203	0.000810188	0.00158459	0.00210761	0.000738277	0.000886867	0.00106978	0.000889032
Fred_18-Q3-R57-64_BAT3C.705.fa	0.00320448	0.00380897	0.00712275	0.00122624	0.00158401	0.0020846	0.0726126	0.0696434	0.0715849	0.00693536	0.0100389	0.00588564	0.0316621	0.0249062	0.0573863	0.0165075	0.005918	0.00274096	0.0177685	0.0243089	0.0271082	0.00315431	0.00175099	0.00206187	0.00347407	0.00422211	0.00192125	0.00587195	0.0137307	0.103685	0.0092286	0.0128672	0.00911631	0.00756766	0.0116975	0.0220219	0.00181029	0.00153001	0.000725244	0.00175726	0.0017785	0.00291252	0.00291723	0.00854651	0.00443162	0.00209796	0.00195156	0.00287732	0.000495831
Fred_18-Q3-R57-64_MAXAC.307.fa	0.00162102	0.00111179	0.000369952	7.54138e-05	0.000160087	0.000103845	0.0016534	0.000374167	0.000282977	7.52503e-05	0.00116557	0.000393376	0.000366552	0.0002594	0.000198023	0.000127823	0.000254953	4.54692e-05	0.000305682	0.000588773	0.000440936	8.38398e-05	6.65858e-05	0.000206668	0.000787526	0.0014406	0.00188644	0.379885	0.642979	0.168418	0.00110716	0.000206836	0.000290193	0.00123652	0.00191332	0.000327426	0.000673191	0.000588605	0.000420831	0.000392202	0.000139427	0.00014211	0.000868596	0.00275833	0.000732003	0.000825966	0.0016658	0.000197977	6.33653e-05
Kalu_18-Q3-R12-55_BAT3C.140.fa	0.00143513	0.00116353	0.00176676	0.00237045	0.00274668	0.00370253	0.00191636	0.00251224	0.00252441	0.00234969	0.00225956	0.00080621	0.00192462	0.00212273	0.00123995	0.000968873	0.00121283	0.0029424	0.00151014	0.00155744	0.00289932	0.00135331	0.00178931	0.00355221	0.000927166	0.00091419	0.00188495	0.0018217	0.00211535	0.00276146	0.00208674	0.00329675	0.00176705	0.00139736	0.00168238	0.00262667	0.00235296	0.00145376	0.00388447	0.175667	0.317871	0.523093	0.00293554	0.0017664	0.00173749	0.00105215	0.0010815	0.00116418	0.00155928
AalW_18-Q3-R10-53_BATAC.16.fa	0.0558355	0.0603377	0.0553804	0.16389	0.0953159	0.172379	0.0286333	0.0207221	0.0165851	0.0148355	0.0221725	0.193908	0.012801	0.0337093	0.0155563	0.0544294	0.0796192	0.125295	0.0493887	0.0398083	0.0595609	0.0889963	0.0403512	0.0812974	0.00412657	0.00242893	0.00188289	0.00124449	0.00170941	0.00110882	0.00223556	0.0012303	0.00655495	0.0236854	0.0231463	0.0322693	0.00130589	0.00186273	0.00172463	0.00126044	0.000646296	0.00214327	0.0280428	0.0332901	0.0157282	0.0070882	0.00998895	0.00218453	0.00176862
Aved_18-Q3-R54-62_MAXAC.290.fa	0.00637364	0.00373073	0.00177438	0.00347253	0.00264582	0.000504294	0.10627	0.0637852	0.153718	0.0224316	0.0806806	0.0102247	0.280316	0.0547399	0.016574	0.00356328	0.0019889	0.000703425	0.00332512	0.00251494	0.00131255	0.00251795	0.00337468	0.00117371	0.00236107	0.00282567	0.00186284	0.0490693	0.011419	0.0175742	0.00548575	0.00467262	0.00196017	0.0027193	0.00233472	0.00111667	0.00116717	0.000665619	0.000502282	0.0559299	0.102268	0.0155781	0.153008	0.064205	0.0371862	0.00342692	0.00292761	0.00108663	0.0132187
Fred_18-Q3-R57-64_BATAC.421.fa	0.000390442	0.000525455	0.000501807	0.00414651	0.00234018	0.00539476	0.00622233	0.0076983	0.00555524	0.00185375	0.00215867	0.00149415	0.0102925	0.00804908	0.0142071	0.00155534	0.00192046	0.00421997	0.00542297	0.00586551	0.00679616	0.00192882	0.00320071	0.00175636	0.00112196	0.000931844	0.00186269	0.0254941	0.0262977	0.084719	0.00032947	0.000273364	0.000373245	0.00302724	0.00240843	0.0068517	0.000130937	9.23149e-05	0.000140176	0.00668526	0.0133328	0.0104467	0.00454873	0.00977137	0.00954275	0.000238671	0.000221901	0.00017792	0.000199979
OdNW_18-Q3-R42-56_BAT3C.399.fa	0.146616	0.151577	0.104579	0.0318417	0.0461831	0.0222632	0.0218632	0.0179223	0.00477565	0.0695319	0.0487888	0.0191769	0.0452036	0.0515547	0.0217863	0.0166638	0.00413305	0.00714491	0.0122334	0.0117885	0.00974306	0.0523342	0.0512688	0.0540531	0.00248753	0.00260443	0.00186198	0.00160344	0.00529171	0.00320413	0.0255904	0.012125	0.0161254	0.0057101	0.00164872	0.00109234	0.00403731	0.00409081	0.00410732	0.000999984	0.000903628	0.00113214	0.00273371	0.00240308	0.00214855	0.00298668	0.00215587	0.0020414	0.00465501
Hirt_18-Q3-R61-65_BAT3C.167.fa	0.00884831	0.393226	0.0263698	0.00704546	0.00582042	0.00257823	0.00798466	0.00383416	0.00135809	0.00906223	0.00973626	0.00281512	0.00452265	0.00524657	0.00073795	0.0147631	0.0182449	0.00743404	0.0100312	0.00960368	0.00160792	0.00661927	0.00499916	0.00168947	0.0013239	0.00306494	0.00185874	0.00457039	0.0128469	0.00134506	0.0189259	0.0103025	0.00376749	1.15335	1.47491	0.578343	0.00946607	0.0137622	0.00747733	0.00657146	0.00651882	0.0014601	0.00234736	0.00522593	0.00110544	0.00907912	0.0080728	0.00296598	0.00763078
Rand_18-Q3-R56-63_BAT3C.105_sub.fa	0.0307373	0.0334413	0.0301577	0.0364497	0.0251254	0.0277112	0.00572697	0.00719788	0.00585976	0.00814839	0.00663415	0.00770751	0.00519276	0.00660774	0.00601101	0.00725135	0.0110606	0.0108305	0.00397639	0.00350169	0.00442287	0.00999375	0.0183921	0.0373692	0.00326834	0.00345972	0.00185798	0.00148666	0.00154667	0.00197918	0.0251135	0.0132141	0.0165171	0.0045096	0.00474288	0.00403733	0.0350237	0.0408404	0.0378784	0.00119896	0.00120048	0.0020494	0.00372446	0.00276615	0.00550368	0.00565307	0.00664763	0.0052125	0.00856898
Ejby_18-Q3-R6-50_BATAC.463.fa	0.00171693	0.0535564	0.0402251	0.114712	0.147759	0.444624	0.0920797	0.0729275	0.231105	0.00737362	0.00782557	0.00425375	0.101973	0.0640297	0.0991914	0.0353807	0.0115819	0.0291717	0.0452261	0.0357071	0.159843	0.00300815	0.00531259	0.00230308	0.00139451	0.00113813	0.00184944	0.000442898	0.00181938	0.01546	0.00673303	0.0241452	0.0336708	0.0754911	0.112056	1.71953	0.0018496	0.00217524	0.00527989	0.00356446	0.00303674	0.00355055	0.371689	0.14282	0.680234	0.00305429	0.00228203	0.00732447	0.00280256
Aved_18-Q3-R54-62_BATAC.560.fa	0.00783041	0.00607928	0.00739558	0.0898845	0.0786141	0.298252	0.0679005	0.0653245	0.130013	0.00520792	0.00519166	0.00524125	0.0054772	0.0046098	0.00593218	0.00699992	0.00743108	0.00956984	0.00570008	0.00431459	0.00543611	0.00244162	0.00305148	0.00313545	0.00206792	0.00198403	0.00183729	0.00206083	0.002713	0.00293276	0.0153691	0.0375374	0.00659525	0.00252651	0.00297784	0.00290336	0.00214717	0.00306457	0.00362778	0.00308779	0.0044756	0.0053355	0.00569147	0.00399521	0.00567846	0.00398109	0.00345936	0.00374636	0.00604151
Fred_18-Q3-R57-64_BATAC.530.fa	0.000627935	0.000739045	0.000492687	0.000245591	0.000467098	0.000171735	0.000843626	0.000907193	0.000826129	0.000370655	0.00038254	0.000403853	0.000492765	0.000520883	0.000628706	0.000110909	0.000144701	0.000189702	0.00039	0.000298788	0.000574283	0.000315349	0.000303919	0.000370849	0.000638624	0.000848333	0.00181654	0.0472957	0.175526	0.258283	0.000590105	0.000692673	0.000962753	0.000606542	0.00055758	0.000678212	0.000294992	0.000201869	9.00749e-05	0.00040077	0.000626847	0.000904737	0.00043894	0.000218937	0.000816375	0.000529105	0.000650146	0.000498715	0.000408295
Vibo_18-Q3-R45-57_BAT3C.204_sub.fa	0.000826458	0.00179173	0.00222676	0.00061836	0.000557987	0.000480085	0.00011117	0.000235068	0.000472276	0.000430128	0.000165056	0.000289655	0.000176583	0.000339336	0.000749266	0.000513791	0.00117621	0.00490926	0.000316551	0.000256972	0.000477868	0.00217396	0.00127944	0.000544091	0.00212135	0.00375207	0.00179929	8.38894e-05	0.00017239	0.000345206	0.00304874	0.00149612	0.00150929	0.000219272	0.000200562	0.000313624	0.0168214	0.0230627	0.00657133	0.00023931	0.000244433	0.000106119	0.000191128	0.000258045	0.000419581	0.00415532	0.00553615	0.00141056	0.000296307
OdNW_18-Q3-R42-56_BATAC.438.fa	0.00176241	0.00118967	0.00127515	0.0255073	0.0243437	0.00926894	0.00131159	0.0014201	0.00136852	0.000306517	0.000384344	0.000433811	0.00291873	0.00237217	0.00211213	0.000967579	0.000777257	0.00147859	0.0307812	0.015951	0.0115455	0.000515044	0.000757043	0.000570612	0.000874751	0.00288122	0.00178235	0.000214961	0.000727329	0.00347847	0.0026493	0.00506338	0.00212209	0.00107977	0.000865366	0.00194027	0.000539669	0.000344931	0.000337921	0.000456026	0.000256287	0.000345542	0.000893977	0.000753788	0.00104224	0.000831848	0.0015508	0.00134153	0.00562902
Kalu_18-Q3-R12-55_MAXAC.052_cln.fa	0.00183194	0.00228701	0.00225612	0.00141541	0.00153072	0.00287384	0.00276983	0.00278331	0.00149383	0.00117678	0.00153784	0.00393478	0.00352333	0.00508522	0.00283834	0.00129794	0.00174955	0.00731862	0.00129738	0.00171367	0.00194401	0.00212958	0.00131875	0.00238709	0.004288	0.00112276	0.00177713	0.000117093	0.00126907	0.00141766	0.000904035	0.00157868	0.0012223	0.00322983	0.00209402	0.00124636	0.00430177	0.00236412	0.00584652	0.0740622	0.0045307	0.242036	0.00100362	0.00135341	0.00165719	0.00156101	0.00198537	0.00248032	0.00242874
AalE_18-Q3-R2-46_BAT3C.189.fa	0.00165943	0.00958118	0.138187	0.153527	0.19528	0.572419	0.0176126	0.0379915	0.0532015	0.0837815	0.0753658	0.0508171	0.0179948	0.0344978	0.0796785	0.00886722	0.00269627	0.00535452	0.0598058	0.0360124	0.203704	0.0599154	0.0378981	0.0712803	0.00215268	0.00147792	0.00175388	0.0135397	0.00228284	0.00384623	0.00520761	0.00288629	0.0197479	0.115332	0.0401453	0.0726469	0.00136034	0.00221668	0.00254817	0.00668724	0.00465317	0.0106514	0.018704	0.0150126	0.0396285	0.00158893	0.00111645	0.00133992	0.0014246
Viby_18-Q3-R106-67_BATAC.53.fa	0.0129204	0.0984117	0.140042	0.163408	0.126411	0.245226	0.0733491	0.116754	0.0275846	0.0917661	0.279456	0.374427	0.152588	0.0511636	0.16057	0.16593	0.132557	0.137141	0.0654646	0.0342413	0.0199676	0.0217068	0.045684	0.0561163	0.00350349	0.0013279	0.00174828	0.00379815	0.0039387	0.00236119	0.00489761	0.00401348	0.00768942	0.00353693	0.00445015	0.00246389	0.00325495	0.00413672	0.0061789	0.00274333	0.00169667	0.00310904	0.0255714	0.0969834	0.206	0.00596401	0.00492309	0.00430116	0.0097702
Hirt_18-Q3-R61-65_MAXAC.330_cln.fa	0.000914139	0.00185269	0.000997336	0.000777942	0.000264779	0.000909566	0.0014412	0.000782639	0.000522321	0.000761869	0.000520554	0.000523602	0.00134454	0.000429216	0.00169713	0.00183316	0.00222259	0.00165561	0.00241722	0.00186962	0.000754695	0.0017454	0.00116377	0.000599423	0.000596446	0.00125969	0.00173908	7.18741e-05	0.000319502	0.00053239	0.000841003	0.000227196	0.000273316	0.0850502	0.163909	0.160819	0.000815631	0.00194996	0.0053412	0.000359531	0.000332114	0.000122675	0.000479567	0.00126809	0.000412608	0.00117132	0.00118497	0.00196286	0.000432285
Aved_18-Q3-R54-62_MAXAC.105.fa	0.050139	0.0543352	0.111981	0.052295	0.0398122	0.0414891	0.116173	0.0589612	0.0659903	0.00475979	0.00487803	0.00248212	0.0114983	0.0092183	0.0157751	0.0610401	0.0573541	0.0612154	0.0523042	0.0481428	0.0267859	0.0033703	0.00333138	0.00310805	0.00313532	0.0024573	0.0017315	0.0205463	0.136782	0.0282314	0.100874	0.0517975	0.032606	0.0581855	0.0237005	0.0464957	0.0275964	0.010804	0.00513728	0.00111706	0.00111841	0.0010002	0.0142626	0.0191302	0.0171492	0.00732831	0.00807738	0.00726686	0.13548
OdNE_18-Q3-R46-58_BAT3C.195.fa	0.0814888	0.0634108	0.0361024	0.028692	0.024343	0.0120802	0.00354255	0.00731692	0.00172097	0.0128582	0.0435946	0.00592971	0.011219	0.00977325	0.00263921	0.0367142	0.0176104	0.0136385	0.0186575	0.0169165	0.00779759	0.003482	0.00640247	0.00575696	0.00198045	0.00112863	0.00172482	0.0805059	0.0485324	0.0157148	0.0614516	0.0937574	0.0700684	0.0256112	0.0322574	0.0481331	0.00107868	0.00089657	0.000549844	0.00769286	0.0131576	0.000669389	0.00133301	0.00129906	0.00130909	0.00387966	0.0153062	0.00360684	0.100222
OdNE_18-Q3-R46-58_BAT3C.84.fa	0.00756728	0.00769914	0.00459995	0.00308116	0.00381732	0.00460969	0.00184682	0.00187114	0.00328224	0.0014304	0.00186683	0.0017734	0.00312854	0.00221514	0.00216345	0.0146412	0.00392475	0.00789275	0.00776101	0.00568789	0.0129088	0.00133693	0.00170604	0.00172366	0.001678	0.00322371	0.00169042	0.00138468	0.00189738	0.00239508	0.00555146	0.00556382	0.00549724	0.0022564	0.00252462	0.00293887	0.000343461	0.000352033	0.000409737	0.000299382	0.000330575	0.000220045	0.00158081	0.00313786	0.00296459	0.00312069	0.00621421	0.0108605	0.164524
EsbE_18-Q3-R3-47_BAT3C.270.fa	0.00100621	6.50544e-05	0.00163909	0.00184157	0.00954092	8.79984e-05	0.000530194	0.000191299	8.38961e-05	0.00385002	0.000803002	0.00204214	3.95366e-05	1.56924e-05	9.74301e-05	0.00114018	0.00911067	0.0140169	0.00310073	0.00245251	0.00647147	0.407765	1.25415	0.545752	0.00562029	0.00243197	0.00167273	6.68685e-05	0.00107029	1.48071e-05	0.00186798	0.00101591	3.54746e-05	4.04693e-05	0.00260262	0.000429721	0.00229117	0.0048504	0.000349292	0.000450918	0.00183252	0.00219121	0.000865775	2.16433e-05	0.000647367	2.24876e-05	0.000608029	0.0144842	0
Bjer_18-Q3-R1-45_BATAC.458.fa	0.00787771	0.00491851	0.00474641	0.00571489	0.00679726	0.0182467	0.00207688	0.00196598	0.0130015	0.0647471	0.0280499	0.371996	0.0259009	0.0141941	0.0529342	0.0258616	0.0227783	0.0757371	0.00832018	0.0218588	0.020482	0.0021629	0.00134916	0.00213456	0.000714635	0.00221475	0.00165165	0.00170832	0.00160584	0.0104069	0.0138212	0.00202961	0.0102655	0.00274783	0.00287502	0.00234097	0.00429441	0.00208535	0.0404926	0.000705027	0.000311173	0.000735151	0.0273273	0.00560786	0.0255421	0.0163519	0.0133838	0.0122565	0.0069489
Lyne_18-Q3-R50-59_BATAC.526.fa	0.000680382	0.00120389	0.0134769	0.0180403	0.0368528	0.0493625	0.00949244	0.00947135	0.136446	0.00794207	0.00611504	0.047756	0.0132392	0.0155222	0.0389595	0.0300036	0.018757	0.0140084	0.017429	0.0406396	0.0550995	0.00345651	0.0025978	0.00152203	0.000501919	0.000519608	0.00164504	0.000311384	0.00102507	0.035057	0.00123486	0.00128439	0.00294473	0.000757369	0.00818497	0.0582539	0.000266913	0.000558253	0.00114535	0.0538717	0.0735894	0.0210009	0.0246396	0.0374661	0.197877	0.016893	0.0124518	0.0512278	0.0005664
Ribe_18-Q3-R11-54_BAT3C.87.fa	0.0606086	0.0298469	0.0168581	0.0544739	0.0293773	0.0318122	0.00633957	0.00509941	0.0038074	0.0143525	0.00758382	0.00314124	0.0139524	0.011564	0.0125015	0.0376095	0.0281233	0.0129574	0.016054	0.0110068	0.00899431	0.0090036	0.0153733	0.0259036	0.0533544	0.0129212	0.00162206	0.000663128	0.00104657	0.00138726	0.0111792	0.0162184	0.0155336	0.0406998	0.0724399	0.0350665	0.0125805	0.00381569	0.063608	0.00109142	0.000532315	0.00138041	0.00142534	0.00104729	0.00139155	0.0569233	0.0384905	0.0213123	0.00427341
Fred_18-Q3-R57-64_BAT3C.417.fa	0.00128013	0.000864571	0.00125295	0.000792089	0.00082231	0.0011966	0.0176465	0.00763494	0.00889216	0.000687657	0.000911156	0.000969771	0.00631805	0.00504216	0.0013412	0.000804239	0.000690176	0.00131562	0.0006219	0.000507095	0.00138277	0.000747154	0.00084326	0.000922256	0.000763667	0.000715805	0.00159546	0.000504063	0.00523628	0.0868511	0.000778399	0.00111995	0.00145992	0.00090332	0.000650172	0.0319497	0.000767797	0.000413142	0.00047517	0.000229664	0.000327789	0.000256975	0.00724845	0.016623	0.0145081	0.0011527	0.000891064	0.00140683	0.00113491
Fred_18-Q3-R57-64_MAXAC.347.fa	0.000565584	0.000651282	0.000615826	0.000451446	0.000539896	0.000600092	0.0012608	0.00136585	0.00172221	0.000473587	0.000547663	0.00128748	0.000783078	0.000778475	0.000755421	0.0004532	0.000397098	0.000852161	0.000420702	0.000319385	0.000997746	0.000361224	0.000450392	0.0005561	0.000828702	0.000523228	0.0015898	0.00129186	0.0638255	0.189365	0.000694787	0.000522384	0.00157754	0.000390875	0.000454948	0.000684027	0.00034197	0.000158646	0.000141754	0.000923187	0.000736551	0.000541954	0.000944425	0.000709409	0.00133877	0.000478681	0.000621654	0.000714918	0.000595433
OdNE_18-Q3-R46-58_BATAC.302.fa	0.0243517	0.0423535	0.00910322	0.0152334	0.0133145	0.0198746	0.0031919	0.00391759	0.0089766	0.00207443	0.00223139	0.0023916	0.00178212	0.00226986	0.00472818	0.0217482	0.0181384	0.0288271	0.0145058	0.0188287	0.0231935	0.000925349	0.000796638	0.000626016	0.00151419	0.00116279	0.00157075	0.000775725	0.00146724	0.00206885	0.0697027	0.0441285	0.136521	0.005233	0.00887733	0.0311725	0.000678673	0.00114346	0.00116771	0.000383546	0.000492498	0.000364524	0.00142153	0.00422134	0.0235051	0.00706126	0.0168484	0.00968325	0.0854787
Hirt_18-Q3-R61-65_BATAC.207.fa	0.00345376	0.0111444	0.00707654	0.0120338	0.0260589	0.0268581	0.00331516	0.00316004	0.00134428	0.00827868	0.0145636	0.0181863	0.00217959	0.00223699	0.00210331	0.0698664	0.0469861	0.0445709	0.0242546	0.0400597	0.0267546	0.0210159	0.0176795	0.0123723	0.00331514	0.00202478	0.00154454	0.035274	0.03006	0.000879147	0.00429312	0.00594121	0.00336761	0.0741685	0.104813	0.124489	0.00481668	0.00276658	0.00214519	0.000432565	0.000460253	0.000572051	0.000551563	0.000930891	0.000624549	0.00379268	0.00411389	0.00766987	0.00181057
Skiv_18-Q3-R9-52_BAT3C.331.fa	0.0863303	0.0077482	0.00182101	0.0031039	0.00530174	0.0122437	0.0013525	0.000736574	0.00119967	0.00315652	0.0026125	0.00370834	0.000490895	0.00153311	0.00151892	0.00475288	0.00444903	0.00441085	0.00219483	0.00149439	0.00224049	0.00917386	0.00408072	0.00310676	0.0414131	0.0151384	0.0015371	0.0017654	0.00254856	0.00253148	0.0754646	0.0524278	0.0296817	0.0028484	0.00208823	0.00332568	0.00764481	0.000675207	0.00557379	0.00141763	0.00144095	0.00100604	0.000936149	0.000789108	0.00344166	0.0646961	0.0938899	0.167495	0.00401441
Fred_18-Q3-R57-64_BAT3C.701.fa	0.000254571	0.000369725	0.000152319	0.000107391	4.71227e-05	6.67027e-05	0.000439336	0.000214393	0.000217662	0.000690816	0.000698086	0.000317203	0.000561992	0.000135315	0.000127248	0.000289835	0.000269417	0.000311024	0.000123279	0.000158201	0.000269982	0.00102617	0.00219124	0.00187258	0.00492742	0.00299589	0.00151899	0.0581783	0.082902	0.130411	0.00184725	0.00200656	0.00329153	0.0264294	0.0174104	0.0445422	0.000271232	7.82665e-05	3.45198e-05	0.00103282	0.000564922	0.000585142	0.000178971	9.04974e-05	0.000176388	0.000394486	0.000243235	0.000135468	0.000187666
Skiv_18-Q3-R9-52_BATAC.176.fa	0.409981	0.372768	0.15075	0.0777241	0.182179	0.16283	0.0137481	0.0034307	0.00324052	0.0329223	0.0462259	0.0118238	0.00480616	0.18021	0.0634222	0.201935	0.24395	0.0310344	0.218907	0.23282	0.097461	0.00486405	0.00413057	0.00197033	0.00671405	0.00308715	0.0014943	0.00102113	0.00375608	0.00162559	0.124045	0.0586226	0.0243124	0.00238237	0.00396357	0.00529487	0.00401666	0.00373574	0.00230178	0.00299808	0.00164803	0.00182103	0.130663	0.0143156	0.0433943	0.0693337	0.220504	0.0681271	0.429655
Aved_18-Q3-R54-62_BAT3C.540.fa	0.00201224	0.0022268	0.00283645	0.001577	0.00156448	0.00155859	0.30156	0.256762	0.272511	0.00105455	0.0014697	0.00145961	0.0192527	0.0132264	0.0160627	0.000982732	0.000981671	0.00211483	0.00217529	0.00131049	0.00470877	0.00132134	0.000898126	0.00156605	0.00143897	0.00108432	0.00147431	0.00114618	0.00341734	0.00402383	0.00238763	0.00163626	0.00292243	0.00220456	0.00108673	0.00122094	0.000530999	0.000219751	0.000766421	0.00353448	0.00227254	0.00134029	0.0493535	0.0401496	0.126862	0.00207047	0.000824515	0.00118901	0.00187266
Ejby_18-Q3-R6-50_BAT3C.246.fa	0.000735207	0.000847125	0.0057194	0.0319047	0.0298792	0.0432645	0.0119021	0.0143115	0.0731324	0.0100989	0.00657702	0.0380053	0.0116405	0.0111012	0.0364526	0.0406367	0.014369	0.00984461	0.0269197	0.0364722	0.0909265	0.00284295	0.00175671	0.00119257	0.000451641	0.000445466	0.00145637	0.000175825	0.00064957	0.00633839	0.00283423	0.00195224	0.00276071	0.000628024	0.00243003	0.0129852	0.000509558	0.000482942	0.000813709	0.017438	0.0249012	0.00765325	0.0152426	0.0239106	0.0849436	0.00694036	0.00435076	0.0136636	0.000668816
Fred_18-Q3-R57-64_MAXAC.292.fa	0.00129303	0.00162909	0.0013324	0.00123281	0.00149256	0.00413561	0.0440369	0.0480734	0.0565373	0.00941184	0.00141801	0.00121904	0.0201764	0.00281806	0.000568849	0.00286452	0.000915462	0.00244932	0.000520002	0.000448872	0.00182938	0.00423305	0.0114096	0.0146364	0.00663697	0.00119638	0.00143328	0.0447177	0.114013	0.17153	0.00316071	0.0156499	0.0544651	0.0492737	0.0325051	0.0893852	0.000230007	0.000342792	0.000171913	0.00643561	0.00876758	0.00887111	0.000528752	0.00522185	0.00798606	0.00164086	0.00149247	0.00241528	0.000169734
Ribe_18-Q3-R11-54_BATAC.540_fly.fa	0.000747609	0.000311871	0.0013698	0.000608659	0.000426563	0.000749423	0.000536294	0.000877258	0.00232568	0.0122844	0.0194082	0.0042257	0.0744282	0.00424919	0.0843952	0.0071231	0.00525849	0.00288161	0.00426399	0.0335677	0.000940452	0.00543632	0.00178472	0.00235983	0.00118568	0.000537745	0.00142356	0.0221853	0.0111248	0.0248504	0.000354952	0.000502865	0.000483328	0.000370729	0.000426801	0.000134303	0.131014	0.0012765	0.00146045	0.000485345	0.000415022	0.000763888	0.00349038	0.0366619	0.00315625	0.00186433	0.00138894	0.000499353	0.000306539
Bjer_18-Q3-R1-45_BATAC.230.fa	0.00042161	0.00082376	0.000902282	0.0496266	0.0116305	0.00836965	0.000481685	0.000369001	0.000322458	0.0501275	0.0615255	0.106595	0.0278631	0.0133254	0.00398804	0.00149121	0.00261015	0.00653194	0.0161949	0.00529374	0.00435871	0.0118747	0.0101677	0.0119273	0.00393066	0.00182862	0.00142223	0.161202	0.0264744	0.0155412	0.00120359	0.00061206	0.000740872	0.0190112	0.020377	0.0733268	0.0151832	0.0098621	0.0066589	0.0298079	0.0246481	0.0247645	0.00403463	0.00164037	0.00180537	0.00089733	0.000430834	0.000418208	0.000247344
Hade_18-Q3-R52-61_BATAC.180.fa	0.00128828	0.00149913	0.00115399	0.0275724	0.0495278	0.0251108	0.0445092	0.0128311	0.00524684	0.00116199	0.00202457	0.00628026	0.000284657	0.000446965	0.000437038	0.00054644	0.000830193	0.00138156	0.000630003	0.000925774	0.00130065	5.3482e-05	0.000349754	0.000225237	0.00124706	0.00211829	0.00141503	0.221192	0.145942	0.0910811	0.0162819	0.0386549	0.0472406	0.0455651	0.00923366	0.024323	0.000678152	0.000698689	0.000378513	0.000264425	0.000306128	0.000262452	0.00020931	0.00031485	0.000487292	0.00101706	0.000562064	0.000272109	0.00178512
Fred_18-Q3-R57-64_BATAC.187.fa	0.00725386	0.00373441	0.00188746	0.00268198	0.00079224	0.0010755	0.00441242	0.00622497	0.00507962	0.000169414	0.000347484	0.000560554	0.00141927	0.000342229	0.000339684	0.000460084	0.000458958	0.000383666	0.000879302	0.0365468	0.0041598	0.000123259	0.000155391	0.000148577	0.000740298	0.00241234	0.0014143	0.000335793	0.00482104	0.0639217	0.00444021	0.00426467	0.00709442	0.000275711	0.000233933	0.000255359	0.000287374	0.000451247	0.00280773	0.000146662	6.40135e-05	7.71194e-05	0.00783662	0.00152966	0.0028699	0.00011717	0.000326723	0.000430206	0.0158928
Aved_18-Q3-R54-62_BATAC.767.fa	0.00895031	0.0712947	0.0901876	0.253761	0.110217	0.0272138	0.313694	0.229107	0.164641	0.0271187	0.0147456	0.00101013	0.136012	0.0629993	0.0304041	0.00625187	0.0132235	0.0100933	0.0508728	0.0494353	0.0769902	0.167897	0.189061	0.120792	0.019431	0.019231	0.0014025	0.000313269	0.00281218	0.012004	0.0120525	0.0354538	0.0129666	0.00540835	0.0104534	0.00784362	0.00109289	0.00113844	0.000580526	0.00183129	0.00127887	0.00131905	0.00725924	0.0127552	0.00468514	0.0018978	0.000585582	0.000323287	0.00107151
Hjor_18-Q3-R7-51_BAT3C.81_sub.fa	0.0049972	0.00411454	0.0102402	0.273038	0.388384	0.226624	0.103735	0.097188	0.0384813	0.138762	0.188541	0.0644775	0.0419775	0.0423335	0.0121861	0.508683	0.663847	0.0602686	0.0759316	0.0768063	0.00811525	0.0134612	0.012882	0.00177283	0.00657279	0.00766305	0.00139223	0.0272237	0.00823204	0.00136963	0.00307972	0.00297683	0.00196587	0.00437563	0.00840583	0.00131029	0.656677	0.397417	0.508934	0.00292459	0.00100903	0.00247328	0.0757845	0.127717	0.0171103	0.029491	0.0510568	0.0534689	0.00306874
Fred_18-Q3-R57-64_MAXAC.362.fa	0.00056653	0.000526128	0.000357363	0.000144721	0.000107106	0.000167448	0.000690058	0.000484284	0.000518218	8.17934e-05	0.000228508	0.00024285	0.000252787	8.86846e-05	0.000257605	0.000171444	0.000210334	0.00026605	0.000307065	0.000452253	0.000338369	0.00034351	8.52824e-05	0.000503217	0.000629967	0.00121785	0.00137826	0.0168914	0.234566	0.189872	0.00119308	0.000430971	0.000413992	0.000115724	0.000565373	0.000157346	0.000168258	0.000109714	0.000143332	6.74868e-05	7.00364e-05	3.37738e-05	9.64354e-05	0.000249788	0.000402305	0.000247875	0.000785437	0.000450317	9.86123e-05
Vibo_18-Q3-R45-57_BATAC.153.fa	0.000127227	0.00136918	0.0058441	0.00310917	0.00243555	0.00215375	0.000842318	0.000907101	0.00138302	0.00110744	0.000440451	0.000443403	0.000513335	0.0015036	0.000942308	0.00103516	0.00121181	0.00326555	0.000635801	0.000406614	0.000240544	0.0286574	0.0260415	0.0285883	0.00209636	0.00237806	0.00135628	0.000108531	0.000157635	0.000793445	0.00099811	0.000480942	0.000983059	0.000538611	0.00074054	0.0012664	0.000191906	0.000223904	0.00141829	0.000491156	0.000327947	0.000184724	0.000714604	0.000656054	0.000947337	0.000680448	0.000156057	7.97545e-05	0.000149833
OdNE_18-Q3-R46-58_BATAC.404.fa	0.0377001	0.0518319	0.0544815	0.0282122	0.0424857	0.0504551	0.0426363	0.0415534	0.012115	0.0166272	0.0302886	0.0280406	0.0526047	0.00890423	0.0139422	0.0439318	0.00790723	0.0175357	0.0367061	0.0408647	0.0535821	0.0119707	0.0164907	0.0176146	0.00803482	0.00122844	0.00134521	0.0182785	0.0281906	0.00373843	0.0642963	0.0596818	0.0900934	0.0281038	0.0255779	0.0452661	0.000927052	0.000895467	0.00106961	0.000819775	0.000675602	0.00104286	0.00905849	0.0405746	0.00917254	0.0127909	0.02913	0.0417208	0.113157
Bjer_18-Q3-R1-45_BAT3C.201_fly.fa	0.0261369	0.0158866	0.0160948	0.0177834	0.0190809	0.0122888	0.000626759	0.000577119	0.00917029	0.0355983	0.0330039	0.13717	0.0501658	0.038116	0.0782984	0.0703239	0.0622997	0.0756311	0.0176341	0.00860356	0.00980518	0.00108866	0.0011006	0.000656609	0.00409457	0.0012115	0.00131806	0.0021153	0.00501058	0.0281744	0.000844055	0.038366	0.0596766	0.00326944	0.0164644	0.0411173	0.000667934	0.00115642	0.000829499	0.000949831	0.000537212	0.000543129	0.00207645	0.00434391	0.0397298	0.0959935	0.0340782	0.0813893	0.000386665
Kalu_18-Q3-R12-55_BAT3C.181.fa	0.00105896	0.000937525	0.00156347	0.00765106	0.00904249	0.0120521	0.00136887	0.00417034	0.00191657	0.00294468	0.00299556	0.00117175	0.00234637	0.00480735	0.0021123	0.000744023	0.00159681	0.0066075	0.00143774	0.00107203	0.00626139	0.00244175	0.0045592	0.00870069	0.0011072	0.000961427	0.00127656	0.00185571	0.00261494	0.00288311	0.00308631	0.00792668	0.00159946	0.000800346	0.00186349	0.00139422	0.00440364	0.00182226	0.00348205	0.775979	1.10371	1.53234	0.00550547	0.0026658	0.00252009	0.000658967	0.00072716	0.00107398	0.00209036
Fred_18-Q3-R57-64_BATAC.716.fa	0.00237587	0.000796364	0.00117994	0.00115529	0.00142472	0.00125871	0.000819894	0.000795599	0.00152793	0.000610779	0.00199241	0.0128308	0.00132903	0.0011902	0.00129286	0.00103148	0.000496642	0.0010525	0.000796186	0.00085049	0.00147432	0.000453576	0.000386818	0.000487325	0.000507897	0.000836952	0.00127355	0.00252901	0.0766415	0.107116	0.00233448	0.00115813	0.00163731	0.000621271	0.00056043	0.00115262	0.000275214	0.000465585	0.000437419	5.71581e-05	6.05787e-05	6.84584e-05	0.000790908	0.000520443	0.00148693	0.0101772	0.0126689	0.0107055	0.0054451
Ribe_18-Q3-R11-54_MAXAC.096_cln.fa	0.0400358	0.0532085	0.0118293	0.0170982	0.00539202	0.00320527	0.00237116	0.00188492	0.00276175	0.00286054	0.000934043	0.00154339	0.00209751	0.00266055	0.00128458	0.0794253	0.00704402	0.00501349	0.00321252	0.0040709	0.00348272	0.00882367	0.0552702	0.0102248	0.0627189	0.0201578	0.00125179	0.000391302	0.00128889	0.00102213	0.039341	0.0362006	0.0100917	0.0124165	0.00254579	0.00106282	0.291416	0.252281	0.386809	0.00395094	0.000874393	0.00200065	0.00317951	0.00242546	0.00349072	0.00236022	0.000975964	0.000831161	0.00189579
Viby_18-Q3-R106-67_BAT3C.149.fa	0.00707011	0.00922546	0.0078617	0.00643907	0.00715661	0.166689	0.0243233	0.00815197	0.0548737	0.02421	0.0232074	0.0714059	0.0326621	0.0127388	0.00355833	0.00923348	0.01126	0.0539222	0.0121525	0.0101398	0.0793815	0.00273424	0.00197472	0.00321328	0.0027403	0.00121456	0.00124646	0.00273794	0.00126153	0.00128138	0.0176069	0.00222806	0.0258055	0.00119005	0.00195933	0.00825228	0.00169117	0.000918743	0.00211989	0.000665014	0.000282289	0.00115994	0.0154566	0.0298461	0.0655923	0.00252678	0.00130603	0.00167108	0.0116708
Aved_18-Q3-R54-62_MAXAC.403.fa	0.00126522	0.0047104	0.00169145	0.0698928	0.0209417	0.0803142	0.112442	0.0549541	0.158288	0.115456	0.0211269	0.00157519	0.0650384	0.0256193	0.0125747	0.00181281	0.000766045	0.0069274	0.00202863	0.00494062	0.0135254	0.00268194	0.000785724	0.000657599	0.00126743	0.000823319	0.00124307	0.000484588	0.00138971	0.0103298	0.00297311	0.00453624	0.00915274	0.0443879	0.00955727	0.00871919	0.00103686	0.000801591	0.00150333	0.000901963	0.000523097	0.000754781	0.0353867	0.00935248	0.0569994	0.00191698	0.000750692	0.000934323	0.00112826
Fred_18-Q3-R57-64_MAXAC.421_sub_cln.fa	3.59425e-05	0.00048855	2.42879e-05	5.5334e-05	0	5.39885e-05	0.000104415	0.000471958	0.00043635	2.75355e-05	6.91396e-05	7.91512e-05	0.000318464	0.000201189	0.000343402	9.839e-06	2.65369e-05	3.75859e-05	6.07733e-05	0.000108551	3.58073e-05	9.68594e-06	1.34463e-05	1.41896e-05	7.14046e-05	4.23998e-05	0.00124072	0.00512023	0.00190109	0.200057	0	0	0.000267818	3.21498e-05	9.48512e-05	0.000173744	0	0	2.09363e-05	5.60511e-05	6.20572e-05	1.68136e-05	0.000609375	0.000826936	0.00116189	0.000265402	2.76264e-05	2.46323e-05	8.87558e-05
Fred_18-Q3-R57-64_MAXAC.356.fa	0.000666265	0.000532443	0.000155531	0.000294978	0.000176514	0.000173109	0.000867882	0.000504603	0.00111254	8.1839e-05	0.000274161	0.000334824	0.000303837	0.000230163	0.000668215	0.000205435	0.00148615	0.00651727	0.0173629	0.012541	0.00920943	0.000697073	3.21507e-05	0.000140803	0.000226579	0.00061205	0.0012375	0.0619813	0.247346	0.229701	0.000236233	0.0134941	0.0167541	0.00010384	0.00115602	7.56026e-05	0.00020566	0.000113069	0.00104571	0.000551485	8.28098e-05	8.72239e-05	0.0624312	0.0149067	0.21612	0.000209299	0.000709736	0.000100654	7.19185e-05
Fred_18-Q3-R57-64_BATAC.85v2.fa	0.00182112	0.00248371	0.00313861	0.00110411	0.00135186	0.000609603	0.000689598	0.00102374	0.000596918	0.00157172	0.00223295	0.000333856	0.00242152	0.00146613	0.000485517	0.00293697	0.00274245	0.00044996	0.00355697	0.00357278	0.000957273	0.00201598	0.00237986	0.000420229	0.00103631	0.00247394	0.00123402	0.00145219	0.00473287	0.239574	0.00177617	0.00177506	0.00117789	0.00192657	0.00231767	0.00103966	0.00241783	0.00312804	0.00181972	0.000514534	0.000469826	0.000177679	0.00144661	0.00345112	0.000745395	0.00165858	0.00179873	0.000804073	0.00162784
Ega_18-Q3-R5-49_BAT3C.216.fa	0.175609	0.296456	0.225971	0.0477735	0.0632554	0.0463738	0.00147858	0.00199499	0.00169897	0.0367274	0.0341647	0.0820866	0.0012147	0.00591284	0.010873	0.223935	0.480672	0.749882	0.0555473	0.0347589	0.0213197	0.0113991	0.0232422	0.0152504	0.0121302	0.0140877	0.00123224	0.00271237	0.00324185	0.00144006	0.0190347	0.058233	0.00479049	0.00171784	0.0046462	0.00323307	0.00215246	0.00336478	0.00557122	0.00162774	0.00138926	0.00316521	0.000644107	0.000676059	0.00104472	0.00272299	0.00916709	0.017605	0.0249876
Fred_18-Q3-R57-64_BAT3C.481.fa	3.51755e-05	0.000549546	3.71044e-05	3.48127e-05	0	1.51257e-05	0	0.000848781	0.000321923	0	0	3.93887e-05	0.000152872	0	0.000228564	1.40609e-05	2.43617e-05	1.41143e-05	1.8089e-05	0	3.12874e-05	0	0	5.79381e-06	2.9059e-05	2.94942e-05	0.00122776	1.34369e-05	0	0.258865	0	1.86853e-05	0.000340545	0	6.47585e-05	0	0.000253659	0	7.11985e-06	3.91044e-05	0	5.57596e-06	0	3.64188e-05	0.000285465	1.5385e-05	0	0	0
Lyne_18-Q3-R50-59_MAXAC.310.fa	0.00172285	0.0468099	0.047599	0.00678074	0.0132394	0.0400544	0.026604	0.0273407	0.0360399	0.0009424	0.00114187	0.002456	0.0076866	0.00575257	0.0183951	0.00214482	0.010192	0.0474302	0.00996359	0.00928009	0.0431101	0.00194054	0.00312399	0.00208371	0.00246338	0.00147356	0.00122691	0.00169438	0.0637176	0.0226201	0.00543208	0.00286277	0.0188306	0.00177315	0.0117459	0.0153922	0.00052517	0.000485238	0.000991084	0.000353322	0.00039791	0.000640607	0.0255511	0.0234796	0.0637873	0.00185281	0.00301105	0.00468862	0.00629011
Hirt_18-Q3-R61-65_MAXAC.142.fa	0.0258072	0.0441764	0.0314005	0.0265032	0.0251248	0.0114456	0.0336666	0.0580641	0.0450461	0.00858294	0.00686662	0.000820911	0.0130927	0.0119356	0.00842534	0.00100875	0.000834105	0.0124809	0.0330705	0.0503942	0.0373885	0.00834803	0.0065522	0.00478548	0.00225725	0.00218991	0.00121537	0.0134325	0.0874752	0.0767088	0.0295494	0.0317073	0.0326168	0.0419296	0.0493506	0.1226	0.000386098	0.000360176	0.000305154	0.00386142	0.00647014	0.00146904	0.0207427	0.00927764	0.00440588	0.00201351	0.00211593	0.0021414	0.00780466
Lyne_18-Q3-R50-59_MAXAC.215.fa	0.00910681	0.0187511	0.0399006	0.0101408	0.0131235	0.0452932	0.0313507	0.0576957	0.183934	0.00052843	0.000626124	0.00133317	0.00399109	0.0210867	0.0340713	0.00919315	0.00755544	0.00542257	0.0508431	0.0560127	0.214091	0.00119221	0.000653418	0.000812545	0.00177363	0.00283796	0.00121434	0.00154112	0.00422266	0.0713921	0.00070859	0.00161919	0.00256465	0.000847035	0.00107241	0.00262805	0.000358316	0.000572634	0.00197921	0.000919383	0.000443926	0.000957181	0.0778114	0.0255406	0.16035	0.00456722	0.00556801	0.0488487	0.000618633
Kalu_18-Q3-R12-55_MAXAC.032.fa	0.00137998	0.000970793	0.000830698	0.00150572	0.00266467	0.00373291	0.000708611	0.0012282	0.00110983	0.00080958	0.00144411	0.00106511	0.000921364	0.00102709	0.000744505	0.0011527	0.000942386	0.00336411	0.000830704	0.000736606	0.00255098	0.000527525	0.000711868	0.00302617	0.000563121	0.000595887	0.00118481	0.000813857	0.0010423	0.00115024	0.00149769	0.00241779	0.00154332	0.000958914	0.00113376	0.00157861	0.00122503	0.000194748	0.001439	0.0525534	0.107874	0.46535	0.00167697	0.00117035	0.00170703	0.000812152	0.00179526	0.00186843	0.00218621
AalW_18-Q3-R10-53_BATAC.340.fa	0.00818847	0.0105044	0.0239596	0.0675867	0.0323731	0.0763763	0.0283007	0.02887	0.0595538	0.0405166	0.812191	0.275155	0.0210207	0.0141731	0.17583	0.0328957	0.0507592	0.032031	0.0632123	0.0479972	0.0376138	0.00452134	0.00329256	0.00381884	0.00310639	0.00092311	0.00117276	0.649043	0.050449	0.025783	0.0108162	0.0300578	0.0164015	0.0101475	0.0738818	0.0970131	0.00222855	0.00178039	0.00186062	0.00306852	0.00348456	0.00189661	0.118841	0.0738124	0.059153	0.0241372	0.0693773	0.104662	0.0066284
Vibo_18-Q3-R45-57_BAT3C.148.fa	0.00120966	0.00841067	0.0149565	0.0277143	0.00519561	0.0361363	0.000799079	0.000822123	0.00157348	0.0162202	0.00885831	0.00563027	0.00259101	0.00331952	0.00148076	0.0130807	0.0213801	0.0496921	0.00205448	0.000668271	0.0011719	0.0233474	0.0187252	0.00968071	0.00140376	0.000768137	0.00114899	0.000222261	0.000521853	0.000941261	0.0103996	0.0063158	0.00511601	0.000983455	0.00134755	0.00204364	0.0161031	0.00889904	0.0176979	0.00100758	0.000417231	0.000728007	0.000787609	0.000728852	0.00143058	0.0306788	0.0240526	0.0213853	0.00151596
Fred_18-Q3-R57-64_BATAC.422.fa	0.000820304	0.00107086	0.000921163	0.000900142	0.0011458	0.00105159	0.00215723	0.00643364	0.00583457	0.000475645	0.00100309	0.000816225	0.0158807	0.00175401	0.00136735	0.000522336	0.000774231	0.00075768	0.000718593	0.0007058	0.00100424	0.000457761	0.00039376	0.000617783	0.000408727	0.000750657	0.00113753	0.05886	0.132003	0.0939541	0.000778263	0.00109873	0.0014207	0.000210914	0.000481825	0.000284417	0.000395396	0.00036703	0.000435258	0.00212272	0.00278753	0.0026801	0.0243366	0.00479544	0.0347209	0.0006847	0.000822549	0.000509861	0.000680585
OdNW_18-Q3-R42-56_BATAC.352.fa	0.00199563	0.0013837	0.00107221	0.00129481	0.00106986	0.00250557	0.000412073	0.000673896	0.000651603	0.00107023	0.0018708	0.0011325	0.0026082	0.00116017	0.00530952	0.00458358	0.00249192	0.00213664	0.0018624	0.0018826	0.00176746	0.00171764	0.00110785	0.00069284	0.000970766	0.00140704	0.00113189	0.00135807	0.00240148	0.00304331	0.00801194	0.00195436	0.0388366	0.00350662	0.00403241	0.00757334	0.00029032	0.000419759	0.00262743	0.000129796	0.00113511	0.000504216	0.000299404	0.0015634	0.00128613	0.00626763	0.00121545	0.00118021	0.0136305
Fred_18-Q3-R57-64_MAXAC.456.fa	9.00189e-06	0.000466586	1.79255e-05	0.000408005	0.000160234	0.00024462	9.68205e-06	0.000733772	0.000320613	0.000242429	0.000116251	2.59312e-05	0.000183123	0.000407554	0.000184669	6.20685e-06	6.52065e-05	0.000307163	1.26729e-05	8.59087e-06	0.000259409	0.000100307	0.0002593	0.000334569	8.87978e-05	5.52267e-05	0.00112057	0.000206639	0.000572665	0.247448	0.000188433	0.000509157	0.000279843	2.79821e-06	0.00011198	2.79266e-05	0.000173943	0	0.000137573	0.0651242	0.104003	0.0726658	0.00118881	0.00113297	0.000320615	7.01585e-06	2.13159e-06	0	7.48121e-05
Fred_18-Q3-R57-64_BATAC.298.fa	0.000626215	0.000695315	0.000482321	0.000463689	0.000455088	0.000796255	0.000511705	0.000727548	0.00115239	0.000148656	0.000145603	0.000314606	0.000495111	0.000397574	0.000423187	0.000465238	0.000469102	0.000561725	0.00141704	0.0015324	0.000719533	0.000307055	0.000243013	0.000351753	0.000271471	0.000499202	0.00110352	0.00823382	0.0350843	0.0949322	0.000519608	0.00037415	0.000716686	0.000293403	0.000391428	0.00035564	0.000133428	0.000108787	8.96122e-05	0.000160867	0.000148246	0.000416712	0.000727104	0.00132147	0.00298275	0.000502823	0.000794678	0.00124283	0.000741437
Damh_18-Q3-R51-60_BATAC.316.fa	0.00374907	0.0270564	0.0602565	0.0356165	0.0291606	0.0264125	0.0571183	0.0347636	0.0218843	0.0698273	0.0732374	0.0383607	0.0608416	0.0544568	0.110806	0.00795898	0.0157439	0.0123293	0.0521346	0.0423692	0.0299166	0.00586259	0.00443099	0.00368005	0.00205232	0.00139242	0.00107944	0.0798235	0.0828162	0.0431207	0.00393741	0.0028641	0.00214672	0.0017695	0.00167038	0.00137218	0.00162359	0.000880412	0.000563362	0.000850972	0.000874216	0.00130844	0.00793124	0.0197346	0.0206514	0.0234872	0.00848124	0.0135593	0.0135473
Ega_18-Q3-R5-49_BATAC.76.fa	0.0108916	0.0197247	0.0575132	0.00720355	0.00599554	0.0235383	0.00956828	0.0158705	0.0584923	0.00927766	0.00458227	0.0204914	0.00134257	0.00197184	0.00866128	0.0685503	0.0560161	0.164889	0.126018	0.0288539	0.0622663	0.00136225	0.00076519	0.000267483	0.000988017	0.000411246	0.00104859	9.10906e-05	0.000826283	0.00312969	0.00067346	0.00060783	0.00126015	0.00045541	0.00111128	0.00115429	0.000478641	0.000472448	0.00165941	0.000495003	0.000471295	0.00124609	0.0197119	0.0402524	0.0722485	0.0243062	0.0175199	0.0235285	0.00766754
Skiv_18-Q3-R9-52_MAXAC.311.fa	0.00223942	0.00426663	0.00265245	0.0013185	0.00172048	0.000930737	0.000227912	0.000219964	0.000372004	0.000789777	0.000210398	0.000130006	0.000252443	0.000250277	0.000501536	0.0030918	0.00293436	0.00175346	0.000723859	0.00033115	0.000326205	0.000527055	0.000818983	0.000406343	0.00186005	0.00243772	0.00102222	2.20832e-05	0.000179621	0.00020093	0.0104879	0.0121733	0.00264519	0.000320193	0.000100561	0.000202806	0.0772415	0.024307	0.00371612	0.000284474	9.33254e-05	0.000232772	0.000356615	0.000104653	0.00019208	0.00596294	0.00899159	0.00355529	0.000225175
Bjer_18-Q3-R1-45_MAXAC.250.fa	0.000430378	0.000460828	0.00146099	0.00859615	0.00905313	0.0138691	0.0038262	0.00657315	0.00778949	0.0668317	0.128937	0.278686	0.0324186	0.0265181	0.0288239	0.0143992	0.0192893	0.00815307	0.00823915	0.0133608	0.0102843	0.00167742	0.00127518	0.00184668	0.000412463	0.00015663	0.00102202	0.000476651	0.000823732	0.00258724	0.000920552	0.000459663	0.00205144	0.00082558	0.00173386	0.00119935	0.000601309	0.000885118	0.000466598	0.00111692	0.00240535	0.00433381	0.00791093	0.0235601	0.0193084	0.000800359	0.00099517	0.00112733	0.000283076
Fred_18-Q3-R57-64_MAXAC.425_cln.fa	0.000239895	0.000377958	7.2455e-05	1.44358e-05	0.000158513	2.79062e-05	1.65079e-05	0.00031297	0.000276308	0.000100844	8.11454e-05	3.52293e-05	0.000421343	0.000131542	0.000177666	2.83615e-05	4.91349e-05	6.41794e-05	1.20016e-05	2.98986e-05	0.000237642	1.35621e-05	1.49806e-05	9.50567e-05	6.77038e-05	0.000148246	0.00101466	1.18501e-05	0	0.18846	0.00017954	0.000857783	0.000519623	6.18137e-05	2.7517e-05	5.80881e-05	7.84635e-05	2.43567e-05	5.22107e-05	6.7903e-05	0	8.2642e-05	0.000723438	0.000199533	0.000435958	0.000367608	1.83191e-05	0.000184742	0.000111912
Kalu_18-Q3-R12-55_BAT3C.68.fa	0.00028375	0.000407742	0.000861085	0.00324575	0.00279924	0.00298757	0.000969381	0.00444855	0.00126508	0.0031342	0.00151387	0.000473769	0.000289722	0.00500274	0.000311976	0.000149623	0.000174163	0.00355279	0.000272832	0.000412552	0.00272091	0.000429953	0.00344166	0.00402518	0.000509404	0.0004048	0.00100686	0.00118806	0.00100477	0.00156344	0.00239264	0.00811573	0.000530421	0.000384682	0.00044533	0.00109147	0.00217563	0.00075283	0.00237983	0.0595391	1.41412	0.833354	0.00195639	0.00254913	0.000678465	0.000505005	0.000483734	0.000427741	0.00021526
Fred_18-Q3-R57-64_BAT3C.308.fa	0.00627235	0.00488034	0.00646602	0.00334397	0.00306832	0.00307804	0.0242265	0.0250977	0.0100796	0.00364832	0.00345985	0.00335864	0.00477565	0.00460131	0.0102644	0.00166543	0.00106573	0.00351674	0.00160755	0.00164085	0.00186041	0.00217082	0.00266277	0.00697485	0.00118106	0.000929175	0.00100573	0.0419523	0.113793	0.0955483	0.000759973	0.000785876	0.00121933	0.00127486	0.000948537	0.000830301	0.000440012	0.000322344	7.75199e-05	0.000654889	0.000152995	0.00023899	0.00125011	0.00191893	0.00094051	0.000400127	0.000462142	0.000153993	0.000387232
Bjer_18-Q3-R1-45_MAXAC.214.fa	0.00234105	0.000975078	0.0115061	0.0643543	0.0390511	0.259447	0.0164968	0.0210907	0.0494338	0.0450173	0.0618867	0.172159	0.106435	0.0404532	0.149308	0.101283	0.0618395	0.272956	0.0447113	0.0608656	0.214025	0.00632997	0.00231097	0.00196047	0.0015268	0.00102943	0.00100084	0.00029258	0.00198165	0.00106508	0.00166936	0.00222794	0.0327941	0.00148397	0.00222085	0.00451867	0.000950288	0.00193565	0.00396687	0.00137256	0.000677532	0.00305772	0.0663129	0.0827597	0.174103	0.0856981	0.0882325	0.271231	0.000678958
Aved_18-Q3-R54-62_MAXAC.228_sub.fa	0.0154258	0.0333316	0.0354617	0.0481317	0.0502676	0.0524687	0.0378418	0.0426182	0.0724116	0.0462019	0.0423734	0.013244	0.0293281	0.00671776	0.0697533	0.0204363	0.00635584	0.0137131	0.0443286	0.0406424	0.0696074	0.0271852	0.0151827	0.0253404	0.00993767	0.00325394	0.000991183	0.040323	0.00431152	0.0254123	0.0316372	0.0324585	0.0290212	0.0164108	0.0106451	0.0200683	0.00108634	0.000792539	0.00113481	0.00111104	0.000752953	0.00125599	0.0225339	0.0263591	0.0374889	0.00787582	0.0154583	0.00357106	0.00544721
Fred_18-Q3-R57-64_BATAC.308.fa	5.34135e-05	0.000314279	8.35772e-05	4.97975e-05	6.18049e-05	5.42335e-05	3.73656e-05	0.000294819	0.000277189	3.55817e-05	2.36122e-05	2.69027e-05	0.000170254	3.25781e-05	0.000164765	9.80286e-06	2.88522e-05	5.13302e-05	1.94111e-05	1.59295e-05	6.48268e-05	1.75504e-05	3.75533e-05	4.39807e-05	4.79425e-05	7.1316e-05	0.000989937	0.000257837	0.00776466	0.202742	8.29142e-05	0.00107738	0.000305073	6.83293e-05	6.42265e-05	0.000157242	2.89415e-05	1.11518e-05	1.67204e-05	0.00599544	0.00207531	0.000148774	8.24028e-05	5.38362e-05	0.000260391	2.55025e-05	3.46205e-05	3.22588e-05	4.57379e-05
Fred_18-Q3-R57-64_MAXAC.112.fa	0.0337211	0.0304761	0.00927336	0.0171449	0.00696039	0.0161752	0.00169504	0.00155408	0.00145262	0.0128583	0.0079151	0.0140348	0.0216439	0.0238671	0.0410215	0.00720495	0.00491189	0.0123901	0.0373718	0.0310093	0.0581848	0.00045685	0.000280913	0.000345194	0.00063403	0.000601405	0.000989498	0.0363481	0.116277	0.127942	0.0334517	0.0561427	0.086972	0.0126186	0.00387203	0.00646056	0.000426065	0.000470738	0.000491503	0.000661659	0.00111219	0.000730138	0.03543	0.0483568	0.0416559	0.00174464	0.00248295	0.00882722	0.00398927
Rand_18-Q3-R56-63_BATAC.320.fa	0.000951268	0.00355831	0.00609277	0.001554	0.00198366	0.0039476	0.00159118	0.00216052	0.0056601	0.000163169	0.000473325	0.000759674	0.00117399	0.00392888	0.00592106	0.00119759	0.00578798	0.0054254	0.000434741	0.00043645	0.0011601	0.000601496	0.000455764	0.00178269	0.000332444	0.000585286	0.000988509	0.000692594	6.43144e-05	0.00087616	0.000170713	0.000361988	0.001047	7.30072e-05	0.000316645	0.000761534	0.000590838	0.00320093	0.00046673	6.93485e-05	6.22965e-05	0.000575035	0.00304618	0.00490733	0.00902205	0.000626759	0.000479956	0.00133725	0.000505023
OdNW_18-Q3-R42-56_BATAC.385.fa	0.00568201	0.0140382	0.000980725	0.0265039	0.0299841	0.0451718	0.0129981	0.0238761	0.00620197	0.00688546	0.0280858	0.0153506	0.00680843	0.0234084	0.000862808	0.0186106	0.0215977	0.0120292	0.0163556	0.022702	0.00825935	0.000866192	0.00220216	0.000998254	0.00169907	0.000939417	0.00096039	0.00782469	0.0217469	0.00730358	0.0371503	0.0172647	0.00703045	0.00533132	0.0131336	0.00343415	0.0105855	0.0100189	0.00961673	0.000555526	0.000496731	0.000773474	0.00732154	0.0189792	0.000967977	0.00349497	0.00417266	0.00147476	0.0526298
Fred_18-Q3-R57-64_BATAC.296.fa	0.000224783	0.000601671	0.00112212	0.00290361	0.00977664	0.0102017	0.0204619	0.0201629	0.0331085	0.000317612	0.000514792	0.000699481	0.00630935	0.00870272	0.0149056	0.000719647	0.00106607	0.00149612	0.000393161	0.000300021	0.00082868	0.000439569	0.000491352	0.000455439	0.00054244	0.000726757	0.000958635	0.0469912	0.000190521	0.0510414	0.00179741	0.00284533	0.00614192	0.00208292	0.00302354	0.00898234	0.000174581	0.00133273	0.000293374	0.000169286	0.000111883	0.000123904	0.00842359	0.00875344	0.0185504	0.000515216	0.000202795	0.000397021	0.000282957
Kalu_18-Q3-R12-55_BAT3C.130.fa	0.0003068	0.000750562	0.00446549	0.00834368	0.00917475	0.02467	0.00192347	0.00399151	0.00693044	0.00726032	0.00725509	0.00377553	0.00415176	0.00525048	0.0106713	0.000776635	0.000674047	0.00206924	0.00485765	0.00292348	0.0175589	0.0071396	0.00472137	0.00976967	0.00048104	0.000654273	0.000953932	0.00163924	0.000854646	0.00213479	0.00121328	0.00218171	0.00190721	0.0118611	0.00473348	0.00784537	0.000999609	9.70035e-05	0.00116097	0.247587	0.206658	0.404954	0.00488042	0.0031789	0.00521446	0.000265334	0.000210249	0.000314826	0.0004041
Bjer_18-Q3-R1-45_MAXAC.099.fa	0.0438423	0.119881	0.0362332	0.0224738	0.0376075	0.0648242	0.00601847	0.00918936	0.00697213	0.0329002	0.0213315	0.0821256	0.000805712	0.00814123	0.0102141	0.0638797	0.103341	0.0777772	0.0185573	0.011334	0.0141113	0.0832848	0.082329	0.0794055	0.00849575	0.00645703	0.000944663	0.000847983	0.00126597	0.000906891	0.0123672	0.0142772	0.0254993	0.0667761	0.0849602	0.129052	0.00135527	0.00152543	0.00094883	0.00081355	0.000854947	0.00124532	0.00144384	0.00130305	0.00202537	0.00194301	0.0049231	0.0141628	0.0276241
Aved_18-Q3-R54-62_BATAC.823_sub.fa	0.0130533	0.0471171	0.0543507	0.0700107	0.0284746	0.0423571	0.0278762	0.0363513	0.0724102	0.0183855	0.0349906	0.00781516	0.0263401	0.0639224	0.0815103	0.0213194	0.00988045	0.0124234	0.0441956	0.0351309	0.103034	0.0116881	0.0136525	0.0413643	0.00334826	0.00134396	0.000918358	0.00305391	0.00226334	0.0126624	0.024964	0.0274595	0.0508551	0.0323715	0.0301702	0.0614071	0.000861635	0.000714566	0.00105528	0.00121854	0.000742658	0.00145877	0.0234037	0.0231698	0.043984	0.00248754	0.00190237	0.00116912	0.0143025
Aved_18-Q3-R54-62_MAXAC.289.fa	0.00897155	0.00658337	0.0567058	0.0437777	0.0929857	0.0858101	0.0846478	0.0569462	0.12327	0.00946103	0.00273459	0.00750514	0.158573	0.040555	0.194619	0.0345482	0.00642858	0.00858367	0.0186449	0.0141717	0.00695702	0.00051309	0.000960647	0.00074364	0.000765079	0.000407938	0.000917855	0.000158563	0.000798644	0.00198955	0.000959394	0.000693977	0.00167691	0.000789251	0.000828725	0.000822079	0.000603191	0.000564393	0.000658605	0.00126915	0.00163591	0.000894751	0.0261068	0.025875	0.033174	0.00563821	0.00137077	0.00165196	0.000675889
Lyne_18-Q3-R50-59_MAXAC.253.fa	0.00597293	0.00068795	0.0284636	0.0245506	0.0134041	0.0152758	0.0352693	0.0154081	0.0713155	0.0166373	0.0206893	0.0784202	0.021969	0.0266593	0.137905	0.00742522	0.0020263	0.0038906	0.0378563	0.0185432	0.194521	0.00142808	0.00221617	0.0034402	0.000517982	0.000642948	0.000889423	0.000407976	0.00126205	0.00565542	0.00151801	0.00248269	0.00362593	0.000512203	0.00108523	0.000967639	0.000495431	0.000492402	0.00140457	0.000883466	0.000135933	0.000830745	0.0867654	0.0157006	0.117016	0.000982491	0.00134956	0.00121326	0.00158159
Fred_18-Q3-R57-64_BAT3C.606.fa	0.000236457	0.000470748	0.000253783	0.000167506	0.00018661	0.000393674	0.00025625	0.000556661	0.000506067	0.000119576	9.22822e-05	0.000185868	0.000328961	0.000246664	0.00031676	0.000173278	0.000195061	0.000488573	0.000214866	0.000155184	0.000384493	0.0001582	0.000139899	0.000173784	0.00024845	0.000155012	0.000886598	0.00184389	0.0054716	0.161931	0.000139576	0.00011337	0.000406672	9.76958e-05	0.000197871	0.000147956	6.71284e-05	7.04087e-05	8.05533e-05	5.31404e-05	8.57653e-05	8.73061e-05	0.000242551	0.000412425	0.00061068	0.000180032	0.000233677	0.00030076	0.000222206
OdNE_18-Q3-R46-58_BATAC.286.fa	0.00854718	0.00409273	0.00384399	0.00247787	0.00297961	0.00640241	0.00840246	0.00415017	0.023195	0.0104436	0.0119673	0.0127979	0.0025594	0.0070309	0.0469205	0.0364156	0.0347995	0.0374705	0.0255321	0.0198105	0.0632947	0.00111326	0.00176826	0.000884835	0.00120355	0.0016072	0.00088568	0.00178203	0.00320465	0.00283614	0.0423421	0.0240664	0.0364337	0.00999997	0.0153508	0.0497452	0.000972578	0.000943347	0.000653887	0.000794337	0.000978866	0.00147193	0.00770611	0.00583001	0.0242981	0.0293269	0.0310071	0.0924565	0.0886251
Fred_18-Q3-R57-64_BATAC.568.fa	0.0015504	0.000965987	0.00321813	0.00143428	0.000811703	0.00615077	0.00416815	0.00607874	0.0115159	0.0011397	0.0008493	0.0021958	0.00564806	0.00759969	0.00411119	0.000897188	0.000908136	0.00208094	0.00100559	0.000888892	0.00227307	0.000415811	0.00046521	0.00075329	0.00074502	0.000577735	0.000884321	0.0191976	0.00751562	0.110895	0.00197521	0.00164265	0.00239578	0.000346652	0.000902978	0.00451723	0.000769975	0.000306937	0.00106672	0.0135843	0.0356464	0.0419107	0.0187922	0.00756258	0.016016	0.00112971	0.0015846	0.00280232	0.00175378
Fred_18-Q3-R57-64_BAT3C.401.fa	0.000565516	0.000798703	0.00438268	0.116204	0.0309801	0.199853	0.0363373	0.0748884	0.101599	0.0523917	0.0457549	0.00449627	0.0245315	0.100808	0.0705205	0.00129212	0.000647087	0.00759401	0.0413343	0.0299265	0.0312977	0.000920502	0.000605099	0.00142425	0.000732176	0.000289366	0.000875847	0.00315049	0.00071769	0.162116	0.00275085	0.0013689	0.00267414	0.000897125	0.000608545	0.000321624	0.000789036	0.00066053	0.00107193	0.00295685	0.00315268	0.00575994	0.0340189	0.0486882	0.0967427	0.000797564	0.000406727	0.000369197	0.000554433
Bjer_18-Q3-R1-45_BAT3C.178.fa	0.000134919	0.0012755	0.000526325	0.0134875	0.00251523	0.00404123	5.43232e-06	5.15029e-05	2.23062e-05	0.0146799	0.00464188	0.135326	3.47768e-05	0	3.69737e-05	0.000434821	1.61863e-05	9.02656e-05	3.72725e-05	3.3973e-05	4.43907e-05	6.72584e-05	0.000111443	0.000603988	0.000321622	0.000390305	0.000844491	0.000586103	0.00129052	0.00360736	4.76541e-05	6.24689e-06	0.000697344	0.000166736	0.000567819	1.26536e-05	0.000143857	0.000354096	4.9477e-05	8.69808e-05	1.23295e-05	2.19653e-05	4.23665e-05	0.000146678	0.000206054	5.75945e-05	0.000173102	9.95387e-05	1.7793e-05
Hirt_18-Q3-R61-65_BAT3C.386.fa	0.00118066	0.00314564	0.00117685	0.0536259	0.0491231	0.0324796	0.00833375	0.0035649	0.00118221	0.0196635	0.0234786	0.0051898	0.0150497	0.00866097	0.000510003	0.0398935	0.0497709	0.00713395	0.0393078	0.0585445	0.00558114	0.0198801	0.0248627	0.00268513	0.00169091	0.00302356	0.000837663	0.00142415	0.00247801	0.000321383	0.00371822	0.00121243	0.000404609	0.875193	1.23897	0.38451	0.0393039	0.0223969	0.0207065	0.0021906	0.000651988	0.000284076	0.0217246	0.0485495	0.00397206	0.0045225	0.00303118	0.00132486	0.000705539
Fred_18-Q3-R57-64_MAXAC.423.fa	0.000141492	0.000461323	0.000106892	0.00723046	0.0170481	0.00605933	0.000377934	0.000607032	0.000266426	0.00110489	0.00157741	0.000168432	0.000770039	0.000363533	0.000452858	7.72419e-05	6.05554e-05	5.58943e-05	0.000731799	0.000249906	0.000641028	4.6279e-05	0.000112327	4.98072e-05	0.00015243	0.000101756	0.000833177	0.0386992	0.0357546	0.193826	0.000201845	9.2458e-05	0.000325283	0.00112908	0.000438742	0.000310511	7.48608e-05	6.93666e-05	6.26284e-05	0.000165327	4.43899e-05	0.000105138	0.00233714	0.00462875	0.00930051	0.000169909	0.000137759	2.43314e-05	0.000459922
Ribe_18-Q3-R11-54_BATAC.412.fa	0.022479	0.0375126	0.00634121	0.0172532	0.0226966	0.00652462	0.00386516	0.00294644	0.00110539	0.00350763	0.00397768	0.000465142	0.00613069	0.00303812	0.000445218	0.0150565	0.0140493	0.00504266	0.00880749	0.00525876	0.000949594	0.00184798	0.0045924	0.000667034	0.00273373	0.00352886	0.00082368	0.000390354	0.00821056	0.00130186	0.0195689	0.0203685	0.00764593	0.0916923	0.0249463	0.0151431	0.0856599	0.0586327	0.00486807	0.00235001	0.000813728	0.000516256	0.00149509	0.00136269	0.000305324	0.00334061	0.00473446	0.0010255	0.00120192
Fred_18-Q3-R57-64_BAT3C.305.fa	0.000323039	0.000420167	0.000235323	0.000261572	0.000300813	0.00035364	0.000251306	0.000394065	0.000430998	0.000268925	0.000672859	0.000361775	0.00028918	0.000219111	0.000430913	0.000229575	0.000242278	0.000279108	0.000223079	0.000126654	0.000230573	0.000344281	0.000194685	0.000343423	0.000130198	0.000200007	0.000822803	6.18811e-05	0.000312767	0.0667582	0.000242493	0.000174129	0.000367639	0.000125002	0.000216041	0.000259546	0.00120006	0.000433303	0.000340589	4.33612e-05	4.32437e-05	5.79246e-05	0.000169932	0.000386098	0.000474787	0.000314055	0.00036319	0.000378996	0.000474275
Ejby_18-Q3-R6-50_BATAC.353.fa	0.00103444	0.00186109	0.00044046	0.00196388	0.000329686	0.000893191	0.00455494	0.00217531	0.0125605	0.0512015	0.0284898	0.00256705	0.00198572	0.0190543	0.0127838	0.00160706	0.000369722	0.00130504	0.0477333	0.0261237	0.177686	0.000543229	0.000387352	0.000446942	0.000618118	0.000614054	0.000822189	0.00367614	0.00341628	0.0182334	0.000529896	0.00102947	0.00257773	0.014013	0.0173523	0.0349855	0.0003562	0.00012017	0.000549735	0.000184487	0.000356385	0.000605496	0.00385697	0.0206922	0.0205233	0.000426757	0.00048898	0.00153048	0.00337568
Skiv_18-Q3-R9-52_BAT3C.50.fa	0.00168553	0.00350095	0.00258166	0.000732698	0.0014617	0.00144704	0.000528317	0.000665914	0.000673023	0.00054886	0.000225559	0.000553556	0.000663636	0.000801396	0.00181777	0.00097571	0.00139116	0.00195009	0.0012412	0.00107111	0.00134853	0.000455837	0.00149359	0.000221402	0.0020148	0.00216078	0.000786743	0.000202246	0.000237011	0.000457782	0.00179	0.00442713	0.00125591	0.000447116	0.000347139	0.000569926	0.0054451	0.0551322	0.0351764	0.00025186	9.90007e-05	0.000490957	0.000431845	0.000319936	0.000747465	0.00149372	0.00474752	0.00126226	0.00145362
Hirt_18-Q3-R61-65_BAT3C.279.fa	0.00602537	0.0100249	0.00188994	0.00293747	0.00277273	0.000642375	0.00400599	0.00151315	0.000481915	0.00682949	0.00777056	0.00133419	0.00263892	0.00341236	0.000383063	0.010665	0.0150998	0.00169834	0.284596	0.292388	0.0200471	0.00403799	0.00236042	0.000886756	0.00191889	0.00211027	0.000782178	0.00511196	0.0235153	0.000703319	0.00792873	0.00638321	0.00121914	0.668314	0.896016	0.150985	0.00601589	0.00956154	0.0012312	0.00263486	0.00182702	0.000317202	0.00102625	0.00267928	0.000470644	0.0135448	0.00834983	0.000902009	0.00362596
Lyne_18-Q3-R50-59_MAXAC.326.fa	0.00114614	0.00289233	0.0251521	0.0219856	0.0140078	0.0169479	0.0203062	0.0169563	0.0377446	0.0185711	0.0106947	0.0329613	0.0458262	0.042617	0.0487191	0.0194927	0.0122122	0.0133252	0.0277258	0.0228157	0.0325852	0.00360285	0.00290226	0.00169331	0.000897359	0.00052291	0.000775901	0.000604751	0.0025831	0.00194808	0.000765351	0.000726244	0.00133409	0.000630856	0.00105159	0.00152744	0.000616513	0.000427481	0.000810616	0.000586103	0.00044045	0.000418371	0.0270965	0.0560766	0.0946193	0.00519493	0.00242798	0.00278566	0.00121164
Hade_18-Q3-R52-61_MAXAC.236_sub.fa	0.0188918	0.00929608	0.0133338	0.00218848	0.00199228	0.00427393	0.00500193	0.00579102	0.00823143	0.00371104	0.00307878	0.00217718	0.00281112	0.00546638	0.00198374	0.00414813	0.00183346	0.00505767	0.00701763	0.0180174	0.0280789	0.000210983	0.000399657	0.000114941	0.000343712	0.000392972	0.000768662	0.00463385	0.0288421	0.0627109	0.0782904	0.0238919	0.076945	0.0439509	0.0234686	0.0891808	0.000119214	0.000294815	0.000270042	0.0238225	0.0350023	0.00445291	0.00741173	0.00922816	0.0108754	0.000565954	0.000347022	0.000452551	0.0701108
Fred_18-Q3-R57-64_BAT3C.431.fa	0	0.000113656	4.84966e-05	0.00012666	6.56412e-05	0.000132546	0.000139001	0.000245938	0.00048805	6.72806e-05	5.05138e-05	3.85897e-05	9.42922e-05	0	0.000180488	1.22537e-05	1.83609e-05	2.17997e-06	3.56691e-05	0.00015574	6.82371e-05	0.00433273	0.00168831	0.00831125	2.47024e-05	0.00131839	0.000765689	0	3.75956e-05	0.147941	1.44236e-05	3.93612e-05	0.000195746	2.22444e-05	2.54531e-05	9.70734e-06	0	0	1.83709e-06	0	0	4.0828e-05	2.31651e-05	0	0.000163432	2.61319e-05	1.49251e-05	0	0
Lyne_18-Q3-R50-59_BATAC.62.fa	0.000833146	0.00334551	0.0108957	0.000555841	0.000932283	0.000851932	0.0315822	0.0449936	0.0683703	0.0266561	0.0294269	0.0803656	0.000838847	0.00125167	0.00111452	0.00112984	0.000912765	0.0012193	0.0156801	0.0104499	0.000983991	0.0015528	0.000890487	0.0011762	0.00078865	0.000722428	0.000765559	0.000734815	0.00171482	0.00176203	0.00126609	0.00076827	0.00116578	0.000705931	0.00103651	0.000425879	0.0664196	0.0448169	0.0323469	0.000347797	0.000229999	0.000349718	0.00246615	0.0568704	0.159239	0.000644781	0.000470729	0.000508796	0.000430676
Fred_18-Q3-R57-64_MAXAC.309.fa	0.00156654	0.0160265	0.0101314	0.0028473	0.00199611	0.00279123	0.00594218	0.0264412	0.0219972	0.00379448	0.000522662	0.000148245	0.00551975	0.000344428	0.000263616	0.000687461	0.00049172	0.000648502	0.000640799	0.00059134	0.00194211	0.000182688	0.000200293	0.000380002	0.000226473	0.000134652	0.000765028	0.000302839	0.0303046	0.134182	0.000490588	0.00886305	0.00403839	0.00435149	0.00182115	0.00356498	0.000385229	0.000188494	0.000104162	0.000200479	0.000765234	0.000226936	0.000765134	0.000927754	0.0008545	0.000450269	0.000204778	0.000273645	0.000426403
Fred_18-Q3-R57-64_BAT3C.339.fa	0.00500946	0.00548611	0.00953356	0.00254172	0.000948197	0.000772334	0.00449775	0.00766849	0.00277631	0.000387648	0.000338155	0.000455262	0.000261394	0.000233507	0.000589917	0.000943827	0.000931369	0.00103337	0.00146096	0.000460788	0.00129638	0.000336604	0.00112296	0.00378094	0.00154195	0.00389281	0.000751887	0.00013084	0.000471827	0.112116	0.00151466	0.00107862	0.00123997	0.00118359	0.00125973	0.00100666	0.0015815	0.0022632	0.00237632	0.00024091	0.000159519	0.000400528	0.00315977	0.000952076	0.00991426	0.00047155	0.00091031	0.000261099	0.00114532
Fred_18-Q3-R57-64_MAXAC.373.fa	0.000613798	0.0875703	0.0624826	0.000998701	0.000469589	0.000172785	0.000708376	0.00196188	0.000627635	0.000256664	0.000524827	0.000627975	0.000745274	0.00262171	0.000247785	0.000190646	0.00014167	0.000150195	0.000249102	0.000245466	0.000360377	0.000177949	0.00085641	0.011441	0.000323527	0.000113156	0.000742553	0.000641294	0.0374209	0.0869984	0.000584303	0.000288224	0.000421213	0.000200677	0.000288752	0.000324463	8.96434e-05	8.08356e-05	0.000884272	0.00781793	0.0264671	0.000477617	0.00141534	0.000728345	0.000228098	0.000530647	0.00042245	0.000170951	0.000459876
AalE_18-Q3-R2-46_BATAC.155.fa	0.0255572	0.0280274	0.103493	0.0611755	0.0629292	0.0819139	0.151214	0.12662	0.0679915	0.0675591	0.0699832	0.00519269	0.0474616	0.0277159	0.0348659	0.0330376	0.0134148	0.0285177	0.0626468	0.0472411	0.0273508	0.0497334	0.0487926	0.038203	0.00771951	0.00320532	0.000738529	0.0639814	0.0769943	0.0117123	0.0104433	0.0251771	0.0114576	0.0124004	0.006717	0.00785852	0.00204375	0.000968021	0.000737125	0.00157493	0.000854629	0.00098411	0.0143639	0.1187	0.0153723	0.0148869	0.00624578	0.0127033	0.000532797
Hirt_18-Q3-R61-65_BATAC.98_uni.fa	0.000589378	0.000728603	0.000549077	0.000660133	0.000800701	0.00084035	0.000677751	0.000674823	0.000666105	0.00132678	0.00101244	0.000654008	0.0011245	0.000474299	0.00209113	0.00514928	0.00454291	0.00398377	0.0245322	0.0487418	0.00103376	0.00128089	0.00139098	0.000876355	0.00053222	0.00104811	0.000731497	7.96464e-05	7.54493e-05	0.000376415	0.00049782	0.000421154	0.000180901	0.00300517	0.0100621	0.103155	0.000787176	0.00195056	0.00259966	0.000113103	0.00026932	0.00011398	0.00145235	0.0253918	0.00130425	0.000648682	0.00100916	0.00152675	0.000286177
OdNE_18-Q3-R46-58_BAT3C.189.fa	0.182714	0.00423324	0.00303494	0.00449793	0.0422288	0.00167382	0.00315903	0.0014483	0.00417511	0.00667632	0.12966	0.00126971	0.039071	0.0164463	0.00604295	0.0182946	0.0264485	0.00181144	0.00377799	0.00245095	0.00295802	0.00430956	0.00213755	0.0369948	0.00213452	0.0021983	0.000728393	0.000928036	0.00322615	0.00449072	0.145858	0.00658824	0.0112222	0.0613241	0.0172541	0.00119549	0.0017367	0.00209489	0.00305093	0.00138187	0.00066607	0.000971002	0.00209154	0.0203348	0.00305986	0.00498175	0.0125331	0.0882817	0.305789
Hirt_18-Q3-R61-65_MAXAC.378_cln.fa	0.000211494	0.00364947	0.000172994	0.000158659	0.000138285	0.000138333	0.000314419	0.000296362	0.00061629	0.000665507	0.00383844	0.000163887	0.000592929	0.000229167	0.000710214	0.000403277	0.000220905	0.000556711	0.00448529	0.0160462	0.000262955	0.000284913	0.000402442	8.46628e-05	0.00341549	0.000488117	0.000721137	1.56177	0.0442844	0.0865426	0.00442476	7.96309e-05	0.000259764	0.000939315	0.0333078	0.0945646	6.48222e-05	4.56886e-05	0.000272044	6.82889e-05	0.00017485	0.000121511	0.000566772	0.000443543	0.000452888	0.00416388	0.00019753	0.00048125	0.000126269
Fred_18-Q3-R57-64_MAXAC.354.fa	0.000746018	0.00205606	0.00418195	0.00593427	0.00202806	0.00621439	0.0249087	0.0194808	0.0577536	0.00708319	0.00580283	0.000833958	0.00850454	0.00346163	0.00789088	0.001401	0.00131237	0.00277635	0.0109548	0.00286331	0.00528073	0.00021257	0.00023057	0.000189434	0.00126842	0.000245801	0.00070615	0.0249217	0.0428791	0.126763	0.000509335	0.000223732	0.000656978	0.00336688	0.00504908	0.0134885	0.000143405	7.4305e-05	9.37258e-05	0.000321504	0.000449549	0.000375716	0.0113925	0.00956222	0.0083925	0.000312602	0.000183174	0.000115041	0.00028628
Mari_18-Q3-R65-66_BATAC.348.fa	0.00957516	0.00679455	0.00197738	0.0175532	0.0273851	0.0150483	0.17255	0.141196	0.0587163	0.0401702	0.0451112	0.00487359	0.361422	0.312921	0.0307509	0.0547227	0.0792502	0.0107988	0.0295148	0.0439476	0.00329474	0.00269327	0.00320583	0.000606669	0.00232357	0.00292984	0.000698908	0.00228156	0.00418705	0.00258934	0.00713713	0.00686336	0.00228642	0.00701657	0.00657067	0.00237283	0.00346541	0.00351559	0.00268706	0.00459362	0.00345498	0.000817091	0.367665	0.272835	0.0387405	0.0592848	0.155449	0.130144	0.0340443
Lyne_18-Q3-R50-59_BATAC.172.fa	0.000755795	0.00137247	0.00102293	0.0017249	0.0011396	0.00124297	0.139282	0.149963	0.100048	0.00193689	0.00442301	0.00524757	0.0569757	0.0319338	0.0261354	0.00217636	0.00152019	0.00658866	0.00152017	0.000731682	0.000997911	0.00157364	0.00197397	0.00290353	0.00127635	0.00096627	0.00069652	0.000484276	0.00115038	0.00205553	0.00134539	0.00213646	0.00181679	0.00175803	0.00100811	0.000665237	0.00153371	0.000669965	0.000829585	0.00435251	0.00162114	0.00167209	0.186119	0.0909492	0.152627	0.000938728	0.00028296	0.000306855	0.00195559
Hjor_18-Q3-R7-51_BAT3C.155.fa	0.000659821	0.00050104	0.000338261	0.000875532	0.000975602	0.000579274	0.00110365	0.000782474	0.000643462	0.001538	0.00165303	0.000685519	0.000736184	0.00100275	0.000482609	0.000740182	0.000878592	0.000574874	0.00102679	0.00105915	0.000631646	0.000813752	0.000711243	0.000200899	0.000658091	0.00106182	0.000696512	0.00151012	0.00145047	0.0013213	0.00240379	0.00326522	0.00137968	0.0103054	0.0199273	0.00467341	0.0179442	0.022225	0.116067	0.00117724	0.000958671	0.000556555	0.0015959	0.00256218	0.00126768	0.000774355	0.000697943	0.000433676	0.000910779
Fred_18-Q3-R57-64_MAXAC.407.fa	0.000149797	0.000292917	0.00013004	6.5917e-05	7.24648e-05	0.000130411	0.000135465	0.000278865	0.000359524	7.59165e-05	7.40415e-05	8.50311e-05	0.000162884	6.45746e-05	0.000191478	0.000112782	7.68468e-05	0.000125749	4.60065e-05	4.85417e-05	0.0001119	0.000106585	0.000109712	0.000263145	0.000178116	6.73168e-05	0.000686409	0.000100933	0.00011703	0.133341	7.37146e-05	0.000182997	0.000360429	9.52968e-05	9.55185e-05	0.000151832	0.000125033	5.74273e-05	1.74532e-05	1.94165e-05	7.99373e-05	4.82561e-05	8.04911e-05	5.30569e-05	0.000203829	8.35513e-05	8.4862e-05	9.93635e-05	0.000223418
OdNW_18-Q3-R42-56_BATAC.488.fa	0.0449559	0.059028	0.0575076	0.0167874	0.0178851	0.0189472	0.0200624	0.0430295	0.0395452	0.0182965	0.0278302	0.0141114	0.040805	0.0322723	0.0194757	0.0176668	0.0240405	0.0323375	0.0156039	0.0158788	0.0237419	0.00102118	0.00146287	0.00126655	0.00147498	0.000589491	0.000684456	0.00155297	0.00311758	0.0024355	0.0223821	0.0280631	0.0416486	0.00410819	0.00442784	0.0124663	0.00770452	0.00274004	0.0185393	0.000508988	0.000626032	0.000744962	0.0035968	0.00566384	0.0099457	0.00287095	0.00537694	0.00437037	0.00210484
Vibo_18-Q3-R45-57_BATAC.224.fa	0.00114717	0.000845053	0.00109238	0.000944609	0.00211978	0.000779464	0.000400367	0.000276355	0.000737099	0.00111701	0.000565144	0.00098714	0.00044202	0.000764022	0.000927896	0.00175206	0.00323881	0.00209787	0.0013792	0.00100987	0.00109633	0.00188171	0.00301464	0.00241641	0.00101276	0.00114007	0.000683752	0.000147572	0.000414181	0.00065356	0.0116213	0.0102016	0.010938	0.00126936	0.000920207	0.000972978	0.125049	0.169655	0.0208536	0.000396	0.000396335	0.000513294	0.000423242	0.00051283	0.000754309	0.00144875	0.00213103	0.00149535	0.00226166
Viby_18-Q3-R106-67_BAT3C.94.fa	0.000718102	0.0010447	0.000222391	0.000946847	0.0010269	0.000976494	0.00123999	0.000322274	0.000998133	0.00113246	0.0120825	0.0005719	0.000726979	0.000288207	0.00198862	0.000942877	0.00109361	0.000967015	0.0308036	0.00240095	0.0106194	0.08875	0.00106127	0.00524301	0.00212461	0.000329999	0.000680381	0.000562257	0.000177785	0.00151331	0.00657053	0.0237179	0.0532799	0.0013062	0.00146368	0.0019413	0.000995696	0.000320285	0.00246574	0.00139078	0.000422854	0.00215441	0.00123028	0.000251577	0.00237761	0.00115219	0.0008609	0.00168923	0.0159512
OdNW_18-Q3-R42-56_MAXAC.155.fa	0.0307643	0.0477716	0.00400687	0.0143698	0.0671704	0.130908	0.0240555	0.0278716	0.0692531	0.0638854	0.0631178	0.0660655	0.00677864	0.0162651	0.0410784	0.0859585	0.0756712	0.0756739	0.047999	0.101895	0.0669301	0.00159901	0.00126081	0.000640745	0.001475	0.00105451	0.000651752	0.0172563	0.00924454	0.00319672	0.00998988	0.0194562	0.0146346	0.00719626	0.00972025	0.0265506	0.000991367	0.0012341	0.00123568	0.000879514	0.00109322	0.00152991	0.025289	0.079605	0.063715	0.0099064	0.00696157	0.0171136	0.0044129
Fred_18-Q3-R57-64_BAT3C.352.fa	0.000293522	0.000543802	0.00033994	0.00156538	0.000287079	0.000560744	0.000462284	0.000683699	0.00213929	0.000313057	0.000553573	0.000226787	0.00138572	0.000883935	0.00218348	0.000140579	0.000106643	0.000179578	0.00031524	0.000243135	0.000454421	0.000240379	0.00022075	0.000426041	0.000407733	0.00026489	0.000649541	0.123713	0.0744197	0.0754576	0.000932461	0.000372669	0.000949412	0.000239397	0.000244753	0.000216871	2.72715e-05	2.6757e-05	3.32889e-05	0.00087981	0.000397605	0.000769286	0.00122933	0.00101206	0.00110193	0.00033068	0.000295437	0.000155174	0.000209006
Kalu_18-Q3-R12-55_BATAC.47.fa	0.00332393	0.00404993	0.00539995	0.00533209	0.00299217	0.0023589	0.00525907	0.00738367	0.00589686	0.000521541	0.000496168	0.000125828	0.0037606	0.00439105	0.00162302	0.000126676	0.000138231	0.000766376	0.000411163	0.000762207	0.000913893	0.00199361	0.00179149	0.0016351	0.000858367	0.000900304	0.000642625	0.00192469	0.0022441	0.00150721	0.000259329	0.000908808	0.000279657	0.000504378	0.00069366	0.00250797	0.00044267	5.89341e-05	0.000441586	0.0312759	0.0941638	0.182757	0.00263984	0.0109559	0.00150592	0.000139815	0.000147352	0.000217927	0.000160003
Ribe_18-Q3-R11-54_BATAC.261.fa	0.00108546	0.000991983	0.0010956	0.00112727	0.00125418	0.00205909	0.000634955	0.000807455	0.00101658	0.00065714	0.00069021	0.00101716	0.00105674	0.00105205	0.000579147	0.00110776	0.00264231	0.00180358	0.000911196	0.000579148	0.000906018	0.000548641	0.00123199	0.0008058	0.000387223	0.000458778	0.000627983	0.00074104	0.000929187	0.00122086	0.0201438	0.0140893	0.0149839	0.00197928	0.00120834	0.00165541	0.000597861	0.000203151	0.000312709	0.000469564	0.000329768	0.00025075	0.000907653	0.00104296	0.00164034	0.0009217	0.00152913	0.00124187	0.0014819
Lyne_18-Q3-R50-59_BATAC.79.fa	0.00676967	0.00536803	0.073994	0.0617591	0.0558199	0.0376803	0.302863	0.25108	0.368103	0.00114625	0.00145008	0.00143689	0.0159134	0.0344475	0.00996649	0.0015576	0.00157122	0.00223138	0.00174189	0.000616296	0.00156343	0.0022184	0.00152177	0.00246264	0.000742823	0.00106405	0.000624099	0.000447453	0.00148434	0.00277417	0.00448669	0.0031249	0.00557126	0.00192317	0.00247655	0.00152495	0.00118964	0.000559957	0.00208946	0.00440165	0.00341396	0.00432507	0.179554	0.0159524	0.315119	0.00330231	0.00267856	0.00332481	0.00368979
Kalu_18-Q3-R12-55_BAT3C.208.fa	0.000821689	0.000578606	0.000495645	0.0011084	0.00150395	0.00149239	0.00065733	0.00129212	0.00131557	0.000596534	0.000702509	0.000102873	0.000591188	0.00105459	0.000210878	0.000292702	0.00198977	0.00275538	0.000576916	0.000468759	0.00178279	0.000340854	0.000655189	0.0020649	0.000917657	0.000277307	0.000622841	0.00221798	0.000666145	0.000914233	0.00067691	0.00241488	0.00128949	0.000398737	0.000518495	0.000645355	0.000620505	5.63095e-05	0.000825138	0.142715	0.17167	0.368763	0.00107709	0.000706564	0.00040314	0.000182835	0.000294453	0.000684788	0.000122822
Hirt_18-Q3-R61-65_MAXAC.366.fa	0.000333439	0.000312083	0.000394683	0.000710617	0.000290328	0.000529489	0.000403212	0.00029748	0.000334553	0.00055842	0.00019669	0.000349006	0.000255936	0.000771373	0.000197405	0.00182419	0.00403097	0.01366	0.000208147	0.000164843	0.000316787	0.000662042	0.00138537	0.000953241	0.000600973	0.000277403	0.000614943	0.0137997	0.0241053	0.0172294	0.000691861	0.000928889	0.000657749	0.00259835	0.0117757	0.107384	0.000627578	0.000165644	0.000273884	8.62764e-05	0.000212318	0.000102511	0.00038578	0.000297837	0.000185573	0.000237483	0.000569364	0.0209209	0.000230114
EsbE_18-Q3-R3-47_BAT3C.140.fa	0.00807116	0.000477628	0.0007839	0.000765591	0.0037253	0.000336052	0.00104459	0.000704666	0.00054864	0.00273609	0.000401342	0.000692425	0.000535485	0.000516794	0.000282621	0.00194968	0.0141796	0.0124857	0.0304504	0.0826199	0.0348919	0.468349	0.509388	0.165892	0.00220293	0.00147495	0.000604963	0.0151622	0.0405429	0.00791151	0.00132898	0.000731989	0.000160293	0.000172689	0.00197277	0.000296628	0.00216417	0.00727648	0.00383198	0.00146325	0.00156093	0.00103777	0.00588796	0.011878	0.00442882	0.00650395	0.00316035	0.00441785	0.000517257
Lyne_18-Q3-R50-59_MAXAC.340.fa	0.000896587	0.00147176	0.002423	0.00131594	0.000848024	0.00125899	0.0126604	0.0406975	0.0846025	0.0130305	0.0578483	0.105237	0.0710896	0.10427	0.0566005	0.0113917	0.0233683	0.0608114	0.000998539	0.00328991	0.0183139	0.00173839	0.00111842	0.00119195	0.000452903	0.000366893	0.000599418	0.000194037	0.000477808	0.00107241	0.00135785	0.00115703	0.00159427	0.001847	0.0121006	0.202114	0.000790482	0.00062463	0.00137718	0.00101737	0.000690845	0.000547434	0.101915	0.117555	0.213566	0.00106014	0.000949492	0.00129987	0.001409
AalE_18-Q3-R2-46_BAT3C.1_cln.fa	0.00265079	0.0118086	0.17912	0.000201925	0.000436775	0.023454	0.00708952	0.00374189	0.00843931	0.00130492	0.00627236	0.00102374	0.00606282	0.00153748	0.101328	0.000574834	0.00420927	0.00459009	0.0236956	0.00759779	0.00858945	0.0145018	0.00558295	0.0222302	0.00798103	0.0354815	0.000593726	3.50685e-05	0.000647618	0.000349967	0.00105251	0.00729798	0.00334378	0.000147264	0.00034073	8.89593e-05	0.100445	0.000232803	0.00869908	8.04685e-05	8.16256e-05	0.000366126	0.0172714	0.000145654	0.00029509	0.00188346	0.0328894	0.000431939	0.000143793
AalW_18-Q3-R10-53_MAXAC.389.fa	0.00149953	0.00307487	0.00804272	0.125756	0.180518	0.291256	0.156734	0.0602299	0.04368	0.00254345	0.00150146	0.00224092	0.0785672	0.0759908	0.0549179	0.00218547	0.0014161	0.00314776	0.0168877	0.0642428	0.0350253	0.00150414	0.00252265	0.0013341	0.00175132	0.00159177	0.000593614	0.00031666	0.000996003	0.000701609	0.00186328	0.00299871	0.00267937	0.00200681	0.00116768	0.00120061	0.00152093	0.00229563	0.00127397	0.0547687	0.247244	0.0410852	0.0727752	0.204871	0.00269694	0.00194563	0.00154183	0.00106598	0.00178044
EsbE_18-Q3-R3-47_BAT3C.210.fa	0.0146731	0.000120345	0.00062943	0.000610436	0.00107919	0.000468078	0.00101186	0.00100175	0.000384048	0.000608195	0.000418214	0.000788501	0.000887056	0.000284943	0.00198464	0.000455257	0.00294921	0.0107672	0.00562287	0.0117805	0.0206028	0.0769123	0.0625573	0.0990915	0.00036615	0.000318488	0.000591481	0.000162172	0.000356727	0.000441576	0.000360293	0.0004023	0.00033398	0.000174226	0.000597973	0.00019552	0.0012496	0.000415832	0.00132972	0.00020484	0.000206052	0.000580038	0.000670991	0.00164472	0.001113	0.000938293	0.00111735	0.000995028	0.000202379
Fred_18-Q3-R57-64_MAXAC.274.fa	0.00212316	0.00179716	0.000449625	0.000569036	0.00182481	0.00125091	0.000463314	0.000537247	0.00144913	0.000196521	0.000159515	0.000106251	0.000328806	0.000565627	0.000628835	0.000198316	0.000153528	0.000209181	0.000171405	7.9483e-05	0.000158483	0.00102809	0.000359995	0.000288446	0.000279095	0.000327692	0.0005912	0.000288071	0.00103068	0.0862647	0.00121258	0.00574874	0.00149312	0.000165271	0.00454318	0.0020775	9.23568e-05	4.44054e-05	9.06049e-05	0.0001286	0.000103334	9.54204e-05	0.000966553	0.000883124	0.00246191	0.000507661	0.00057249	0.00153869	0.00149492
Hade_18-Q3-R52-61_MAXAC.360.fa	0.000851838	0.000991546	0.00172222	0.00118532	0.0018377	0.0027951	0.00235983	0.00271558	0.00243923	0.00214783	0.00264894	0.00323949	0.00133188	0.00127973	0.00161861	0.00211705	0.000878747	0.00142056	0.00121006	0.00110562	0.000902576	0.00148365	0.00121411	0.00150503	0.00173183	0.00207524	0.000589975	0.0118284	0.0087265	0.00225423	0.0379969	0.27769	0.308303	0.0027509	0.00118077	0.0012842	0.00204846	0.0024756	0.000378635	0.00102988	0.00218322	0.00213504	0.000689795	0.00177887	0.0018547	0.00159042	0.000867017	0.00137868	0.000201503
Aved_18-Q3-R54-62_MAXAC.378.fa	0.00172525	0.00165718	0.000866817	0.00939935	0.0246375	0.00605351	0.0801005	0.15669	0.101605	0.0348653	0.0663312	0.00830742	0.036814	0.0445062	0.00974953	0.0354943	0.0265672	0.00315903	0.0250044	0.0245155	0.0101592	0.00352498	0.00279837	0.000531988	0.00307472	0.00507231	0.000585752	0.0026277	0.00280691	0.0156615	0.00290878	0.00226103	0.000513483	0.0110459	0.019631	0.0024854	0.111787	0.0523017	0.01766	0.00103904	0.000814797	0.000221624	0.188819	0.253644	0.0169758	0.0456544	0.119269	0.0871525	0.00160199
Fred_18-Q3-R57-64_BATAC.318.fa	0.000118146	0.000353248	0.000128584	1.60357e-05	8.80269e-05	6.81389e-05	9.23754e-05	0.00019524	0.000147663	0.00010187	0.000221773	0.000146133	8.68895e-05	3.8952e-05	0.000129994	3.34143e-05	2.95062e-05	0.000122489	5.0765e-05	2.76514e-05	0.000135928	1.84017e-05	5.3248e-05	0.000115077	0.000227728	8.49152e-05	0.000578778	0.0578242	0.0271779	0.088726	0.000240162	0.000124421	0.000295103	0.000166167	6.18981e-05	3.52925e-05	2.76396e-05	1.62134e-05	5.05593e-05	0.00011324	2.05673e-05	9.65874e-05	4.10123e-05	1.4273e-05	0.00013773	0.000165506	0.000156506	4.98899e-05	6.47814e-05
Lyne_18-Q3-R50-59_BATAC.274.fa	0.000373184	0.000274567	0.000415072	0.0011149	0.00280503	0.0047717	0.00104653	0.000627499	0.000558484	0.014292	0.0386747	0.0896877	0.00090004	0.00124038	0.00964993	0.0198099	0.0323066	0.00383854	0.00145824	0.000506441	0.000560605	0.000469877	0.000385751	0.000704911	0.000347967	0.000261606	0.000567606	0.000175744	0.000539431	0.000382659	0.000462191	0.000558043	0.00107799	0.000408139	0.000908074	0.000192172	0.000444553	0.000873026	0.000352821	0.000121752	9.81006e-05	0.000102865	0.00327009	0.0270261	0.0512488	0.00538345	0.00175019	0.00879263	0.000268872
Hirt_18-Q3-R61-65_BAT3C.202.fa	0.00829082	0.0258921	0.0159028	0.00524608	0.00477922	0.00241468	0.00291909	0.00332281	0.0013822	0.00887666	0.00781449	0.00352776	0.0629349	0.0433351	0.012856	0.0259099	0.0203813	0.00687273	0.610453	0.532842	0.27856	0.00580828	0.00342575	0.000678657	0.00405651	0.0048291	0.000566587	0.00316937	0.00556609	0.00152094	0.00269705	0.00338069	0.00134447	0.109859	0.244661	0.269575	0.00916248	0.0119203	0.0091144	0.00168431	0.00215174	0.00107297	0.133799	0.290861	0.135946	0.00487629	0.00761952	0.00371074	0.00458759
Hirt_18-Q3-R61-65_BAT3C.362_fly.fa	0.00124841	0.00125237	0.00108994	0.000906226	0.000474497	0.000794607	0.00077354	0.000162307	0.000389031	0.00111686	0.000551866	0.000994743	0.000533726	0.000488485	0.000725043	0.000940147	0.000908715	0.00162147	0.0139186	0.0143853	0.00774378	0.000672587	0.000794406	0.000509425	0.000223368	0.000394539	0.000564506	0.00057164	0.000261207	0.000465461	0.00205373	0.00189453	0.000843253	0.0579104	0.0288271	0.156744	0.00057048	0.0010511	0.00144165	0.000350416	0.000408899	0.00048276	0.000356525	0.000651979	0.00052904	0.00124851	0.00108687	0.00139904	0.00145819
EsbE_18-Q3-R3-47_BAT3C.110.fa	0.00152961	0.000393097	0.000847801	0.00058362	0.00119079	0.000561752	0.00567013	0.00204337	0.00107785	0.000740814	0.000384581	0.000808519	0.0023699	0.000891481	0.00156778	0.000583025	0.00725607	0.0336099	0.0158965	0.0352234	0.0442644	0.0949298	0.110409	0.135051	0.000590877	0.000464226	0.000546597	0.000305819	0.000597036	0.000222023	0.00058086	0.00050615	0.000560293	0.000375993	0.000994149	0.000388049	0.00106382	0.000961505	0.0028416	0.00455705	0.00237106	0.00586093	0.00301245	0.00420252	0.00280703	0.00360134	0.00348188	0.0110369	0.000455265
Lyne_18-Q3-R50-59_BATAC.66.fa	0.00561241	0.0173306	0.0101841	0.00584645	0.0177613	0.0261785	0.00872276	0.0087173	0.0147306	0.00251738	0.00898515	0.0153472	0.0102575	0.0104566	0.0154128	0.00624975	0.0162853	0.0320538	0.00531241	0.00305539	0.00933158	0.000868371	0.000723366	0.000510467	0.00075108	0.000621077	0.00054397	0.000295056	0.000648972	0.00155381	0.00134274	0.00196411	0.00167916	0.000912553	0.000724657	0.000761337	0.00133264	0.000739404	0.000715348	0.00177431	0.000630509	0.000874508	0.0335959	0.00965559	0.0905749	0.00095778	0.000550106	0.000523914	0.00377141
Hirt_18-Q3-R61-65_BAT3C.449.fa	0.000201168	0.000311421	0.000130474	0.00408656	0.00075927	0.00046409	0.000667669	0.00187103	0.000549535	0.000419741	0.000319758	0.000183204	0.0211914	0.00806316	0.000548712	0.000346824	0.000370162	0.000640657	0.000998035	0.000421076	0.000413978	0.000275229	0.00020564	7.35953e-05	0.00011989	0.000300924	0.000540467	0.000305877	0.000387667	0.00097131	0.000565792	0.000251045	0.000223655	0.0559827	0.0385513	0.0757711	5.07666e-05	9.99797e-05	3.00811e-05	0.000458594	0.00143468	0.000120055	0.00227067	0.00461069	0.00145718	0.000204196	0.000113295	0.000391476	0.00132769
Fred_18-Q3-R57-64_MAXAC.396_cln.fa	0.000230846	0.000474831	0.000217438	0.000267264	0.000222147	0.000226475	0.00015677	0.000367153	0.000310163	0.00874214	0.00574262	0.00074466	0.00129261	0.000188515	0.000185917	0.000197259	0.000755467	0.000490619	0.000128254	0.000157056	0.000143296	0.000158859	0.000184814	0.000119362	0.000187505	0.000142758	0.000539777	0.000618794	0.000979571	0.117707	0.00202248	0.00452048	0.00874571	0.00324223	0.000269157	9.05754e-05	0.000230104	0.00014573	0.000146295	0.000572424	0.000514704	0.000358276	0.000631822	0.00128243	0.00110079	0.000117777	0.000138638	0.000100342	0.000115812
Fred_18-Q3-R57-64_MAXAC.418.fa	0.000212752	0.00042878	5.81367e-05	1.18423e-05	2.07317e-05	2.39211e-05	0.00027341	0.00011145	0.00010676	5.28905e-06	0.000343819	4.40941e-05	5.5787e-05	5.97227e-06	6.82154e-05	5.01426e-06	2.894e-05	3.02874e-05	1.93088e-05	1.28357e-05	7.68836e-05	9.48969e-06	7.98316e-06	6.77455e-05	0.00035371	0.000245955	0.000534719	0.140067	0.0884618	0.0864729	0.000413504	3.7151e-05	0.000144988	0.000886423	0.00044468	0.000360529	2.30621e-05	0	1.95025e-05	0.000283259	0.000139502	0.00584412	0.000137179	0.000109527	0.000163379	0.000378843	0.000237673	2.22762e-05	2.27232e-05
Ejby_18-Q3-R6-50_MAXAC.201.fa	0.00418553	0.00145415	0.0126837	0.0818102	0.0280995	0.104823	0.0771104	0.307201	0.608016	0.004118	0.000445752	0.000864334	0.115807	0.0243799	0.00253189	0.00435124	0.00163623	0.00168201	1.59306	1.41263	0.192901	0.00463389	0.00181923	0.000335633	0.00697473	0.00414293	0.000524561	0.000168593	0.00110979	0.0365397	0.000645763	0.000927874	0.00218773	0.000873726	0.000846184	0.00114275	0.00253526	0.00178248	0.00215106	0.00125709	0.000780487	0.00116781	0.0774731	0.0558969	0.101245	0.00454123	0.00604614	0.00147484	0.00270276
Skiv_18-Q3-R9-52_MAXAC.287.fa	0.00541104	0.0110855	0.0040227	0.00407141	0.00404232	0.00741299	0.000336133	0.000155196	0.000264416	0.00041058	0.000543015	0.000310605	0.00181176	0.00051501	0.000852576	0.00369579	0.00511587	0.0012883	0.000952308	0.000618948	0.000390934	0.000271873	0.000282865	0.000504257	0.00403719	0.00340822	0.000506674	8.04941e-05	0.000294702	0.00033911	0.00422858	0.00343647	0.00782219	0.00562305	0.00377873	0.00630697	0.00018621	0.000279372	0.000269369	9.79331e-05	8.51358e-05	0.000343037	0.000277971	0.000232504	0.000409647	0.00383128	0.0130438	0.0035731	0.000124756
AalW_18-Q3-R10-53_BATAC.388.fa	0.000925233	0.0101056	0.0217848	0.0372939	0.00873236	0.123579	0.0708999	0.00683971	0.0955406	0.0459704	0.017837	0.00874215	0.0196384	0.0262377	0.0457313	0.00333264	0.00077051	0.00947342	0.0113842	0.00262824	0.0116487	0.00065807	0.000364516	0.000676806	0.000596105	0.000215441	0.000496887	0.000476787	0.000551149	0.001066	0.00576005	0.00887769	0.0172377	0.000703228	0.000508054	0.000296785	0.000541974	0.000456178	0.000813322	0.000843318	0.000409834	0.000989622	0.0864148	0.0255036	0.0993411	0.000728294	0.000304015	0.000282779	0.000589785
Hjor_18-Q3-R7-51_MAXAC.115.fa	0.00350372	0.209504	0.00775226	0.0274848	0.0166112	0.00444686	0.0018018	0.00204553	0.000746859	0.00254735	0.0017605	0.00304481	0.00164692	0.00194994	0.000225024	0.00882663	0.00931049	0.00235932	0.132462	0.0660865	0.0161679	0.0060625	0.0158882	0.000926466	0.00201541	0.00618546	0.000494674	0.00131683	0.00341465	0.000293556	0.00163209	0.00161187	0.00133147	0.0162873	0.0264083	0.00876196	0.424235	1.65533	0.516813	0.00108221	0.000333978	0.0014179	0.00150779	0.00339227	0.0026245	0.00147864	0.00151082	0.000306928	0.001311
OdNE_18-Q3-R46-58_MAXAC.223.fa	0.0107372	0.00829735	0.00619582	0.0133883	0.0286012	0.0246892	0.00560542	0.00769822	0.0114741	0.00645825	0.0155119	0.00416007	0.00360376	0.00748095	0.00383679	0.00768084	0.00429749	0.00397541	0.0155806	0.00952072	0.0111941	0.00578741	0.00750256	0.0078822	0.00138013	0.00148757	0.000484659	0.00735178	0.0115932	0.00892802	0.0253565	0.0224501	0.0238241	0.0239772	0.00506123	0.0107282	0.000412677	0.000338213	0.000208081	0.000470751	0.000244218	0.000307589	0.00807348	0.0104737	0.0108792	0.00316482	0.00719442	0.00499148	0.0582792
Fred_18-Q3-R57-64_MAXAC.378.fa	0.000439025	0.000404329	0.000142048	0.00032152	0.000250406	0.00016907	0.000369677	0.000159832	0.000171374	0.000397974	0.000453257	0.000266563	0.000361531	0.000216192	0.000187565	0.00047112	0.000318161	0.000133436	0.00524139	0.0118151	0.00260543	0.000119249	0.000201834	7.98186e-05	0.000203524	0.000218101	0.00048359	0.00774949	0.031065	0.0712518	0.000283227	0.000261947	0.000273005	0.00116691	0.000500836	0.000317475	0.000630822	0.000638548	0.00130751	0.000392465	0.00054817	0.000255481	0.000718865	0.00298866	0.000375961	0.000862898	0.00167782	0.000341052	0.000303802
Hirt_18-Q3-R61-65_BAT3C.320.fa	0.00159648	0.00634049	0.000964891	0.00263777	0.00194741	0.000743502	0.00128242	0.000869098	0.000375137	0.00128234	0.00167672	0.000493316	0.00105585	0.00103866	0.000180168	0.00354045	0.00426769	0.00104842	0.0126592	0.0079267	0.00122457	0.00151821	0.00107429	0.000406122	0.00121744	0.00267691	0.000446952	0.00156986	0.00388394	0.000419872	0.00550879	0.0114158	0.0017724	0.112188	0.219426	0.0873364	0.00491596	0.00578947	0.00211069	0.000481933	0.000432386	8.27991e-05	0.000804408	0.00162058	0.000296163	0.00121522	0.0019581	0.000503297	0.000982292
Rand_18-Q3-R56-63_BAT3C.326.fa	0.00158623	0.013904	0.0108569	0.0115606	0.00156225	0.000133991	0.00212102	0.00432538	0.00222372	0.0214208	0.00841977	0.00178001	0.0144485	0.000288184	0.000231681	0.000575555	0.000861294	0.00385564	0.000351917	0.000245485	0.000115823	0.0304047	0.0811403	0.139217	0.000467039	0.000159104	0.00044244	5.96084e-05	0.000705703	0.00300715	0.00206436	0.0127622	0.00345279	0.000585752	0.001485	0.000167013	0.00098482	0.000407322	0.000182942	0.000394892	0.000378151	0.00134158	0.00162648	0.0068567	0.000695243	0.00059114	0.00024299	0.000123658	4.2589e-05
AalW_18-Q3-R10-53_MAXAC.302.fa	0.0111784	0.0482847	0.0234299	0.542692	0.122228	0.0635761	0.000234206	0.000195114	0.000117825	0.0956655	0.0206843	0.0626682	0.000644213	8.6189e-05	6.97471e-06	0.000628826	0.000299035	0.000403063	0.000354365	6.24303e-05	0.000263436	0.000425965	0.00114433	0.000559374	0.000612747	0.000450005	0.000442033	5.43216e-05	0.000323822	3.48284e-05	0.00128225	0.000137015	0.000577679	0.000229967	0.000206829	9.07799e-05	0.000612454	0.000652505	0.000154833	0.00250409	0.000413495	0.000291827	0.00171964	0.000102755	2.14978e-05	0.000260913	0.000123246	3.87695e-05	0.000463599
Ejby_18-Q3-R6-50_BAT3C.384.fa	0.045092	0.000247585	0.000603971	0.00105967	0.00226528	0.000766086	0.037602	0.0103475	0.00346747	0.00203586	0.00033929	0.000775829	0.0119949	0.00312326	0.0227183	0.000874952	0.0150819	0.0535834	0.0409443	0.0890231	0.131855	0.120973	0.187435	0.150551	0.00130976	0.000865613	0.000441008	3.98372e-05	0.000730924	9.96871e-05	0.000575572	0.000310769	0.00017665	0.000245496	0.00116807	0.000381057	0.00472562	0.00290198	0.00562576	0.000529133	0.000432524	0.00150077	0.00266012	0.00600678	0.00295318	0.00907383	0.00397474	0.0083048	0.000163525
Skiv_18-Q3-R9-52_MAXAC.125.fa	0.0417196	0.0189082	0.0031081	0.000771852	0.000664588	0.00141631	0.00103554	0.000746842	0.00128118	0.00092743	0.00124237	0.0150233	0.000635542	0.00106299	0.00184737	0.0196066	0.0279351	0.0613031	0.00429302	0.00473234	0.00611486	0.000641827	0.000546535	0.000454788	0.000947267	0.000567058	0.000420046	0.000191295	0.000791246	0.000784059	0.0073361	0.0354752	0.0309661	0.000449016	0.000780528	0.00210118	0.000783912	0.000733359	0.000941302	0.000144903	0.000269101	0.000493314	0.000927049	0.000721837	0.00169929	0.0226683	0.0239026	0.0462058	0.0321279
OdNE_18-Q3-R46-58_MAXAC.230.fa	0.0117299	0.0225759	0.00401377	0.00121411	0.00123532	0.000856619	0.00148202	0.00126429	0.00152992	0.00103443	0.0112549	0.00208115	0.000775375	0.00111415	0.00154838	0.00115209	0.000969024	0.00098577	0.00390996	0.00501568	0.00730412	0.000427028	0.000341047	0.000447896	0.000923747	0.000981773	0.000402906	0.000774139	0.00225292	0.00238581	0.00286951	0.00811643	0.0118205	0.000948099	0.000742738	0.000633381	0.000711393	0.000507187	0.000995668	0.000754353	0.000720882	0.000922098	0.00129044	0.00124043	0.00211943	0.00123837	0.00141433	0.00322664	0.118864
Fred_18-Q3-R57-64_BAT3C.164.fa	6.06014e-05	0.000273439	2.87554e-05	2.88416e-05	1.9474e-05	4.80074e-05	0.000897979	0.00158482	0.000804804	1.3559e-05	0.000116868	1.55224e-05	0.00564516	0.0016134	0.000116648	1.99105e-05	3.93621e-05	3.82239e-05	6.83934e-05	3.96192e-05	0.000190417	2.747e-05	2.80754e-05	1.47285e-05	9.28867e-05	9.80854e-05	0.000398885	0.0404945	0.0247156	0.0757175	0.000121689	2.48381e-05	0.000167077	6.43465e-05	6.96029e-05	4.11532e-05	1.75096e-06	3.92657e-06	3.83047e-06	0.000461641	6.88274e-05	2.07553e-05	2.93901e-05	2.97194e-05	0.000102519	9.82597e-05	7.11168e-05	1.57664e-05	1.43228e-05
Hirt_18-Q3-R61-65_BATAC.172.fa	0.000429221	0.000529494	0.000159689	0.00364648	0.000961081	0.00109142	0.00225537	0.00158647	0.000387526	0.00299459	0.00754793	0.00276051	0.00141222	0.000972547	0.000539585	0.000620899	0.00103621	0.000702616	0.00343401	0.00159946	0.00187252	0.00204774	0.00212071	0.00145035	0.00143706	0.0015304	0.00039706	0.000248758	0.000170315	8.26199e-05	0.00086395	0.000928892	0.00105006	0.0958131	0.0478979	0.0785955	0.0191272	0.00498232	0.00077108	0.000230056	0.00026256	8.45672e-05	0.000796374	0.00190807	0.000353603	0.000801092	0.000540854	0.000605361	9.99392e-05
Hjor_18-Q3-R7-51_BATAC.166.fa	0.000812568	0.000783538	0.00084952	0.000852477	0.000729675	0.00194525	0.000693446	0.000693424	0.000418874	0.000774047	0.00205144	0.000958405	0.00057052	0.000994622	0.000581293	0.000576133	0.00118309	0.00212077	0.000355871	0.000472084	0.00166373	0.001169	0.00213599	0.000831055	0.000720577	0.000457044	0.000392758	0.000266459	0.000317685	0.000229087	0.00103154	0.000669491	0.000683925	0.000423931	0.0012374	0.000777927	0.00906111	0.0109582	0.390414	0.00062947	0.000122796	0.00120787	0.00032364	0.000575109	0.00275749	0.000428925	0.000484186	0.000747452	0.000984635
Hade_18-Q3-R52-61_BAT3C.248.fa	0.0106425	0.0126392	0.0269286	0.0051988	0.00113263	0.00169406	0.0385794	0.0743658	0.318065	0.000814117	0.000882331	0.00116473	0.00223224	0.00181041	0.00208193	0.00148937	0.00898479	0.00241727	0.00511422	0.00166621	0.00581728	0.00339774	0.00433201	0.0162804	0.00151975	0.000452517	0.000390618	0.00134954	0.00243157	0.00599985	0.0379804	0.0949931	0.0857633	0.00171646	0.00184793	0.00123538	0.000591157	0.000461308	0.00044444	0.000277553	0.00076106	0.000435447	0.000608665	0.000737685	0.00129604	0.00576638	0.00842887	0.00714025	0.000460929
Fred_18-Q3-R57-64_BAT3C.1_cln.fa	2.73731e-05	0.000131822	1.71407e-05	3.77828e-05	9.24455e-05	1.95338e-05	9.15128e-06	0.000184204	0.000114979	1.11961e-05	0	1.56857e-05	3.34023e-05	0	5.66215e-05	0	1.66734e-05	9.07231e-06	1.00207e-05	5.94573e-06	1.40395e-05	1.8097e-05	1.09347e-05	1.06068e-05	0	7.30702e-06	0.000375217	0	0	0.0638016	1.13017e-05	2.01387e-05	0.000117452	7.27201e-06	7.92475e-06	3.75815e-05	0	0	2.6692e-06	0.000135397	2.57064e-05	0.000151614	2.92102e-05	6.30902e-06	0.000130994	0	2.49282e-05	4.23213e-06	7.67983e-06
Hirt_18-Q3-R61-65_BAT3C.134.fa	0.000646549	0.000650711	0.000300033	0.000415104	0.000173708	0.000124205	0.0183331	0.0133957	0.0138513	0.0218263	0.0015432	0.00471948	0.0396567	0.00963437	0.00828815	0.000278983	0.000504441	0.000618182	0.00223749	0.0350794	0.00674996	0.000534467	0.000394861	0.000248368	0.000245978	0.000451276	0.000374522	0.01472	0.147242	0.0282794	0.000621845	0.000114853	0.000234811	0.0929175	0.159651	0.120502	7.19131e-05	8.41087e-05	6.78649e-05	0.000329389	0.000235793	5.19443e-05	0.00181504	0.00994303	0.00244956	0.000614842	0.000702833	0.000468813	0.000114508
Kalu_18-Q3-R12-55_BAT3C.19.fa	0.00020186	0.000159844	0.000294555	0.000617801	0.000685636	0.000943239	0.000447803	0.000502708	0.000579605	0.000704903	0.000804693	0.00102547	0.00041547	0.000767622	0.000509394	0.000407032	0.000531942	0.00135675	0.000451203	0.000451711	0.00125113	0.000353839	0.000344076	0.00138438	0.0001636	0.00018172	0.000372067	0.000268182	0.00060096	0.00101507	0.000333209	0.00079843	0.000381042	0.000708446	0.000370832	0.000464262	0.00055865	0.000114767	0.000498592	0.0214183	0.032564	0.186846	0.000798945	0.000424959	0.000752006	0.000228884	0.000222897	0.000336443	0.00026865
Vibo_18-Q3-R45-57_BATAC.460.fa	0.00117625	0.000332938	0.000403697	0.00189127	0.00327238	0.000466422	0.000294021	0.000777716	0.000771735	0.00130571	0.000425411	0.000984974	0.000530219	0.00116823	0.000269745	0.00288839	0.00419542	0.000907574	0.00102758	0.000892017	0.000252552	0.0019304	0.00744729	0.0107153	0.00132422	0.00184972	0.000370209	3.35552e-05	0.000244713	0.000440719	0.0295889	0.0224564	0.0186146	0.00108409	0.000535292	0.000360233	0.269908	0.335927	0.00830957	0.00184193	0.000686752	0.000237998	0.00139648	0.00155122	0.000550272	0.000492768	0.000172212	0.000205235	0.000531387
Fred_18-Q3-R57-64_BAT3C.517.fa	0.000280384	0.000550426	0.00100315	0.0010477	0.00117977	0.000441103	0.000232076	0.00584675	0.00103358	0.000154348	0.000235737	0.000282982	0.0126075	0.0111042	0.00160226	0.000319781	0.000268913	0.000567567	0.000229382	0.000274436	0.000476976	0.000129566	0.000147528	0.000181235	0.00010869	0.000145062	0.00036772	0.000329046	0.000179017	0.0586246	0.000791053	0.000340978	0.000646415	7.79819e-05	9.65104e-05	0.000172909	0.000171156	7.66942e-05	0.000747658	0.00713227	0.0111224	0.0017174	0.00652461	0.0114701	0.0119596	0.000272688	0.000225881	0.000325938	0.000277789
Lyne_18-Q3-R50-59_MAXAC.376.fa	0.000478138	0.000668749	0.0036271	0.0130374	0.0162275	0.0494253	0.00215357	0.0042875	0.0308627	0.00914263	0.0156333	0.00169367	0.0271095	0.0251138	0.0151916	0.000866231	0.000715647	0.000941805	0.00275624	0.00165134	0.00161858	0.00160805	0.00234217	0.00841605	0.000442544	0.0004875	0.000364835	0.000141828	0.00206819	0.0417739	0.000304674	0.000381308	0.000903386	0.00579625	0.0030972	0.00221879	0.000278631	0.000220656	0.000434528	0.000421856	0.000171971	0.0003614	0.0250227	0.0112632	0.0570239	0.00056511	0.000262889	0.000398324	0.000271383
Hirt_18-Q3-R61-65_BAT3C.487.fa	0.000824106	0.000948124	0.000413803	0.000964872	0.000896253	0.000492025	0.00112227	0.000717926	0.000442723	0.0344821	0.0296522	0.0081954	0.000509861	0.000712129	0.000233949	0.00259659	0.00192791	0.000641414	0.000937668	0.00048673	0.000284361	0.00103609	0.000848749	0.000376966	0.000731071	0.000598017	0.000361902	0.000805131	0.000927781	0.000455106	0.00160377	0.00188463	0.00206494	0.113271	0.185797	0.102717	0.00150215	0.00100995	0.000988705	0.00310191	0.00411583	0.0011313	0.00136998	0.00160078	0.000825687	0.00126216	0.00210961	0.00141857	0.000507476
Hade_18-Q3-R52-61_BAT3C.352.fa	0.00118951	0.00101608	0.000155164	0.00146555	0.00146374	0.000681873	0.000470759	0.000888315	0.000404923	0.000683843	0.000443112	0.000507939	0.00134025	0.00131377	0.000201357	0.000855199	0.000789281	0.000176179	0.000651734	0.0011859	8.45335e-05	0.0182522	0.0190465	0.00353248	0.00608125	0.00956321	0.000342374	0.000845471	0.00113595	0.000429661	0.00826841	0.0731899	0.0744424	0.00175296	0.00173623	0.000398085	0.000289076	0.000264475	1.74487e-05	0.000141422	0.000438935	8.40783e-05	0.000446387	0.000599279	0.000199562	0.000731313	0.00139285	0.000232056	0.000274374
Lyne_18-Q3-R50-59_BAT3C.522.fa	0.00127313	0.0017865	0.0186381	0.00116677	0.00106694	0.00868299	0.124022	0.123791	0.136099	0.070686	0.0376015	0.0370919	0.0593688	0.0627975	0.0417024	0.00848302	0.00859361	0.0540887	0.0857186	0.0340219	0.0935927	0.00107731	0.000336538	0.000457683	0.000614059	0.000451208	0.000336261	6.09213e-05	0.00082527	0.000687702	0.00105382	0.000639979	0.00121769	0.000889091	0.000569655	0.000588681	0.000606977	0.000220868	0.000949723	0.00060689	0.000555227	0.000783809	0.0856133	0.0477287	0.0617871	0.00132307	0.000377753	0.000468101	0.0011942
Kalu_18-Q3-R12-55_MAXAC.107.fa	8.05777e-05	3.49261e-05	0.000228772	0.000306703	0.000940065	0.00131624	0.000327792	0.000566627	8.44854e-05	0.000194617	0.000653221	4.87439e-05	0.000575574	0.000197065	6.08883e-05	5.90979e-05	9.91914e-05	0.00128937	3.14356e-05	4.3599e-05	0.00111146	0.00014002	0.00016989	0.00167836	0.00017688	5.78303e-05	0.000329616	0.000558802	0.000211196	4.9709e-05	0.000185525	0.000943698	0.000102188	3.37458e-05	0.000109594	7.73317e-05	0.000809075	9.35382e-05	0.000784755	0.0498014	0.0564001	0.356338	0.000679087	0.000131718	0.000125215	4.94633e-05	4.57953e-05	5.79141e-05	0.00015115
Ejby_18-Q3-R6-50_BATAC.314.fa	0.00145973	0.00529501	0.036817	0.00237935	0.00245993	0.0118111	0.00207533	0.00196178	0.0026321	0.00099492	0.000522075	0.00106704	0.00156884	0.000736064	0.00147031	0.00165573	0.00216438	0.00802246	0.018235	0.0363876	0.174756	0.00164429	0.00116367	0.00148459	0.000408184	0.000563514	0.000328057	7.72431e-05	0.000709225	0.000219964	0.0199568	0.0017141	0.00443855	0.000338233	0.000611282	0.00124785	0.000228367	0.000303461	0.000878067	0.000247567	0.000118507	0.000714014	0.00812014	0.00265221	0.00836896	0.00622881	0.00103012	0.00170084	0.000469758
Damh_18-Q3-R51-60_BAT3C.266.fa	0.000554704	0.000518975	0.0206751	0.000804752	0.000374641	0.000467136	0.0332646	0.0167554	0.0511481	0.0157364	0.00116604	0.00403679	0.0760717	0.031706	0.263301	0.000292212	0.000486608	0.00419195	0.000751061	0.0011125	0.0295005	0.000607265	0.000156982	0.000335697	0.000594801	0.000217037	0.000324451	0.000119931	0.000399044	0.00121866	0.000317383	0.0004592	0.00142698	0.000333235	0.000696424	0.000215965	0.000298322	6.69378e-05	0.000933581	0.000667167	0.000129992	0.000163926	0.105989	0.0217156	0.158048	0.000613875	0.00104023	0.000296475	0.000793185
Damh_18-Q3-R51-60_BATAC.282.fa	0.000183298	0.000184382	0.00050213	0.00133593	0.000768886	0.00125851	0.0165475	0.0204224	0.0352625	0.00830905	0.00623218	0.0642049	0.0124609	0.0184976	0.164764	0.0139975	0.0115856	0.00616163	0.0186032	0.0303674	0.00934199	0.00383941	0.0144597	0.00458887	0.000586231	0.000266118	0.000320033	0.000107744	0.000197973	0.000465782	0.000425145	0.00106533	0.00176123	0.000263177	0.000442904	6.96901e-05	0.000242962	0.000334095	0.00017129	0.000142445	0.000200391	0.00021151	0.0166798	0.0193614	0.020713	0.000823318	0.000787736	0.000161268	6.74624e-05
Kalu_18-Q3-R12-55_MAXAC.078_cln.fa	0.000287656	0.000312781	0.000164953	0.00441696	0.00152096	0.00199413	0.000290018	0.00243742	0.000299465	0.00185647	0.00128613	0.000352597	0.00123502	0.0025141	0.000216558	0.00033454	0.00102447	0.00224264	0.000371975	0.000335639	0.00167076	0.00207613	0.00188794	0.00262516	0.000637302	0.0011122	0.000315234	0.00158171	0.000804697	0.000175899	0.00157095	0.00497653	0.000518611	0.000285111	0.00177165	0.000577979	0.00133934	0.000423924	0.00132315	0.820333	0.700737	0.4515	0.00244687	0.00155466	0.000336902	0.000367471	0.000395567	0.000466633	0.000820831
Fred_18-Q3-R57-64_BAT3C.256.fa	0.000188308	0.000129214	9.21709e-05	4.17834e-05	4.16353e-05	5.03802e-05	0.000129423	0.000126183	7.62322e-05	1.94091e-05	2.80371e-05	6.40285e-05	0.00117507	2.04779e-05	6.53691e-05	1.73243e-05	1.36585e-05	3.67938e-05	2.44598e-05	1.07655e-05	4.75563e-05	9.98831e-06	3.28141e-05	6.78579e-05	6.70207e-05	0.00018006	0.000304074	0.00422963	0.0648743	0.0470066	4.04885e-05	4.13162e-05	0.000111761	5.94248e-05	0.000184898	3.29048e-05	3.56308e-05	1.56477e-05	2.20122e-05	6.85113e-05	0.000116675	6.97711e-05	4.01336e-05	1.63484e-05	6.72605e-05	4.10932e-05	0.000239246	5.65054e-05	4.55274e-05
Kalu_18-Q3-R12-55_BAT3C.8.fa	0.000504197	0.000302595	0.000374687	0.00979186	0.00600404	0.00720464	0.000209369	0.00687131	0.000220272	0.00521579	0.00345354	0.000234491	0.00201456	0.00768192	0.000184583	0.000295358	0.00182115	0.00872309	0.000272809	0.000185295	0.00717616	0.00324635	0.0049847	0.0106014	0.000252681	0.000262531	0.000284973	0.000162383	0.000404609	0.000739307	0.00370962	0.0133417	0.000292766	0.000242618	0.00347537	0.00075225	0.00480242	0.00027436	0.00522795	1.70791	2.01456	1.97203	0.00712268	0.00385652	0.000679186	0.00027126	0.000380833	0.000679085	0.00212961
Ribe_18-Q3-R11-54_BAT3C.271.fa	0.000471823	0.000566547	0.00144358	0.000815023	0.000522641	0.00083065	0.00054013	0.000644243	0.00188127	0.000228646	0.000179986	0.000352989	0.000528142	0.00102392	8.32622e-05	3.91932e-05	0.000382945	0.00092732	0.000866809	0.000371963	0.000922146	3.27579e-05	0.00223179	0.00574266	0.000204492	0.000638591	0.000277582	6.65154e-05	0.000558009	0.000169858	0.00147698	0.000630015	0.000640169	0.000150403	9.72894e-05	7.56202e-05	0.000126032	0.00035373	0.00060791	0.000850728	0.000149517	0.000609128	0.000664204	3.89471e-05	5.62604e-05	0.00107222	0.000260053	0.000228016	0.000249789
Kalu_18-Q3-R12-55_BAT3C.359.fa	0.000301065	0.000402617	0.000387104	0.00125763	0.00180435	0.00190952	0.000288236	0.00104635	0.000441885	0.000652922	0.00104415	0.000305086	0.000648567	0.00110573	0.000456068	0.000265843	0.000390256	0.00209252	0.000309946	0.000274676	0.00170906	0.000650489	0.000888875	0.00272042	0.000305288	0.000338492	0.000274123	0.000249062	0.000209462	0.000261478	0.000453671	0.00166148	0.000220976	0.000125555	0.000358668	0.000229437	0.00129236	0.000317191	0.00146188	0.164391	0.198117	0.56115	0.00153869	0.000653796	0.00049539	0.000173701	0.000143296	0.000230069	0.000360268
Bjer_18-Q3-R1-45_MAXAC.222.fa	0.00164252	0.000497364	0.000277154	0.00080437	0.000444914	0.000412716	0.000159334	0.000159916	7.93356e-05	0.522492	0.128125	0.0793617	9.67615e-05	0.00162397	0.00827312	0.00239589	6.37797e-05	0.000361091	0.00147654	0.00011377	9.00409e-05	0.00232893	0.000848254	0.000440114	0.00149688	7.39204e-05	0.000270851	0.000193371	0.000205006	4.70296e-05	0.00162788	0.000301847	0.000484305	0.000490568	0.000320402	0.000159008	0.00174954	0.000278502	5.71877e-05	6.13047e-05	0.000496526	8.5511e-05	0.00896902	0.02148	0.00221712	0.000430841	0.000188738	6.95386e-05	7.44803e-05
Kalu_18-Q3-R12-55_BATAC.22.fa	0.000223305	0.000236012	0.000188939	0.00104193	0.000629173	0.000905462	0.000593414	0.00125294	0.000603309	0.000790586	0.000498773	0.000348916	0.000579472	0.00122519	0.000284109	0.000289505	0.000261327	0.000859866	0.000445516	0.000227625	0.00082026	0.000643898	0.000906642	0.000890107	0.000442682	0.000462244	0.00026589	0.000150205	0.000310328	0.00061938	0.000674456	0.00198307	0.000447974	0.000572748	0.00051164	0.000437726	0.000680553	0.000151611	0.00042923	0.156851	0.22354	0.148313	0.0013973	0.000898353	0.00113726	0.000204164	9.49194e-05	0.000124718	0.000911019
Kalu_18-Q3-R12-55_BAT3C.357.fa	0.000212944	0.000182508	0.000355982	0.000322447	0.00114818	0.00121033	0.000592582	0.00102752	0.000870308	0.000428623	0.000775341	0.000374936	0.0003867	0.000586139	0.000334708	0.000191023	0.000195176	0.00151504	0.000233179	0.000211376	0.0014826	0.000219954	0.000269263	0.00171302	0.000511435	0.000203515	0.000264755	0.000387285	0.000863534	0.00103064	0.00038984	0.00111472	0.000379082	0.000150139	9.05967e-05	0.000210402	0.000805652	6.41166e-05	0.000719807	0.00231228	0.0821822	0.369956	0.000937068	0.000475448	0.000546379	0.000149159	0.000263151	0.00031519	0.000266832
Skiv_18-Q3-R9-52_BAT3C.440.fa	0.0122555	0.00928999	0.00285239	0.00161842	0.0041347	0.00130507	0.000964932	0.000899638	0.000318165	0.000266101	0.000375562	0.000186555	0.000201307	0.000246693	0.000680668	0.00140855	0.00225053	0.00171226	0.00112788	0.000794773	0.000672128	0.000255187	0.000234701	0.000112426	0.000576386	0.00125858	0.000259051	5.7534e-05	0.00263312	0.000251269	0.0126657	0.00341262	0.00185709	0.000187894	0.000285533	0.000280709	0.000324878	0.000206175	0.00836648	0.000112048	0.000132048	0.000237981	0.000139997	0.000226188	0.000337826	0.0351119	0.00159752	0.00245883	0.0129147
Hirt_18-Q3-R61-65_BATAC.102.fa	0.000442097	0.000657684	0.000562274	0.00112843	0.000641146	0.0011658	0.000988713	0.000579044	0.000780947	0.00112667	0.000823669	0.000517454	0.000870601	0.000650514	0.00109514	0.000536713	0.000373314	0.000831452	0.000905012	0.000415232	0.00106107	0.00665504	0.00525005	0.00206319	0.000927794	0.000493695	0.000246446	0.000648316	0.000344859	0.00061682	0.00111887	0.000724013	0.000903213	0.0641294	0.036886	0.134933	0.000133448	0.000137817	0.000126561	0.000405115	0.000451322	0.000340406	0.000678568	0.000652784	0.000738312	0.000543877	0.00029562	0.000719115	0.000212074
Ribe_18-Q3-R11-54_MAXAC.273.fa	0.000582798	0.000490315	0.00102343	0.000812939	0.000983977	0.00055099	0.000555849	0.000321321	0.00124329	0.000273592	0.000219868	0.000217552	0.000446334	0.000739233	3.22055e-05	0.000374954	0.000508333	0.000625547	0.000618004	0.000381291	0.000703909	0.000196041	0.00526282	0.0148525	0.000167638	0.000805018	0.000243953	7.18376e-05	0.000369188	0.000113944	0.0547525	0.00572944	0.00153948	0.000304638	0.000118296	3.84001e-05	0.0425067	0.0609805	0.00387876	0.000798064	9.723e-05	0.000508467	0.000594344	0.000108092	5.08167e-05	0.00103602	4.26672e-05	6.36417e-05	0.000338721
Aved_18-Q3-R54-62_MAXAC.392.fa	0.0013978	0.00384515	0.00560535	0.00819113	0.00733938	0.00810366	0.929559	0.462862	0.365641	5.73384e-05	0.00220068	0.000394739	0.015669	0.0120312	0.00243894	0.0024533	0.000545087	5.81994e-05	0.000759384	2.91439e-05	0.000369135	0.000868277	4.21022e-05	0.000406131	4.49089e-05	0.00112132	0.000236269	0.00882323	0.00325604	0.00205356	0.00280889	0.00308946	0.00155398	0.00532417	0.00117764	2.40145e-05	0.0016472	0.000827542	0.00126938	0.00343927	0.00217604	0.000256457	0.928358	0.820706	0.307046	0.00308093	3.4434e-05	0.000179126	0.00155565
Aved_18-Q3-R54-62_MAXAC.457.fa	0.000236289	0.00153728	0.0197952	0.00679769	0.0133491	0.0107745	0.053274	0.121152	0.236681	0.000538922	0.000414188	0.000162463	0.0663692	0.00410774	0.009857	0.00210631	0.000404299	0.00538992	0.0157223	0.016431	0.0528536	0.000214823	0.000698819	0.00245354	0.000111209	0.000224419	0.000219961	3.13189e-05	0.00417319	0.00443745	0.00027981	0.0114224	0.00300764	0.00344687	0.00202001	0.00786598	0.000213977	0.000139528	0.000218217	0.000152098	0.000196366	0.000360904	0.00413675	0.00347756	0.0112336	0.000633122	0.000163344	0.000143895	0.000360547
Lyne_18-Q3-R50-59_BATAC.195.fa	0.000441777	0.000986179	0.00555145	0.0132103	0.00565248	0.0148642	0.0288636	0.0260951	0.0394319	0.00891704	0.00453219	0.00410868	0.02454	0.0380292	0.0174918	0.0116751	0.00602418	0.0326924	0.0228065	0.0165165	0.0245797	0.00856184	0.0112897	0.00900449	0.000510308	0.000396145	0.000217155	1.92124e-05	0.000266648	0.000389797	0.000620065	0.000632557	0.00096777	0.000736376	0.000891966	0.00294492	0.000249486	0.000207564	0.000527744	0.000346658	0.000184322	0.000449771	0.0389147	0.0122073	0.0607037	0.000376898	0.000186655	0.000264666	0.000459637
Kalu_18-Q3-R12-55_MAXAC.077.fa	0.000160116	0.000234003	0.000229351	0.00991465	0.0102945	0.0124908	0.00032405	0.00799261	0.00101482	0.00614877	0.00566373	0.000232229	0.00165482	0.0093663	0.000704662	0.00022569	0.00134461	0.0136867	0.000388486	0.000245108	0.0108976	0.00248457	0.0054263	0.0167158	0.000243939	0.000134554	0.000211591	0.0386188	0.00054626	0.000802941	0.00657566	0.0181467	0.000476999	0.000203227	0.00251704	0.000811738	0.00735104	6.48903e-05	0.00803648	1.39756	2.52791	3.67748	0.00882077	0.00551532	0.00121264	0.000250277	9.04017e-05	0.00020448	0.0014883
Kalu_18-Q3-R12-55_MAXAC.064.fa	0.00016961	0.000203831	0.000364636	0.00166435	0.00090075	0.00161526	0.000385975	0.000871433	0.000742725	0.000729861	0.000904396	0.000398018	0.000756802	0.000880943	0.00108315	0.00020409	0.000324669	0.00071742	0.000506292	0.000328572	0.00145192	0.000908073	0.000740634	0.00132598	0.000325597	0.000178177	0.000211555	0.000526238	0.000265066	0.00128838	0.000621196	0.000982986	0.000446125	0.000940977	0.000870872	0.0010865	0.000283283	5.64064e-05	0.000435431	0.221235	0.124161	0.140047	0.00132775	0.000632306	0.000625036	0.00024813	0.000157458	0.000227709	0.000400317
Hirt_18-Q3-R61-65_MAXAC.229.fa	0.00677827	0.0217977	0.0167443	0.0141017	0.0242393	0.0235618	0.0114205	0.0207793	0.0137421	0.0138036	0.0327211	0.00441151	0.00986394	0.0152331	0.00989173	0.0142645	0.00701364	0.00819461	0.0176511	0.00469915	0.0255443	0.000605614	0.000689662	0.000344261	0.000306444	0.000172349	0.000209035	0.000271155	0.00189071	0.00555035	0.0115405	0.0152535	0.0252739	0.00449736	0.0257871	0.131277	0.000253835	0.000315624	0.000512712	0.000421605	0.000375263	0.000236062	0.01878	0.0219588	0.0538664	0.00101815	0.000942949	0.00107865	0.00368142
Hade_18-Q3-R52-61_BATAC.200.fa	0.000977499	0.000772241	0.000561696	0.0011708	0.000886598	0.00275474	0.000160152	0.000240698	0.000324311	0.00267866	0.00207329	0.00135828	0.000140618	0.000210541	0.000265002	0.000395233	0.000360655	0.000258986	0.000448971	0.000255135	0.000298806	0.000304007	0.000394991	0.000286307	0.000312735	0.000256062	0.00020737	0.000329826	0.000296137	0.000485599	0.00759332	0.0257813	0.0589606	0.000161612	0.000186549	0.000168592	0.00012764	0.000278288	0.00016018	9.56744e-05	0.000261366	0.00016614	0.000176899	0.000210232	0.000361548	0.000350622	0.000352115	0.000488151	0.000291282
Kalu_18-Q3-R12-55_BAT3C.361.fa	0.000360973	0.00021682	0.000320148	0.000500537	0.00182375	0.00202219	0.000354372	0.000695476	0.000349882	0.000489087	0.000793583	0.000103229	0.000640375	0.000935669	0.000154902	0.000191089	0.00330782	0.00243893	0.000607574	0.000212026	0.00219441	0.00034504	0.0006359	0.00439524	0.000348005	0.000223251	0.00020174	2.76765e-05	0.000112567	0.000137793	0.000446343	0.00199038	0.000416844	0.000107421	0.000168951	0.000154008	0.00122794	2.98666e-05	0.00132377	0.0202895	0.14851	0.581074	0.00110096	0.000296914	0.000119886	9.55117e-05	7.47194e-05	0.000135678	0.000314315
Aved_18-Q3-R54-62_BATAC.500.fa	0.00065509	0.00107667	0.00628611	0.00580705	0.00380485	0.0132738	0.086952	0.0754779	0.118187	0.00652788	0.00652607	0.00160724	0.0949129	0.121759	0.127445	0.00310262	0.00473586	0.00169266	0.00371513	0.00281058	0.00535472	0.000942413	0.000454076	0.000685752	0.000382664	0.000282221	0.00019617	0.000643211	0.00081576	0.00167377	0.00112176	0.00131298	0.00148146	0.000936997	0.00120138	0.000809237	0.000501519	0.000267862	0.00121413	0.00139075	0.00107726	0.000467207	0.158083	0.117517	0.184765	0.000903451	0.000830293	0.00283071	0.000819819
Ega_18-Q3-R5-49_BATAC.239.fa	0.000297131	0.000304325	0.000390335	0.000576371	0.000511729	0.000742473	0.00053427	0.00052149	0.000522664	0.000996019	0.000577167	0.0003432	0.000645023	0.0008174	0.000493	0.000307658	0.0353824	0.146518	0.0214303	0.0088378	0.0140946	0.000460325	0.000974882	0.000357719	0.000415842	0.000500918	0.000190984	0.000223851	0.00037941	0.000302261	0.000382447	0.000327792	0.000228269	0.000155228	0.000400727	0.000566319	0.000368541	0.000307568	0.000772256	0.000847	0.00128824	0.00172214	0.000374352	0.000472695	0.00043232	0.000168565	0.000199033	0.000215	0.00023087
Kalu_18-Q3-R12-55_MAXAC.132v2.fa	7.48701e-05	5.43124e-05	3.92586e-05	0.00187546	0.000623179	0.000792531	0.000218817	0.0014421	0.000215649	0.00122677	0.000426713	7.7924e-05	0.000419543	0.00157254	2.27897e-05	8.78266e-05	0.0005127	0.000972921	3.67024e-05	6.63404e-05	0.00072993	0.000730739	0.00122092	0.001195	0.000461002	0.000294272	0.000188199	0.00491269	0.00481308	0.00131971	0.000901006	0.00281065	0.000410875	0.000680764	0.000805069	0.000236436	0.000908982	0.000269465	0.000607321	0.291394	0.394426	0.208884	0.00110958	0.000766438	8.47016e-05	7.40407e-05	2.70769e-05	2.08785e-05	0.00034273
Ejby_18-Q3-R6-50_MAXAC.200_cln.fa	0.00423541	0.00179803	0.00202504	0.000344915	0.000978616	0.00585651	0.00214109	0.000111034	0.0001656	0.00118702	0.00202194	0.00418834	0.0081571	0.000807609	0.000702132	0.000167519	0.000297436	0.00497265	0.00960487	0.0188304	1.19675	0.000174171	9.80754e-05	0.000164698	0.000183846	0.00166139	0.000180368	0.000116296	0.00262172	0.000414512	0.000201226	0.000260804	0.000500158	0.000142497	0.00013401	0.000302357	2.64258e-05	5.17993e-05	0.00286613	0.000116718	1.86314e-05	0.00359558	0.00767936	0.000314253	0.00293755	0.000597295	0.000133224	0.00239329	0.000209731
Kalu_18-Q3-R12-55_MAXAC.106v2.fa	0.000170441	0.000340302	0.000968886	0.000502493	0.00200668	0.00259637	0.000540183	0.00131091	0.00268463	0.000238613	0.000936398	6.11833e-05	0.000843773	0.000569161	0.0003921	9.60225e-05	6.49121e-05	0.00220049	0.000489539	0.000648838	0.00261104	0.00449075	0.00238417	0.00573432	0.000121683	0.000133717	0.000173999	0.0125231	0.00635207	0.0090854	0.00016335	0.00101959	0.000179563	0.00710188	0.00292323	0.00463454	0.00120751	1.72457e-05	0.00126381	0.0123818	0.00757913	0.559801	0.00127376	0.000864074	0.000729586	7.2125e-05	5.0263e-05	3.62471e-05	5.15007e-05
AalW_18-Q3-R10-53_BAT3C.395.fa	0.000860612	0.000365868	0.00055251	0.00010496	0.000108047	0.292164	0.0218766	0.00857038	0.0217343	0.00388228	0.000188437	0.00219796	0.00355623	0.000408278	0.00058422	0.000822983	0.000134067	0.00147036	0.000251123	0.000719668	0.00185822	0.000201316	0.0134915	0.00221348	0.00132439	0.000286514	0.000171111	0	0.000988803	0.00343842	0.000265805	0.000192101	0.00160799	0.00247431	0.00156766	0.000744558	0.000124064	0.000934335	0.000836186	2.69524e-05	4.81835e-05	0.00115984	1.1449e-05	0.000399054	0.000185575	0.0169985	0.281048	0.129348	0.000112441
Aved_18-Q3-R54-62_BATAC.765.fa	0.000221798	0.000285159	0.000628057	0.00591306	0.00536389	0.0163109	0.0385657	0.045062	0.0675905	0.00707885	0.00582001	0.00601429	0.0161103	0.0110516	0.0186066	0.000955721	0.00037933	0.00086957	0.0165655	0.015659	0.0155686	0.000129002	4.93522e-05	0.00011045	0.000111838	0.000126912	0.000165238	0.000528041	0.000564288	0.00502124	0.000136282	0.000202457	0.000457433	0.000629757	0.000304885	0.00035659	8.69011e-05	7.5471e-05	0.000163172	0.000167245	8.74557e-05	0.000180077	0.022189	0.0158783	0.0153444	0.000439017	0.000159382	9.0213e-05	0.000114613
Kalu_18-Q3-R12-55_MAXAC.123.fa	0.000167038	0.000522259	0.000329886	0.00429782	0.00106497	0.00101111	0.0485478	0.0558123	0.0285619	0.0115704	0.0207623	0.0106925	0.115672	0.0174627	0.00485125	0.000174075	0.000265483	0.000982354	0.000725977	0.000157481	0.00118132	0.000633625	0.00135911	0.00123503	0.000302334	0.000121747	0.000164045	0.000593737	0.000971617	0.000767522	0.000990998	0.0027172	0.000234761	0.000438746	0.00062879	0.000689125	0.000770146	0.000314349	0.000561142	0.188141	0.427189	0.19721	0.0091251	0.00938923	0.00956014	0.000368113	6.99314e-05	7.82816e-05	0.000408382
Hirt_18-Q3-R61-65_BATAC.551.fa	7.03337e-05	4.76521e-05	4.12949e-05	0.000176492	5.89805e-05	0.000103965	0.000106171	5.57346e-05	0.000108368	0.000359755	5.59509e-05	5.6391e-05	9.57533e-05	8.15287e-05	8.32391e-05	2.6153e-05	5.02476e-05	0.000378256	9.23798e-05	1.937e-05	5.45709e-05	0.000171998	0.000348015	9.93273e-05	0.000131656	0.000323335	0.000160259	0.000181496	0.000133611	0.000566065	0.000270024	9.88724e-05	8.21357e-05	0.000843321	0.0101838	0.0860601	2.77443e-05	2.45135e-05	1.26109e-05	4.06164e-05	7.20646e-05	3.07824e-05	9.63176e-05	5.74357e-05	0.000111847	5.41905e-05	5.71465e-05	0.000269312	0.000113157
Mari_18-Q3-R65-66_BAT3C.366.fa	0.000876846	0.00131596	0.00231209	7.53661e-05	0.00013625	0.00015021	0.000567017	0.000179982	0.000179336	0.000294791	0.00059137	0.00114821	8.69783e-05	0.000176425	0.000132167	0.00914933	0.00563176	0.00572007	0.0111123	0.00882977	0.01056	0.000488318	0.000500133	0.000338628	0.000838797	0.000488378	0.000159778	0.000101048	0.000456776	0.000139695	0.00125572	0.00068492	0.00126706	0.000241095	0.000203477	0.000527104	0.00024153	0.000192621	0.00109943	0.000122303	0.000125146	0.000167142	5.98587e-05	0.000117393	8.73887e-05	0.065074	0.0443037	0.114911	0.000624175
OdNE_18-Q3-R46-58_BATAC.16.fa	0.0298078	0.0351412	0.00629345	0.0119245	0.0251951	0.0144349	0.0104265	0.00794805	0.000923143	0.00043012	0.00102075	0.000399189	0.000256084	0.000614057	0.000501509	0.00663653	0.0193046	0.00784852	0.00444767	0.00337639	0.00665407	0.000389461	0.000516826	0.000356124	0.000685962	0.0007099	0.000159566	0.000179446	0.00867943	0.000804795	0.0187214	0.00747184	0.00769845	0.000299114	0.000582874	0.000530442	0.000428315	0.000556192	0.000995678	0.000236173	0.000213911	0.000381232	0.000410793	0.000337435	0.000607325	0.0183831	0.0170936	0.022146	0.0515179
Kalu_18-Q3-R12-55_BAT3C.226.fa	0.000257964	0.000340244	0.000143127	0.000901907	0.000931798	0.00130606	0.000241456	0.00103025	0.000400062	0.00106206	0.000962307	0.000447233	0.000348733	0.00087415	0.000235347	0.000410265	0.000421182	0.00124881	0.000235285	0.000262297	0.00100889	0.00077796	0.00075947	0.00138984	0.000554631	0.00054085	0.00015894	0.00166933	0.000825571	0.000405046	0.000662334	0.00217781	0.000473084	0.000271055	0.00053354	0.000384289	0.000802479	0.000228234	0.000627409	0.153501	0.202781	0.231256	0.000775531	0.000643079	0.000202084	0.000339524	0.000392945	0.00067438	0.000182409
Kalu_18-Q3-R12-55_MAXAC.082.fa	0.000284571	0.000169633	0.000190956	0.000414827	0.0013352	0.00148451	0.000185907	0.00029081	0.000191461	0.000382076	0.000894303	0.00016055	0.000111504	0.000178687	0.000207905	0.000229641	0.000132692	0.00166016	0.000162949	0.000135668	0.00144993	0.000166914	0.000176337	0.00193411	4.98248e-05	8.87383e-05	0.000152108	0.000125775	0.000205578	0.00041293	0.000184557	0.000988564	0.000202734	9.04785e-05	9.53813e-05	0.000115255	0.00103618	0.000111164	0.000941692	0.0151353	0.0357763	0.347673	0.000634831	0.000123552	0.000140793	0.0001983	0.000191704	0.000204462	0.000140979
Lyne_18-Q3-R50-59_BATAC.576.fa	0.000128054	0.000258466	0.000240239	0.0040953	0.00186767	0.00106682	0.00289718	0.00697411	0.00764274	0.00386408	0.065338	0.0229382	0.00619584	0.0304259	0.0404977	0.00293378	0.00155164	0.00283899	0.00226838	0.00739255	0.00531479	0.000328984	0.000229595	0.000471586	0.000210703	0.000159866	0.000151812	0.000194272	7.31829e-05	0.000509243	0.000548203	0.00120874	0.000683027	0.00112753	0.000665124	0.000314498	0.000382727	0.000663914	0.000802957	0.00460222	0.0330987	0.0340385	0.0363848	0.314021	0.0818323	0.000345251	0.000370215	0.00020493	0.00013661
Hade_18-Q3-R52-61_MAXAC.389.fa	0.000413878	0.000629344	0.000588995	0.000429024	0.00104401	0.000534961	0.0449834	0.0350621	0.0725863	0.000125638	0.000311385	0.000467138	0.0564174	0.026632	0.00872592	0.000385432	0.000124088	0.000122703	0.000202558	0.000150672	0.000101957	0.00016173	2.73851e-05	9.13612e-05	0.000115829	0.00023947	0.000143949	0.0247751	0.060902	0.00564085	0.013319	0.047724	0.0558417	0.000524592	0.000443917	0.000192469	0.000185234	0.000229275	0.00023006	0.000213213	0.000480883	3.40819e-05	0.0152058	0.0556251	0.0514028	0.000630467	0.000194308	8.22788e-05	0.000309735
Kalu_18-Q3-R12-55_BAT3C.58.fa	0.000137488	9.94669e-05	0.000306549	0.003691	0.00381102	0.00587811	0.00132828	0.0035458	0.00349965	0.0123948	0.00915428	0.00385249	0.0108586	0.0110067	0.0130269	0.00324983	0.00464829	0.00296537	0.00295326	0.00533578	0.00484686	0.00105188	0.000715183	0.00163278	0.000100897	8.47774e-05	0.000142403	0.000146168	0.000127024	0.00184088	0.000343615	0.000918422	0.000180701	0.000190063	0.000458009	0.000712588	0.000714475	9.39335e-05	0.000839286	0.0578388	0.105523	0.243293	0.00377864	0.00944683	0.00658395	0.000314743	0.00030517	0.000656772	0.000139695
Skiv_18-Q3-R9-52_BAT3C.155.fa	0.0482102	0.00324374	0.00187355	0.00313076	0.00354152	0.000465228	0.000922868	0.000475353	0.000665137	0.000532346	0.0247371	0.000299685	0.000538709	0.00115643	0.00113718	0.0169062	0.0109344	0.00798292	0.00289557	0.00149597	0.00246618	0.00047016	0.000421952	0.000216812	0.00125492	0.000580475	0.000136745	0.000232828	0.000897786	0.000629689	0.0225266	0.0387386	0.00703913	0.000435804	0.000381294	0.000546594	0.000634235	0.000432246	0.00303302	0.000438081	0.000430818	0.000394882	0.000791885	0.000300546	0.000513994	0.0873756	0.0484549	0.0880129	0.126074
Hjor_18-Q3-R7-51_BAT3C.167.fa	0.000578359	0.00022153	0.000543457	0.000783522	0.000864868	0.000884621	0.000393482	0.00037351	0.000904564	0.000939151	0.000424743	0.000378996	0.000403291	0.000592953	0.000400529	0.000927872	0.00432252	0.00251081	0.000670671	0.000337541	0.000848662	0.0010059	0.00209865	0.000664461	0.000649788	0.000585312	0.000129864	0.000107591	0.000216107	0.000293629	0.0244777	0.00836937	0.00338241	0.000264384	0.00047018	0.000256842	0.148611	0.0694517	0.190967	0.000674884	0.000282164	0.000712301	0.000574647	0.000398857	0.00119889	0.000535867	0.00031759	0.000575767	0.00016654
Aved_18-Q3-R54-62_BATAC.616.fa	0.00377128	0.00516197	0.00131055	0.00804074	0.0145113	0.00405209	0.121964	0.0657366	0.087526	0.00365847	0.00355776	0.000473127	0.00376611	0.00298955	0.000400816	0.0380572	0.0429563	0.00340215	0.00207116	0.00144539	0.000268788	0.00106621	0.000802665	0.00021276	0.000546562	0.000654983	0.000128109	0.000544369	0.0012294	0.000783266	0.00182912	0.00214329	0.000564572	0.0269743	0.0540119	0.031063	0.000637329	0.000791155	0.000395739	0.00228148	0.000877619	0.000240812	0.165402	0.0776573	0.0379568	0.00458152	0.0024508	0.00133756	0.00226125
Rand_18-Q3-R56-63_BAT3C.341.fa	8.24382e-05	0.000670084	0.00951284	0.0235476	0.0316918	0.043925	0.0189988	0.00841169	0.00712381	0.000273636	0.00106574	0.000368931	0.0345914	0.0299249	0.00637098	0.000197653	0.000290636	0.000223812	0.000113221	6.62542e-05	0.000175893	0.000457982	0.000466754	0.00139904	0.000146643	7.61375e-05	0.000126407	0.061128	0.0125597	0.00412057	0.0012043	0.0005369	0.000838828	0.000864825	0.00100425	5.9063e-05	0.00053808	0.000213935	0.000258526	0.000537489	0.000223571	0.00104208	0.0494023	0.0198054	0.00929817	0.000941962	0.000172787	1.92078e-05	0.000100929
Kalu_18-Q3-R12-55_BAT3C.288.fa	0.000102248	0.000122167	0.000110131	0.00055708	0.000425277	0.000512161	7.58579e-05	0.000178259	0.00012639	0.00013271	0.000254477	0.000118357	0.000211167	0.000149943	0.000121478	0.000130557	0.000195159	0.000623043	5.12019e-05	6.82469e-05	0.000495205	0.000232416	0.000101229	0.000511074	0.000145236	8.69593e-05	0.000123583	0.000104118	0.000108479	9.72233e-05	0.000144224	0.000448008	0.000225712	0.000103743	0.000294793	0.00019779	0.000247798	1.47816e-05	0.000315595	0.121319	0.0271249	0.0976105	0.000562015	0.000169951	0.000196838	0.00012979	7.8749e-05	0.000161355	0.000329463
Kalu_18-Q3-R12-55_BATAC.288.fa	0.000234775	0.000235894	0.000193168	0.000946303	0.000887269	0.00106731	0.000261947	0.000945397	0.000231586	0.000731741	0.000517775	0.000265993	0.000323573	0.000877248	0.000257088	0.000119169	0.000183731	0.00109595	9.46918e-05	0.00015093	0.000875143	0.000279413	0.000497072	0.0012491	6.71608e-05	3.68819e-05	0.000110773	0.000174971	0.000531755	0.0132651	0.00056368	0.00168505	0.000261691	0.000100361	0.000372242	0.000305477	0.0005356	3.99001e-05	0.0013857	0.112646	0.212451	0.223106	0.000840414	0.000772891	0.00463675	0.000121647	0.000144711	0.000394566	0.000280441
Mari_18-Q3-R65-66_BAT3C.397.fa	0.00113523	0.000428913	0.000265449	0.00035908	0.000263774	0.000222701	0.000605574	5.59622e-05	8.30861e-05	7.50272e-05	8.19741e-05	0.000167233	9.09304e-05	0.000175233	7.3396e-05	0.000213524	0.000256101	0.000342468	5.54845e-05	6.44129e-05	0.00108616	0.000192044	7.46721e-05	0.000156227	0.000113335	0.000209226	0.000103232	0.000153209	0.000603386	0.000136111	0.000529842	0.000635266	0.000359101	0.00110605	0.000574335	0.00129982	0.00175664	9.55971e-05	0.000270767	3.50912e-05	6.2323e-05	3.55986e-05	0.000102302	7.80643e-05	9.21027e-05	0.000296797	0.00302673	0.238471	0.00020015
Kalu_18-Q3-R12-55_MAXAC.067_cln.fa	0.000805908	0.000373131	0.00027157	0.000571558	0.00100204	0.00163941	0.000200493	0.000533187	0.000440649	0.000226496	0.000692223	9.88886e-05	0.000232751	0.000272449	9.09359e-05	0.000321126	0.000195282	0.00154631	0.00062956	0.000419976	0.00120063	0.000151096	0.000162185	0.00160893	0.000170029	5.18431e-05	9.8935e-05	0.000117407	0.000174781	0.000290542	0.000367596	0.00100514	0.000685285	0.000122113	0.000240356	0.000437435	0.000642574	3.19908e-05	0.000753989	0.00277938	0.0527315	0.300327	0.000701989	0.000353843	0.000456568	0.000366942	0.000156374	0.000132322	0.000988605
Kalu_18-Q3-R12-55_MAXAC.061.fa	0.000401909	0.000309188	9.19024e-05	0.000672026	0.00116835	0.00101561	0.00038297	0.00106305	0.000128744	0.000862788	0.000682556	9.15483e-05	0.00046366	0.00109906	7.40308e-05	0.000386225	0.000289094	0.00123621	0.000212576	0.000261392	0.00102544	0.00047481	0.00115393	0.00174211	0.000342183	0.000353575	9.50129e-05	0.00022207	0.000536572	0.000192246	0.000821109	0.00206161	0.000160693	0.000458374	0.000330162	0.000196096	0.000933704	0.000250113	0.00108463	0.00260392	0.254876	0.377928	0.000804272	0.000819583	6.76673e-05	0.000215366	0.000309575	8.13158e-05	0.000542102
Lyne_18-Q3-R50-59_MAXAC.409.fa	4.40722e-05	8.88103e-05	0.000220471	5.57823e-05	0.000122908	0.000563875	6.96902e-05	0.00206609	0.00890424	0.0001669	3.43406e-05	5.26837e-05	0.000268798	0.000440965	0.000464943	3.48288e-05	0.00016456	4.37322e-05	0.000129154	0.000271203	0.000225215	0.000307924	2.28934e-05	4.86011e-05	3.99975e-05	2.3924e-05	8.60933e-05	0.00019475	0.00369779	0.0140426	7.79933e-05	6.14104e-05	0.000512079	6.90117e-05	0.00047245	0.000114017	2.53507e-05	1.86392e-05	0.00052733	0.000266916	0.000127972	5.3282e-05	0.00112995	0.00413335	0.136447	5.80291e-05	2.82075e-05	2.98296e-05	6.00038e-05
Kalu_18-Q3-R12-55_MAXAC.076.fa	0.00011612	0.000155077	0.000150938	0.00029531	0.00312162	0.00382228	0.000164259	0.000250282	0.000371438	9.32195e-05	0.00164851	0.000137556	0.000271753	0.000198334	0.000236216	0.000119162	5.82247e-05	0.00374416	0.000217114	0.000128283	0.00314286	4.06563e-05	6.44345e-05	0.00465774	6.29894e-05	7.8756e-05	8.52557e-05	5.80231e-05	5.53649e-05	0.000212365	0.000146693	0.00191631	0.000161595	0.000277955	0.000238432	0.00212298	0.00209604	1.7628e-05	0.00232537	0.000592876	0.000667839	0.906724	0.00231753	0.000715004	0.00161847	5.96961e-05	9.23882e-05	0.000147476	0.000193986
Mari_18-Q3-R65-66_MAXAC.243_uni.fa	0.0018656	7.50084e-05	8.60994e-05	2.23487e-05	3.19733e-05	7.87509e-05	0.000870869	0.000121127	0.000141217	0.00386913	3.26768e-05	5.87882e-05	5.47782e-05	7.68933e-05	0.000195857	0.000118213	0.000138821	0.000141913	0.00174112	0.000702261	0.00232853	0.00037829	0.00010065	0.000109739	8.04768e-05	0.000678997	8.42711e-05	0.000107279	0.000875965	0.000112489	4.86364e-05	4.46451e-05	9.93264e-05	7.17527e-05	0	0.00195214	6.61851e-05	1.10392e-05	7.47234e-05	1.45882e-05	3.39618e-05	3.3754e-05	0.000814491	0.000170399	0.000118283	0.00014056	0.000129456	0.478653	8.66413e-06
Ejby_18-Q3-R6-50_MAXAC.240.fa	0.000455776	0.000256744	0.000532588	0.102709	0.0600987	0.0874721	0.000235011	0.000115107	0.000130069	0.046433	0.0549123	0.00847522	0.00556638	0.00151023	0.00014671	0.000534266	0.000323359	0.000908691	0.0546155	0.049071	0.0822406	0.000393431	0.000534371	0.000209878	0.000382572	0.00030081	7.18018e-05	7.36612e-05	0.000253576	0.000474631	0.000640059	0.000357951	0.00061083	0.000358107	7.62394e-05	0.000167374	0.000483767	0.00044956	0.000522111	0.000626216	0.000186585	0.000793726	0.00749643	0.0130359	0.00722231	0.000301546	0.000217027	0.000246871	0.000286411
Vibo_18-Q3-R45-57_BAT3C.161.fa	0.000166022	6.02067e-05	0.000112031	0.00051461	0.000367428	0.000127978	4.67936e-05	0.000178868	0.00039007	0.000356004	4.22093e-05	0.000139825	7.2935e-05	0.0002567	0.000248492	0.000689073	0.00120832	0.00140144	0.00143921	0.000381747	0.00017794	0.00229751	0.00343496	0.0040302	0.00024805	0.000228982	7.13569e-05	4.19533e-05	2.08437e-05	0.000362202	0.0016345	0.000742441	0.000677602	0.000156556	0.00028782	0.000333677	0.0124542	0.0311194	0.0207129	0.000366441	0.000215646	8.50986e-05	0.000247625	0.000352202	0.000490422	0.00124711	0.00162042	0.00243545	0.000112174
Kalu_18-Q3-R12-55_MAXAC.049_cln.fa	0.00109198	0.000243816	0.00012516	0.00118517	0.00149566	0.00126095	0.000349428	0.00254276	0.000258663	0.257842	0.00973178	0.000250267	0.0139331	0.028006	0.00118044	0.00235078	0.000497508	0.00132265	0.00105609	0.000391486	0.00105179	0.00138648	0.000965538	0.00183867	0.00102633	0.000245756	6.8952e-05	0.000329218	0.000249431	0.000151707	0.000867488	0.00279208	0.000259883	0.00149465	0.000387776	0.000175003	0.0017327	0.000676316	0.000936388	0.0469697	0.201571	0.370219	0.120565	0.499262	0.0293987	0.000285207	0.000397625	9.55843e-05	0.000598973
Lyne_18-Q3-R50-59_BAT3C.262.fa	0.000134899	8.96599e-05	7.37427e-05	6.02567e-05	7.70216e-05	8.32037e-05	4.59708e-05	3.37342e-05	0.00192704	7.67948e-05	3.10717e-05	0.000117563	8.06061e-05	0.000103122	0.00156596	0.000102824	0.00123057	0.000180354	3.56348e-05	5.50992e-05	0.000161581	0.00189303	4.81684e-05	4.36753e-05	1.66115e-05	3.49857e-05	6.39694e-05	5.48786e-06	1.96113e-05	0.00190458	0.000103434	3.23183e-05	0.00187623	3.50591e-05	0.00247063	6.37895e-05	3.28687e-05	1.08382e-05	0.00318935	0.00127702	2.36517e-05	6.62421e-05	1.57806e-05	6.04341e-05	0.701755	0.000111832	9.13378e-05	0.00012705	8.62532e-05
Kalu_18-Q3-R12-55_MAXAC.127v2.fa	2.00905e-05	2.94753e-05	3.80047e-05	0.00265357	0.00205196	0.00235153	2.51158e-05	0.00219308	5.631e-05	0.00181865	0.0011822	0.000268011	0.000441071	0.00250876	5.62328e-05	0.000109545	0.000459592	0.0026979	5.78646e-05	9.82126e-05	0.00223567	0.000786053	0.00152557	0.00330654	2.52447e-05	2.50261e-05	5.57583e-05	0.000153726	5.62582e-05	2.14653e-05	0.00108514	0.0046469	2.84085e-05	3.50896e-05	0.000954833	0.000260127	0.00146038	1.62885e-05	0.00169663	0.389227	0.633038	0.650967	0.00218695	0.00128653	0.000232	4.51472e-05	3.88292e-05	6.98672e-05	0.000514901
Kalu_18-Q3-R12-55_BAT3C.261.fa	4.36383e-05	3.18677e-05	3.97199e-05	0.000458039	0.00043346	0.000661138	6.76099e-05	0.000368752	6.73305e-05	0.000357651	0.000360989	5.33691e-05	0.000146926	0.000408625	5.17157e-05	4.31069e-05	0.000139015	0.000771555	4.05818e-05	2.17346e-05	0.000647877	0.000183461	0.000275242	0.000923747	7.03128e-05	1.62053e-05	5.50492e-05	9.03293e-05	9.86085e-05	0.000127952	0.000210388	0.000963752	4.20055e-05	3.1634e-05	0.000144361	8.15167e-05	0.000499155	4.95967e-05	0.000433128	0.0840668	0.109622	0.203368	0.000514503	0.000242041	7.18884e-05	2.17482e-05	3.36029e-05	6.07471e-05	0.000114061
Ejby_18-Q3-R6-50_BATAC.240.fa	0.000568775	7.4521e-05	7.98479e-05	0.000139479	0.000335184	0.000780728	0.000240835	4.19333e-05	5.50676e-05	0.000418644	4.85159e-05	3.2511e-05	5.63551e-05	0.000256486	9.82301e-05	0.000256671	0.0171638	0.0743519	0.0788528	0.107745	0.107406	0.000287364	0.000359593	0.000138094	0.000407503	0.0004639	5.21668e-05	2.61699e-05	0.000261973	7.9702e-05	0.00023218	6.67547e-05	8.52917e-05	3.20127e-05	0.000161263	0.000183904	0.000191994	0.000198937	0.000658681	6.39433e-05	0.000987926	0.0174332	0.000109872	6.63461e-05	0.000171607	0.000215784	0.000440544	0.000276653	0.000152919
Lyne_18-Q3-R50-59_BATAC.473.fa	8.95129e-05	6.16591e-05	0.000110245	0.000442508	0.000305099	0.000198423	0.00125767	0.00312567	0.000833768	0.000119544	0.000201335	0.000131317	0.000276289	0.00119638	0.000226048	0.000652053	0.000183202	0.000106526	0.000654231	4.1288e-05	0.000123679	0.000273969	1.30834e-05	0.000121753	2.11265e-05	6.18831e-05	5.21311e-05	1.2816e-05	6.70669e-05	0.000282442	0.000125538	0.000621888	0.000372252	0.000802443	0.000532728	0.000190812	0.000259004	0.000242004	0.000418878	0.000925765	0.000912175	0.000485383	0.0860114	0.199677	0.0825425	3.61336e-05	6.75456e-05	0.000129372	0.000260714
Kalu_18-Q3-R12-55_BAT3C.173.fa	2.21142e-05	3.3886e-05	7.03476e-05	0.000231809	0.000507984	0.000657669	6.37088e-05	8.12478e-05	0.000113973	0.000129565	0.000319432	0.000294447	6.93555e-05	4.4331e-05	0.000131337	0.000155143	0.000190721	0.00069745	5.14994e-05	4.13175e-05	0.000539913	0.000144516	4.53969e-05	0.00076632	1.19659e-05	2.57583e-05	4.56892e-05	7.83736e-05	1.35366e-05	9.15621e-06	2.0198e-05	0.00018492	3.04197e-05	3.73374e-05	0.000149587	0.000131628	0.000406768	2.07539e-05	0.000521743	0.0464952	0.000928558	0.137812	0.000347537	0.000158691	0.000183094	3.02786e-05	0.000131361	0.000209421	1.31292e-05
Kalu_18-Q3-R12-55_BAT3C.355.fa	5.55891e-05	7.04269e-05	3.7753e-05	0.000593277	0.00147019	0.00181654	7.58285e-05	0.000403065	7.63846e-05	0.000384665	0.000874898	9.44482e-05	0.000305399	0.000371472	7.02897e-05	5.39117e-05	0.000173805	0.00190829	9.95062e-05	8.39849e-05	0.00161311	0.000313277	0.000300614	0.00242827	9.9391e-05	0.000159046	4.16841e-05	0.00149215	0.00214671	0.00026538	0.000265542	0.00146766	9.60214e-05	5.31101e-05	0.000280321	9.63428e-05	0.00122753	0.000127394	0.00126995	0.12549	0.0892245	0.5118	0.0010643	0.000235541	6.65572e-05	8.45533e-05	6.13225e-05	7.14682e-05	0.00016206
Lyne_18-Q3-R50-59_MAXAC.411_cln.fa	5.83311e-05	0.000114121	6.52022e-05	0.00012373	1.48564e-05	5.92252e-05	6.01605e-05	2.50271e-05	0.00394606	0.000449346	5.09272e-05	8.81482e-05	8.59085e-05	4.93745e-05	0.00270507	0.000208095	0.00220858	0.000440338	0.000322538	0.000215564	0.000426348	0.00370074	0.000243063	9.63732e-05	5.63513e-05	1.47882e-05	3.9091e-05	5.57952e-05	0.000107177	0.00352456	0.000287429	4.56026e-05	0.00351915	5.7279e-05	0.0217704	0.0800092	8.72417e-06	2.16653e-05	0.00633917	0.00245238	0.000134914	2.91343e-05	6.74863e-05	0.00025249	1.41391	3.7486e-05	0.00013041	0.000294112	0.000199248
Kalu_18-Q3-R12-55_MAXAC.148.fa	7.13334e-05	3.6077e-05	5.32135e-05	0.00110706	0.000444095	0.000494716	6.11374e-05	0.000592474	5.77721e-05	0.000462501	0.000332007	0.000147403	0.000342534	0.000749271	4.75117e-05	9.90098e-05	0.00022249	0.000589094	6.73749e-05	6.66531e-05	0.000432578	0.000389072	0.000399506	0.000706746	5.93419e-05	4.65281e-05	3.32812e-05	0.000155021	0.000151831	0.000128974	0.000292756	0.00120466	3.72182e-05	0.000102861	0.000388831	7.57755e-05	0.00048212	3.40976e-05	0.000395673	0.212066	0.184543	0.154106	0.00068389	0.000613403	0.000156263	5.9201e-05	3.54458e-05	3.87573e-05	0.000242234
Kalu_18-Q3-R12-55_MAXAC.091.fa	9.16489e-05	6.64326e-05	5.86083e-05	0.000153901	0.000793998	0.00099869	1.64538e-05	0.000139288	3.14169e-05	0.000165818	0.000455707	5.78976e-05	3.34879e-05	0.000186284	5.07114e-05	5.98338e-05	6.61217e-05	0.00116037	0.000277096	0.000222321	0.00124483	3.61707e-05	0.000120091	0.0012308	1.77345e-05	2.02606e-05	3.20151e-05	7.50785e-05	0.000148417	7.74815e-05	0.000162949	0.000780336	8.82081e-05	1.78828e-05	4.23758e-05	5.33629e-05	0.000537676	2.23787e-05	0.000663342	0.00165605	0.0471771	0.254405	0.000408989	0.000201799	0.000162092	0.000119341	6.8604e-05	8.04879e-05	0.000329807
Kalu_18-Q3-R12-55_MAXAC.131.fa	8.47204e-05	3.51714e-05	5.53446e-05	0.000409201	0.000553361	0.000727119	6.54782e-05	0.000258594	4.24795e-05	0.000179874	0.000447457	5.07277e-05	0.000128812	0.000319427	1.96033e-05	4.51408e-05	0.00015049	0.00235353	3.56732e-05	0.00019016	0.000756965	0.000177621	0.000209141	0.00116116	7.82838e-05	1.37832e-05	3.17422e-05	2.19132e-05	3.04608e-05	4.16694e-05	0.000194285	0.000726175	2.82278e-05	1.28315e-05	0.000106456	2.98652e-05	0.00051871	1.02336e-05	0.00053478	0.0622199	0.0617689	0.207418	0.000381638	0.000168255	6.78551e-05	1.05527e-05	5.71827e-05	4.49054e-05	8.3939e-05
Kalu_18-Q3-R12-55_MAXAC.194_uni.fa	4.84628e-05	1.89205e-05	3.6045e-05	0.000279956	0.000938701	0.000917591	2.09405e-05	0.000225528	2.28693e-05	0.000319194	0.000577048	4.22841e-05	3.84939e-05	0.000240531	3.90785e-05	7.24834e-05	5.2888e-05	0.00131307	2.21809e-05	3.8961e-05	0.00100138	6.36053e-05	0.000239915	0.00145499	0	2.80209e-05	2.9585e-05	0.000453249	0	6.04579e-05	0.000125159	0.00105832	1.80093e-05	0	3.62007e-05	4.03773e-05	0.000587758	0	0.000599718	0.0316985	0.097949	0.27887	0.000474197	0.000224243	2.03149e-05	3.51801e-05	4.45832e-05	9.25291e-05	2.72537e-05
Kalu_18-Q3-R12-55_BAT3C.186.fa	1.19953e-05	2.12512e-05	2.88369e-05	0.000906515	0.00113147	0.00135241	1.79e-05	0.000482258	1.80596e-05	0.000507566	0.000637164	1.39645e-05	0.000196299	0.000590028	1.89848e-05	8.42374e-06	0.000127552	0.00157616	6.05415e-05	5.16364e-05	0.00125799	0.000191242	0.000340242	0.00193989	8.88668e-06	1.44003e-05	2.90025e-05	2.26993e-05	2.35217e-05	3.30407e-05	0.000331068	0.00167628	2.33358e-05	2.27578e-05	0.000253289	7.49083e-05	0.000928801	1.56956e-05	0.000969557	0.147282	0.190075	0.413211	0.00106291	0.000328874	6.2874e-05	1.04897e-05	1.84912e-05	1.46239e-05	0.000146397
Ega_18-Q3-R5-49_MAXAC.254.fa	0.000158616	6.2769e-05	0.000104785	0.000510374	0.000279464	0.00118976	8.36973e-05	0.0002418	0.000127734	0.000421242	0.000115054	8.7376e-05	0.000222841	0.000290723	0.000220281	0.000180246	0.00763254	0.0888721	0.0211333	0.0246112	0.0422372	0.000175151	0.000396858	0.000305679	0.000100672	0.000140594	2.74536e-05	2.92584e-05	0.000117249	4.47231e-05	0.000270184	0.000348095	7.99212e-05	1.26416e-05	0.000153153	0.00026422	0.000116616	5.01612e-05	0.000578676	0.0194056	0.0454605	0.0440132	0.000154053	0.000310519	0.000204858	6.17865e-05	0.000164135	0.000171795	4.0957e-05
Kalu_18-Q3-R12-55_BATAC.116.fa	1.8381e-05	2.11502e-05	3.97257e-05	0.0016106	0.000818904	0.000782609	0.000216858	0.00112608	0.000167345	0.000766394	0.000409343	0.000115626	0.000751489	0.00119524	4.84998e-05	3.02272e-05	0.000325757	0.00152743	0.000338823	0.000145641	0.000803343	0.000763975	0.000827885	0.00126763	0.000143647	0.000107798	2.73653e-05	2.78653e-05	7.76581e-05	2.73122e-05	0.000525464	0.00171273	4.51423e-05	3.93327e-05	0.000654319	0.000413017	0.000601071	1.70205e-05	0.00057236	0.358606	0.327252	0.272635	0.00117839	0.0006108	0.000107824	3.48983e-05	2.27144e-05	3.72982e-05	0.000300624
Ega_18-Q3-R5-49_MAXAC.112v2.fa	0.000553795	2.17848e-05	0.000145224	0.000182219	0.000585869	0.000563595	9.79514e-05	3.40809e-05	0.000105275	0.000974288	5.46897e-05	1.49206e-06	0	0.000538558	0.000128985	0.000597925	0.0647355	0.121133	0.236968	0.207613	0.0475709	0.000774754	0.000781205	2.6913e-05	0.000959803	0.000699379	2.43698e-05	3.00839e-05	0.000105586	5.96499e-05	0.000213999	3.46873e-06	4.01372e-05	4.10826e-05	0.000578012	0.000311159	0.000333043	0.000468192	0.000643749	0.000185458	0.000166817	0.000628645	2.59067e-05	3.2537e-05	0.000116492	0.000467027	0.000834184	0.000123565	0.000150553
Kalu_18-Q3-R12-55_BAT3C.2_fly.fa	6.67921e-05	0.00012015	0.000143279	9.23584e-05	0.000751098	0.00118641	0.000214211	0.00044584	0.000174401	0.000274362	0.000785946	0.000232863	0.000115699	0.000137536	0.000245226	0.000174528	0.000116096	0.00148625	0.000109913	0.00018675	0.00116671	0.000366812	0.000220882	0.00157098	0.000514431	0.000382279	2.40669e-05	0.000797205	0.000196963	0.000214372	5.99152e-05	0.000734888	0.000142685	0.00015466	0.000206402	9.84595e-05	0.00123124	5.08062e-05	0.00103629	0.00232823	0.00501873	0.317565	0.000895735	0.000237509	0.00067409	0.000253347	0.000157565	0.000221412	0.000218009
Kalu_18-Q3-R12-55_MAXAC.185_cln.fa	3.14699e-05	2.04636e-05	8.29732e-06	0.00477818	0.00280016	0.00311972	1.0128e-05	5.53456e-05	1.8302e-05	8.09971e-05	0.00136924	2.95539e-05	0.00133983	3.66536e-05	1.18694e-05	3.23957e-05	0.0012281	0.00356276	1.98711e-05	1.39489e-05	0.0029061	0.00243422	7.39043e-05	0.00456617	1.15384e-05	7.23144e-06	2.36841e-05	2.59518e-05	6.13825e-05	3.66954e-05	0.000112881	0.00167461	1.97954e-05	1.98172e-05	0.00259342	3.37743e-05	0.00194158	1.5555e-05	0.00244539	1.49627	0.0181831	0.970618	0.00467473	3.57913e-05	0.000310259	4.08019e-05	3.95748e-06	2.19581e-05	0.00136517
Kalu_18-Q3-R12-55_BATAC.336.fa	4.20542e-05	3.2063e-05	2.70002e-05	0.000439038	0.000478459	0.000493529	0.000184959	0.00053701	0.000468856	0.000369781	0.00345935	0.00129265	0.00031888	0.00186707	0.00207746	0.000258582	0.000155078	0.000709362	0.000134574	0.00038874	0.000606623	7.68448e-05	0.00018238	0.000629487	6.76068e-05	0.000102533	2.29718e-05	0.00013229	2.50745e-05	3.89096e-05	0.000198716	0.000538844	0.000136062	0.000170389	0.000144854	0.000155085	0.000403795	0.000110757	0.000370832	0.0167524	0.0672047	0.115261	0.00182207	0.014272	0.00283984	6.68153e-05	7.5537e-05	7.81887e-05	2.82724e-05
Hade_18-Q3-R52-61_MAXAC.390.fa	0.00028919	0.000500773	6.10624e-05	0.0002323	0.000102136	0.00255624	0.000670646	7.64524e-05	0.00193385	0.000540253	0.000370931	0.00440388	1.63602e-05	7.28096e-05	0.00101096	0.00161076	4.90771e-05	8.16561e-05	1.67774e-05	2.89293e-05	1.86874e-05	2.31334e-05	0.000151738	4.48657e-05	2.05733e-05	1.29113e-05	1.54397e-05	0.000174563	3.02713e-05	0.00175951	0.141999	0.0178512	0.527394	0.00169049	5.64012e-05	0.000322764	6.97199e-05	0.00155088	8.84162e-05	4.45106e-05	0.000241336	3.06804e-05	4.94131e-05	0.000627253	0.00144738	0.000676369	7.71611e-05	2.53186e-05	4.94728e-05
Kalu_18-Q3-R12-55_MAXAC.141_sub.fa	4.05075e-06	0	2.91731e-06	0.000807635	0.00134271	0.00151282	3.16354e-05	0.000388735	1.60739e-05	0.000387946	0.000666371	2.21189e-05	0.000260586	0.000458111	7.38409e-06	6.01058e-06	0.000145884	0.00175003	1.62785e-05	2.29201e-05	0.00164935	0.000297124	0.000415058	0.0022997	1.54608e-05	2.08411e-05	1.54285e-05	6.62317e-05	4.16903e-05	1.2705e-05	0.000255132	0.00143042	2.77455e-05	3.10918e-05	0.000269405	4.54242e-05	0.00101174	7.86176e-05	0.00108938	0.153131	0.136316	0.486938	0.00101639	0.000215615	3.68979e-05	0	9.80488e-06	1.50363e-05	0.000124388
Kalu_18-Q3-R12-55_MAXAC.182_cln.fa	0	3.67401e-05	4.04029e-06	0.000350624	0.000967419	0.001019	3.56979e-05	0.000324177	3.30002e-05	8.90347e-05	0.000553299	9.64086e-06	0.000165115	0.000629699	2.11623e-05	7.93505e-06	4.44919e-05	0.00128295	0.000218496	0.000171876	0.0010392	4.93765e-05	0.000641786	0.00155761	0	8.69603e-06	1.47264e-05	8.54183e-06	0	1.45055e-05	0.000118731	0.00112006	1.55461e-05	9.15552e-06	3.14286e-05	4.19137e-05	0.000618872	1.32672e-05	0.000651538	0.00442042	0.0716391	0.301941	0.000571438	0.000231235	1.5948e-06	0	0	1.47371e-06	0
Kalu_18-Q3-R12-55_MAXAC.193.fa	1.50809e-05	1.24525e-05	1.10945e-05	7.28311e-05	0.000966734	0.00100583	5.16367e-05	6.78677e-05	3.00827e-05	5.63874e-05	0.000558113	4.88913e-06	3.22151e-05	6.71394e-05	8.33331e-06	1.10792e-05	1.30422e-05	0.00106296	6.1794e-06	1.26023e-05	0.000919439	2.85547e-05	7.04027e-05	0.00155994	4.46662e-05	1.73306e-05	1.27634e-05	0.00029498	0.000336682	0.000283261	2.7139e-05	0.000630685	1.53287e-05	2.24019e-05	8.45742e-06	1.7798e-05	0.000719123	1.62694e-05	0.000660715	0.00210248	0.0108696	0.344279	0.000471393	1.66116e-05	1.03304e-05	1.14008e-05	3.10275e-06	3.83324e-06	8.73091e-06
Kalu_18-Q3-R12-55_MAXAC.198_cln.fa	2.18371e-05	1.28194e-05	1.53376e-05	0.00041053	0.00126353	0.00157542	0.00013351	0.000755158	7.81751e-05	0.00045941	0.000850551	3.29617e-05	0.000347242	0.000683267	1.87309e-05	1.46098e-05	1.62393e-05	0.00187234	1.05743e-05	1.82808e-05	0.00144669	3.38569e-05	0.000482338	0.00227866	3.37405e-05	2.03044e-05	8.37396e-06	1.33028e-05	5.98879e-05	1.2112e-05	0.000333072	0.00177145	2.21171e-05	1.06115e-05	2.24841e-05	4.47746e-05	0.00100668	2.74667e-05	0.00107272	0.00408909	0.200102	0.490502	0.000810085	0.000387301	6.34752e-05	5.74933e-06	6.97786e-06	7.77579e-06	1.8486e-05
Kalu_18-Q3-R12-55_BAT3C.197.fa	0	0	2.84392e-06	0.000132822	0.000775511	0.000772157	2.47951e-05	0.000114616	2.88937e-06	0.000156458	0.000406743	5.24486e-06	4.42309e-05	0.00012915	3.55971e-06	2.95283e-06	1.18176e-05	0.000947301	0	1.22464e-05	0.000778409	2.6669e-05	0.000186012	0.00120929	0	4.18561e-06	6.75126e-06	1.51341e-05	1.96598e-05	1.45194e-05	7.01059e-05	0.000666959	8.43684e-06	2.66242e-06	3.52867e-05	1.36151e-05	0.000529965	5.44223e-06	0.00057466	0.0137395	0.0462084	0.267206	0.000358477	9.77118e-05	6.56953e-06	0	0	3.28317e-06	1.80142e-05
Kalu_18-Q3-R12-55_BAT3C.268.fa	4.7508e-06	4.71332e-06	8.73567e-06	0.00078266	0.0005669	0.000752327	1.87154e-05	0.000489796	1.35238e-05	0.000359299	0.000359343	2.31004e-05	0.000207595	0.000538405	1.1079e-05	1.87431e-05	0.000161463	0.000893139	7.5892e-06	2.5536e-05	0.00075523	0.000277245	0.000441847	0.00101336	2.04679e-05	3.03495e-05	5.2912e-06	0.000139636	0.000120309	3.45815e-05	0.000285844	0.00119878	2.68634e-05	5.31637e-06	0.000269637	4.48957e-05	0.000454956	1.47318e-05	0.000542257	0.166755	0.151912	0.224568	0.00063667	0.000274049	5.05008e-05	2.33267e-05	5.67246e-06	2.3504e-05	0.00013908
Kalu_18-Q3-R12-55_BAT3C.239.fa	1.0092e-05	8.74554e-06	6.00879e-06	0.00128093	0.000781723	0.00112533	1.64708e-05	0.000801733	9.69411e-06	0.000682435	0.000515249	1.44777e-05	0.000169565	0.00095064	7.0299e-06	1.03659e-05	0.000221892	0.00139526	0.000268212	9.56353e-05	0.00118671	0.000377846	0.000568106	0.0015656	5.5411e-06	5.20552e-06	5.19606e-06	7.1682e-06	4.05668e-05	7.24408e-06	0.000431823	0.00233236	2.32068e-05	3.27684e-06	0.00026106	8.29266e-05	0.000737795	7.82415e-06	0.000822477	0.180378	0.277514	0.343369	0.000944312	0.000432024	4.52202e-05	1.04722e-05	6.29722e-06	4.48953e-06	0.00019211
Kalu_18-Q3-R12-55_MAXAC.169.fa	1.50836e-05	7.82438e-06	8.82096e-06	0.0002014	0.000648685	0.000836611	2.32207e-05	0.000286202	5.32993e-06	0.000168294	0.000371134	1.91416e-05	1.21187e-05	0.000345053	6.94262e-06	2.33461e-06	8.67315e-06	0.000961763	0	0.000621998	0.00746727	2.66663e-05	0.000217582	0.00116978	2.91717e-06	2.07349e-05	4.22172e-06	0.00112171	0.00105758	0.000190041	0.000110501	0.000858105	6.78525e-06	2.6269e-06	3.00583e-06	2.32384e-05	0.000600511	8.76029e-06	0.000571855	0.00310216	0.0889401	0.248767	0.00035864	0.000185411	1.25153e-05	6.32464e-06	0	2.34102e-05	1.70087e-05
Aved_18-Q3-R54-62_BAT3C.344.fa	1.79574e-05	0.000482105	0.0009746	7.92206e-05	1.13188e-05	3.39072e-05	0.00016566	6.52292e-05	0.0978845	5.47073e-05	0.000111638	0.000154089	0.000453204	0.000158617	0.00368053	0.000220718	2.00987e-05	3.74796e-05	0.000173719	0	1.46917e-05	2.71391e-05	0.000254988	6.51526e-05	4.60072e-05	1.7236e-05	1.78881e-06	0	3.03906e-05	0.000220114	8.97937e-05	2.93562e-05	0.00030982	6.04705e-05	0.000121286	5.66038e-06	0	0	1.77937e-05	0	0	3.29211e-06	2.50572e-05	0.00572767	0.00265193	0.000174763	6.52728e-05	8.02253e-06	6.8777e-05
[truncated: 20 more columns]
