# Supplementary material for: Connecting structure to function with the recovery of over 1000 high-quality metagenome-assembled genomes from activated sludge using long-read sequencing
Source: Nat Commun. 2021 Mar 31;12:2009. doi: 10.1038/s41467-021-22203-2 (PMC8012365; doi:10.1038/s41467-021-22203-2)
Supplement: Supplementary file 13 — Supplementary Data 11 [file 41467_2021_22203_MOESM13_ESM.xlsx]

## Sheet: Supplementary_Data_11
# Supplementary_Data_11_module_paths_enrichm
Genome_name	Module_id	Module_name
Hade_18-Q3-R52-61_BATAC.282	M00475	BarA-UvrY (central carbon metabolism) two-component regulatory system	K07678,K07689
Lyne_18-Q3-R50-59_BAT3C.242	M00475	BarA-UvrY (central carbon metabolism) two-component regulatory system	K07678,K07689
Kalu_18-Q3-R12-55_BATAC.81	M00475	BarA-UvrY (central carbon metabolism) two-component regulatory system	K07678,K07689
Kalu_18-Q3-R12-55_BATAC.288	M00475	BarA-UvrY (central carbon metabolism) two-component regulatory system	K07678,K07689
Fred_18-Q3-R57-64_BAT3C.162	M00475	BarA-UvrY (central carbon metabolism) two-component regulatory system	K07678,K07689
Hade_18-Q3-R52-61_MAXAC.060	M00475	BarA-UvrY (central carbon metabolism) two-component regulatory system	K07678,K07689
EsbW_18-Q3-R4-48_BATAC.168	M00475	BarA-UvrY (central carbon metabolism) two-component regulatory system	K07678,K07689
Ejby_18-Q3-R6-50_BATAC.260	M00475	BarA-UvrY (central carbon metabolism) two-component regulatory system	K07678,K07689
Damh_18-Q3-R51-60_BAT3C.98	M00475	BarA-UvrY (central carbon metabolism) two-component regulatory system	K07678,K07689
OdNW_18-Q3-R42-56_BATAC.277	M00475	BarA-UvrY (central carbon metabolism) two-component regulatory system	K07678,K07689
Lyne_18-Q3-R50-59_BATAC.68	M00475	BarA-UvrY (central carbon metabolism) two-component regulatory system	K07678,K07689
Damh_18-Q3-R51-60_BATAC.231	M00475	BarA-UvrY (central carbon metabolism) two-component regulatory system	K07678,K07689
Fred_18-Q3-R57-64_MAXAC.027	M00475	BarA-UvrY (central carbon metabolism) two-component regulatory system	K07678,K07689
Fred_18-Q3-R57-64_BATAC.644	M00475	BarA-UvrY (central carbon metabolism) two-component regulatory system	K07678,K07689
Skiv_18-Q3-R9-52_BATAC.318	M00475	BarA-UvrY (central carbon metabolism) two-component regulatory system	K07678,K07689
AalW_18-Q3-R10-53_BAT3C.245	M00475	BarA-UvrY (central carbon metabolism) two-component regulatory system	K07678,K07689
Fred_18-Q3-R57-64_MAXAC.073	M00475	BarA-UvrY (central carbon metabolism) two-component regulatory system	K07678,K07689
EsbE_18-Q3-R3-47_BATAC.309	M00475	BarA-UvrY (central carbon metabolism) two-component regulatory system	K07678,K07689
Aved_18-Q3-R54-62_BAT3C.540	M00475	BarA-UvrY (central carbon metabolism) two-component regulatory system	K07678,K07689
Vibo_18-Q3-R45-57_BAT3C.142	M00475	BarA-UvrY (central carbon metabolism) two-component regulatory system	K07678,K07689
Lyne_18-Q3-R50-59_MAXAC.318	M00475	BarA-UvrY (central carbon metabolism) two-component regulatory system	K07678,K07689
Vibo_18-Q3-R45-57_MAXAC.072	M00475	BarA-UvrY (central carbon metabolism) two-component regulatory system	K07678,K07689
Aved_18-Q3-R54-62_BAT3C.309	M00475	BarA-UvrY (central carbon metabolism) two-component regulatory system	K07678,K07689
Bjer_18-Q3-R1-45_BATAC.458	M00475	BarA-UvrY (central carbon metabolism) two-component regulatory system	K07678,K07689
Lyne_18-Q3-R50-59_MAXAC.071_sub	M00475	BarA-UvrY (central carbon metabolism) two-component regulatory system	K07678,K07689
Skiv_18-Q3-R9-52_BAT3C.148	M00475	BarA-UvrY (central carbon metabolism) two-component regulatory system	K07678,K07689
EsbE_18-Q3-R3-47_BATAC.204	M00475	BarA-UvrY (central carbon metabolism) two-component regulatory system	K07678,K07689
Lyne_18-Q3-R50-59_BAT3C.546	M00475	BarA-UvrY (central carbon metabolism) two-component regulatory system	K07678,K07689
Ega_18-Q3-R5-49_BATAC.204	M00475	BarA-UvrY (central carbon metabolism) two-component regulatory system	K07678,K07689
AalW_18-Q3-R10-53_MAXAC.084	M00475	BarA-UvrY (central carbon metabolism) two-component regulatory system	K07678,K07689
AalE_18-Q3-R2-46_BAT3C.320	M00475	BarA-UvrY (central carbon metabolism) two-component regulatory system	K07678,K07689
Aved_18-Q3-R54-62_BATAC.645_sub	M00475	BarA-UvrY (central carbon metabolism) two-component regulatory system	K07678,K07689
Hade_18-Q3-R52-61_BATAC.316	M00475	BarA-UvrY (central carbon metabolism) two-component regulatory system	K07678,K07689
Vibo_18-Q3-R45-57_BATAC.215	M00475	BarA-UvrY (central carbon metabolism) two-component regulatory system	K07678,K07689
Bjer_18-Q3-R1-45_BAT3C.258	M00475	BarA-UvrY (central carbon metabolism) two-component regulatory system	K07678,K07689
Hade_18-Q3-R52-61_BATAC.726	M00475	BarA-UvrY (central carbon metabolism) two-component regulatory system	K07678,K07689
Rand_18-Q3-R56-63_BATAC.255	M00475	BarA-UvrY (central carbon metabolism) two-component regulatory system	K07678,K07689
Mari_18-Q3-R65-66_MAXAC.093	M00475	BarA-UvrY (central carbon metabolism) two-component regulatory system	K07678,K07689
AalE_18-Q3-R2-46_BATAC.258	M00475	BarA-UvrY (central carbon metabolism) two-component regulatory system	K07678,K07689
OdNE_18-Q3-R46-58_BAT3C.415	M00475	BarA-UvrY (central carbon metabolism) two-component regulatory system	K07678,K07689
EsbW_18-Q3-R4-48_MAXAC.070	M00475	BarA-UvrY (central carbon metabolism) two-component regulatory system	K07678,K07689
AalW_18-Q3-R10-53_BATAC.909	M00475	BarA-UvrY (central carbon metabolism) two-component regulatory system	K07678,K07689
Hade_18-Q3-R52-61_BATAC.311	M00475	BarA-UvrY (central carbon metabolism) two-component regulatory system	K07678,K07689
Bjer_18-Q3-R1-45_BAT3C.347	M00475	BarA-UvrY (central carbon metabolism) two-component regulatory system	K07678,K07689
Aved_18-Q3-R54-62_BAT3C.394	M00471	NarX-NarL (nitrate respiration) two-component regulatory system	K07673,K07684
EsbW_18-Q3-R4-48_BATAC.303	M00471	NarX-NarL (nitrate respiration) two-component regulatory system	K07673,K07684
Fred_18-Q3-R57-64_MAXAC.373	M00471	NarX-NarL (nitrate respiration) two-component regulatory system	K07673,K07684
Viby_18-Q3-R106-67_MAXAC.046	M00471	NarX-NarL (nitrate respiration) two-component regulatory system	K07673,K07684
Fred_18-Q3-R57-64_BATAC.8	M00471	NarX-NarL (nitrate respiration) two-component regulatory system	K07673,K07684
OdNE_18-Q3-R46-58_BAT3C.305	M00471	NarX-NarL (nitrate respiration) two-component regulatory system	K07673,K07684
Bjer_18-Q3-R1-45_MAXAC.113	M00471	NarX-NarL (nitrate respiration) two-component regulatory system	K07673,K07684
Vibo_18-Q3-R45-57_BATAC.298	M00471	NarX-NarL (nitrate respiration) two-component regulatory system	K07673,K07684
AalE_18-Q3-R2-46_BATAC.345	M00471	NarX-NarL (nitrate respiration) two-component regulatory system	K07673,K07684
Fred_18-Q3-R57-64_BATAC.880	M00471	NarX-NarL (nitrate respiration) two-component regulatory system	K07673,K07684
Ejby_18-Q3-R6-50_BATAC.337	M00471	NarX-NarL (nitrate respiration) two-component regulatory system	K07673,K07684
Kalu_18-Q3-R12-55_BAT3C.229	M00471	NarX-NarL (nitrate respiration) two-component regulatory system	K07673,K07684
Ega_18-Q3-R5-49_BATAC.305	M00471	NarX-NarL (nitrate respiration) two-component regulatory system	K07673,K07684
Ejby_18-Q3-R6-50_MAXAC.009	M00471	NarX-NarL (nitrate respiration) two-component regulatory system	K07673,K07684
Vibo_18-Q3-R45-57_BATAC.19	M00471	NarX-NarL (nitrate respiration) two-component regulatory system	K07673,K07684
Kalu_18-Q3-R12-55_BAT3C.337	M00471	NarX-NarL (nitrate respiration) two-component regulatory system	K07673,K07684
Bjer_18-Q3-R1-45_BATAC.230	M00471	NarX-NarL (nitrate respiration) two-component regulatory system	K07673,K07684
Bjer_18-Q3-R1-45_MAXAC.193	M00471	NarX-NarL (nitrate respiration) two-component regulatory system	K07673,K07684
Fred_18-Q3-R57-64_BATAC.609	M00471	NarX-NarL (nitrate respiration) two-component regulatory system	K07673,K07684
Aved_18-Q3-R54-62_BATAC.570	M00471	NarX-NarL (nitrate respiration) two-component regulatory system	K07673,K07684
Kalu_18-Q3-R12-55_BATAC.288	M00471	NarX-NarL (nitrate respiration) two-component regulatory system	K07673,K07684
Fred_18-Q3-R57-64_BATAC.223	M00471	NarX-NarL (nitrate respiration) two-component regulatory system	K07673,K07684
AalE_18-Q3-R2-46_MAXAC.086	M00471	NarX-NarL (nitrate respiration) two-component regulatory system	K07673,K07684
Fred_18-Q3-R57-64_BAT3C.162	M00471	NarX-NarL (nitrate respiration) two-component regulatory system	K07673,K07684
OdNW_18-Q3-R42-56_MAXAC.029	M00471	NarX-NarL (nitrate respiration) two-component regulatory system	K07673,K07684
OdNW_18-Q3-R42-56_BAT3C.155	M00471	NarX-NarL (nitrate respiration) two-component regulatory system	K07673,K07684
Hirt_18-Q3-R61-65_BATAC.371	M00471	NarX-NarL (nitrate respiration) two-component regulatory system	K07673,K07684
Hade_18-Q3-R52-61_MAXAC.026	M00471	NarX-NarL (nitrate respiration) two-component regulatory system	K07673,K07684
Aved_18-Q3-R54-62_BATAC.321_sub	M00471	NarX-NarL (nitrate respiration) two-component regulatory system	K07673,K07684
Lyne_18-Q3-R50-59_BATAC.79	M00471	NarX-NarL (nitrate respiration) two-component regulatory system	K07673,K07684
AalW_18-Q3-R10-53_MAXAC.393	M00471	NarX-NarL (nitrate respiration) two-component regulatory system	K07673,K07684
Kalu_18-Q3-R12-55_BAT3C.359	M00471	NarX-NarL (nitrate respiration) two-component regulatory system	K07673,K07684
Mari_18-Q3-R65-66_MAXAC.196	M00471	NarX-NarL (nitrate respiration) two-component regulatory system	K07673,K07684
Mari_18-Q3-R65-66_BAT3C.19	M00471	NarX-NarL (nitrate respiration) two-component regulatory system	K07673,K07684
Lyne_18-Q3-R50-59_BATAC.68	M00471	NarX-NarL (nitrate respiration) two-component regulatory system	K07673,K07684
Lyne_18-Q3-R50-59_BAT3C.300	M00471	NarX-NarL (nitrate respiration) two-component regulatory system	K07673,K07684
Ribe_18-Q3-R11-54_MAXAC.030	M00471	NarX-NarL (nitrate respiration) two-component regulatory system	K07673,K07684
Aved_18-Q3-R54-62_MAXAC.086	M00471	NarX-NarL (nitrate respiration) two-component regulatory system	K07673,K07684
Fred_18-Q3-R57-64_MAXAC.004	M00471	NarX-NarL (nitrate respiration) two-component regulatory system	K07673,K07684
Hjor_18-Q3-R7-51_BATAC.80	M00471	NarX-NarL (nitrate respiration) two-component regulatory system	K07673,K07684
Aved_18-Q3-R54-62_MAXAC.010	M00471	NarX-NarL (nitrate respiration) two-component regulatory system	K07673,K07684
Ribe_18-Q3-R11-54_BAT3C.208	M00471	NarX-NarL (nitrate respiration) two-component regulatory system	K07673,K07684
Vibo_18-Q3-R45-57_BATAC.224	M00471	NarX-NarL (nitrate respiration) two-component regulatory system	K07673,K07684
Bjer_18-Q3-R1-45_MAXAC.011	M00471	NarX-NarL (nitrate respiration) two-component regulatory system	K07673,K07684
Hade_18-Q3-R52-61_BATAC.364	M00471	NarX-NarL (nitrate respiration) two-component regulatory system	K07673,K07684
EsbE_18-Q3-R3-47_MAXAC.059	M00471	NarX-NarL (nitrate respiration) two-component regulatory system	K07673,K07684
Ejby_18-Q3-R6-50_BATAC.262	M00471	NarX-NarL (nitrate respiration) two-component regulatory system	K07673,K07684
Skiv_18-Q3-R9-52_BATAC.318	M00471	NarX-NarL (nitrate respiration) two-component regulatory system	K07673,K07684
Hade_18-Q3-R52-61_BATAC.452	M00471	NarX-NarL (nitrate respiration) two-component regulatory system	K07673,K07684
Kalu_18-Q3-R12-55_BAT3C.361	M00471	NarX-NarL (nitrate respiration) two-component regulatory system	K07673,K07684
Kalu_18-Q3-R12-55_BAT3C.181	M00471	NarX-NarL (nitrate respiration) two-component regulatory system	K07673,K07684
EsbW_18-Q3-R4-48_BAT3C.485	M00471	NarX-NarL (nitrate respiration) two-component regulatory system	K07673,K07684
Lyne_18-Q3-R50-59_MAXAC.016	M00471	NarX-NarL (nitrate respiration) two-component regulatory system	K07673,K07684
EsbE_18-Q3-R3-47_BATAC.309	M00471	NarX-NarL (nitrate respiration) two-component regulatory system	K07673,K07684
EsbE_18-Q3-R3-47_MAXAC.052	M00471	NarX-NarL (nitrate respiration) two-component regulatory system	K07673,K07684
AalE_18-Q3-R2-46_MAXAC.100	M00471	NarX-NarL (nitrate respiration) two-component regulatory system	K07673,K07684
Vibo_18-Q3-R45-57_BAT3C.142	M00471	NarX-NarL (nitrate respiration) two-component regulatory system	K07673,K07684
Lyne_18-Q3-R50-59_MAXAC.259	M00471	NarX-NarL (nitrate respiration) two-component regulatory system	K07673,K07684
Rand_18-Q3-R56-63_MAXAC.170	M00471	NarX-NarL (nitrate respiration) two-component regulatory system	K07673,K07684
Vibo_18-Q3-R45-57_MAXAC.072	M00471	NarX-NarL (nitrate respiration) two-component regulatory system	K07673,K07684
Aved_18-Q3-R54-62_BAT3C.309	M00471	NarX-NarL (nitrate respiration) two-component regulatory system	K07673,K07684
Viby_18-Q3-R106-67_BATAC.55	M00471	NarX-NarL (nitrate respiration) two-component regulatory system	K07673,K07684
Aved_18-Q3-R54-62_MAXAC.235	M00471	NarX-NarL (nitrate respiration) two-component regulatory system	K07673,K07684
Bjer_18-Q3-R1-45_BATAC.458	M00471	NarX-NarL (nitrate respiration) two-component regulatory system	K07673,K07684
EsbE_18-Q3-R3-47_BATAC.167	M00471	NarX-NarL (nitrate respiration) two-component regulatory system	K07673,K07684
Lyne_18-Q3-R50-59_MAXAC.018	M00471	NarX-NarL (nitrate respiration) two-component regulatory system	K07673,K07684
Ejby_18-Q3-R6-50_BATAC.207	M00471	NarX-NarL (nitrate respiration) two-component regulatory system	K07673,K07684
Lyne_18-Q3-R50-59_MAXAC.071_sub	M00471	NarX-NarL (nitrate respiration) two-component regulatory system	K07673,K07684
Skiv_18-Q3-R9-52_BAT3C.148	M00471	NarX-NarL (nitrate respiration) two-component regulatory system	K07673,K07684
Aved_18-Q3-R54-62_MAXAC.186	M00471	NarX-NarL (nitrate respiration) two-component regulatory system	K07673,K07684
Fred_18-Q3-R57-64_BAT3C.675	M00471	NarX-NarL (nitrate respiration) two-component regulatory system	K07673,K07684
AalW_18-Q3-R10-53_MAXAC.039	M00471	NarX-NarL (nitrate respiration) two-component regulatory system	K07673,K07684
Damh_18-Q3-R51-60_BAT3C.25	M00471	NarX-NarL (nitrate respiration) two-component regulatory system	K07673,K07684
Ega_18-Q3-R5-49_BATAC.333	M00471	NarX-NarL (nitrate respiration) two-component regulatory system	K07673,K07684
AalE_18-Q3-R2-46_BAT3C.151	M00471	NarX-NarL (nitrate respiration) two-component regulatory system	K07673,K07684
Rand_18-Q3-R56-63_BATAC.171	M00471	NarX-NarL (nitrate respiration) two-component regulatory system	K07673,K07684
Lyne_18-Q3-R50-59_BAT3C.546	M00471	NarX-NarL (nitrate respiration) two-component regulatory system	K07673,K07684
Bjer_18-Q3-R1-45_MAXAC.012	M00471	NarX-NarL (nitrate respiration) two-component regulatory system	K07673,K07684
AalE_18-Q3-R2-46_MAXAC.018	M00471	NarX-NarL (nitrate respiration) two-component regulatory system	K07673,K07684
Ega_18-Q3-R5-49_BATAC.212	M00471	NarX-NarL (nitrate respiration) two-component regulatory system	K07673,K07684
OdNE_18-Q3-R46-58_MAXAC.011	M00471	NarX-NarL (nitrate respiration) two-component regulatory system	K07673,K07684
Hade_18-Q3-R52-61_MAXAC.390	M00471	NarX-NarL (nitrate respiration) two-component regulatory system	K07673,K07684
Hjor_18-Q3-R7-51_MAXAC.072	M00471	NarX-NarL (nitrate respiration) two-component regulatory system	K07673,K07684
AalE_18-Q3-R2-46_BAT3C.211	M00471	NarX-NarL (nitrate respiration) two-component regulatory system	K07673,K07684
Hade_18-Q3-R52-61_MAXAC.304	M00471	NarX-NarL (nitrate respiration) two-component regulatory system	K07673,K07684
AalE_18-Q3-R2-46_BAT3C.116	M00471	NarX-NarL (nitrate respiration) two-component regulatory system	K07673,K07684
Aved_18-Q3-R54-62_BATAC.645_sub	M00471	NarX-NarL (nitrate respiration) two-component regulatory system	K07673,K07684
AalW_18-Q3-R10-53_MAXAC.061	M00471	NarX-NarL (nitrate respiration) two-component regulatory system	K07673,K07684
Damh_18-Q3-R51-60_BATAC.285	M00471	NarX-NarL (nitrate respiration) two-component regulatory system	K07673,K07684
AalW_18-Q3-R10-53_BATAC.157	M00471	NarX-NarL (nitrate respiration) two-component regulatory system	K07673,K07684
Rand_18-Q3-R56-63_BATAC.193	M00471	NarX-NarL (nitrate respiration) two-component regulatory system	K07673,K07684
EsbW_18-Q3-R4-48_MAXAC.050	M00471	NarX-NarL (nitrate respiration) two-component regulatory system	K07673,K07684
Skiv_18-Q3-R9-52_BATAC.52	M00471	NarX-NarL (nitrate respiration) two-component regulatory system	K07673,K07684
Ega_18-Q3-R5-49_MAXAC.071	M00471	NarX-NarL (nitrate respiration) two-component regulatory system	K07673,K07684
AalW_18-Q3-R10-53_MAXAC.171	M00471	NarX-NarL (nitrate respiration) two-component regulatory system	K07673,K07684
EsbE_18-Q3-R3-47_MAXAC.131	M00471	NarX-NarL (nitrate respiration) two-component regulatory system	K07673,K07684
Skiv_18-Q3-R9-52_MAXAC.078_sub	M00471	NarX-NarL (nitrate respiration) two-component regulatory system	K07673,K07684
EsbW_18-Q3-R4-48_BATAC.453	M00471	NarX-NarL (nitrate respiration) two-component regulatory system	K07673,K07684
Viby_18-Q3-R106-67_BAT3C.83	M00471	NarX-NarL (nitrate respiration) two-component regulatory system	K07673,K07684
Ega_18-Q3-R5-49_MAXAC.013	M00471	NarX-NarL (nitrate respiration) two-component regulatory system	K07673,K07684
Vibo_18-Q3-R45-57_BATAC.215	M00471	NarX-NarL (nitrate respiration) two-component regulatory system	K07673,K07684
EsbW_18-Q3-R4-48_BATAC.463	M00471	NarX-NarL (nitrate respiration) two-component regulatory system	K07673,K07684
Rand_18-Q3-R56-63_BAT3C.105_sub	M00471	NarX-NarL (nitrate respiration) two-component regulatory system	K07673,K07684
Hirt_18-Q3-R61-65_MAXAC.059	M00471	NarX-NarL (nitrate respiration) two-component regulatory system	K07673,K07684
Bjer_18-Q3-R1-45_MAXAC.014	M00471	NarX-NarL (nitrate respiration) two-component regulatory system	K07673,K07684
OdNE_18-Q3-R46-58_MAXAC.062_sub	M00471	NarX-NarL (nitrate respiration) two-component regulatory system	K07673,K07684
Lyne_18-Q3-R50-59_MAXAC.017	M00471	NarX-NarL (nitrate respiration) two-component regulatory system	K07673,K07684
OdNW_18-Q3-R42-56_BAT3C.399	M00471	NarX-NarL (nitrate respiration) two-component regulatory system	K07673,K07684
Hjor_18-Q3-R7-51_MAXAC.006	M00471	NarX-NarL (nitrate respiration) two-component regulatory system	K07673,K07684
EsbE_18-Q3-R3-47_BATAC.414	M00471	NarX-NarL (nitrate respiration) two-component regulatory system	K07673,K07684
EsbW_18-Q3-R4-48_BAT3C.207	M00471	NarX-NarL (nitrate respiration) two-component regulatory system	K07673,K07684
AalW_18-Q3-R10-53_MAXAC.339	M00471	NarX-NarL (nitrate respiration) two-component regulatory system	K07673,K07684
Aved_18-Q3-R54-62_BATAC.241	M00471	NarX-NarL (nitrate respiration) two-component regulatory system	K07673,K07684
Ega_18-Q3-R5-49_MAXAC.200	M00471	NarX-NarL (nitrate respiration) two-component regulatory system	K07673,K07684
Mari_18-Q3-R65-66_BAT3C.310_sub	M00471	NarX-NarL (nitrate respiration) two-component regulatory system	K07673,K07684
Skiv_18-Q3-R9-52_BAT3C.176	M00471	NarX-NarL (nitrate respiration) two-component regulatory system	K07673,K07684
AalE_18-Q3-R2-46_MAXAC.077_sub	M00471	NarX-NarL (nitrate respiration) two-component regulatory system	K07673,K07684
Bjer_18-Q3-R1-45_BATAC.569	M00471	NarX-NarL (nitrate respiration) two-component regulatory system	K07673,K07684
EsbW_18-Q3-R4-48_BAT3C.275	M00471	NarX-NarL (nitrate respiration) two-component regulatory system	K07673,K07684
Hirt_18-Q3-R61-65_MAXAC.022	M00471	NarX-NarL (nitrate respiration) two-component regulatory system	K07673,K07684
EsbW_18-Q3-R4-48_MAXAC.070	M00471	NarX-NarL (nitrate respiration) two-component regulatory system	K07673,K07684
Ega_18-Q3-R5-49_MAXAC.062	M00471	NarX-NarL (nitrate respiration) two-component regulatory system	K07673,K07684
AalW_18-Q3-R10-53_BATAC.909	M00471	NarX-NarL (nitrate respiration) two-component regulatory system	K07673,K07684
EsbW_18-Q3-R4-48_MAXAC.185_sub	M00471	NarX-NarL (nitrate respiration) two-component regulatory system	K07673,K07684
Rand_18-Q3-R56-63_BAT3C.8	M00471	NarX-NarL (nitrate respiration) two-component regulatory system	K07673,K07684
Damh_18-Q3-R51-60_BATAC.247	M00471	NarX-NarL (nitrate respiration) two-component regulatory system	K07673,K07684
Hade_18-Q3-R52-61_BATAC.311	M00471	NarX-NarL (nitrate respiration) two-component regulatory system	K07673,K07684
Ega_18-Q3-R5-49_MAXAC.022	M00471	NarX-NarL (nitrate respiration) two-component regulatory system	K07673,K07684
Viby_18-Q3-R106-67_BAT3C.243	M00471	NarX-NarL (nitrate respiration) two-component regulatory system	K07673,K07684
Mari_18-Q3-R65-66_BATAC.397	M00471	NarX-NarL (nitrate respiration) two-component regulatory system	K07673,K07684
Bjer_18-Q3-R1-45_BAT3C.132	M00471	NarX-NarL (nitrate respiration) two-component regulatory system	K07673,K07684
Bjer_18-Q3-R1-45_MAXAC.113	M00473	UhpB-UhpA (hexose phosphates uptake) two-component regulatory system	K07675,K07686
Ejby_18-Q3-R6-50_BATAC.337	M00473	UhpB-UhpA (hexose phosphates uptake) two-component regulatory system	K07675,K07686
Aved_18-Q3-R54-62_MAXAC.403	M00473	UhpB-UhpA (hexose phosphates uptake) two-component regulatory system	K07675,K07686
Fred_18-Q3-R57-64_BATAC.609	M00473	UhpB-UhpA (hexose phosphates uptake) two-component regulatory system	K07675,K07686
Hirt_18-Q3-R61-65_BATAC.371	M00473	UhpB-UhpA (hexose phosphates uptake) two-component regulatory system	K07675,K07686
AalW_18-Q3-R10-53_MAXAC.393	M00473	UhpB-UhpA (hexose phosphates uptake) two-component regulatory system	K07675,K07686
Bjer_18-Q3-R1-45_MAXAC.011	M00473	UhpB-UhpA (hexose phosphates uptake) two-component regulatory system	K07675,K07686
Skiv_18-Q3-R9-52_BATAC.318	M00473	UhpB-UhpA (hexose phosphates uptake) two-component regulatory system	K07675,K07686
Rand_18-Q3-R56-63_MAXAC.058	M00473	UhpB-UhpA (hexose phosphates uptake) two-component regulatory system	K07675,K07686
Aved_18-Q3-R54-62_MAXAC.235	M00473	UhpB-UhpA (hexose phosphates uptake) two-component regulatory system	K07675,K07686
Hjor_18-Q3-R7-51_BATAC.292	M00473	UhpB-UhpA (hexose phosphates uptake) two-component regulatory system	K07675,K07686
Ega_18-Q3-R5-49_BATAC.212	M00473	UhpB-UhpA (hexose phosphates uptake) two-component regulatory system	K07675,K07686
AalE_18-Q3-R2-46_BAT3C.211	M00473	UhpB-UhpA (hexose phosphates uptake) two-component regulatory system	K07675,K07686
Skiv_18-Q3-R9-52_BATAC.52	M00473	UhpB-UhpA (hexose phosphates uptake) two-component regulatory system	K07675,K07686
AalW_18-Q3-R10-53_MAXAC.171	M00473	UhpB-UhpA (hexose phosphates uptake) two-component regulatory system	K07675,K07686
Vibo_18-Q3-R45-57_BATAC.215	M00473	UhpB-UhpA (hexose phosphates uptake) two-component regulatory system	K07675,K07686
EsbW_18-Q3-R4-48_BATAC.463	M00473	UhpB-UhpA (hexose phosphates uptake) two-component regulatory system	K07675,K07686
Hirt_18-Q3-R61-65_MAXAC.059	M00473	UhpB-UhpA (hexose phosphates uptake) two-component regulatory system	K07675,K07686
Bjer_18-Q3-R1-45_MAXAC.014	M00473	UhpB-UhpA (hexose phosphates uptake) two-component regulatory system	K07675,K07686
Lyne_18-Q3-R50-59_MAXAC.017	M00473	UhpB-UhpA (hexose phosphates uptake) two-component regulatory system	K07675,K07686
Hjor_18-Q3-R7-51_MAXAC.006	M00473	UhpB-UhpA (hexose phosphates uptake) two-component regulatory system	K07675,K07686
AalW_18-Q3-R10-53_MAXAC.406	M00473	UhpB-UhpA (hexose phosphates uptake) two-component regulatory system	K07675,K07686
Fred_18-Q3-R57-64_BATAC.715	M00478	DegS-DegU (multicellular behavior control) two-component regulatory system	K07777,K07692
Skiv_18-Q3-R9-52_MAXAC.174	M00478	DegS-DegU (multicellular behavior control) two-component regulatory system	K07777,K07692
Ribe_18-Q3-R11-54_BATAC.650	M00478	DegS-DegU (multicellular behavior control) two-component regulatory system	K07777,K07692
Fred_18-Q3-R57-64_BATAC.369	M00478	DegS-DegU (multicellular behavior control) two-component regulatory system	K07777,K07692
Fred_18-Q3-R57-64_BAT3C.445	M00478	DegS-DegU (multicellular behavior control) two-component regulatory system	K07777,K07692
Lyne_18-Q3-R50-59_BATAC.375	M00478	DegS-DegU (multicellular behavior control) two-component regulatory system	K07777,K07692
OdNE_18-Q3-R46-58_BATAC.190	M00478	DegS-DegU (multicellular behavior control) two-component regulatory system	K07777,K07692
Hade_18-Q3-R52-61_BAT3C.250	M00478	DegS-DegU (multicellular behavior control) two-component regulatory system	K07777,K07692
OdNW_18-Q3-R42-56_BATAC.378	M00478	DegS-DegU (multicellular behavior control) two-component regulatory system	K07777,K07692
Skiv_18-Q3-R9-52_MAXAC.035	M00478	DegS-DegU (multicellular behavior control) two-component regulatory system	K07777,K07692
Ribe_18-Q3-R11-54_BATAC.253	M00478	DegS-DegU (multicellular behavior control) two-component regulatory system	K07777,K07692
Hirt_18-Q3-R61-65_MAXAC.030	M00478	DegS-DegU (multicellular behavior control) two-component regulatory system	K07777,K07692
EsbW_18-Q3-R4-48_MAXAC.021	M00478	DegS-DegU (multicellular behavior control) two-component regulatory system	K07777,K07692
Kalu_18-Q3-R12-55_BAT3C.186	M00478	DegS-DegU (multicellular behavior control) two-component regulatory system	K07777,K07692
Skiv_18-Q3-R9-52_MAXAC.043	M00478	DegS-DegU (multicellular behavior control) two-component regulatory system	K07777,K07692
Aved_18-Q3-R54-62_BATAC.192	M00478	DegS-DegU (multicellular behavior control) two-component regulatory system	K07777,K07692
Aved_18-Q3-R54-62_MAXAC.057_sub	M00478	DegS-DegU (multicellular behavior control) two-component regulatory system	K07777,K07692
EsbE_18-Q3-R3-47_BAT3C.226	M00478	DegS-DegU (multicellular behavior control) two-component regulatory system	K07777,K07692
AalE_18-Q3-R2-46_BATAC.251	M00478	DegS-DegU (multicellular behavior control) two-component regulatory system	K07777,K07692
Bjer_18-Q3-R1-45_BAT3C.2	M00478	DegS-DegU (multicellular behavior control) two-component regulatory system	K07777,K07692
Ribe_18-Q3-R11-54_MAXAC.235	M00478	DegS-DegU (multicellular behavior control) two-component regulatory system	K07777,K07692
Kalu_18-Q3-R12-55_BAT3C.361	M00478	DegS-DegU (multicellular behavior control) two-component regulatory system	K07777,K07692
EsbW_18-Q3-R4-48_MAXAC.032	M00478	DegS-DegU (multicellular behavior control) two-component regulatory system	K07777,K07692
Ribe_18-Q3-R11-54_MAXAC.200	M00478	DegS-DegU (multicellular behavior control) two-component regulatory system	K07777,K07692
Hade_18-Q3-R52-61_MAXAC.042	M00478	DegS-DegU (multicellular behavior control) two-component regulatory system	K07777,K07692
Hirt_18-Q3-R61-65_MAXAC.142	M00478	DegS-DegU (multicellular behavior control) two-component regulatory system	K07777,K07692
EsbE_18-Q3-R3-47_MAXAC.031_sub	M00478	DegS-DegU (multicellular behavior control) two-component regulatory system	K07777,K07692
Fred_18-Q3-R57-64_BAT3C.529_sub	M00478	DegS-DegU (multicellular behavior control) two-component regulatory system	K07777,K07692
EsbW_18-Q3-R4-48_MAXAC.012	M00478	DegS-DegU (multicellular behavior control) two-component regulatory system	K07777,K07692
Kalu_18-Q3-R12-55_MAXAC.106v2	M00478	DegS-DegU (multicellular behavior control) two-component regulatory system	K07777,K07692
OdNE_18-Q3-R46-58_MAXAC.047	M00478	DegS-DegU (multicellular behavior control) two-component regulatory system	K07777,K07692
Kalu_18-Q3-R12-55_BATAC.47	M00478	DegS-DegU (multicellular behavior control) two-component regulatory system	K07777,K07692
OdNW_18-Q3-R42-56_MAXAC.037	M00478	DegS-DegU (multicellular behavior control) two-component regulatory system	K07777,K07692
Mari_18-Q3-R65-66_MAXAC.029	M00478	DegS-DegU (multicellular behavior control) two-component regulatory system	K07777,K07692
Aved_18-Q3-R54-62_BAT3C.518	M00478	DegS-DegU (multicellular behavior control) two-component regulatory system	K07777,K07692
Lyne_18-Q3-R50-59_BAT3C.496	M00478	DegS-DegU (multicellular behavior control) two-component regulatory system	K07777,K07692
Fred_18-Q3-R57-64_MAXAC.112	M00478	DegS-DegU (multicellular behavior control) two-component regulatory system	K07777,K07692
Damh_18-Q3-R51-60_MAXAC.008	M00478	DegS-DegU (multicellular behavior control) two-component regulatory system	K07777,K07692
Hade_18-Q3-R52-61_MAXAC.023	M00478	DegS-DegU (multicellular behavior control) two-component regulatory system	K07777,K07692
Ribe_18-Q3-R11-54_BAT3C.183	M00478	DegS-DegU (multicellular behavior control) two-component regulatory system	K07777,K07692
Fred_18-Q3-R57-64_BATAC.421	M00478	DegS-DegU (multicellular behavior control) two-component regulatory system	K07777,K07692
Fred_18-Q3-R57-64_MAXAC.373	M00479	DesK-DesR (membrane lipid fluidity regulation) two-component regulatory system	K07778,K07693
Fred_18-Q3-R57-64_BATAC.568	M00479	DesK-DesR (membrane lipid fluidity regulation) two-component regulatory system	K07778,K07693
Fred_18-Q3-R57-64_BATAC.480	M00479	DesK-DesR (membrane lipid fluidity regulation) two-component regulatory system	K07778,K07693
AalE_18-Q3-R2-46_BATAC.376	M00479	DesK-DesR (membrane lipid fluidity regulation) two-component regulatory system	K07778,K07693
Fred_18-Q3-R57-64_BATAC.85v2	M00479	DesK-DesR (membrane lipid fluidity regulation) two-component regulatory system	K07778,K07693
Bjer_18-Q3-R1-45_MAXAC.033	M00479	DesK-DesR (membrane lipid fluidity regulation) two-component regulatory system	K07778,K07693
EsbW_18-Q3-R4-48_MAXAC.076	M00479	DesK-DesR (membrane lipid fluidity regulation) two-component regulatory system	K07778,K07693
OdNE_18-Q3-R46-58_MAXAC.230	M00479	DesK-DesR (membrane lipid fluidity regulation) two-component regulatory system	K07778,K07693
EsbW_18-Q3-R4-48_BAT3C.4_cln	M00479	DesK-DesR (membrane lipid fluidity regulation) two-component regulatory system	K07778,K07693
Hjor_18-Q3-R7-51_MAXAC.115	M00479	DesK-DesR (membrane lipid fluidity regulation) two-component regulatory system	K07778,K07693
EsbW_18-Q3-R4-48_MAXAC.167_sub	M00479	DesK-DesR (membrane lipid fluidity regulation) two-component regulatory system	K07778,K07693
Skiv_18-Q3-R9-52_BAT3C.331	M00479	DesK-DesR (membrane lipid fluidity regulation) two-component regulatory system	K07778,K07693
Ejby_18-Q3-R6-50_BAT3C.203	M00479	DesK-DesR (membrane lipid fluidity regulation) two-component regulatory system	K07778,K07693
Hirt_18-Q3-R61-65_BAT3C.386	M00479	DesK-DesR (membrane lipid fluidity regulation) two-component regulatory system	K07778,K07693
Ribe_18-Q3-R11-54_MAXAC.235	M00479	DesK-DesR (membrane lipid fluidity regulation) two-component regulatory system	K07778,K07693
Fred_18-Q3-R57-64_MAXAC.209	M00479	DesK-DesR (membrane lipid fluidity regulation) two-component regulatory system	K07778,K07693
Hade_18-Q3-R52-61_MAXAC.042	M00479	DesK-DesR (membrane lipid fluidity regulation) two-component regulatory system	K07778,K07693
AalW_18-Q3-R10-53_BAT3C.524	M00479	DesK-DesR (membrane lipid fluidity regulation) two-component regulatory system	K07778,K07693
Fred_18-Q3-R57-64_MAXAC.220	M00479	DesK-DesR (membrane lipid fluidity regulation) two-component regulatory system	K07778,K07693
Ega_18-Q3-R5-49_BAT3C.104	M00479	DesK-DesR (membrane lipid fluidity regulation) two-component regulatory system	K07778,K07693
Ribe_18-Q3-R11-54_BATAC.537	M00479	DesK-DesR (membrane lipid fluidity regulation) two-component regulatory system	K07778,K07693
Hade_18-Q3-R52-61_BAT3C.248	M00479	DesK-DesR (membrane lipid fluidity regulation) two-component regulatory system	K07778,K07693
AalE_18-Q3-R2-46_BAT3C.188	M00479	DesK-DesR (membrane lipid fluidity regulation) two-component regulatory system	K07778,K07693
Bjer_18-Q3-R1-45_MAXAC.099	M00479	DesK-DesR (membrane lipid fluidity regulation) two-component regulatory system	K07778,K07693
Hade_18-Q3-R52-61_BATAC.200	M00479	DesK-DesR (membrane lipid fluidity regulation) two-component regulatory system	K07778,K07693
Hirt_18-Q3-R61-65_BAT3C.279	M00479	DesK-DesR (membrane lipid fluidity regulation) two-component regulatory system	K07778,K07693
Hirt_18-Q3-R61-65_BAT3C.202	M00479	DesK-DesR (membrane lipid fluidity regulation) two-component regulatory system	K07778,K07693
Rand_18-Q3-R56-63_BATAC.88	M00479	DesK-DesR (membrane lipid fluidity regulation) two-component regulatory system	K07778,K07693
Lyne_18-Q3-R50-59_BATAC.420	M00479	DesK-DesR (membrane lipid fluidity regulation) two-component regulatory system	K07778,K07693
EsbW_18-Q3-R4-48_BAT3C.288	M00479	DesK-DesR (membrane lipid fluidity regulation) two-component regulatory system	K07778,K07693
Hjor_18-Q3-R7-51_MAXAC.088	M00479	DesK-DesR (membrane lipid fluidity regulation) two-component regulatory system	K07778,K07693
Ribe_18-Q3-R11-54_BAT3C.65	M00479	DesK-DesR (membrane lipid fluidity regulation) two-component regulatory system	K07778,K07693
Fred_18-Q3-R57-64_BAT3C.352	M00479	DesK-DesR (membrane lipid fluidity regulation) two-component regulatory system	K07778,K07693
Vibo_18-Q3-R45-57_BAT3C.98	M00479	DesK-DesR (membrane lipid fluidity regulation) two-component regulatory system	K07778,K07693
Fred_18-Q3-R57-64_BAT3C.662	M00479	DesK-DesR (membrane lipid fluidity regulation) two-component regulatory system	K07778,K07693
Aved_18-Q3-R54-62_BATAC.616	M00479	DesK-DesR (membrane lipid fluidity regulation) two-component regulatory system	K07778,K07693
Aved_18-Q3-R54-62_MAXAC.248_sub	M00479	DesK-DesR (membrane lipid fluidity regulation) two-component regulatory system	K07778,K07693
Kalu_18-Q3-R12-55_MAXAC.106v2	M00479	DesK-DesR (membrane lipid fluidity regulation) two-component regulatory system	K07778,K07693
Ega_18-Q3-R5-49_MAXAC.001	M00479	DesK-DesR (membrane lipid fluidity regulation) two-component regulatory system	K07778,K07693
EsbW_18-Q3-R4-48_BAT3C.295	M00479	DesK-DesR (membrane lipid fluidity regulation) two-component regulatory system	K07778,K07693
Ribe_18-Q3-R11-54_MAXAC.001	M00479	DesK-DesR (membrane lipid fluidity regulation) two-component regulatory system	K07778,K07693
Hirt_18-Q3-R61-65_BAT3C.167	M00479	DesK-DesR (membrane lipid fluidity regulation) two-component regulatory system	K07778,K07693
Hjor_18-Q3-R7-51_BAT3C.94	M00479	DesK-DesR (membrane lipid fluidity regulation) two-component regulatory system	K07778,K07693
Ribe_18-Q3-R11-54_BAT3C.183	M00479	DesK-DesR (membrane lipid fluidity regulation) two-component regulatory system	K07778,K07693
Ega_18-Q3-R5-49_BAT3C.216	M00479	DesK-DesR (membrane lipid fluidity regulation) two-component regulatory system	K07778,K07693
Viby_18-Q3-R106-67_BATAC.169	M00479	DesK-DesR (membrane lipid fluidity regulation) two-component regulatory system	K07778,K07693
Bjer_18-Q3-R1-45_BAT3C.93	M00479	DesK-DesR (membrane lipid fluidity regulation) two-component regulatory system	K07778,K07693
OdNW_18-Q3-R42-56_BAT3C.134_sub	M00276	PTS system, mannose-specific II component	K02793,K02794,K02795,K02796
EsbE_18-Q3-R3-47_BAT3C.110	M00276	PTS system, mannose-specific II component	K02793,K02794,K02795,K02796
Viby_18-Q3-R106-67_MAXAC.089	M00276	PTS system, mannose-specific II component	K02793,K02794,K02795,K02796
Fred_18-Q3-R57-64_MAXAC.220	M00276	PTS system, mannose-specific II component	K02793,K02794,K02795,K02796
EsbW_18-Q3-R4-48_MAXAC.252	M00276	PTS system, mannose-specific II component	K02793,K02794,K02795,K02796
Hjor_18-Q3-R7-51_MAXAC.115	M00275	PTS system, cellobiose-specific II component	K02759,K02760,K02761
Ega_18-Q3-R5-49_MAXAC.112v2	M00377	Reductive acetyl-CoA pathway (Wood-Ljungdahl pathway)	K00198,K05299,K01938,K01491,K00297,K15023,K14138,K00197,K00194
Hirt_18-Q3-R61-65_BAT3C.204	M00373	Ethylmalonyl pathway	K00626,K00023,K17865,K14446,K14447,K14448,K14449,K08691,K14451,K01965,K01966,K05606,K01847
Aved_18-Q3-R54-62_BAT3C.518	M00279	PTS system, galactitol-specific II component	K02773,K02774,K02775
Skiv_18-Q3-R9-52_MAXAC.174	M00519	YesM-YesN two-component regulatory system	K07718,K07720
OdNW_18-Q3-R42-56_BATAC.378	M00519	YesM-YesN two-component regulatory system	K07718,K07720
Skiv_18-Q3-R9-52_MAXAC.035	M00519	YesM-YesN two-component regulatory system	K07718,K07720
Hirt_18-Q3-R61-65_MAXAC.142	M00519	YesM-YesN two-component regulatory system	K07718,K07720
EsbE_18-Q3-R3-47_MAXAC.031_sub	M00519	YesM-YesN two-component regulatory system	K07718,K07720
Fred_18-Q3-R57-64_BATAC.359	M00519	YesM-YesN two-component regulatory system	K07718,K07720
Kalu_18-Q3-R12-55_MAXAC.106v2	M00519	YesM-YesN two-component regulatory system	K07718,K07720
Kalu_18-Q3-R12-55_BATAC.47	M00519	YesM-YesN two-component regulatory system	K07718,K07720
OdNW_18-Q3-R42-56_MAXAC.037	M00519	YesM-YesN two-component regulatory system	K07718,K07720
Rand_18-Q3-R56-63_BAT3C.326	M00512	CckA-CtrA/CpdR (cell cycle control) two-component regulatory system	K13587,K13584,K13589
Skiv_18-Q3-R9-52_BATAC.351	M00512	CckA-CtrA/CpdR (cell cycle control) two-component regulatory system	K13587,K13584,K13589
Fred_18-Q3-R57-64_BATAC.601	M00512	CckA-CtrA/CpdR (cell cycle control) two-component regulatory system	K13587,K13584,K13589
Hirt_18-Q3-R61-65_BAT3C.487	M00512	CckA-CtrA/CpdR (cell cycle control) two-component regulatory system	K13587,K13584,K13589
Ribe_18-Q3-R11-54_BATAC.569	M00512	CckA-CtrA/CpdR (cell cycle control) two-component regulatory system	K13587,K13584,K13589
AalE_18-Q3-R2-46_BAT3C.277	M00512	CckA-CtrA/CpdR (cell cycle control) two-component regulatory system	K13587,K13584,K13589
Rand_18-Q3-R56-63_BAT3C.197	M00512	CckA-CtrA/CpdR (cell cycle control) two-component regulatory system	K13587,K13584,K13589
Skiv_18-Q3-R9-52_BAT3C.184	M00512	CckA-CtrA/CpdR (cell cycle control) two-component regulatory system	K13587,K13584,K13589
Fred_18-Q3-R57-64_MAXAC.362	M00512	CckA-CtrA/CpdR (cell cycle control) two-component regulatory system	K13587,K13584,K13589
Mari_18-Q3-R65-66_BATAC.31	M00512	CckA-CtrA/CpdR (cell cycle control) two-component regulatory system	K13587,K13584,K13589
EsbE_18-Q3-R3-47_BATAC.463	M00512	CckA-CtrA/CpdR (cell cycle control) two-component regulatory system	K13587,K13584,K13589
Rand_18-Q3-R56-63_BAT3C.341	M00512	CckA-CtrA/CpdR (cell cycle control) two-component regulatory system	K13587,K13584,K13589
Hade_18-Q3-R52-61_BAT3C.208	M00512	CckA-CtrA/CpdR (cell cycle control) two-component regulatory system	K13587,K13584,K13589
Aved_18-Q3-R54-62_MAXAC.082_sub	M00512	CckA-CtrA/CpdR (cell cycle control) two-component regulatory system	K13587,K13584,K13589
AalW_18-Q3-R10-53_BATAC.245	M00512	CckA-CtrA/CpdR (cell cycle control) two-component regulatory system	K13587,K13584,K13589
Hjor_18-Q3-R7-51_BAT3C.262	M00512	CckA-CtrA/CpdR (cell cycle control) two-component regulatory system	K13587,K13584,K13589
OdNW_18-Q3-R42-56_BATAC.488	M00512	CckA-CtrA/CpdR (cell cycle control) two-component regulatory system	K13587,K13584,K13589
EsbE_18-Q3-R3-47_MAXAC.188	M00512	CckA-CtrA/CpdR (cell cycle control) two-component regulatory system	K13587,K13584,K13589
Hade_18-Q3-R52-61_MAXAC.056	M00512	CckA-CtrA/CpdR (cell cycle control) two-component regulatory system	K13587,K13584,K13589
Aved_18-Q3-R54-62_MAXAC.392	M00512	CckA-CtrA/CpdR (cell cycle control) two-component regulatory system	K13587,K13584,K13589
Ejby_18-Q3-R6-50_MAXAC.200_cln	M00512	CckA-CtrA/CpdR (cell cycle control) two-component regulatory system	K13587,K13584,K13589
Lyne_18-Q3-R50-59_BATAC.36	M00512	CckA-CtrA/CpdR (cell cycle control) two-component regulatory system	K13587,K13584,K13589
Hjor_18-Q3-R7-51_MAXAC.078	M00512	CckA-CtrA/CpdR (cell cycle control) two-component regulatory system	K13587,K13584,K13589
Mari_18-Q3-R65-66_BATAC.299	M00512	CckA-CtrA/CpdR (cell cycle control) two-component regulatory system	K13587,K13584,K13589
Lyne_18-Q3-R50-59_MAXAC.325_cln	M00512	CckA-CtrA/CpdR (cell cycle control) two-component regulatory system	K13587,K13584,K13589
Fred_18-Q3-R57-64_MAXAC.274	M00512	CckA-CtrA/CpdR (cell cycle control) two-component regulatory system	K13587,K13584,K13589
Aved_18-Q3-R54-62_BATAC.292	M00512	CckA-CtrA/CpdR (cell cycle control) two-component regulatory system	K13587,K13584,K13589
Hjor_18-Q3-R7-51_BAT3C.155	M00512	CckA-CtrA/CpdR (cell cycle control) two-component regulatory system	K13587,K13584,K13589
Aved_18-Q3-R54-62_BATAC.490	M00512	CckA-CtrA/CpdR (cell cycle control) two-component regulatory system	K13587,K13584,K13589
Aved_18-Q3-R54-62_BATAC.253	M00512	CckA-CtrA/CpdR (cell cycle control) two-component regulatory system	K13587,K13584,K13589
OdNE_18-Q3-R46-58_BATAC.286	M00512	CckA-CtrA/CpdR (cell cycle control) two-component regulatory system	K13587,K13584,K13589
AalE_18-Q3-R2-46_MAXAC.104	M00512	CckA-CtrA/CpdR (cell cycle control) two-component regulatory system	K13587,K13584,K13589
Hirt_18-Q3-R61-65_BATAC.448_sub	M00512	CckA-CtrA/CpdR (cell cycle control) two-component regulatory system	K13587,K13584,K13589
Lyne_18-Q3-R50-59_BAT3C.1	M00512	CckA-CtrA/CpdR (cell cycle control) two-component regulatory system	K13587,K13584,K13589
Kalu_18-Q3-R12-55_MAXAC.026	M00512	CckA-CtrA/CpdR (cell cycle control) two-component regulatory system	K13587,K13584,K13589
Damh_18-Q3-R51-60_BATAC.316	M00512	CckA-CtrA/CpdR (cell cycle control) two-component regulatory system	K13587,K13584,K13589
Fred_18-Q3-R57-64_BATAC.601	M00511	PleC-PleD (cell fate control) two-component regulatory system	K07716,K11357,K02488,K11443
Hirt_18-Q3-R61-65_BAT3C.487	M00511	PleC-PleD (cell fate control) two-component regulatory system	K07716,K11357,K02488,K11443
Fred_18-Q3-R57-64_MAXAC.362	M00511	PleC-PleD (cell fate control) two-component regulatory system	K07716,K11357,K02488,K11443
Fred_18-Q3-R57-64_BATAC.466	M00511	PleC-PleD (cell fate control) two-component regulatory system	K07716,K11357,K02488,K11443
Fred_18-Q3-R57-64_MAXAC.274	M00511	PleC-PleD (cell fate control) two-component regulatory system	K07716,K11357,K02488,K11443
Hjor_18-Q3-R7-51_BAT3C.155	M00511	PleC-PleD (cell fate control) two-component regulatory system	K07716,K11357,K02488,K11443
Kalu_18-Q3-R12-55_BAT3C.229	M00517	RpfC-RpfG (cell-to-cell signaling) two-component regulatory system	K10715,K13815
AalE_18-Q3-R2-46_BATAC.376	M00517	RpfC-RpfG (cell-to-cell signaling) two-component regulatory system	K10715,K13815
Fred_18-Q3-R57-64_BATAC.609	M00517	RpfC-RpfG (cell-to-cell signaling) two-component regulatory system	K10715,K13815
Aved_18-Q3-R54-62_BATAC.570	M00517	RpfC-RpfG (cell-to-cell signaling) two-component regulatory system	K10715,K13815
Aved_18-Q3-R54-62_MAXAC.086	M00517	RpfC-RpfG (cell-to-cell signaling) two-component regulatory system	K10715,K13815
Fred_18-Q3-R57-64_MAXAC.209	M00517	RpfC-RpfG (cell-to-cell signaling) two-component regulatory system	K10715,K13815
EsbE_18-Q3-R3-47_MAXAC.052	M00517	RpfC-RpfG (cell-to-cell signaling) two-component regulatory system	K10715,K13815
Lyne_18-Q3-R50-59_MAXAC.259	M00517	RpfC-RpfG (cell-to-cell signaling) two-component regulatory system	K10715,K13815
Rand_18-Q3-R56-63_MAXAC.170	M00517	RpfC-RpfG (cell-to-cell signaling) two-component regulatory system	K10715,K13815
Vibo_18-Q3-R45-57_BAT3C.98	M00517	RpfC-RpfG (cell-to-cell signaling) two-component regulatory system	K10715,K13815
EsbW_18-Q3-R4-48_MAXAC.044	M00517	RpfC-RpfG (cell-to-cell signaling) two-component regulatory system	K10715,K13815
Bjer_18-Q3-R1-45_MAXAC.014	M00517	RpfC-RpfG (cell-to-cell signaling) two-component regulatory system	K10715,K13815
AalW_18-Q3-R10-53_MAXAC.339	M00517	RpfC-RpfG (cell-to-cell signaling) two-component regulatory system	K10715,K13815
Ega_18-Q3-R5-49_MAXAC.200	M00517	RpfC-RpfG (cell-to-cell signaling) two-component regulatory system	K10715,K13815
Ega_18-Q3-R5-49_BAT3C.216	M00517	RpfC-RpfG (cell-to-cell signaling) two-component regulatory system	K10715,K13815
Viby_18-Q3-R106-67_BATAC.169	M00517	RpfC-RpfG (cell-to-cell signaling) two-component regulatory system	K10715,K13815
Fred_18-Q3-R57-64_MAXAC.373	M00515	FlrB-FlrC (polar flagellar synthesis) two-component regulatory system	K10942,K10943
Hade_18-Q3-R52-61_BATAC.282	M00515	FlrB-FlrC (polar flagellar synthesis) two-component regulatory system	K10942,K10943
OdNE_18-Q3-R46-58_BAT3C.305	M00515	FlrB-FlrC (polar flagellar synthesis) two-component regulatory system	K10942,K10943
Ega_18-Q3-R5-49_MAXAC.038	M00515	FlrB-FlrC (polar flagellar synthesis) two-component regulatory system	K10942,K10943
Ribe_18-Q3-R11-54_BATAC.650	M00515	FlrB-FlrC (polar flagellar synthesis) two-component regulatory system	K10942,K10943
Fred_18-Q3-R57-64_BATAC.880	M00515	FlrB-FlrC (polar flagellar synthesis) two-component regulatory system	K10942,K10943
Skiv_18-Q3-R9-52_BAT3C.180	M00515	FlrB-FlrC (polar flagellar synthesis) two-component regulatory system	K10942,K10943
Kalu_18-Q3-R12-55_BAT3C.208	M00515	FlrB-FlrC (polar flagellar synthesis) two-component regulatory system	K10942,K10943
Damh_18-Q3-R51-60_MAXAC.071	M00515	FlrB-FlrC (polar flagellar synthesis) two-component regulatory system	K10942,K10943
Vibo_18-Q3-R45-57_BATAC.19	M00515	FlrB-FlrC (polar flagellar synthesis) two-component regulatory system	K10942,K10943
Fred_18-Q3-R57-64_MAXAC.292	M00515	FlrB-FlrC (polar flagellar synthesis) two-component regulatory system	K10942,K10943
Lyne_18-Q3-R50-59_BATAC.375	M00515	FlrB-FlrC (polar flagellar synthesis) two-component regulatory system	K10942,K10943
Aved_18-Q3-R54-62_MAXAC.403	M00515	FlrB-FlrC (polar flagellar synthesis) two-component regulatory system	K10942,K10943
Kalu_18-Q3-R12-55_BATAC.81	M00515	FlrB-FlrC (polar flagellar synthesis) two-component regulatory system	K10942,K10943
Hade_18-Q3-R52-61_BAT3C.250	M00515	FlrB-FlrC (polar flagellar synthesis) two-component regulatory system	K10942,K10943
Kalu_18-Q3-R12-55_BATAC.288	M00515	FlrB-FlrC (polar flagellar synthesis) two-component regulatory system	K10942,K10943
OdNW_18-Q3-R42-56_MAXAC.029	M00515	FlrB-FlrC (polar flagellar synthesis) two-component regulatory system	K10942,K10943
EsbW_18-Q3-R4-48_BATAC.420	M00515	FlrB-FlrC (polar flagellar synthesis) two-component regulatory system	K10942,K10943
Kalu_18-Q3-R12-55_MAXAC.132v2	M00515	FlrB-FlrC (polar flagellar synthesis) two-component regulatory system	K10942,K10943
EsbE_18-Q3-R3-47_BAT3C.110	M00515	FlrB-FlrC (polar flagellar synthesis) two-component regulatory system	K10942,K10943
AalW_18-Q3-R10-53_MAXAC.389	M00515	FlrB-FlrC (polar flagellar synthesis) two-component regulatory system	K10942,K10943
EsbW_18-Q3-R4-48_BAT3C.93	M00515	FlrB-FlrC (polar flagellar synthesis) two-component regulatory system	K10942,K10943
OdNW_18-Q3-R42-56_BATAC.277	M00515	FlrB-FlrC (polar flagellar synthesis) two-component regulatory system	K10942,K10943
Mari_18-Q3-R65-66_MAXAC.196	M00515	FlrB-FlrC (polar flagellar synthesis) two-component regulatory system	K10942,K10943
Mari_18-Q3-R65-66_MAXAC.049	M00515	FlrB-FlrC (polar flagellar synthesis) two-component regulatory system	K10942,K10943
EsbE_18-Q3-R3-47_BAT3C.226	M00515	FlrB-FlrC (polar flagellar synthesis) two-component regulatory system	K10942,K10943
Fred_18-Q3-R57-64_MAXAC.027	M00515	FlrB-FlrC (polar flagellar synthesis) two-component regulatory system	K10942,K10943
Lyne_18-Q3-R50-59_BAT3C.300	M00515	FlrB-FlrC (polar flagellar synthesis) two-component regulatory system	K10942,K10943
Bjer_18-Q3-R1-45_MAXAC.011	M00515	FlrB-FlrC (polar flagellar synthesis) two-component regulatory system	K10942,K10943
Hade_18-Q3-R52-61_BATAC.364	M00515	FlrB-FlrC (polar flagellar synthesis) two-component regulatory system	K10942,K10943
EsbE_18-Q3-R3-47_MAXAC.059	M00515	FlrB-FlrC (polar flagellar synthesis) two-component regulatory system	K10942,K10943
Ejby_18-Q3-R6-50_BATAC.262	M00515	FlrB-FlrC (polar flagellar synthesis) two-component regulatory system	K10942,K10943
Fred_18-Q3-R57-64_BAT3C.720	M00515	FlrB-FlrC (polar flagellar synthesis) two-component regulatory system	K10942,K10943
Rand_18-Q3-R56-63_MAXAC.058	M00515	FlrB-FlrC (polar flagellar synthesis) two-component regulatory system	K10942,K10943
EsbW_18-Q3-R4-48_BAT3C.13	M00515	FlrB-FlrC (polar flagellar synthesis) two-component regulatory system	K10942,K10943
Ribe_18-Q3-R11-54_MAXAC.200	M00515	FlrB-FlrC (polar flagellar synthesis) two-component regulatory system	K10942,K10943
Hirt_18-Q3-R61-65_BATAC.395	M00515	FlrB-FlrC (polar flagellar synthesis) two-component regulatory system	K10942,K10943
Aved_18-Q3-R54-62_BAT3C.448	M00515	FlrB-FlrC (polar flagellar synthesis) two-component regulatory system	K10942,K10943
EsbW_18-Q3-R4-48_BATAC.285	M00515	FlrB-FlrC (polar flagellar synthesis) two-component regulatory system	K10942,K10943
OdNE_18-Q3-R46-58_MAXAC.071	M00515	FlrB-FlrC (polar flagellar synthesis) two-component regulatory system	K10942,K10943
Vibo_18-Q3-R45-57_MAXAC.072	M00515	FlrB-FlrC (polar flagellar synthesis) two-component regulatory system	K10942,K10943
Aved_18-Q3-R54-62_BAT3C.309	M00515	FlrB-FlrC (polar flagellar synthesis) two-component regulatory system	K10942,K10943
Damh_18-Q3-R51-60_BATAC.454	M00515	FlrB-FlrC (polar flagellar synthesis) two-component regulatory system	K10942,K10943
AalE_18-Q3-R2-46_BAT3C.357	M00515	FlrB-FlrC (polar flagellar synthesis) two-component regulatory system	K10942,K10943
Vibo_18-Q3-R45-57_BATAC.199	M00515	FlrB-FlrC (polar flagellar synthesis) two-component regulatory system	K10942,K10943
Fred_18-Q3-R57-64_BAT3C.675	M00515	FlrB-FlrC (polar flagellar synthesis) two-component regulatory system	K10942,K10943
EsbE_18-Q3-R3-47_BATAC.204	M00515	FlrB-FlrC (polar flagellar synthesis) two-component regulatory system	K10942,K10943
EsbW_18-Q3-R4-48_MAXAC.012	M00515	FlrB-FlrC (polar flagellar synthesis) two-component regulatory system	K10942,K10943
EsbW_18-Q3-R4-48_MAXAC.044	M00515	FlrB-FlrC (polar flagellar synthesis) two-component regulatory system	K10942,K10943
Hjor_18-Q3-R7-51_MAXAC.072	M00515	FlrB-FlrC (polar flagellar synthesis) two-component regulatory system	K10942,K10943
AalE_18-Q3-R2-46_BAT3C.211	M00515	FlrB-FlrC (polar flagellar synthesis) two-component regulatory system	K10942,K10943
Bjer_18-Q3-R1-45_MAXAC.048	M00515	FlrB-FlrC (polar flagellar synthesis) two-component regulatory system	K10942,K10943
Ega_18-Q3-R5-49_BATAC.204	M00515	FlrB-FlrC (polar flagellar synthesis) two-component regulatory system	K10942,K10943
AalW_18-Q3-R10-53_MAXAC.084	M00515	FlrB-FlrC (polar flagellar synthesis) two-component regulatory system	K10942,K10943
Hade_18-Q3-R52-61_MAXAC.304	M00515	FlrB-FlrC (polar flagellar synthesis) two-component regulatory system	K10942,K10943
AalE_18-Q3-R2-46_BAT3C.320	M00515	FlrB-FlrC (polar flagellar synthesis) two-component regulatory system	K10942,K10943
Ega_18-Q3-R5-49_MAXAC.071	M00515	FlrB-FlrC (polar flagellar synthesis) two-component regulatory system	K10942,K10943
EsbE_18-Q3-R3-47_MAXAC.131	M00515	FlrB-FlrC (polar flagellar synthesis) two-component regulatory system	K10942,K10943
Skiv_18-Q3-R9-52_MAXAC.078_sub	M00515	FlrB-FlrC (polar flagellar synthesis) two-component regulatory system	K10942,K10943
Hade_18-Q3-R52-61_BATAC.316	M00515	FlrB-FlrC (polar flagellar synthesis) two-component regulatory system	K10942,K10943
Hirt_18-Q3-R61-65_MAXAC.059	M00515	FlrB-FlrC (polar flagellar synthesis) two-component regulatory system	K10942,K10943
OdNE_18-Q3-R46-58_MAXAC.062_sub	M00515	FlrB-FlrC (polar flagellar synthesis) two-component regulatory system	K10942,K10943
Lyne_18-Q3-R50-59_MAXAC.017	M00515	FlrB-FlrC (polar flagellar synthesis) two-component regulatory system	K10942,K10943
Hade_18-Q3-R52-61_BATAC.726	M00515	FlrB-FlrC (polar flagellar synthesis) two-component regulatory system	K10942,K10943
Hjor_18-Q3-R7-51_MAXAC.006	M00515	FlrB-FlrC (polar flagellar synthesis) two-component regulatory system	K10942,K10943
Rand_18-Q3-R56-63_BATAC.255	M00515	FlrB-FlrC (polar flagellar synthesis) two-component regulatory system	K10942,K10943
AalE_18-Q3-R2-46_BATAC.258	M00515	FlrB-FlrC (polar flagellar synthesis) two-component regulatory system	K10942,K10943
AalW_18-Q3-R10-53_MAXAC.406	M00515	FlrB-FlrC (polar flagellar synthesis) two-component regulatory system	K10942,K10943
OdNE_18-Q3-R46-58_BAT3C.415	M00515	FlrB-FlrC (polar flagellar synthesis) two-component regulatory system	K10942,K10943
Hirt_18-Q3-R61-65_MAXAC.231	M00515	FlrB-FlrC (polar flagellar synthesis) two-component regulatory system	K10942,K10943
EsbE_18-Q3-R3-47_MAXAC.155	M00515	FlrB-FlrC (polar flagellar synthesis) two-component regulatory system	K10942,K10943
EsbW_18-Q3-R4-48_BAT3C.275	M00515	FlrB-FlrC (polar flagellar synthesis) two-component regulatory system	K10942,K10943
Hirt_18-Q3-R61-65_MAXAC.022	M00515	FlrB-FlrC (polar flagellar synthesis) two-component regulatory system	K10942,K10943
Lyne_18-Q3-R50-59_BAT3C.630	M00515	FlrB-FlrC (polar flagellar synthesis) two-component regulatory system	K10942,K10943
Hade_18-Q3-R52-61_MAXAC.023	M00515	FlrB-FlrC (polar flagellar synthesis) two-component regulatory system	K10942,K10943
OdNE_18-Q3-R46-58_MAXAC.008	M00515	FlrB-FlrC (polar flagellar synthesis) two-component regulatory system	K10942,K10943
EsbE_18-Q3-R3-47_MAXAC.007	M00515	FlrB-FlrC (polar flagellar synthesis) two-component regulatory system	K10942,K10943
Bjer_18-Q3-R1-45_BAT3C.347	M00515	FlrB-FlrC (polar flagellar synthesis) two-component regulatory system	K10942,K10943
Bjer_18-Q3-R1-45_BAT3C.235	M00515	FlrB-FlrC (polar flagellar synthesis) two-component regulatory system	K10942,K10943
Vibo_18-Q3-R45-57_MAXAC.072	M00514	TtrS-TtrR (tetrathionate respiration) two-component regulatory system	K13040,K13041
OdNE_18-Q3-R46-58_MAXAC.011	M00514	TtrS-TtrR (tetrathionate respiration) two-component regulatory system	K13040,K13041
AalE_18-Q3-R2-46_BAT3C.211	M00514	TtrS-TtrR (tetrathionate respiration) two-component regulatory system	K13040,K13041
Aved_18-Q3-R54-62_BAT3C.394	M00742	Aminoglycoside resistance, protease FtsH	K07638,K07659,K19416,K04088,K04087,K03798
Aved_18-Q3-R54-62_BATAC.392	M00742	Aminoglycoside resistance, protease FtsH	K04088,K04087,K03798
EsbW_18-Q3-R4-48_BATAC.303	M00742	Aminoglycoside resistance, protease FtsH	K07638,K07659,K19416,K03798
Hade_18-Q3-R52-61_BATAC.282	M00742	Aminoglycoside resistance, protease FtsH	K04088,K04087,K03798
Viby_18-Q3-R106-67_MAXAC.046	M00742	Aminoglycoside resistance, protease FtsH	K07638,K07659,K19416,K04088,K04087,K03798
OdNW_18-Q3-R42-56_MAXAC.118	M00742	Aminoglycoside resistance, protease FtsH	K07638,K07659,K19416,K04088,K04087,K03798
Fred_18-Q3-R57-64_BATAC.8	M00742	Aminoglycoside resistance, protease FtsH	K07638,K07659,K19416,K04088,K04087,K03798
AalW_18-Q3-R10-53_BATAC.872	M00742	Aminoglycoside resistance, protease FtsH	K04088,K04087,K03798
Damh_18-Q3-R51-60_MAXAC.210	M00742	Aminoglycoside resistance, protease FtsH	K04088,K04087,K03798
Bjer_18-Q3-R1-45_BAT3C.224	M00742	Aminoglycoside resistance, protease FtsH	K04088,K04087,K03798
Rand_18-Q3-R56-63_BAT3C.326	M00742	Aminoglycoside resistance, protease FtsH	K04088,K04087,K03798
Skiv_18-Q3-R9-52_BATAC.351	M00742	Aminoglycoside resistance, protease FtsH	K04088,K04087,K03798
Bjer_18-Q3-R1-45_MAXAC.113	M00742	Aminoglycoside resistance, protease FtsH	K07638,K07659,K19416,K04088,K04087,K03798
Fred_18-Q3-R57-64_BATAC.568	M00742	Aminoglycoside resistance, protease FtsH	K07638,K07659,K19416,K04088,K04087,K03798
Fred_18-Q3-R57-64_MAXAC.307	M00742	Aminoglycoside resistance, protease FtsH	K04088,K04087,K03798
Aved_18-Q3-R54-62_MAXAC.321	M00742	Aminoglycoside resistance, protease FtsH	K04088,K04087,K03798
Fred_18-Q3-R57-64_BATAC.601	M00742	Aminoglycoside resistance, protease FtsH	K04088,K04087,K03798
Vibo_18-Q3-R45-57_BATAC.298	M00742	Aminoglycoside resistance, protease FtsH	K07638,K07659,K19416,K04088,K04087,K03798
AalE_18-Q3-R2-46_BATAC.345	M00742	Aminoglycoside resistance, protease FtsH	K07638,K07659,K19416,K04088,K04087,K03798
Ega_18-Q3-R5-49_MAXAC.038	M00742	Aminoglycoside resistance, protease FtsH	K04088,K04087,K03798
Ribe_18-Q3-R11-54_BATAC.650	M00742	Aminoglycoside resistance, protease FtsH	K04088,K04087,K03798
Fred_18-Q3-R57-64_BATAC.880	M00742	Aminoglycoside resistance, protease FtsH	K04088,K04087,K03798
Aved_18-Q3-R54-62_BATAC.500	M00742	Aminoglycoside resistance, protease FtsH	K04088,K04087,K03798
Aved_18-Q3-R54-62_BATAC.851	M00742	Aminoglycoside resistance, protease FtsH	K04088,K04087,K03798
Ejby_18-Q3-R6-50_BATAC.337	M00742	Aminoglycoside resistance, protease FtsH	K07638,K07659,K19416,K04088,K04087,K03798
Ribe_18-Q3-R11-54_BATAC.569	M00742	Aminoglycoside resistance, protease FtsH	K04088,K04087,K03798
Kalu_18-Q3-R12-55_BAT3C.229	M00742	Aminoglycoside resistance, protease FtsH	K07638,K07659,K19416,K04088,K04087,K03798
AalE_18-Q3-R2-46_BAT3C.277	M00742	Aminoglycoside resistance, protease FtsH	K04088,K04087,K03798
AalE_18-Q3-R2-46_BATAC.376	M00742	Aminoglycoside resistance, protease FtsH	K04088,K04087,K03798
Rand_18-Q3-R56-63_BAT3C.197	M00742	Aminoglycoside resistance, protease FtsH	K04088,K04087,K03798
Skiv_18-Q3-R9-52_BAT3C.180	M00742	Aminoglycoside resistance, protease FtsH	K04088,K04087,K03798
Kalu_18-Q3-R12-55_BAT3C.208	M00742	Aminoglycoside resistance, protease FtsH	K04088,K04087,K03798
Fred_18-Q3-R57-64_BATAC.269	M00742	Aminoglycoside resistance, protease FtsH	K04088,K04087,K03798
Ega_18-Q3-R5-49_BATAC.305	M00742	Aminoglycoside resistance, protease FtsH	K07638,K07659,K19416,K04088,K04087,K03798
Ejby_18-Q3-R6-50_MAXAC.009	M00742	Aminoglycoside resistance, protease FtsH	K07638,K07659,K19416,K04088,K04087,K03798
Damh_18-Q3-R51-60_MAXAC.071	M00742	Aminoglycoside resistance, protease FtsH	K04088,K04087,K03798
Aved_18-Q3-R54-62_BATAC.560	M00742	Aminoglycoside resistance, protease FtsH	K07638,K07659,K19416,K04088,K04087,K03798
Lyne_18-Q3-R50-59_BAT3C.242	M00742	Aminoglycoside resistance, protease FtsH	K04088,K04087,K03798
Vibo_18-Q3-R45-57_BATAC.19	M00742	Aminoglycoside resistance, protease FtsH	K07638,K07659,K19416,K04088,K04087,K03798
Bjer_18-Q3-R1-45_MAXAC.033	M00742	Aminoglycoside resistance, protease FtsH	K04088,K04087,K03798
Kalu_18-Q3-R12-55_BAT3C.337	M00742	Aminoglycoside resistance, protease FtsH	K07638,K07659,K19416,K04088,K04087,K03798
Fred_18-Q3-R57-64_MAXAC.292	M00742	Aminoglycoside resistance, protease FtsH	K04088,K04087,K03798
OdNE_18-Q3-R46-58_MAXAC.230	M00742	Aminoglycoside resistance, protease FtsH	K07638,K07659,K19416,K04088,K04087,K03798
Aved_18-Q3-R54-62_MAXAC.403	M00742	Aminoglycoside resistance, protease FtsH	K07638,K07659,K19416,K04088,K04087,K03798
Ribe_18-Q3-R11-54_MAXAC.186	M00742	Aminoglycoside resistance, protease FtsH	K04088,K04087,K03798
Bjer_18-Q3-R1-45_MAXAC.193	M00742	Aminoglycoside resistance, protease FtsH	K07638,K07659,K19416,K04088,K04087,K03798
Lyne_18-Q3-R50-59_MAXAC.330	M00742	Aminoglycoside resistance, protease FtsH	K04088,K04087,K03798
Fred_18-Q3-R57-64_BATAC.609	M00742	Aminoglycoside resistance, protease FtsH	K04088,K04087,K03798
Aved_18-Q3-R54-62_BATAC.570	M00742	Aminoglycoside resistance, protease FtsH	K04088,K04087,K03798
Lyne_18-Q3-R50-59_MAXAC.254	M00742	Aminoglycoside resistance, protease FtsH	K04088,K04087,K03798
Fred_18-Q3-R57-64_MAXAC.362	M00742	Aminoglycoside resistance, protease FtsH	K04088,K04087,K03798
Kalu_18-Q3-R12-55_BATAC.81	M00742	Aminoglycoside resistance, protease FtsH	K04088,K04087,K03798
Hade_18-Q3-R52-61_BAT3C.250	M00742	Aminoglycoside resistance, protease FtsH	K04088,K04087,K03798
Hjor_18-Q3-R7-51_BATAC.2	M00742	Aminoglycoside resistance, protease FtsH	K04088,K04087,K03798
Kalu_18-Q3-R12-55_BATAC.288	M00742	Aminoglycoside resistance, protease FtsH	K04088,K04087,K03798
AalE_18-Q3-R2-46_MAXAC.086	M00742	Aminoglycoside resistance, protease FtsH	K07638,K07659,K19416,K04088,K04087,K03798
Fred_18-Q3-R57-64_BAT3C.162	M00742	Aminoglycoside resistance, protease FtsH	K07638,K07659,K19416,K04088,K04087,K03798
OdNW_18-Q3-R42-56_MAXAC.029	M00742	Aminoglycoside resistance, protease FtsH	K07638,K07659,K19416,K04088,K04087,K03798
EsbE_18-Q3-R3-47_BATAC.463	M00742	Aminoglycoside resistance, protease FtsH	K04088,K04087,K03798
Fred_18-Q3-R57-64_MAXAC.378	M00742	Aminoglycoside resistance, protease FtsH	K04088,K04087,K03798
Rand_18-Q3-R56-63_BAT3C.341	M00742	Aminoglycoside resistance, protease FtsH	K04088,K04087,K03798
AalW_18-Q3-R10-53_BATAC.174	M00742	Aminoglycoside resistance, protease FtsH	K04088,K04087,K03798
OdNW_18-Q3-R42-56_BAT3C.155	M00742	Aminoglycoside resistance, protease FtsH	K07638,K07659,K19416,K04088,K04087,K03798
EsbW_18-Q3-R4-48_BATAC.420	M00742	Aminoglycoside resistance, protease FtsH	K04088,K04087,K03798
Aved_18-Q3-R54-62_BATAC.558	M00742	Aminoglycoside resistance, protease FtsH	K04088,K04087,K03798
Hirt_18-Q3-R61-65_BATAC.371	M00742	Aminoglycoside resistance, protease FtsH	K07638,K07659,K19416,K04088,K04087,K03798
Kalu_18-Q3-R12-55_MAXAC.132v2	M00742	Aminoglycoside resistance, protease FtsH	K04088,K04087,K03798
EsbW_18-Q3-R4-48_BATAC.233	M00742	Aminoglycoside resistance, protease FtsH	K07638,K07659,K19416,K04088,K04087,K03798
Hade_18-Q3-R52-61_MAXAC.026	M00742	Aminoglycoside resistance, protease FtsH	K07638,K07659,K19416,K04088,K04087,K03798
EsbE_18-Q3-R3-47_BAT3C.181	M00742	Aminoglycoside resistance, protease FtsH	K04088,K04087,K03798
Hade_18-Q3-R52-61_MAXAC.319	M00742	Aminoglycoside resistance, protease FtsH	K04088,K04087,K03798
Aved_18-Q3-R54-62_BATAC.321_sub	M00742	Aminoglycoside resistance, protease FtsH	K07638,K07659,K19416,K04088,K04087,K03798
Lyne_18-Q3-R50-59_BATAC.79	M00742	Aminoglycoside resistance, protease FtsH	K07638,K07659,K19416,K04088,K04087,K03798
AalE_18-Q3-R2-46_MAXAC.019	M00742	Aminoglycoside resistance, protease FtsH	K04088,K04087,K03798
AalW_18-Q3-R10-53_MAXAC.393	M00742	Aminoglycoside resistance, protease FtsH	K07638,K07659,K19416,K04088,K04087,K03798
Skiv_18-Q3-R9-52_BAT3C.331	M00742	Aminoglycoside resistance, protease FtsH	K04088,K04087,K03798
EsbE_18-Q3-R3-47_BAT3C.309	M00742	Aminoglycoside resistance, protease FtsH	K04088,K04087,K03798
AalW_18-Q3-R10-53_MAXAC.389	M00742	Aminoglycoside resistance, protease FtsH	K04088,K04087,K03798
Kalu_18-Q3-R12-55_BAT3C.359	M00742	Aminoglycoside resistance, protease FtsH	K04088,K04087,K03798
Rand_18-Q3-R56-63_MAXAC.175	M00742	Aminoglycoside resistance, protease FtsH	K04088,K04087,K03798
Fred_18-Q3-R57-64_BATAC.466	M00742	Aminoglycoside resistance, protease FtsH	K04088,K04087,K03798
EsbW_18-Q3-R4-48_BAT3C.93	M00742	Aminoglycoside resistance, protease FtsH	K07638,K07659,K19416,K04088,K04087,K03798
Damh_18-Q3-R51-60_BAT3C.98	M00742	Aminoglycoside resistance, protease FtsH	K04088,K04087,K03798
Hirt_18-Q3-R61-65_BATAC.101	M00742	Aminoglycoside resistance, protease FtsH	K04088,K04087,K03798
OdNW_18-Q3-R42-56_BATAC.277	M00742	Aminoglycoside resistance, protease FtsH	K04088,K04087,K03798
AalW_18-Q3-R10-53_BAT3C.180	M00742	Aminoglycoside resistance, protease FtsH	K04088,K04087,K03798
Hade_18-Q3-R52-61_BAT3C.208	M00742	Aminoglycoside resistance, protease FtsH	K04088,K04087,K03798
Mari_18-Q3-R65-66_MAXAC.196	M00742	Aminoglycoside resistance, protease FtsH	K07638,K07659,K19416,K04088,K04087,K03798
Mari_18-Q3-R65-66_BAT3C.19	M00742	Aminoglycoside resistance, protease FtsH	K07638,K07659,K19416,K04088,K04087,K03798
Lyne_18-Q3-R50-59_BATAC.68	M00742	Aminoglycoside resistance, protease FtsH	K04088,K04087,K03798
Aved_18-Q3-R54-62_MAXAC.082_sub	M00742	Aminoglycoside resistance, protease FtsH	K04088,K04087,K03798
Kalu_18-Q3-R12-55_BAT3C.19	M00742	Aminoglycoside resistance, protease FtsH	K04088,K04087,K03798
EsbE_18-Q3-R3-47_BAT3C.226	M00742	Aminoglycoside resistance, protease FtsH	K04088,K04087,K03798
AalW_18-Q3-R10-53_BATAC.245	M00742	Aminoglycoside resistance, protease FtsH	K04088,K04087,K03798
Fred_18-Q3-R57-64_MAXAC.027	M00742	Aminoglycoside resistance, protease FtsH	K07638,K07659,K19416,K04088,K04087,K03798
Lyne_18-Q3-R50-59_BAT3C.300	M00742	Aminoglycoside resistance, protease FtsH	K04088,K04087,K03798
Ribe_18-Q3-R11-54_MAXAC.030	M00742	Aminoglycoside resistance, protease FtsH	K04088,K04087,K03798
Fred_18-Q3-R57-64_MAXAC.222	M00742	Aminoglycoside resistance, protease FtsH	K04088,K04087,K03798
Fred_18-Q3-R57-64_BAT3C.701	M00742	Aminoglycoside resistance, protease FtsH	K04088,K04087,K03798
Ejby_18-Q3-R6-50_MAXAC.192	M00742	Aminoglycoside resistance, protease FtsH	K04088,K04087,K03798
Fred_18-Q3-R57-64_BAT3C.617	M00742	Aminoglycoside resistance, protease FtsH	K04088,K04087,K03798
Aved_18-Q3-R54-62_MAXAC.086	M00742	Aminoglycoside resistance, protease FtsH	K07638,K07659,K19416,K04088,K04087,K03798
Fred_18-Q3-R57-64_MAXAC.004	M00742	Aminoglycoside resistance, protease FtsH	K07638,K07659,K19416,K04088,K04087,K03798
OdNW_18-Q3-R42-56_BATAC.488	M00742	Aminoglycoside resistance, protease FtsH	K04088,K04087,K03798
Skiv_18-Q3-R9-52_BATAC.176	M00742	Aminoglycoside resistance, protease FtsH	K04088,K04087,K03798
Hjor_18-Q3-R7-51_BATAC.80	M00742	Aminoglycoside resistance, protease FtsH	K07638,K07659,K19416,K04088,K04087,K03798
Aved_18-Q3-R54-62_MAXAC.010	M00742	Aminoglycoside resistance, protease FtsH	K07638,K07659,K19416,K04088,K04087,K03798
Mari_18-Q3-R65-66_MAXAC.212	M00742	Aminoglycoside resistance, protease FtsH	K04088,K04087,K03798
Bjer_18-Q3-R1-45_BAT3C.1	M00742	Aminoglycoside resistance, protease FtsH	K04088,K04087,K03798
Ribe_18-Q3-R11-54_BAT3C.208	M00742	Aminoglycoside resistance, protease FtsH	K07638,K07659,K19416,K04088,K04087,K03798
Vibo_18-Q3-R45-57_BATAC.224	M00742	Aminoglycoside resistance, protease FtsH	K07638,K07659,K19416,K04088,K04087,K03798
EsbE_18-Q3-R3-47_MAXAC.074	M00742	Aminoglycoside resistance, protease FtsH	K04088,K04087,K03798
Bjer_18-Q3-R1-45_MAXAC.011	M00742	Aminoglycoside resistance, protease FtsH	K07638,K07659,K19416,K04088,K04087,K03798
Hade_18-Q3-R52-61_BATAC.364	M00742	Aminoglycoside resistance, protease FtsH	K04088,K04087,K03798
Aved_18-Q3-R54-62_MAXAC.390	M00742	Aminoglycoside resistance, protease FtsH	K04088,K04087,K03798
Ribe_18-Q3-R11-54_MAXAC.077	M00742	Aminoglycoside resistance, protease FtsH	K04088,K04087,K03798
Skiv_18-Q3-R9-52_BATAC.289	M00742	Aminoglycoside resistance, protease FtsH	K07638,K07659,K19416,K04088,K04087,K03798
Hade_18-Q3-R52-61_MAXAC.056	M00742	Aminoglycoside resistance, protease FtsH	K04088,K04087,K03798
EsbE_18-Q3-R3-47_MAXAC.059	M00742	Aminoglycoside resistance, protease FtsH	K07638,K07659,K19416,K04088,K04087,K03798
Aved_18-Q3-R54-62_BAT3C.95	M00742	Aminoglycoside resistance, protease FtsH	K04088,K04087,K03798
Ejby_18-Q3-R6-50_BATAC.262	M00742	Aminoglycoside resistance, protease FtsH	K07638,K07659,K19416,K04088,K04087,K03798
Lyne_18-Q3-R50-59_MAXAC.237	M00742	Aminoglycoside resistance, protease FtsH	K07638,K07659,K19416,K04088,K04087,K03798
Fred_18-Q3-R57-64_BATAC.644	M00742	Aminoglycoside resistance, protease FtsH	K04088,K04087,K03798
Mari_18-Q3-R65-66_BAT3C.366	M00742	Aminoglycoside resistance, protease FtsH	K04088,K04087,K03798
Ega_18-Q3-R5-49_MAXAC.199	M00742	Aminoglycoside resistance, protease FtsH	K04088,K04087,K03798
Skiv_18-Q3-R9-52_BATAC.318	M00742	Aminoglycoside resistance, protease FtsH	K07638,K07659,K19416,K04088,K04087,K03798
Ega_18-Q3-R5-49_MAXAC.112v2	M00742	Aminoglycoside resistance, protease FtsH	K04088,K04087,K03798
Hade_18-Q3-R52-61_BATAC.452	M00742	Aminoglycoside resistance, protease FtsH	K07638,K07659,K19416,K04088,K04087,K03798
OdNE_18-Q3-R46-58_BATAC.193	M00742	Aminoglycoside resistance, protease FtsH	K04088,K04087,K03798
Damh_18-Q3-R51-60_BAT3C.248	M00742	Aminoglycoside resistance, protease FtsH	K04088,K04087,K03798
Fred_18-Q3-R57-64_BAT3C.720	M00742	Aminoglycoside resistance, protease FtsH	K07638,K07659,K19416,K04088,K04087,K03798
AalW_18-Q3-R10-53_BAT3C.245	M00742	Aminoglycoside resistance, protease FtsH	K04088,K04087,K03798
Rand_18-Q3-R56-63_MAXAC.058	M00742	Aminoglycoside resistance, protease FtsH	K04088,K04087,K03798
Kalu_18-Q3-R12-55_BAT3C.181	M00742	Aminoglycoside resistance, protease FtsH	K07638,K07659,K19416,K04088,K04087,K03798
Fred_18-Q3-R57-64_MAXAC.073	M00742	Aminoglycoside resistance, protease FtsH	K04088,K04087,K03798
EsbW_18-Q3-R4-48_BAT3C.485	M00742	Aminoglycoside resistance, protease FtsH	K04088,K04087,K03798
Lyne_18-Q3-R50-59_MAXAC.016	M00742	Aminoglycoside resistance, protease FtsH	K04088,K04087,K03798
Ribe_18-Q3-R11-54_MAXAC.200	M00742	Aminoglycoside resistance, protease FtsH	K04088,K04087,K03798
Fred_18-Q3-R57-64_MAXAC.209	M00742	Aminoglycoside resistance, protease FtsH	K04088,K04087,K03798
Hirt_18-Q3-R61-65_BATAC.395	M00742	Aminoglycoside resistance, protease FtsH	K04088,K04087,K03798
Rand_18-Q3-R56-63_MAXAC.155	M00742	Aminoglycoside resistance, protease FtsH	K04088,K04087,K03798
AalE_18-Q3-R2-46_BATAC.194_sub	M00742	Aminoglycoside resistance, protease FtsH	K07638,K07659,K19416,K04088,K04087,K03798
EsbE_18-Q3-R3-47_MAXAC.052	M00742	Aminoglycoside resistance, protease FtsH	K07638,K07659,K19416,K04088,K04087,K03798
Kalu_18-Q3-R12-55_BAT3C.357	M00742	Aminoglycoside resistance, protease FtsH	K04088,K04087,K03798
AalE_18-Q3-R2-46_MAXAC.100	M00742	Aminoglycoside resistance, protease FtsH	K07638,K07659,K19416,K04088,K04087,K03798
EsbW_18-Q3-R4-48_BAT3C.247	M00742	Aminoglycoside resistance, protease FtsH	K04088,K04087,K03798
Ribe_18-Q3-R11-54_BATAC.537	M00742	Aminoglycoside resistance, protease FtsH	K04088,K04087,K03798
Lyne_18-Q3-R50-59_MAXAC.259	M00742	Aminoglycoside resistance, protease FtsH	K07638,K07659,K19416,K04088,K04087,K03798
Lyne_18-Q3-R50-59_BAT3C.425	M00742	Aminoglycoside resistance, protease FtsH	K04088,K04087,K03798
Bjer_18-Q3-R1-45_MAXAC.099	M00742	Aminoglycoside resistance, protease FtsH	K04088,K04087,K03798
Aved_18-Q3-R54-62_MAXAC.392	M00742	Aminoglycoside resistance, protease FtsH	K04088,K04087,K03798
EsbW_18-Q3-R4-48_BATAC.285	M00742	Aminoglycoside resistance, protease FtsH	K07638,K07659,K19416,K04088,K04087,K03798
Hade_18-Q3-R52-61_BATAC.287	M00742	Aminoglycoside resistance, protease FtsH	K04088,K04087,K03798
OdNE_18-Q3-R46-58_MAXAC.071	M00742	Aminoglycoside resistance, protease FtsH	K07638,K07659,K19416,K04088,K04087,K03798
Lyne_18-Q3-R50-59_MAXAC.318	M00742	Aminoglycoside resistance, protease FtsH	K04088,K04087,K03798
Hade_18-Q3-R52-61_BATAC.200	M00742	Aminoglycoside resistance, protease FtsH	K07638,K07659,K19416,K03798
EsbW_18-Q3-R4-48_MAXAC.006_sub	M00742	Aminoglycoside resistance, protease FtsH	K07638,K07659,K19416,K03798
Ejby_18-Q3-R6-50_MAXAC.200_cln	M00742	Aminoglycoside resistance, protease FtsH	K04088,K04087,K03798
Vibo_18-Q3-R45-57_MAXAC.072	M00742	Aminoglycoside resistance, protease FtsH	K07638,K07659,K19416,K04088,K04087,K03798
Fred_18-Q3-R57-64_MAXAC.288	M00742	Aminoglycoside resistance, protease FtsH	K04088,K04087,K03798
Lyne_18-Q3-R50-59_BATAC.36	M00742	Aminoglycoside resistance, protease FtsH	K04088,K04087,K03798
Aved_18-Q3-R54-62_BAT3C.309	M00742	Aminoglycoside resistance, protease FtsH	K07638,K07659,K19416,K04088,K04087,K03798
Hjor_18-Q3-R7-51_MAXAC.078	M00742	Aminoglycoside resistance, protease FtsH	K04088,K04087,K03798
Viby_18-Q3-R106-67_BATAC.55	M00742	Aminoglycoside resistance, protease FtsH	K07638,K07659,K19416,K04088,K04087,K03798
AalW_18-Q3-R10-53_MAXAC.327	M00742	Aminoglycoside resistance, protease FtsH	K07638,K07659,K19416,K04088,K04087,K03798
Aved_18-Q3-R54-62_MAXAC.235	M00742	Aminoglycoside resistance, protease FtsH	K07638,K07659,K19416,K04088,K04087,K03798
Viby_18-Q3-R106-67_MAXAC.151	M00742	Aminoglycoside resistance, protease FtsH	K04088,K04087,K03798
Bjer_18-Q3-R1-45_BATAC.458	M00742	Aminoglycoside resistance, protease FtsH	K04088,K04087,K03798
Viby_18-Q3-R106-67_BATAC.53	M00742	Aminoglycoside resistance, protease FtsH	K04088,K04087,K03798
AalE_18-Q3-R2-46_BAT3C.357	M00742	Aminoglycoside resistance, protease FtsH	K04088,K04087,K03798
Fred_18-Q3-R57-64_BATAC.349	M00742	Aminoglycoside resistance, protease FtsH	K04088,K04087,K03798
Skiv_18-Q3-R9-52_MAXAC.332	M00742	Aminoglycoside resistance, protease FtsH	K04088,K04087,K03798
Mari_18-Q3-R65-66_BATAC.299	M00742	Aminoglycoside resistance, protease FtsH	K04088,K04087,K03798
Kalu_18-Q3-R12-55_BATAC.116	M00742	Aminoglycoside resistance, protease FtsH	K04088,K04087,K03798
Rand_18-Q3-R56-63_BATAC.88	M00742	Aminoglycoside resistance, protease FtsH	K07638,K07659,K19416,K04088,K04087,K03798
Kalu_18-Q3-R12-55_MAXAC.148	M00742	Aminoglycoside resistance, protease FtsH	K04088,K04087,K03798
EsbE_18-Q3-R3-47_BATAC.167	M00742	Aminoglycoside resistance, protease FtsH	K07638,K07659,K19416,K04088,K04087,K03798
Lyne_18-Q3-R50-59_MAXAC.018	M00742	Aminoglycoside resistance, protease FtsH	K07638,K07659,K19416,K04088,K04087,K03798
Hjor_18-Q3-R7-51_BATAC.292	M00742	Aminoglycoside resistance, protease FtsH	K07638,K07659,K19416,K04088,K04087,K03798
Ejby_18-Q3-R6-50_BATAC.207	M00742	Aminoglycoside resistance, protease FtsH	K07638,K07659,K19416,K04088,K04087,K03798
Lyne_18-Q3-R50-59_MAXAC.071_sub	M00742	Aminoglycoside resistance, protease FtsH	K07638,K07659,K19416,K04088,K04087,K03798
Skiv_18-Q3-R9-52_MAXAC.177	M00742	Aminoglycoside resistance, protease FtsH	K04088,K04087,K03798
Skiv_18-Q3-R9-52_BAT3C.148	M00742	Aminoglycoside resistance, protease FtsH	K07638,K07659,K19416,K04088,K04087,K03798
Vibo_18-Q3-R45-57_BATAC.199	M00742	Aminoglycoside resistance, protease FtsH	K07638,K07659,K19416,K04088,K04087,K03798
Aved_18-Q3-R54-62_MAXAC.186	M00742	Aminoglycoside resistance, protease FtsH	K07638,K07659,K19416,K04088,K04087,K03798
Fred_18-Q3-R57-64_BATAC.284	M00742	Aminoglycoside resistance, protease FtsH	K04088,K04087,K03798
Fred_18-Q3-R57-64_MAXAC.287	M00742	Aminoglycoside resistance, protease FtsH	K04088,K04087,K03798
EsbW_18-Q3-R4-48_BAT3C.194	M00742	Aminoglycoside resistance, protease FtsH	K04088,K04087,K03798
OdNW_18-Q3-R42-56_BAT3C.388	M00742	Aminoglycoside resistance, protease FtsH	K04088,K04087,K03798
Fred_18-Q3-R57-64_BAT3C.675	M00742	Aminoglycoside resistance, protease FtsH	K04088,K04087,K03798
Lyne_18-Q3-R50-59_MAXAC.325_cln	M00742	Aminoglycoside resistance, protease FtsH	K04088,K04087,K03798
Kalu_18-Q3-R12-55_BAT3C.2_fly	M00742	Aminoglycoside resistance, protease FtsH	K04088,K04087,K03798
Ribe_18-Q3-R11-54_MAXAC.188	M00742	Aminoglycoside resistance, protease FtsH	K04088,K04087,K03798
AalW_18-Q3-R10-53_MAXAC.039	M00742	Aminoglycoside resistance, protease FtsH	K07638,K07659,K19416,K04088,K04087,K03798
EsbW_18-Q3-R4-48_BATAC.211	M00742	Aminoglycoside resistance, protease FtsH	K04088,K04087,K03798
Damh_18-Q3-R51-60_BAT3C.25	M00742	Aminoglycoside resistance, protease FtsH	K07638,K07659,K19416,K04088,K04087,K03798
Ega_18-Q3-R5-49_BATAC.333	M00742	Aminoglycoside resistance, protease FtsH	K07638,K07659,K19416,K04088,K04087,K03798
Fred_18-Q3-R57-64_MAXAC.274	M00742	Aminoglycoside resistance, protease FtsH	K04088,K04087,K03798
EsbE_18-Q3-R3-47_BATAC.204	M00742	Aminoglycoside resistance, protease FtsH	K04088,K04087,K03798
Ega_18-Q3-R5-49_BATAC.239	M00742	Aminoglycoside resistance, protease FtsH	K04088,K04087,K03798
Skiv_18-Q3-R9-52_MAXAC.110	M00742	Aminoglycoside resistance, protease FtsH	K04088,K04087,K03798
AalE_18-Q3-R2-46_BAT3C.151	M00742	Aminoglycoside resistance, protease FtsH	K07638,K07659,K19416,K04088,K04087,K03798
Hjor_18-Q3-R7-51_BAT3C.155	M00742	Aminoglycoside resistance, protease FtsH	K04088,K04087,K03798
Fred_18-Q3-R57-64_BATAC.422	M00742	Aminoglycoside resistance, protease FtsH	K07638,K07659,K19416,K04088,K04087,K03798
Vibo_18-Q3-R45-57_BAT3C.98	M00742	Aminoglycoside resistance, protease FtsH	K04088,K04087,K03798
Skiv_18-Q3-R9-52_MAXAC.277	M00742	Aminoglycoside resistance, protease FtsH	K04088,K04087,K03798
Rand_18-Q3-R56-63_BATAC.171	M00742	Aminoglycoside resistance, protease FtsH	K07638,K07659,K19416,K04088,K04087,K03798
Fred_18-Q3-R57-64_BATAC.459	M00742	Aminoglycoside resistance, protease FtsH	K04088,K04087,K03798
Aved_18-Q3-R54-62_MAXAC.457	M00742	Aminoglycoside resistance, protease FtsH	K04088,K04087,K03798
Hirt_18-Q3-R61-65_BATAC.519	M00742	Aminoglycoside resistance, protease FtsH	K04088,K04087,K03798
EsbW_18-Q3-R4-48_MAXAC.012	M00742	Aminoglycoside resistance, protease FtsH	K04088,K04087,K03798
AalE_18-Q3-R2-46_BAT3C.214	M00742	Aminoglycoside resistance, protease FtsH	K04088,K04087,K03798
Bjer_18-Q3-R1-45_MAXAC.012	M00742	Aminoglycoside resistance, protease FtsH	K04088,K04087,K03798
AalE_18-Q3-R2-46_MAXAC.018	M00742	Aminoglycoside resistance, protease FtsH	K04088,K04087,K03798
Ega_18-Q3-R5-49_BATAC.212	M00742	Aminoglycoside resistance, protease FtsH	K07638,K07659,K19416,K04088,K04087,K03798
AalW_18-Q3-R10-53_BAT3C.243	M00742	Aminoglycoside resistance, protease FtsH	K04088,K04087,K03798
EsbW_18-Q3-R4-48_MAXAC.044	M00742	Aminoglycoside resistance, protease FtsH	K07638,K07659,K19416,K04088,K04087,K03798
OdNE_18-Q3-R46-58_MAXAC.011	M00742	Aminoglycoside resistance, protease FtsH	K07638,K07659,K19416,K03798
Hade_18-Q3-R52-61_MAXAC.390	M00742	Aminoglycoside resistance, protease FtsH	K04088,K04087,K03798
Hjor_18-Q3-R7-51_MAXAC.072	M00742	Aminoglycoside resistance, protease FtsH	K07638,K07659,K19416,K04088,K04087,K03798
Bjer_18-Q3-R1-45_MAXAC.141	M00742	Aminoglycoside resistance, protease FtsH	K07638,K07659,K19416,K04088,K04087,K03798
AalE_18-Q3-R2-46_BAT3C.211	M00742	Aminoglycoside resistance, protease FtsH	K04088,K04087,K03798
Hirt_18-Q3-R61-65_BATAC.422	M00742	Aminoglycoside resistance, protease FtsH	K04088,K04087,K03798
Ega_18-Q3-R5-49_BATAC.204	M00742	Aminoglycoside resistance, protease FtsH	K07638,K07659,K19416,K04088,K04087,K03798
AalW_18-Q3-R10-53_MAXAC.084	M00742	Aminoglycoside resistance, protease FtsH	K04088,K04087,K03798
Hade_18-Q3-R52-61_MAXAC.304	M00742	Aminoglycoside resistance, protease FtsH	K07638,K07659,K19416,K04088,K04087,K03798
AalE_18-Q3-R2-46_BAT3C.116	M00742	Aminoglycoside resistance, protease FtsH	K07638,K07659,K19416,K04088,K04087,K03798
AalE_18-Q3-R2-46_BAT3C.320	M00742	Aminoglycoside resistance, protease FtsH	K04088,K04087,K03798
Aved_18-Q3-R54-62_BATAC.490	M00742	Aminoglycoside resistance, protease FtsH	K04088,K04087,K03798
Aved_18-Q3-R54-62_BATAC.645_sub	M00742	Aminoglycoside resistance, protease FtsH	K04088,K04087,K03798
OdNW_18-Q3-R42-56_BAT3C.215	M00742	Aminoglycoside resistance, protease FtsH	K07638,K07659,K19416,K04088,K04087,K03798
AalW_18-Q3-R10-53_MAXAC.061	M00742	Aminoglycoside resistance, protease FtsH	K07638,K07659,K19416,K04088,K04087,K03798
Damh_18-Q3-R51-60_BATAC.285	M00742	Aminoglycoside resistance, protease FtsH	K04088,K04087,K03798
AalW_18-Q3-R10-53_BATAC.157	M00742	Aminoglycoside resistance, protease FtsH	K07638,K07659,K19416,K04088,K04087,K03798
Rand_18-Q3-R56-63_BATAC.193	M00742	Aminoglycoside resistance, protease FtsH	K07638,K07659,K19416,K04088,K04087,K03798
EsbW_18-Q3-R4-48_MAXAC.050	M00742	Aminoglycoside resistance, protease FtsH	K07638,K07659,K19416,K04088,K04087,K03798
Skiv_18-Q3-R9-52_BATAC.52	M00742	Aminoglycoside resistance, protease FtsH	K07638,K07659,K19416,K04088,K04087,K03798
Mari_18-Q3-R65-66_MAXAC.209	M00742	Aminoglycoside resistance, protease FtsH	K04088,K04087,K03798
Ega_18-Q3-R5-49_MAXAC.071	M00742	Aminoglycoside resistance, protease FtsH	K07638,K07659,K19416,K04088,K04087,K03798
Lyne_18-Q3-R50-59_MAXAC.015	M00742	Aminoglycoside resistance, protease FtsH	K04088,K04087,K03798
AalW_18-Q3-R10-53_MAXAC.171	M00742	Aminoglycoside resistance, protease FtsH	K07638,K07659,K19416,K04088,K04087,K03798
Lyne_18-Q3-R50-59_MAXAC.215	M00742	Aminoglycoside resistance, protease FtsH	K04088,K04087,K03798
EsbE_18-Q3-R3-47_MAXAC.131	M00742	Aminoglycoside resistance, protease FtsH	K07638,K07659,K19416,K04088,K04087,K03798
Skiv_18-Q3-R9-52_MAXAC.078_sub	M00742	Aminoglycoside resistance, protease FtsH	K04088,K04087,K03798
EsbW_18-Q3-R4-48_BATAC.453	M00742	Aminoglycoside resistance, protease FtsH	K07638,K07659,K19416,K04088,K04087,K03798
Viby_18-Q3-R106-67_BAT3C.83	M00742	Aminoglycoside resistance, protease FtsH	K07638,K07659,K19416,K04088,K04087,K03798
Ega_18-Q3-R5-49_MAXAC.013	M00742	Aminoglycoside resistance, protease FtsH	K04088,K04087,K03798
Vibo_18-Q3-R45-57_BATAC.215	M00742	Aminoglycoside resistance, protease FtsH	K07638,K07659,K19416,K04088,K04087,K03798
Hirt_18-Q3-R61-65_MAXAC.245	M00742	Aminoglycoside resistance, protease FtsH	K04088,K04087,K03798
Rand_18-Q3-R56-63_BAT3C.105_sub	M00742	Aminoglycoside resistance, protease FtsH	K07638,K07659,K19416,K04088,K04087,K03798
Hirt_18-Q3-R61-65_MAXAC.059	M00742	Aminoglycoside resistance, protease FtsH	K07638,K07659,K19416,K04088,K04087,K03798
Bjer_18-Q3-R1-45_MAXAC.014	M00742	Aminoglycoside resistance, protease FtsH	K07638,K07659,K19416,K04088,K04087,K03798
Bjer_18-Q3-R1-45_BAT3C.258	M00742	Aminoglycoside resistance, protease FtsH	K04088,K04087,K03798
OdNE_18-Q3-R46-58_MAXAC.062_sub	M00742	Aminoglycoside resistance, protease FtsH	K07638,K07659,K19416,K04088,K04087,K03798
Hade_18-Q3-R52-61_BATAC.726	M00742	Aminoglycoside resistance, protease FtsH	K07638,K07659,K19416,K04088,K04087,K03798
EsbW_18-Q3-R4-48_BATAC.445	M00742	Aminoglycoside resistance, protease FtsH	K04088,K04087,K03798
OdNW_18-Q3-R42-56_BAT3C.399	M00742	Aminoglycoside resistance, protease FtsH	K07638,K07659,K19416,K04088,K04087,K03798
Ejby_18-Q3-R6-50_MAXAC.193	M00742	Aminoglycoside resistance, protease FtsH	K04088,K04087,K03798
Aved_18-Q3-R54-62_BATAC.253	M00742	Aminoglycoside resistance, protease FtsH	K04088,K04087,K03798
Hjor_18-Q3-R7-51_MAXAC.006	M00742	Aminoglycoside resistance, protease FtsH	K07638,K07659,K19416,K04088,K04087,K03798
EsbE_18-Q3-R3-47_BATAC.414	M00742	Aminoglycoside resistance, protease FtsH	K07638,K07659,K19416,K04088,K04087,K03798
EsbW_18-Q3-R4-48_BAT3C.207	M00742	Aminoglycoside resistance, protease FtsH	K07638,K07659,K19416,K04088,K04087,K03798
Rand_18-Q3-R56-63_MAXAC.181	M00742	Aminoglycoside resistance, protease FtsH	K04088,K04087,K03798
OdNE_18-Q3-R46-58_BATAC.286	M00742	Aminoglycoside resistance, protease FtsH	K04088,K04087,K03798
Lyne_18-Q3-R50-59_BATAC.383_cln	M00742	Aminoglycoside resistance, protease FtsH	K04088,K04087,K03798
AalE_18-Q3-R2-46_MAXAC.104	M00742	Aminoglycoside resistance, protease FtsH	K04088,K04087,K03798
Rand_18-Q3-R56-63_BATAC.255	M00742	Aminoglycoside resistance, protease FtsH	K04088,K04087,K03798
Aved_18-Q3-R54-62_MAXAC.293	M00742	Aminoglycoside resistance, protease FtsH	K07638,K07659,K19416,K04088,K04087,K03798
Mari_18-Q3-R65-66_MAXAC.093	M00742	Aminoglycoside resistance, protease FtsH	K04088,K04087,K03798
AalW_18-Q3-R10-53_MAXAC.339	M00742	Aminoglycoside resistance, protease FtsH	K07638,K07659,K19416,K04088,K04087,K03798
Damh_18-Q3-R51-60_MAXAC.170	M00742	Aminoglycoside resistance, protease FtsH	K04088,K04087,K03798
Aved_18-Q3-R54-62_BATAC.241	M00742	Aminoglycoside resistance, protease FtsH	K07638,K07659,K19416,K04088,K04087,K03798
Lyne_18-Q3-R50-59_BAT3C.1	M00742	Aminoglycoside resistance, protease FtsH	K04088,K04087,K03798
Ega_18-Q3-R5-49_MAXAC.200	M00742	Aminoglycoside resistance, protease FtsH	K07638,K07659,K19416,K04088,K04087,K03798
Mari_18-Q3-R65-66_BAT3C.310_sub	M00742	Aminoglycoside resistance, protease FtsH	K07638,K07659,K19416,K04088,K04087,K03798
Kalu_18-Q3-R12-55_MAXAC.026	M00742	Aminoglycoside resistance, protease FtsH	K04088,K04087,K03798
Skiv_18-Q3-R9-52_BAT3C.176	M00742	Aminoglycoside resistance, protease FtsH	K07638,K07659,K19416,K04088,K04087,K03798
AalE_18-Q3-R2-46_BATAC.258	M00742	Aminoglycoside resistance, protease FtsH	K04088,K04087,K03798
OdNE_18-Q3-R46-58_BAT3C.415	M00742	Aminoglycoside resistance, protease FtsH	K07638,K07659,K19416,K04088,K04087,K03798
Hirt_18-Q3-R61-65_MAXAC.231	M00742	Aminoglycoside resistance, protease FtsH	K07638,K07659,K19416,K04088,K04087,K03798
EsbE_18-Q3-R3-47_MAXAC.155	M00742	Aminoglycoside resistance, protease FtsH	K04088,K04087,K03798
OdNW_18-Q3-R42-56_BAT3C.137	M00742	Aminoglycoside resistance, protease FtsH	K04088,K04087,K03798
AalE_18-Q3-R2-46_MAXAC.077_sub	M00742	Aminoglycoside resistance, protease FtsH	K07638,K07659,K19416,K04088,K04087,K03798
Hade_18-Q3-R52-61_BATAC.14	M00742	Aminoglycoside resistance, protease FtsH	K04088,K04087,K03798
Hirt_18-Q3-R61-65_BAT3C.204	M00742	Aminoglycoside resistance, protease FtsH	K04088,K04087,K03798
Bjer_18-Q3-R1-45_BATAC.569	M00742	Aminoglycoside resistance, protease FtsH	K07638,K07659,K19416,K04088,K04087,K03798
EsbW_18-Q3-R4-48_BAT3C.275	M00742	Aminoglycoside resistance, protease FtsH	K04088,K04087,K03798
Hirt_18-Q3-R61-65_MAXAC.022	M00742	Aminoglycoside resistance, protease FtsH	K07638,K07659,K19416,K04088,K04087,K03798
EsbW_18-Q3-R4-48_MAXAC.070	M00742	Aminoglycoside resistance, protease FtsH	K07638,K07659,K19416,K04088,K04087,K03798
Ega_18-Q3-R5-49_MAXAC.062	M00742	Aminoglycoside resistance, protease FtsH	K07638,K07659,K19416,K04088,K04087,K03798
AalW_18-Q3-R10-53_BATAC.16	M00742	Aminoglycoside resistance, protease FtsH	K04088,K04087,K03798
Lyne_18-Q3-R50-59_BAT3C.630	M00742	Aminoglycoside resistance, protease FtsH	K04088,K04087,K03798
Hade_18-Q3-R52-61_MAXAC.023	M00742	Aminoglycoside resistance, protease FtsH	K04088,K04087,K03798
Fred_18-Q3-R57-64_MAXAC.396_cln	M00742	Aminoglycoside resistance, protease FtsH	K04088,K04087,K03798
AalW_18-Q3-R10-53_BATAC.909	M00742	Aminoglycoside resistance, protease FtsH	K07638,K07659,K19416,K04088,K04087,K03798
EsbW_18-Q3-R4-48_MAXAC.185_sub	M00742	Aminoglycoside resistance, protease FtsH	K07638,K07659,K19416,K04088,K04087,K03798
Rand_18-Q3-R56-63_BAT3C.8	M00742	Aminoglycoside resistance, protease FtsH	K07638,K07659,K19416,K04088,K04087,K03798
Ega_18-Q3-R5-49_BAT3C.216	M00742	Aminoglycoside resistance, protease FtsH	K04088,K04087,K03798
Damh_18-Q3-R51-60_BATAC.247	M00742	Aminoglycoside resistance, protease FtsH	K07638,K07659,K19416,K04088,K04087,K03798
Ega_18-Q3-R5-49_MAXAC.022	M00742	Aminoglycoside resistance, protease FtsH	K04088,K04087,K03798
OdNE_18-Q3-R46-58_BATAC.187	M00742	Aminoglycoside resistance, protease FtsH	K04088,K04087,K03798
Ribe_18-Q3-R11-54_BAT3C.418	M00742	Aminoglycoside resistance, protease FtsH	K04088,K04087,K03798
Bjer_18-Q3-R1-45_BAT3C.347	M00742	Aminoglycoside resistance, protease FtsH	K07638,K07659,K19416,K04088,K04087,K03798
Viby_18-Q3-R106-67_BATAC.169	M00742	Aminoglycoside resistance, protease FtsH	K04088,K04087,K03798
Bjer_18-Q3-R1-45_MAXAC.229	M00742	Aminoglycoside resistance, protease FtsH	K04088,K04087,K03798
Damh_18-Q3-R51-60_BATAC.316	M00742	Aminoglycoside resistance, protease FtsH	K04088,K04087,K03798
Viby_18-Q3-R106-67_BAT3C.243	M00742	Aminoglycoside resistance, protease FtsH	K04088,K04087,K03798
Mari_18-Q3-R65-66_BATAC.397	M00742	Aminoglycoside resistance, protease FtsH	K07638,K07659,K19416,K04088,K04087,K03798
EsbE_18-Q3-R3-47_BAT3C.210	M00742	Aminoglycoside resistance, protease FtsH	K04088,K04087,K03798
Bjer_18-Q3-R1-45_BAT3C.132	M00742	Aminoglycoside resistance, protease FtsH	K07638,K07659,K19416,K04088,K04087,K03798
Bjer_18-Q3-R1-45_BAT3C.235	M00742	Aminoglycoside resistance, protease FtsH	K04088,K04087,K03798
Fred_18-Q3-R57-64_MAXAC.220	M00429	Competence-related DNA transformation transporter	K02237,K02238,K02240,K02242,K02245,K02246,K02243,K02244,K02236
Aved_18-Q3-R54-62_BAT3C.394	M00743	Aminoglycoside resistance, protease HtpX	K07638,K07659,K03799
EsbW_18-Q3-R4-48_BATAC.303	M00743	Aminoglycoside resistance, protease HtpX	K07638,K07659,K03799
Viby_18-Q3-R106-67_MAXAC.046	M00743	Aminoglycoside resistance, protease HtpX	K07638,K07659,K03799
OdNW_18-Q3-R42-56_MAXAC.118	M00743	Aminoglycoside resistance, protease HtpX	K07638,K07659,K03799
Fred_18-Q3-R57-64_BATAC.8	M00743	Aminoglycoside resistance, protease HtpX	K07638,K07659,K03799
Rand_18-Q3-R56-63_BAT3C.326	M00743	Aminoglycoside resistance, protease HtpX	K07638,K07659,K03799
Bjer_18-Q3-R1-45_MAXAC.113	M00743	Aminoglycoside resistance, protease HtpX	K07638,K07659,K03799
Fred_18-Q3-R57-64_BATAC.568	M00743	Aminoglycoside resistance, protease HtpX	K07638,K07659,K03799
Fred_18-Q3-R57-64_MAXAC.307	M00743	Aminoglycoside resistance, protease HtpX	K07638,K07659,K03799
Vibo_18-Q3-R45-57_BATAC.298	M00743	Aminoglycoside resistance, protease HtpX	K07638,K07659,K03799
AalE_18-Q3-R2-46_BATAC.345	M00743	Aminoglycoside resistance, protease HtpX	K07638,K07659,K03799
Aved_18-Q3-R54-62_BATAC.500	M00743	Aminoglycoside resistance, protease HtpX	K07638,K07659,K03799
Ejby_18-Q3-R6-50_BATAC.337	M00743	Aminoglycoside resistance, protease HtpX	K07638,K07659,K03799
Kalu_18-Q3-R12-55_BAT3C.229	M00743	Aminoglycoside resistance, protease HtpX	K07638,K07659,K03799
Ega_18-Q3-R5-49_BATAC.305	M00743	Aminoglycoside resistance, protease HtpX	K07638,K07659,K03799
Ejby_18-Q3-R6-50_MAXAC.009	M00743	Aminoglycoside resistance, protease HtpX	K07638,K07659,K03799
Aved_18-Q3-R54-62_BATAC.560	M00743	Aminoglycoside resistance, protease HtpX	K07638,K07659,K03799
Vibo_18-Q3-R45-57_BATAC.19	M00743	Aminoglycoside resistance, protease HtpX	K07638,K07659,K03799
Kalu_18-Q3-R12-55_BAT3C.337	M00743	Aminoglycoside resistance, protease HtpX	K07638,K07659,K03799
OdNE_18-Q3-R46-58_MAXAC.230	M00743	Aminoglycoside resistance, protease HtpX	K07638,K07659,K03799
Bjer_18-Q3-R1-45_BATAC.230	M00743	Aminoglycoside resistance, protease HtpX	K07638,K07659,K03799
Bjer_18-Q3-R1-45_MAXAC.193	M00743	Aminoglycoside resistance, protease HtpX	K07638,K07659,K03799
Aved_18-Q3-R54-62_BATAC.570	M00743	Aminoglycoside resistance, protease HtpX	K07638,K07659,K03799
Fred_18-Q3-R57-64_MAXAC.362	M00743	Aminoglycoside resistance, protease HtpX	K07638,K07659,K03799
Fred_18-Q3-R57-64_BATAC.223	M00743	Aminoglycoside resistance, protease HtpX	K07638,K07659,K03799
AalE_18-Q3-R2-46_MAXAC.086	M00743	Aminoglycoside resistance, protease HtpX	K07638,K07659,K03799
Fred_18-Q3-R57-64_BAT3C.162	M00743	Aminoglycoside resistance, protease HtpX	K07638,K07659,K03799
OdNW_18-Q3-R42-56_MAXAC.029	M00743	Aminoglycoside resistance, protease HtpX	K07638,K07659,K03799
Fred_18-Q3-R57-64_MAXAC.378	M00743	Aminoglycoside resistance, protease HtpX	K07638,K07659,K03799
Rand_18-Q3-R56-63_BAT3C.341	M00743	Aminoglycoside resistance, protease HtpX	K07638,K07659,K03799
OdNW_18-Q3-R42-56_BAT3C.155	M00743	Aminoglycoside resistance, protease HtpX	K07638,K07659,K03799
Hirt_18-Q3-R61-65_BATAC.371	M00743	Aminoglycoside resistance, protease HtpX	K07638,K07659,K03799
EsbW_18-Q3-R4-48_BATAC.233	M00743	Aminoglycoside resistance, protease HtpX	K07638,K07659,K03799
Hade_18-Q3-R52-61_MAXAC.026	M00743	Aminoglycoside resistance, protease HtpX	K07638,K07659,K03799
Aved_18-Q3-R54-62_BATAC.321_sub	M00743	Aminoglycoside resistance, protease HtpX	K07638,K07659,K03799
Lyne_18-Q3-R50-59_BATAC.79	M00743	Aminoglycoside resistance, protease HtpX	K07638,K07659,K03799
AalW_18-Q3-R10-53_MAXAC.393	M00743	Aminoglycoside resistance, protease HtpX	K07638,K07659,K03799
Kalu_18-Q3-R12-55_BAT3C.359	M00743	Aminoglycoside resistance, protease HtpX	K07638,K07659,K03799
Fred_18-Q3-R57-64_BATAC.466	M00743	Aminoglycoside resistance, protease HtpX	K07638,K07659,K03799
EsbW_18-Q3-R4-48_BAT3C.93	M00743	Aminoglycoside resistance, protease HtpX	K07638,K07659,K03799
Mari_18-Q3-R65-66_MAXAC.196	M00743	Aminoglycoside resistance, protease HtpX	K07638,K07659,K03799
Mari_18-Q3-R65-66_BAT3C.19	M00743	Aminoglycoside resistance, protease HtpX	K07638,K07659,K03799
Lyne_18-Q3-R50-59_BATAC.68	M00743	Aminoglycoside resistance, protease HtpX	K07638,K07659,K03799
Fred_18-Q3-R57-64_MAXAC.027	M00743	Aminoglycoside resistance, protease HtpX	K07638,K07659,K03799
Aved_18-Q3-R54-62_MAXAC.086	M00743	Aminoglycoside resistance, protease HtpX	K07638,K07659,K03799
Fred_18-Q3-R57-64_MAXAC.004	M00743	Aminoglycoside resistance, protease HtpX	K07638,K07659,K03799
OdNW_18-Q3-R42-56_BATAC.488	M00743	Aminoglycoside resistance, protease HtpX	K07638,K07659,K03799
Hjor_18-Q3-R7-51_BATAC.80	M00743	Aminoglycoside resistance, protease HtpX	K07638,K07659,K03799
Aved_18-Q3-R54-62_MAXAC.010	M00743	Aminoglycoside resistance, protease HtpX	K07638,K07659,K03799
Ribe_18-Q3-R11-54_BAT3C.208	M00743	Aminoglycoside resistance, protease HtpX	K07638,K07659,K03799
Bjer_18-Q3-R1-45_MAXAC.011	M00743	Aminoglycoside resistance, protease HtpX	K07638,K07659,K03799
Skiv_18-Q3-R9-52_BATAC.289	M00743	Aminoglycoside resistance, protease HtpX	K07638,K07659,K03799
EsbE_18-Q3-R3-47_MAXAC.059	M00743	Aminoglycoside resistance, protease HtpX	K07638,K07659,K03799
Ejby_18-Q3-R6-50_BATAC.262	M00743	Aminoglycoside resistance, protease HtpX	K07638,K07659,K03799
Lyne_18-Q3-R50-59_MAXAC.237	M00743	Aminoglycoside resistance, protease HtpX	K07638,K07659,K03799
Skiv_18-Q3-R9-52_BATAC.318	M00743	Aminoglycoside resistance, protease HtpX	K07638,K07659,K03799
Hade_18-Q3-R52-61_BATAC.452	M00743	Aminoglycoside resistance, protease HtpX	K07638,K07659,K03799
Fred_18-Q3-R57-64_BAT3C.720	M00743	Aminoglycoside resistance, protease HtpX	K07638,K07659,K03799
Kalu_18-Q3-R12-55_BAT3C.181	M00743	Aminoglycoside resistance, protease HtpX	K07638,K07659,K03799
AalE_18-Q3-R2-46_BATAC.194_sub	M00743	Aminoglycoside resistance, protease HtpX	K07638,K07659,K03799
EsbE_18-Q3-R3-47_MAXAC.052	M00743	Aminoglycoside resistance, protease HtpX	K07638,K07659,K03799
AalE_18-Q3-R2-46_MAXAC.100	M00743	Aminoglycoside resistance, protease HtpX	K07638,K07659,K03799
Vibo_18-Q3-R45-57_BAT3C.142	M00743	Aminoglycoside resistance, protease HtpX	K07638,K07659,K03799
Lyne_18-Q3-R50-59_MAXAC.259	M00743	Aminoglycoside resistance, protease HtpX	K07638,K07659,K03799
Aved_18-Q3-R54-62_MAXAC.392	M00743	Aminoglycoside resistance, protease HtpX	K07638,K07659,K03799
OdNE_18-Q3-R46-58_MAXAC.071	M00743	Aminoglycoside resistance, protease HtpX	K07638,K07659,K03799
Hade_18-Q3-R52-61_BATAC.200	M00743	Aminoglycoside resistance, protease HtpX	K07638,K07659,K03799
EsbW_18-Q3-R4-48_MAXAC.006_sub	M00743	Aminoglycoside resistance, protease HtpX	K07638,K07659,K03799
Ejby_18-Q3-R6-50_MAXAC.200_cln	M00743	Aminoglycoside resistance, protease HtpX	K07638,K07659,K03799
Aved_18-Q3-R54-62_BAT3C.309	M00743	Aminoglycoside resistance, protease HtpX	K07638,K07659,K03799
Hjor_18-Q3-R7-51_MAXAC.078	M00743	Aminoglycoside resistance, protease HtpX	K07638,K07659,K03799
Viby_18-Q3-R106-67_BATAC.55	M00743	Aminoglycoside resistance, protease HtpX	K07638,K07659,K03799
AalW_18-Q3-R10-53_MAXAC.327	M00743	Aminoglycoside resistance, protease HtpX	K07638,K07659,K03799
Aved_18-Q3-R54-62_MAXAC.235	M00743	Aminoglycoside resistance, protease HtpX	K07638,K07659,K03799
Rand_18-Q3-R56-63_BATAC.88	M00743	Aminoglycoside resistance, protease HtpX	K07638,K07659,K03799
Kalu_18-Q3-R12-55_MAXAC.148	M00743	Aminoglycoside resistance, protease HtpX	K07638,K07659,K03799
EsbE_18-Q3-R3-47_BATAC.167	M00743	Aminoglycoside resistance, protease HtpX	K07638,K07659,K03799
Lyne_18-Q3-R50-59_MAXAC.018	M00743	Aminoglycoside resistance, protease HtpX	K07638,K07659,K03799
Hjor_18-Q3-R7-51_BATAC.292	M00743	Aminoglycoside resistance, protease HtpX	K07638,K07659,K03799
Lyne_18-Q3-R50-59_MAXAC.071_sub	M00743	Aminoglycoside resistance, protease HtpX	K07638,K07659,K03799
Skiv_18-Q3-R9-52_MAXAC.177	M00743	Aminoglycoside resistance, protease HtpX	K07638,K07659,K03799
Skiv_18-Q3-R9-52_BAT3C.148	M00743	Aminoglycoside resistance, protease HtpX	K07638,K07659,K03799
Vibo_18-Q3-R45-57_BATAC.199	M00743	Aminoglycoside resistance, protease HtpX	K07638,K07659,K03799
Aved_18-Q3-R54-62_MAXAC.186	M00743	Aminoglycoside resistance, protease HtpX	K07638,K07659,K03799
Lyne_18-Q3-R50-59_MAXAC.325_cln	M00743	Aminoglycoside resistance, protease HtpX	K07638,K07659,K03799
AalW_18-Q3-R10-53_MAXAC.039	M00743	Aminoglycoside resistance, protease HtpX	K07638,K07659,K03799
Damh_18-Q3-R51-60_BAT3C.25	M00743	Aminoglycoside resistance, protease HtpX	K07638,K07659,K03799
Ega_18-Q3-R5-49_BATAC.333	M00743	Aminoglycoside resistance, protease HtpX	K07638,K07659,K03799
Fred_18-Q3-R57-64_MAXAC.274	M00743	Aminoglycoside resistance, protease HtpX	K07638,K07659,K03799
Aved_18-Q3-R54-62_BATAC.292	M00743	Aminoglycoside resistance, protease HtpX	K07638,K07659,K03799
AalE_18-Q3-R2-46_BAT3C.151	M00743	Aminoglycoside resistance, protease HtpX	K07638,K07659,K03799
Hjor_18-Q3-R7-51_BAT3C.155	M00743	Aminoglycoside resistance, protease HtpX	K07638,K07659,K03799
Fred_18-Q3-R57-64_BATAC.422	M00743	Aminoglycoside resistance, protease HtpX	K07638,K07659,K03799
Rand_18-Q3-R56-63_BATAC.171	M00743	Aminoglycoside resistance, protease HtpX	K07638,K07659,K03799
Ega_18-Q3-R5-49_BATAC.212	M00743	Aminoglycoside resistance, protease HtpX	K07638,K07659,K03799
EsbW_18-Q3-R4-48_MAXAC.044	M00743	Aminoglycoside resistance, protease HtpX	K07638,K07659,K03799
OdNE_18-Q3-R46-58_MAXAC.011	M00743	Aminoglycoside resistance, protease HtpX	K07638,K07659,K03799
Hjor_18-Q3-R7-51_MAXAC.072	M00743	Aminoglycoside resistance, protease HtpX	K07638,K07659,K03799
Bjer_18-Q3-R1-45_MAXAC.141	M00743	Aminoglycoside resistance, protease HtpX	K07638,K07659,K03799
Lyne_18-Q3-R50-59_MAXAC.002	M00743	Aminoglycoside resistance, protease HtpX	K07638,K07659,K03799
Ega_18-Q3-R5-49_BATAC.204	M00743	Aminoglycoside resistance, protease HtpX	K07638,K07659,K03799
Hade_18-Q3-R52-61_MAXAC.304	M00743	Aminoglycoside resistance, protease HtpX	K07638,K07659,K03799
AalE_18-Q3-R2-46_BAT3C.116	M00743	Aminoglycoside resistance, protease HtpX	K07638,K07659,K03799
Aved_18-Q3-R54-62_BATAC.645_sub	M00743	Aminoglycoside resistance, protease HtpX	K07638,K07659,K03799
OdNW_18-Q3-R42-56_BAT3C.215	M00743	Aminoglycoside resistance, protease HtpX	K07638,K07659,K03799
AalW_18-Q3-R10-53_MAXAC.061	M00743	Aminoglycoside resistance, protease HtpX	K07638,K07659,K03799
Damh_18-Q3-R51-60_BATAC.285	M00743	Aminoglycoside resistance, protease HtpX	K07638,K07659,K03799
AalW_18-Q3-R10-53_BATAC.157	M00743	Aminoglycoside resistance, protease HtpX	K07638,K07659,K03799
Rand_18-Q3-R56-63_BATAC.193	M00743	Aminoglycoside resistance, protease HtpX	K07638,K07659,K03799
EsbW_18-Q3-R4-48_MAXAC.050	M00743	Aminoglycoside resistance, protease HtpX	K07638,K07659,K03799
Skiv_18-Q3-R9-52_BATAC.52	M00743	Aminoglycoside resistance, protease HtpX	K07638,K07659,K03799
Ega_18-Q3-R5-49_MAXAC.071	M00743	Aminoglycoside resistance, protease HtpX	K07638,K07659,K03799
AalW_18-Q3-R10-53_MAXAC.171	M00743	Aminoglycoside resistance, protease HtpX	K07638,K07659,K03799
EsbE_18-Q3-R3-47_MAXAC.131	M00743	Aminoglycoside resistance, protease HtpX	K07638,K07659,K03799
Hade_18-Q3-R52-61_BATAC.316	M00743	Aminoglycoside resistance, protease HtpX	K07638,K07659,K03799
EsbW_18-Q3-R4-48_BATAC.453	M00743	Aminoglycoside resistance, protease HtpX	K07638,K07659,K03799
Viby_18-Q3-R106-67_BAT3C.83	M00743	Aminoglycoside resistance, protease HtpX	K07638,K07659,K03799
Vibo_18-Q3-R45-57_BATAC.215	M00743	Aminoglycoside resistance, protease HtpX	K07638,K07659,K03799
Bjer_18-Q3-R1-45_MAXAC.014	M00743	Aminoglycoside resistance, protease HtpX	K07638,K07659,K03799
OdNE_18-Q3-R46-58_MAXAC.062_sub	M00743	Aminoglycoside resistance, protease HtpX	K07638,K07659,K03799
Hade_18-Q3-R52-61_BATAC.726	M00743	Aminoglycoside resistance, protease HtpX	K07638,K07659,K03799
OdNW_18-Q3-R42-56_BAT3C.399	M00743	Aminoglycoside resistance, protease HtpX	K07638,K07659,K03799
Hjor_18-Q3-R7-51_MAXAC.006	M00743	Aminoglycoside resistance, protease HtpX	K07638,K07659,K03799
EsbE_18-Q3-R3-47_BATAC.414	M00743	Aminoglycoside resistance, protease HtpX	K07638,K07659,K03799
EsbW_18-Q3-R4-48_BAT3C.207	M00743	Aminoglycoside resistance, protease HtpX	K07638,K07659,K03799
Hirt_18-Q3-R61-65_BATAC.448_sub	M00743	Aminoglycoside resistance, protease HtpX	K07638,K07659,K03799
Aved_18-Q3-R54-62_MAXAC.293	M00743	Aminoglycoside resistance, protease HtpX	K07638,K07659,K03799
AalW_18-Q3-R10-53_MAXAC.339	M00743	Aminoglycoside resistance, protease HtpX	K07638,K07659,K03799
Ega_18-Q3-R5-49_MAXAC.200	M00743	Aminoglycoside resistance, protease HtpX	K07638,K07659,K03799
Mari_18-Q3-R65-66_BAT3C.310_sub	M00743	Aminoglycoside resistance, protease HtpX	K07638,K07659,K03799
Skiv_18-Q3-R9-52_BAT3C.176	M00743	Aminoglycoside resistance, protease HtpX	K07638,K07659,K03799
OdNE_18-Q3-R46-58_BAT3C.415	M00743	Aminoglycoside resistance, protease HtpX	K07638,K07659,K03799
Hirt_18-Q3-R61-65_MAXAC.231	M00743	Aminoglycoside resistance, protease HtpX	K07638,K07659,K03799
AalE_18-Q3-R2-46_MAXAC.077_sub	M00743	Aminoglycoside resistance, protease HtpX	K07638,K07659,K03799
Bjer_18-Q3-R1-45_BATAC.569	M00743	Aminoglycoside resistance, protease HtpX	K07638,K07659,K03799
Hirt_18-Q3-R61-65_MAXAC.022	M00743	Aminoglycoside resistance, protease HtpX	K07638,K07659,K03799
EsbW_18-Q3-R4-48_MAXAC.070	M00743	Aminoglycoside resistance, protease HtpX	K07638,K07659,K03799
Ega_18-Q3-R5-49_MAXAC.062	M00743	Aminoglycoside resistance, protease HtpX	K07638,K07659,K03799
Fred_18-Q3-R57-64_MAXAC.396_cln	M00743	Aminoglycoside resistance, protease HtpX	K07638,K07659,K03799
AalW_18-Q3-R10-53_BATAC.909	M00743	Aminoglycoside resistance, protease HtpX	K07638,K07659,K03799
EsbW_18-Q3-R4-48_MAXAC.185_sub	M00743	Aminoglycoside resistance, protease HtpX	K07638,K07659,K03799
Rand_18-Q3-R56-63_BAT3C.8	M00743	Aminoglycoside resistance, protease HtpX	K07638,K07659,K03799
Damh_18-Q3-R51-60_BATAC.247	M00743	Aminoglycoside resistance, protease HtpX	K07638,K07659,K03799
Hade_18-Q3-R52-61_BATAC.311	M00743	Aminoglycoside resistance, protease HtpX	K07638,K07659,K03799
Ega_18-Q3-R5-49_MAXAC.022	M00743	Aminoglycoside resistance, protease HtpX	K07638,K07659,K03799
Bjer_18-Q3-R1-45_BAT3C.347	M00743	Aminoglycoside resistance, protease HtpX	K07638,K07659,K03799
Mari_18-Q3-R65-66_BATAC.397	M00743	Aminoglycoside resistance, protease HtpX	K07638,K07659,K03799
Bjer_18-Q3-R1-45_BAT3C.132	M00743	Aminoglycoside resistance, protease HtpX	K07638,K07659,K03799
Aved_18-Q3-R54-62_BAT3C.394	M00012	Glyoxylate cycle	K01647,K01682,K01637,K01638,K00024
Ejby_18-Q3-R6-50_BATAC.123	M00012	Glyoxylate cycle	K01647,K01681,K01637,K01638,K00024
Hade_18-Q3-R52-61_BATAC.282	M00012	Glyoxylate cycle	K01647,K01681,K01682,K01637,K01638,K00024
Viby_18-Q3-R106-67_MAXAC.046	M00012	Glyoxylate cycle	K01647,K01682,K01637,K01638,K00024
OdNW_18-Q3-R42-56_MAXAC.118	M00012	Glyoxylate cycle	K01647,K01682,K01637,K01638,K00024
Hirt_18-Q3-R61-65_BATAC.72	M00012	Glyoxylate cycle	K01647,K01681,K01637,K01638,K00024
Fred_18-Q3-R57-64_BATAC.8	M00012	Glyoxylate cycle	K01647,K01681,K01682,K01637,K01638,K00024
OdNE_18-Q3-R46-58_BAT3C.305	M00012	Glyoxylate cycle	K01647,K01681,K01682,K01637,K01638,K00024
Hade_18-Q3-R52-61_MAXAC.028	M00012	Glyoxylate cycle	K01647,K01681,K01637,K01638,K00024
Skiv_18-Q3-R9-52_BATAC.351	M00012	Glyoxylate cycle	K01647,K01681,K01637,K01638,K00024
Mari_18-Q3-R65-66_MAXAC.025	M00012	Glyoxylate cycle	K01647,K01681,K01637,K01638,K00024
Fred_18-Q3-R57-64_BATAC.601	M00012	Glyoxylate cycle	K01647,K01681,K01637,K01638,K00024
Hirt_18-Q3-R61-65_BAT3C.487	M00012	Glyoxylate cycle	K01647,K01681,K01637,K01638,K00024
OdNW_18-Q3-R42-56_BAT3C.134_sub	M00012	Glyoxylate cycle	K01647,K01681,K01682,K01637,K01638,K00024
Lyne_18-Q3-R50-59_MAXAC.025	M00012	Glyoxylate cycle	K01647,K01681,K01637,K01638,K00024
Viby_18-Q3-R106-67_BATAC.407	M00012	Glyoxylate cycle	K01647,K01681,K01637,K01638,K00024
Fred_18-Q3-R57-64_BATAC.880	M00012	Glyoxylate cycle	K01647,K01681,K01682,K01637,K01638,K00024
Aved_18-Q3-R54-62_BATAC.500	M00012	Glyoxylate cycle	K01647,K01681,K01637,K01638,K00024
Ejby_18-Q3-R6-50_BATAC.337	M00012	Glyoxylate cycle	K01647,K01681,K01682,K01637,K01638,K00024
Ribe_18-Q3-R11-54_BATAC.569	M00012	Glyoxylate cycle	K01647,K01681,K01637,K01638,K00024
Kalu_18-Q3-R12-55_BAT3C.229	M00012	Glyoxylate cycle	K01647,K01681,K01637,K01638,K00024
AalE_18-Q3-R2-46_BAT3C.277	M00012	Glyoxylate cycle	K01647,K01681,K01637,K01638,K00024
AalE_18-Q3-R2-46_BATAC.376	M00012	Glyoxylate cycle	K01647,K01681,K01682,K01637,K01638,K00024
Rand_18-Q3-R56-63_BAT3C.197	M00012	Glyoxylate cycle	K01647,K01681,K01637,K01638,K00024
Fred_18-Q3-R57-64_BATAC.369	M00012	Glyoxylate cycle	K01647,K01681,K01637,K01638,K00024
Ega_18-Q3-R5-49_BATAC.305	M00012	Glyoxylate cycle	K01647,K01681,K01637,K01638,K00024
Fred_18-Q3-R57-64_BAT3C.445	M00012	Glyoxylate cycle	K01647,K01681,K01637,K01638,K00024
Ejby_18-Q3-R6-50_MAXAC.009	M00012	Glyoxylate cycle	K01647,K01681,K01637,K01638,K00024
Aved_18-Q3-R54-62_BATAC.560	M00012	Glyoxylate cycle	K01647,K01681,K01682,K01637,K01638,K00024
OdNE_18-Q3-R46-58_MAXAC.028	M00012	Glyoxylate cycle	K01647,K01681,K01637,K01638,K00024
Vibo_18-Q3-R45-57_BATAC.19	M00012	Glyoxylate cycle	K01647,K01681,K01682,K01637,K01638,K00024
Ribe_18-Q3-R11-54_MAXAC.058	M00012	Glyoxylate cycle	K01647,K01681,K01637,K01638,K00024
OdNE_18-Q3-R46-58_MAXAC.230	M00012	Glyoxylate cycle	K01647,K01682,K01637,K01638,K00024
Skiv_18-Q3-R9-52_BAT3C.184	M00012	Glyoxylate cycle	K01647,K01681,K01637,K01638,K00024
Viby_18-Q3-R106-67_MAXAC.070	M00012	Glyoxylate cycle	K01647,K01681,K01637,K01638,K00024
Aved_18-Q3-R54-62_MAXAC.403	M00012	Glyoxylate cycle	K01647,K01682,K01637,K01638,K00024
Fred_18-Q3-R57-64_BATAC.414	M00012	Glyoxylate cycle	K01647,K01681,K01637,K01638,K00024
Bjer_18-Q3-R1-45_MAXAC.193	M00012	Glyoxylate cycle	K01647,K01681,K01682,K01637,K01638,K00024
Kalu_18-Q3-R12-55_BATAC.81	M00012	Glyoxylate cycle	K01647,K01682,K01637,K01638,K00024
OdNW_18-Q3-R42-56_BATAC.378	M00012	Glyoxylate cycle	K01647,K01681,K01637,K01638,K00024
Mari_18-Q3-R65-66_BATAC.31	M00012	Glyoxylate cycle	K01647,K01681,K01637,K01638,K00024
Hjor_18-Q3-R7-51_BATAC.2	M00012	Glyoxylate cycle	K01647,K01682,K01637,K01638,K00024
Mari_18-Q3-R65-66_MAXAC.226	M00012	Glyoxylate cycle	K01647,K01681,K01637,K01638,K00024
EsbW_18-Q3-R4-48_BAT3C.4_cln	M00012	Glyoxylate cycle	K01647,K01681,K01637,K01638,K00024
Fred_18-Q3-R57-64_BATAC.223	M00012	Glyoxylate cycle	K01647,K01682,K01637,K01638,K00024
Ribe_18-Q3-R11-54_BATAC.253	M00012	Glyoxylate cycle	K01647,K01681,K01637,K01638,K00024
AalE_18-Q3-R2-46_MAXAC.086	M00012	Glyoxylate cycle	K01647,K01681,K01637,K01638,K00024
EsbE_18-Q3-R3-47_BATAC.463	M00012	Glyoxylate cycle	K01647,K01681,K01637,K01638,K00024
AalW_18-Q3-R10-53_BAT3C.9	M00012	Glyoxylate cycle	K01647,K01681,K01637,K01638,K00024
OdNW_18-Q3-R42-56_BAT3C.155	M00012	Glyoxylate cycle	K01647,K01682,K01637,K01638,K00024
EsbW_18-Q3-R4-48_BATAC.420	M00012	Glyoxylate cycle	K01647,K01681,K01682,K01637,K01638,K00024
Aved_18-Q3-R54-62_BATAC.558	M00012	Glyoxylate cycle	K01647,K01682,K01637,K01638,K00024
Hirt_18-Q3-R61-65_BATAC.371	M00012	Glyoxylate cycle	K01647,K01681,K01682,K01637,K01638,K00024
Hade_18-Q3-R52-61_MAXAC.026	M00012	Glyoxylate cycle	K01647,K01682,K01637,K01638,K00024
OdNW_18-Q3-R42-56_BATAC.478	M00012	Glyoxylate cycle	K01647,K01682,K01637,K01638,K00024
Aved_18-Q3-R54-62_BATAC.321_sub	M00012	Glyoxylate cycle	K01647,K01681,K01682,K01637,K01638,K00024
AalW_18-Q3-R10-53_MAXAC.393	M00012	Glyoxylate cycle	K01647,K01681,K01682,K01637,K01638,K00024
AalE_18-Q3-R2-46_MAXAC.133	M00012	Glyoxylate cycle	K01647,K01681,K01637,K01638,K00024
Skiv_18-Q3-R9-52_BAT3C.331	M00012	Glyoxylate cycle	K01647,K01681,K01637,K01638,K00024
Kalu_18-Q3-R12-55_BAT3C.359	M00012	Glyoxylate cycle	K01647,K01681,K01637,K01638,K00024
EsbW_18-Q3-R4-48_BAT3C.93	M00012	Glyoxylate cycle	K01647,K01681,K01682,K01637,K01638,K00024
Viby_18-Q3-R106-67_MAXAC.089	M00012	Glyoxylate cycle	K01647,K01681,K01682,K01637,K01638,K00024
Hirt_18-Q3-R61-65_BATAC.101	M00012	Glyoxylate cycle	K01647,K01681,K01682,K01637,K01638,K00024
AalW_18-Q3-R10-53_MAXAC.296	M00012	Glyoxylate cycle	K01647,K01681,K01637,K01638,K00024
OdNW_18-Q3-R42-56_BATAC.277	M00012	Glyoxylate cycle	K01647,K01682,K01637,K01638,K00024
AalW_18-Q3-R10-53_BAT3C.180	M00012	Glyoxylate cycle	K01647,K01681,K01682,K01637,K01638,K00024
Aved_18-Q3-R54-62_MAXAC.057_sub	M00012	Glyoxylate cycle	K01647,K01681,K01637,K01638,K00024
Hade_18-Q3-R52-61_BAT3C.208	M00012	Glyoxylate cycle	K01647,K01681,K01637,K01638,K00024
Mari_18-Q3-R65-66_MAXAC.196	M00012	Glyoxylate cycle	K01647,K01681,K01682,K01637,K01638,K00024
Mari_18-Q3-R65-66_BAT3C.19	M00012	Glyoxylate cycle	K01647,K01681,K01637,K01638,K00024
Fred_18-Q3-R57-64_MAXAC.356	M00012	Glyoxylate cycle	K01647,K01681,K01637,K01638,K00024
Aved_18-Q3-R54-62_MAXAC.082_sub	M00012	Glyoxylate cycle	K01647,K01681,K01637,K01638,K00024
Hade_18-Q3-R52-61_MAXAC.079	M00012	Glyoxylate cycle	K01647,K01681,K01637,K01638,K00024
AalW_18-Q3-R10-53_BATAC.245	M00012	Glyoxylate cycle	K01647,K01681,K01637,K01638,K00024
Fred_18-Q3-R57-64_MAXAC.027	M00012	Glyoxylate cycle	K01647,K01681,K01682,K01637,K01638,K00024
Lyne_18-Q3-R50-59_BAT3C.300	M00012	Glyoxylate cycle	K01647,K01682,K01637,K01638,K00024
Ribe_18-Q3-R11-54_MAXAC.030	M00012	Glyoxylate cycle	K01647,K01681,K01682,K01637,K01638,K00024
Fred_18-Q3-R57-64_MAXAC.347	M00012	Glyoxylate cycle	K01647,K01682,K01637,K01638,K00024
Fred_18-Q3-R57-64_BAT3C.617	M00012	Glyoxylate cycle	K01647,K01681,K01637,K01638,K00024
Aved_18-Q3-R54-62_MAXAC.086	M00012	Glyoxylate cycle	K01647,K01681,K01637,K01638,K00024
Fred_18-Q3-R57-64_MAXAC.004	M00012	Glyoxylate cycle	K01647,K01681,K01637,K01638,K00024
Kalu_18-Q3-R12-55_MAXAC.185_cln	M00012	Glyoxylate cycle	K01647,K01681,K01637,K01638,K00024
Hjor_18-Q3-R7-51_BATAC.80	M00012	Glyoxylate cycle	K01647,K01681,K01637,K01638,K00024
Aved_18-Q3-R54-62_MAXAC.010	M00012	Glyoxylate cycle	K01647,K01681,K01637,K01638,K00024
Ega_18-Q3-R5-49_BATAC.213	M00012	Glyoxylate cycle	K01647,K01681,K01637,K01638,K00024
AalE_18-Q3-R2-46_BATAC.251	M00012	Glyoxylate cycle	K01647,K01681,K01637,K01638,K00024
Bjer_18-Q3-R1-45_BAT3C.1	M00012	Glyoxylate cycle	K01647,K01682,K01637,K01638,K00024
Ribe_18-Q3-R11-54_BAT3C.208	M00012	Glyoxylate cycle	K01647,K01682,K01637,K01638,K00024
Skiv_18-Q3-R9-52_MAXAC.067	M00012	Glyoxylate cycle	K01647,K01681,K01682,K01637,K01638,K00024
Bjer_18-Q3-R1-45_MAXAC.011	M00012	Glyoxylate cycle	K01647,K01681,K01682,K01637,K01638,K00024
Hjor_18-Q3-R7-51_BAT3C.167	M00012	Glyoxylate cycle	K01647,K01681,K01637,K01638,K00024
Skiv_18-Q3-R9-52_BATAC.289	M00012	Glyoxylate cycle	K01647,K01682,K01637,K01638,K00024
Lyne_18-Q3-R50-59_BATAC.510	M00012	Glyoxylate cycle	K01647,K01681,K01637,K01638,K00024
Ejby_18-Q3-R6-50_BATAC.262	M00012	Glyoxylate cycle	K01647,K01681,K01637,K01638,K00024
Lyne_18-Q3-R50-59_MAXAC.237	M00012	Glyoxylate cycle	K01647,K01681,K01682,K01637,K01638,K00024
Hirt_18-Q3-R61-65_MAXAC.060	M00012	Glyoxylate cycle	K01647,K01681,K01637,K01638,K00024
Fred_18-Q3-R57-64_BATAC.644	M00012	Glyoxylate cycle	K01647,K01682,K01637,K01638,K00024
Fred_18-Q3-R57-64_BATAC.299	M00012	Glyoxylate cycle	K01647,K01681,K01637,K01638,K00024
Ribe_18-Q3-R11-54_MAXAC.235	M00012	Glyoxylate cycle	K01647,K01681,K01637,K01638,K00024
Skiv_18-Q3-R9-52_BATAC.318	M00012	Glyoxylate cycle	K01647,K01682,K01637,K01638,K00024
Kalu_18-Q3-R12-55_BAT3C.361	M00012	Glyoxylate cycle	K01647,K01681,K01637,K01638,K00024
Fred_18-Q3-R57-64_BAT3C.720	M00012	Glyoxylate cycle	K01647,K01681,K01682,K01637,K01638,K00024
Fred_18-Q3-R57-64_BAT3C.339	M00012	Glyoxylate cycle	K01647,K01681,K01637,K01638,K00024
Kalu_18-Q3-R12-55_BAT3C.181	M00012	Glyoxylate cycle	K01647,K01682,K01637,K01638,K00024
Fred_18-Q3-R57-64_MAXAC.073	M00012	Glyoxylate cycle	K01647,K01682,K01637,K01638,K00024
EsbE_18-Q3-R3-47_BATAC.309	M00012	Glyoxylate cycle	K01647,K01682,K01637,K01638,K00024
Fred_18-Q3-R57-64_MAXAC.209	M00012	Glyoxylate cycle	K01647,K01681,K01682,K01637,K01638,K00024
Hirt_18-Q3-R61-65_BATAC.395	M00012	Glyoxylate cycle	K01647,K01682,K01637,K01638,K00024
Aved_18-Q3-R54-62_BATAC.843	M00012	Glyoxylate cycle	K01647,K01681,K01637,K01638,K00024
Aved_18-Q3-R54-62_BAT3C.540	M00012	Glyoxylate cycle	K01647,K01681,K01637,K01638,K00024
OdNE_18-Q3-R46-58_MAXAC.025	M00012	Glyoxylate cycle	K01647,K01681,K01637,K01638,K00024
AalE_18-Q3-R2-46_BATAC.194_sub	M00012	Glyoxylate cycle	K01647,K01682,K01637,K01638,K00024
AalE_18-Q3-R2-46_MAXAC.100	M00012	Glyoxylate cycle	K01647,K01682,K01637,K01638,K00024
Vibo_18-Q3-R45-57_BAT3C.142	M00012	Glyoxylate cycle	K01647,K01682,K01637,K01638,K00024
Rand_18-Q3-R56-63_MAXAC.170	M00012	Glyoxylate cycle	K01647,K01681,K01682,K01637,K01638,K00024
Kalu_18-Q3-R12-55_BAT3C.239	M00012	Glyoxylate cycle	K01647,K01681,K01637,K01638,K00024
Lyne_18-Q3-R50-59_BATAC.576	M00012	Glyoxylate cycle	K01647,K01681,K01637,K01638,K00024
Lyne_18-Q3-R50-59_BAT3C.425	M00012	Glyoxylate cycle	K01647,K01682,K01637,K01638,K00024
Lyne_18-Q3-R50-59_MAXAC.253	M00012	Glyoxylate cycle	K01647,K01681,K01637,K01638,K00024
Skiv_18-Q3-R9-52_MAXAC.090	M00012	Glyoxylate cycle	K01647,K01681,K01637,K01638,K00024
Viby_18-Q3-R106-67_BAT3C.260	M00012	Glyoxylate cycle	K01647,K01681,K01637,K01638,K00024
EsbW_18-Q3-R4-48_BATAC.285	M00012	Glyoxylate cycle	K01647,K01681,K01682,K01637,K01638,K00024
OdNE_18-Q3-R46-58_MAXAC.071	M00012	Glyoxylate cycle	K01647,K01682,K01637,K01638,K00024
Lyne_18-Q3-R50-59_MAXAC.318	M00012	Glyoxylate cycle	K01647,K01682,K01637,K01638,K00024
EsbW_18-Q3-R4-48_MAXAC.006_sub	M00012	Glyoxylate cycle	K01647,K01681,K01637,K01638,K00024
Vibo_18-Q3-R45-57_MAXAC.072	M00012	Glyoxylate cycle	K01647,K01682,K01637,K01638,K00024
Lyne_18-Q3-R50-59_BATAC.36	M00012	Glyoxylate cycle	K01647,K01681,K01637,K01638,K00024
Aved_18-Q3-R54-62_BAT3C.309	M00012	Glyoxylate cycle	K01647,K01681,K01682,K01637,K01638,K00024
Viby_18-Q3-R106-67_BATAC.55	M00012	Glyoxylate cycle	K01647,K01681,K01637,K01638,K00024
AalW_18-Q3-R10-53_MAXAC.327	M00012	Glyoxylate cycle	K01647,K01681,K01682,K01637,K01638,K00024
Hade_18-Q3-R52-61_MAXAC.360	M00012	Glyoxylate cycle	K01647,K01681,K01637,K01638,K00024
Aved_18-Q3-R54-62_MAXAC.235	M00012	Glyoxylate cycle	K01647,K01682,K01637,K01638,K00024
Viby_18-Q3-R106-67_BATAC.53	M00012	Glyoxylate cycle	K01647,K01682,K01637,K01638,K00024
Aved_18-Q3-R54-62_BATAC.150	M00012	Glyoxylate cycle	K01647,K01681,K01637,K01638,K00024
Mari_18-Q3-R65-66_BATAC.299	M00012	Glyoxylate cycle	K01647,K01681,K01637,K01638,K00024
Rand_18-Q3-R56-63_BATAC.88	M00012	Glyoxylate cycle	K01647,K01681,K01637,K01638,K00024
EsbE_18-Q3-R3-47_BATAC.167	M00012	Glyoxylate cycle	K01647,K01681,K01637,K01638,K00024
Lyne_18-Q3-R50-59_MAXAC.018	M00012	Glyoxylate cycle	K01647,K01682,K01637,K01638,K00024
Ejby_18-Q3-R6-50_BATAC.207	M00012	Glyoxylate cycle	K01647,K01682,K01637,K01638,K00024
Lyne_18-Q3-R50-59_MAXAC.071_sub	M00012	Glyoxylate cycle	K01647,K01682,K01637,K01638,K00024
Vibo_18-Q3-R45-57_BATAC.199	M00012	Glyoxylate cycle	K01647,K01681,K01682,K01637,K01638,K00024
Aved_18-Q3-R54-62_MAXAC.186	M00012	Glyoxylate cycle	K01647,K01681,K01637,K01638,K00024
Fred_18-Q3-R57-64_BATAC.284	M00012	Glyoxylate cycle	K01647,K01682,K01637,K01638,K00024
Fred_18-Q3-R57-64_MAXAC.407	M00012	Glyoxylate cycle	K01647,K01681,K01637,K01638,K00024
Fred_18-Q3-R57-64_BAT3C.675	M00012	Glyoxylate cycle	K01647,K01682,K01637,K01638,K00024
Fred_18-Q3-R57-64_BAT3C.529_sub	M00012	Glyoxylate cycle	K01647,K01681,K01637,K01638,K00024
Ribe_18-Q3-R11-54_MAXAC.188	M00012	Glyoxylate cycle	K01647,K01682,K01637,K01638,K00024
AalW_18-Q3-R10-53_MAXAC.039	M00012	Glyoxylate cycle	K01647,K01682,K01637,K01638,K00024
Skiv_18-Q3-R9-52_MAXAC.022	M00012	Glyoxylate cycle	K01647,K01681,K01637,K01638,K00024
AalE_18-Q3-R2-46_BATAC.155	M00012	Glyoxylate cycle	K01647,K01681,K01637,K01638,K00024
Ega_18-Q3-R5-49_BATAC.333	M00012	Glyoxylate cycle	K01647,K01681,K01682,K01637,K01638,K00024
EsbE_18-Q3-R3-47_BATAC.204	M00012	Glyoxylate cycle	K01647,K01681,K01682,K01637,K01638,K00024
Ega_18-Q3-R5-49_BATAC.239	M00012	Glyoxylate cycle	K01647,K01681,K01637,K01638,K00024
AalE_18-Q3-R2-46_BAT3C.151	M00012	Glyoxylate cycle	K01647,K01682,K01637,K01638,K00024
Vibo_18-Q3-R45-57_BAT3C.98	M00012	Glyoxylate cycle	K01647,K01681,K01682,K01637,K01638,K00024
Vibo_18-Q3-R45-57_BATAC.463	M00012	Glyoxylate cycle	K01647,K01681,K01637,K01638,K00024
Rand_18-Q3-R56-63_BATAC.171	M00012	Glyoxylate cycle	K01647,K01681,K01637,K01638,K00024
Lyne_18-Q3-R50-59_BAT3C.546	M00012	Glyoxylate cycle	K01647,K01682,K01637,K01638,K00024
Lyne_18-Q3-R50-59_BATAC.569	M00012	Glyoxylate cycle	K01647,K01681,K01637,K01638,K00024
Skiv_18-Q3-R9-52_MAXAC.018	M00012	Glyoxylate cycle	K01647,K01681,K01637,K01638,K00024
Aved_18-Q3-R54-62_MAXAC.457	M00012	Glyoxylate cycle	K01647,K01681,K01637,K01638,K00024
AalE_18-Q3-R2-46_BAT3C.214	M00012	Glyoxylate cycle	K01647,K01681,K01637,K01638,K00024
Bjer_18-Q3-R1-45_MAXAC.012	M00012	Glyoxylate cycle	K01647,K01682,K01637,K01638,K00024
AalE_18-Q3-R2-46_MAXAC.018	M00012	Glyoxylate cycle	K01647,K01682,K01637,K01638,K00024
EsbW_18-Q3-R4-48_MAXAC.252	M00012	Glyoxylate cycle	K01647,K01681,K01637,K01638,K00024
EsbW_18-Q3-R4-48_MAXAC.044	M00012	Glyoxylate cycle	K01647,K01681,K01682,K01637,K01638,K00024
OdNE_18-Q3-R46-58_MAXAC.011	M00012	Glyoxylate cycle	K01647,K01681,K01682,K01637,K01638,K00024
Hjor_18-Q3-R7-51_MAXAC.072	M00012	Glyoxylate cycle	K01647,K01681,K01682,K01637,K01638,K00024
Bjer_18-Q3-R1-45_MAXAC.141	M00012	Glyoxylate cycle	K01647,K01681,K01682,K01637,K01638,K00024
AalE_18-Q3-R2-46_BAT3C.211	M00012	Glyoxylate cycle	K01647,K01682,K01637,K01638,K00024
Hirt_18-Q3-R61-65_BATAC.422	M00012	Glyoxylate cycle	K01647,K01682,K01637,K01638,K00024
Kalu_18-Q3-R12-55_MAXAC.106v2	M00012	Glyoxylate cycle	K01647,K01681,K01637,K01638,K00024
Hjor_18-Q3-R7-51_BATAC.136	M00012	Glyoxylate cycle	K01647,K01681,K01637,K01638,K00024
Ega_18-Q3-R5-49_BATAC.204	M00012	Glyoxylate cycle	K01647,K01681,K01682,K01637,K01638,K00024
AalW_18-Q3-R10-53_MAXAC.084	M00012	Glyoxylate cycle	K01647,K01681,K01682,K01637,K01638,K00024
Hade_18-Q3-R52-61_MAXAC.304	M00012	Glyoxylate cycle	K01647,K01681,K01682,K01637,K01638,K00024
Fred_18-Q3-R57-64_BATAC.80	M00012	Glyoxylate cycle	K01647,K01681,K01637,K01638,K00024
AalE_18-Q3-R2-46_BAT3C.116	M00012	Glyoxylate cycle	K01647,K01681,K01682,K01637,K01638,K00024
AalE_18-Q3-R2-46_BAT3C.320	M00012	Glyoxylate cycle	K01647,K01681,K01682,K01637,K01638,K00024
Aved_18-Q3-R54-62_BATAC.490	M00012	Glyoxylate cycle	K01647,K01681,K01637,K01638,K00024
Aved_18-Q3-R54-62_BATAC.645_sub	M00012	Glyoxylate cycle	K01647,K01682,K01637,K01638,K00024
OdNW_18-Q3-R42-56_BAT3C.215	M00012	Glyoxylate cycle	K01647,K01682,K01637,K01638,K00024
Damh_18-Q3-R51-60_BATAC.285	M00012	Glyoxylate cycle	K01647,K01681,K01637,K01638,K00024
Lyne_18-Q3-R50-59_BAT3C.601	M00012	Glyoxylate cycle	K01647,K01681,K01637,K01638,K00024
AalW_18-Q3-R10-53_BATAC.157	M00012	Glyoxylate cycle	K01647,K01682,K01637,K01638,K00024
EsbW_18-Q3-R4-48_MAXAC.050	M00012	Glyoxylate cycle	K01647,K01682,K01637,K01638,K00024
Ega_18-Q3-R5-49_MAXAC.071	M00012	Glyoxylate cycle	K01647,K01681,K01682,K01637,K01638,K00024
AalW_18-Q3-R10-53_MAXAC.171	M00012	Glyoxylate cycle	K01647,K01681,K01682,K01637,K01638,K00024
AalW_18-Q3-R10-53_BATAC.388	M00012	Glyoxylate cycle	K01647,K01681,K01637,K01638,K00024
Kalu_18-Q3-R12-55_BATAC.47	M00012	Glyoxylate cycle	K01647,K01681,K01637,K01638,K00024
Bjer_18-Q3-R1-45_MAXAC.089	M00012	Glyoxylate cycle	K01647,K01681,K01637,K01638,K00024
EsbE_18-Q3-R3-47_MAXAC.131	M00012	Glyoxylate cycle	K01647,K01681,K01682,K01637,K01638,K00024
Skiv_18-Q3-R9-52_MAXAC.078_sub	M00012	Glyoxylate cycle	K01647,K01682,K01637,K01638,K00024
Hade_18-Q3-R52-61_BATAC.316	M00012	Glyoxylate cycle	K01647,K01682,K01637,K01638,K00024
EsbE_18-Q3-R3-47_MAXAC.085	M00012	Glyoxylate cycle	K01647,K01681,K01637,K01638,K00024
Viby_18-Q3-R106-67_BAT3C.83	M00012	Glyoxylate cycle	K01647,K01681,K01682,K01637,K01638,K00024
Ega_18-Q3-R5-49_MAXAC.013	M00012	Glyoxylate cycle	K01647,K01682,K01637,K01638,K00024
Vibo_18-Q3-R45-57_BATAC.215	M00012	Glyoxylate cycle	K01647,K01681,K01682,K01637,K01638,K00024
Fred_18-Q3-R57-64_MAXAC.250	M00012	Glyoxylate cycle	K01647,K01681,K01637,K01638,K00024
Hirt_18-Q3-R61-65_MAXAC.059	M00012	Glyoxylate cycle	K01647,K01682,K01637,K01638,K00024
Bjer_18-Q3-R1-45_MAXAC.014	M00012	Glyoxylate cycle	K01647,K01682,K01637,K01638,K00024
OdNE_18-Q3-R46-58_MAXAC.062_sub	M00012	Glyoxylate cycle	K01647,K01681,K01682,K01637,K01638,K00024
Lyne_18-Q3-R50-59_MAXAC.017	M00012	Glyoxylate cycle	K01647,K01681,K01682,K01637,K01638,K00024
OdNW_18-Q3-R42-56_BAT3C.399	M00012	Glyoxylate cycle	K01647,K01682,K01637,K01638,K00024
Ejby_18-Q3-R6-50_MAXAC.193	M00012	Glyoxylate cycle	K01647,K01682,K01637,K01638,K00024
Skiv_18-Q3-R9-52_MAXAC.062	M00012	Glyoxylate cycle	K01647,K01681,K01637,K01638,K00024
Kalu_18-Q3-R12-55_MAXAC.107	M00012	Glyoxylate cycle	K01647,K01681,K01637,K01638,K00024
EsbW_18-Q3-R4-48_BAT3C.207	M00012	Glyoxylate cycle	K01647,K01682,K01637,K01638,K00024
OdNW_18-Q3-R42-56_BATAC.52	M00012	Glyoxylate cycle	K01647,K01681,K01637,K01638,K00024
Rand_18-Q3-R56-63_MAXAC.181	M00012	Glyoxylate cycle	K01647,K01681,K01637,K01638,K00024
Lyne_18-Q3-R50-59_BATAC.383_cln	M00012	Glyoxylate cycle	K01647,K01682,K01637,K01638,K00024
EsbW_18-Q3-R4-48_MAXAC.017	M00012	Glyoxylate cycle	K01647,K01681,K01637,K01638,K00024
Fred_18-Q3-R57-64_BATAC.308	M00012	Glyoxylate cycle	K01647,K01681,K01637,K01638,K00024
Rand_18-Q3-R56-63_BATAC.255	M00012	Glyoxylate cycle	K01647,K01681,K01682,K01637,K01638,K00024
Aved_18-Q3-R54-62_MAXAC.293	M00012	Glyoxylate cycle	K01647,K01681,K01682,K01637,K01638,K00024
Mari_18-Q3-R65-66_MAXAC.093	M00012	Glyoxylate cycle	K01647,K01682,K01637,K01638,K00024
Skiv_18-Q3-R9-52_MAXAC.081	M00012	Glyoxylate cycle	K01647,K01681,K01637,K01638,K00024
Aved_18-Q3-R54-62_MAXAC.397_sub	M00012	Glyoxylate cycle	K01647,K01681,K01637,K01638,K00024
AalW_18-Q3-R10-53_MAXAC.339	M00012	Glyoxylate cycle	K01647,K01681,K01682,K01637,K01638,K00024
Damh_18-Q3-R51-60_MAXAC.170	M00012	Glyoxylate cycle	K01647,K01682,K01637,K01638,K00024
Aved_18-Q3-R54-62_BATAC.241	M00012	Glyoxylate cycle	K01647,K01682,K01637,K01638,K00024
Lyne_18-Q3-R50-59_BAT3C.1	M00012	Glyoxylate cycle	K01647,K01681,K01637,K01638,K00024
Rand_18-Q3-R56-63_BATAC.479	M00012	Glyoxylate cycle	K01647,K01681,K01637,K01638,K00024
Ega_18-Q3-R5-49_MAXAC.200	M00012	Glyoxylate cycle	K01647,K01681,K01682,K01637,K01638,K00024
Kalu_18-Q3-R12-55_MAXAC.026	M00012	Glyoxylate cycle	K01647,K01681,K01637,K01638,K00024
Skiv_18-Q3-R9-52_BAT3C.176	M00012	Glyoxylate cycle	K01647,K01682,K01637,K01638,K00024
AalE_18-Q3-R2-46_BATAC.258	M00012	Glyoxylate cycle	K01647,K01682,K01637,K01638,K00024
Aved_18-Q3-R54-62_BAT3C.518	M00012	Glyoxylate cycle	K01647,K01681,K01637,K01638,K00024
OdNE_18-Q3-R46-58_BAT3C.415	M00012	Glyoxylate cycle	K01647,K01682,K01637,K01638,K00024
EsbW_18-Q3-R4-48_BATAC.318	M00012	Glyoxylate cycle	K01647,K01681,K01637,K01638,K00024
Hirt_18-Q3-R61-65_MAXAC.231	M00012	Glyoxylate cycle	K01647,K01681,K01682,K01637,K01638,K00024
AalE_18-Q3-R2-46_MAXAC.077_sub	M00012	Glyoxylate cycle	K01647,K01681,K01682,K01637,K01638,K00024
Lyne_18-Q3-R50-59_BAT3C.496	M00012	Glyoxylate cycle	K01647,K01681,K01637,K01638,K00024
Bjer_18-Q3-R1-45_BATAC.569	M00012	Glyoxylate cycle	K01647,K01682,K01637,K01638,K00024
EsbW_18-Q3-R4-48_BAT3C.275	M00012	Glyoxylate cycle	K01647,K01682,K01637,K01638,K00024
OdNW_18-Q3-R42-56_MAXAC.048	M00012	Glyoxylate cycle	K01647,K01681,K01637,K01638,K00024
EsbW_18-Q3-R4-48_MAXAC.070	M00012	Glyoxylate cycle	K01647,K01682,K01637,K01638,K00024
Hjor_18-Q3-R7-51_MAXAC.079_sub	M00012	Glyoxylate cycle	K01647,K01681,K01637,K01638,K00024
Lyne_18-Q3-R50-59_BAT3C.630	M00012	Glyoxylate cycle	K01647,K01681,K01637,K01638,K00024
AalW_18-Q3-R10-53_BATAC.909	M00012	Glyoxylate cycle	K01647,K01682,K01637,K01638,K00024
EsbW_18-Q3-R4-48_MAXAC.089	M00012	Glyoxylate cycle	K01647,K01681,K01637,K01638,K00024
Ribe_18-Q3-R11-54_BAT3C.183	M00012	Glyoxylate cycle	K01647,K01681,K01637,K01638,K00024
EsbW_18-Q3-R4-48_MAXAC.185_sub	M00012	Glyoxylate cycle	K01647,K01681,K01682,K01637,K01638,K00024
Rand_18-Q3-R56-63_BAT3C.8	M00012	Glyoxylate cycle	K01647,K01681,K01637,K01638,K00024
Ega_18-Q3-R5-49_BAT3C.216	M00012	Glyoxylate cycle	K01647,K01681,K01682,K01637,K01638,K00024
Fred_18-Q3-R57-64_BATAC.421	M00012	Glyoxylate cycle	K01647,K01681,K01637,K01638,K00024
Damh_18-Q3-R51-60_BATAC.247	M00012	Glyoxylate cycle	K01647,K01681,K01682,K01637,K01638,K00024
Hade_18-Q3-R52-61_BATAC.311	M00012	Glyoxylate cycle	K01647,K01682,K01637,K01638,K00024
Ega_18-Q3-R5-49_MAXAC.022	M00012	Glyoxylate cycle	K01647,K01682,K01637,K01638,K00024
EsbE_18-Q3-R3-47_MAXAC.007	M00012	Glyoxylate cycle	K01647,K01682,K01637,K01638,K00024
Viby_18-Q3-R106-67_BATAC.169	M00012	Glyoxylate cycle	K01647,K01681,K01682,K01637,K01638,K00024
Damh_18-Q3-R51-60_BATAC.316	M00012	Glyoxylate cycle	K01647,K01681,K01637,K01638,K00024
Ega_18-Q3-R5-49_BAT3C.159	M00012	Glyoxylate cycle	K01647,K01681,K01637,K01638,K00024
Viby_18-Q3-R106-67_BAT3C.243	M00012	Glyoxylate cycle	K01647,K01682,K01637,K01638,K00024
Mari_18-Q3-R65-66_BATAC.397	M00012	Glyoxylate cycle	K01647,K01682,K01637,K01638,K00024
Kalu_18-Q3-R12-55_BAT3C.140	M00010	Citrate cycle, first carbon oxidation, oxaloacetate => 2-oxoglutarate	K01647,K01681,K00031
Aved_18-Q3-R54-62_BATAC.765	M00010	Citrate cycle, first carbon oxidation, oxaloacetate => 2-oxoglutarate	K01647,K01681,K00031,K00030
Hjor_18-Q3-R7-51_BATAC.29	M00010	Citrate cycle, first carbon oxidation, oxaloacetate => 2-oxoglutarate	K01647,K01681,K00031
Skiv_18-Q3-R9-52_BAT3C.266	M00010	Citrate cycle, first carbon oxidation, oxaloacetate => 2-oxoglutarate	K01647,K01681,K00031
Hirt_18-Q3-R61-65_BATAC.430	M00010	Citrate cycle, first carbon oxidation, oxaloacetate => 2-oxoglutarate	K01647,K01681,K00030
Kalu_18-Q3-R12-55_BAT3C.58	M00010	Citrate cycle, first carbon oxidation, oxaloacetate => 2-oxoglutarate	K01647,K01681,K00031
Aved_18-Q3-R54-62_BAT3C.394	M00010	Citrate cycle, first carbon oxidation, oxaloacetate => 2-oxoglutarate	K01647,K01682,K00031,K00030
Aved_18-Q3-R54-62_BATAC.392	M00010	Citrate cycle, first carbon oxidation, oxaloacetate => 2-oxoglutarate	K01647,K01681,K00031
AalE_18-Q3-R2-46_MAXAC.235	M00010	Citrate cycle, first carbon oxidation, oxaloacetate => 2-oxoglutarate	K01647,K01681,K00031
Ejby_18-Q3-R6-50_BATAC.123	M00010	Citrate cycle, first carbon oxidation, oxaloacetate => 2-oxoglutarate	K01647,K01681,K00031
Lyne_18-Q3-R50-59_MAXAC.376	M00010	Citrate cycle, first carbon oxidation, oxaloacetate => 2-oxoglutarate	K01647,K01681,K00031
EsbW_18-Q3-R4-48_BATAC.303	M00010	Citrate cycle, first carbon oxidation, oxaloacetate => 2-oxoglutarate	K01647,K01681,K00031
Mari_18-Q3-R65-66_MAXAC.224	M00010	Citrate cycle, first carbon oxidation, oxaloacetate => 2-oxoglutarate	K01647,K01681,K00031
Hade_18-Q3-R52-61_BATAC.282	M00010	Citrate cycle, first carbon oxidation, oxaloacetate => 2-oxoglutarate	K01647,K01681,K01682,K00031
Viby_18-Q3-R106-67_MAXAC.046	M00010	Citrate cycle, first carbon oxidation, oxaloacetate => 2-oxoglutarate	K01647,K01682,K00031
Hirt_18-Q3-R61-65_MAXAC.324_sub	M00010	Citrate cycle, first carbon oxidation, oxaloacetate => 2-oxoglutarate	K01647,K01681,K00031
OdNW_18-Q3-R42-56_MAXAC.118	M00010	Citrate cycle, first carbon oxidation, oxaloacetate => 2-oxoglutarate	K01647,K01682,K00031
Hirt_18-Q3-R61-65_BATAC.72	M00010	Citrate cycle, first carbon oxidation, oxaloacetate => 2-oxoglutarate	K01647,K01681,K00031
Fred_18-Q3-R57-64_BATAC.8	M00010	Citrate cycle, first carbon oxidation, oxaloacetate => 2-oxoglutarate	K01647,K01681,K01682,K00031,K00030
AalW_18-Q3-R10-53_BATAC.872	M00010	Citrate cycle, first carbon oxidation, oxaloacetate => 2-oxoglutarate	K01647,K01681,K00031
OdNE_18-Q3-R46-58_BATAC.404	M00010	Citrate cycle, first carbon oxidation, oxaloacetate => 2-oxoglutarate	K01647,K01681,K00031
Damh_18-Q3-R51-60_MAXAC.210	M00010	Citrate cycle, first carbon oxidation, oxaloacetate => 2-oxoglutarate	K01647,K01681,K00030
Skiv_18-Q3-R9-52_MAXAC.113	M00010	Citrate cycle, first carbon oxidation, oxaloacetate => 2-oxoglutarate	K01647,K01681,K00031,K00030
OdNE_18-Q3-R46-58_BAT3C.305	M00010	Citrate cycle, first carbon oxidation, oxaloacetate => 2-oxoglutarate	K01647,K01681,K01682,K00031
Ega_18-Q3-R5-49_BAT3C.165_sub	M00010	Citrate cycle, first carbon oxidation, oxaloacetate => 2-oxoglutarate	K01647,K01681,K00031
Hade_18-Q3-R52-61_MAXAC.028	M00010	Citrate cycle, first carbon oxidation, oxaloacetate => 2-oxoglutarate	K01647,K01681,K00031
Bjer_18-Q3-R1-45_BAT3C.224	M00010	Citrate cycle, first carbon oxidation, oxaloacetate => 2-oxoglutarate	K01647,K01681,K00031
Viby_18-Q3-R106-67_BAT3C.196	M00010	Citrate cycle, first carbon oxidation, oxaloacetate => 2-oxoglutarate	K01647,K01681,K00031
AalE_18-Q3-R2-46_BATAC.147	M00010	Citrate cycle, first carbon oxidation, oxaloacetate => 2-oxoglutarate	K01647,K01681,K00031
Ribe_18-Q3-R11-54_MAXAC.069	M00010	Citrate cycle, first carbon oxidation, oxaloacetate => 2-oxoglutarate	K01647,K01681,K00031
Skiv_18-Q3-R9-52_BATAC.351	M00010	Citrate cycle, first carbon oxidation, oxaloacetate => 2-oxoglutarate	K01647,K01681,K00031
Kalu_18-Q3-R12-55_BATAC.22	M00010	Citrate cycle, first carbon oxidation, oxaloacetate => 2-oxoglutarate	K01647,K01681,K00031
AalE_18-Q3-R2-46_MAXAC.039	M00010	Citrate cycle, first carbon oxidation, oxaloacetate => 2-oxoglutarate	K01647,K01681,K00031
Lyne_18-Q3-R50-59_MAXAC.349	M00010	Citrate cycle, first carbon oxidation, oxaloacetate => 2-oxoglutarate	K01647,K01681,K00031
Bjer_18-Q3-R1-45_MAXAC.113	M00010	Citrate cycle, first carbon oxidation, oxaloacetate => 2-oxoglutarate	K01647,K01681,K01682,K00031,K00030
Kalu_18-Q3-R12-55_MAXAC.077	M00010	Citrate cycle, first carbon oxidation, oxaloacetate => 2-oxoglutarate	K01647,K01681,K00031
Mari_18-Q3-R65-66_MAXAC.025	M00010	Citrate cycle, first carbon oxidation, oxaloacetate => 2-oxoglutarate	K01647,K01681,K00031
Skiv_18-Q3-R9-52_MAXAC.174	M00010	Citrate cycle, first carbon oxidation, oxaloacetate => 2-oxoglutarate	K01647,K01681,K00031
Fred_18-Q3-R57-64_MAXAC.307	M00010	Citrate cycle, first carbon oxidation, oxaloacetate => 2-oxoglutarate	K01647,K01681,K00031
Kalu_18-Q3-R12-55_MAXAC.076	M00010	Citrate cycle, first carbon oxidation, oxaloacetate => 2-oxoglutarate	K01647,K01681,K00031
Bjer_18-Q3-R1-45_BAT3C.220	M00010	Citrate cycle, first carbon oxidation, oxaloacetate => 2-oxoglutarate	K01647,K01681,K00031
Bjer_18-Q3-R1-45_MAXAC.202	M00010	Citrate cycle, first carbon oxidation, oxaloacetate => 2-oxoglutarate	K01647,K01681,K00031
Aved_18-Q3-R54-62_MAXAC.321	M00010	Citrate cycle, first carbon oxidation, oxaloacetate => 2-oxoglutarate	K01647,K01681,K00030
Fred_18-Q3-R57-64_BATAC.601	M00010	Citrate cycle, first carbon oxidation, oxaloacetate => 2-oxoglutarate	K01647,K01681,K00031
Vibo_18-Q3-R45-57_BATAC.298	M00010	Citrate cycle, first carbon oxidation, oxaloacetate => 2-oxoglutarate	K01647,K01681,K00031
EsbW_18-Q3-R4-48_BATAC.389	M00010	Citrate cycle, first carbon oxidation, oxaloacetate => 2-oxoglutarate	K01647,K01681,K00031
Ejby_18-Q3-R6-50_BAT3C.119	M00010	Citrate cycle, first carbon oxidation, oxaloacetate => 2-oxoglutarate	K01647,K01681,K00031
Ejby_18-Q3-R6-50_MAXAC.240	M00010	Citrate cycle, first carbon oxidation, oxaloacetate => 2-oxoglutarate	K01647,K01681,K00031
EsbE_18-Q3-R3-47_MAXAC.180	M00010	Citrate cycle, first carbon oxidation, oxaloacetate => 2-oxoglutarate	K01647,K01681,K00031
Hirt_18-Q3-R61-65_BAT3C.487	M00010	Citrate cycle, first carbon oxidation, oxaloacetate => 2-oxoglutarate	K01647,K01681,K00031
EsbE_18-Q3-R3-47_BAT3C.144	M00010	Citrate cycle, first carbon oxidation, oxaloacetate => 2-oxoglutarate	K01647,K01681,K00031,K00030
Damh_18-Q3-R51-60_BATAC.282	M00010	Citrate cycle, first carbon oxidation, oxaloacetate => 2-oxoglutarate	K01647,K01681,K00031,K00030
Fred_18-Q3-R57-64_BAT3C.3	M00010	Citrate cycle, first carbon oxidation, oxaloacetate => 2-oxoglutarate	K01647,K01681,K00031
Kalu_18-Q3-R12-55_BAT3C.130	M00010	Citrate cycle, first carbon oxidation, oxaloacetate => 2-oxoglutarate	K01647,K01681,K00031
Skiv_18-Q3-R9-52_MAXAC.287	M00010	Citrate cycle, first carbon oxidation, oxaloacetate => 2-oxoglutarate	K01647,K01681,K00031
OdNW_18-Q3-R42-56_BAT3C.134_sub	M00010	Citrate cycle, first carbon oxidation, oxaloacetate => 2-oxoglutarate	K01647,K01681,K01682,K00031
AalE_18-Q3-R2-46_BATAC.345	M00010	Citrate cycle, first carbon oxidation, oxaloacetate => 2-oxoglutarate	K01647,K01681,K01682,K00031
Ega_18-Q3-R5-49_MAXAC.038	M00010	Citrate cycle, first carbon oxidation, oxaloacetate => 2-oxoglutarate	K01647,K01681,K00031
Ribe_18-Q3-R11-54_BATAC.650	M00010	Citrate cycle, first carbon oxidation, oxaloacetate => 2-oxoglutarate	K01647,K01681,K00031,K00030
OdNW_18-Q3-R42-56_BAT3C.192	M00010	Citrate cycle, first carbon oxidation, oxaloacetate => 2-oxoglutarate	K01647,K01681,K00031
Lyne_18-Q3-R50-59_MAXAC.021	M00010	Citrate cycle, first carbon oxidation, oxaloacetate => 2-oxoglutarate	K01647,K01681,K00031
Lyne_18-Q3-R50-59_MAXAC.025	M00010	Citrate cycle, first carbon oxidation, oxaloacetate => 2-oxoglutarate	K01647,K01681,K00031
Viby_18-Q3-R106-67_BATAC.407	M00010	Citrate cycle, first carbon oxidation, oxaloacetate => 2-oxoglutarate	K01647,K01681,K00031
Bjer_18-Q3-R1-45_MAXAC.058_sub	M00010	Citrate cycle, first carbon oxidation, oxaloacetate => 2-oxoglutarate	K01647,K01681,K00031
Kalu_18-Q3-R12-55_MAXAC.049_cln	M00010	Citrate cycle, first carbon oxidation, oxaloacetate => 2-oxoglutarate	K01647,K01681,K00031
Fred_18-Q3-R57-64_BATAC.880	M00010	Citrate cycle, first carbon oxidation, oxaloacetate => 2-oxoglutarate	K01647,K01681,K01682,K00031,K00030
Aved_18-Q3-R54-62_BATAC.500	M00010	Citrate cycle, first carbon oxidation, oxaloacetate => 2-oxoglutarate	K01647,K01681,K00031,K00030
Aved_18-Q3-R54-62_BATAC.851	M00010	Citrate cycle, first carbon oxidation, oxaloacetate => 2-oxoglutarate	K01647,K01681,K00031,K00030
Vibo_18-Q3-R45-57_BAT3C.148	M00010	Citrate cycle, first carbon oxidation, oxaloacetate => 2-oxoglutarate	K01647,K01681,K00031
Kalu_18-Q3-R12-55_BAT3C.173	M00010	Citrate cycle, first carbon oxidation, oxaloacetate => 2-oxoglutarate	K01647,K01681,K00031
Ejby_18-Q3-R6-50_BATAC.337	M00010	Citrate cycle, first carbon oxidation, oxaloacetate => 2-oxoglutarate	K01647,K01681,K01682,K00031,K00030
Ribe_18-Q3-R11-54_BATAC.569	M00010	Citrate cycle, first carbon oxidation, oxaloacetate => 2-oxoglutarate	K01647,K01681,K00031
Fred_18-Q3-R57-64_BATAC.480	M00010	Citrate cycle, first carbon oxidation, oxaloacetate => 2-oxoglutarate	K01647,K01681,K00031
Lyne_18-Q3-R50-59_BATAC.62	M00010	Citrate cycle, first carbon oxidation, oxaloacetate => 2-oxoglutarate	K01647,K01681,K00031
Kalu_18-Q3-R12-55_BAT3C.229	M00010	Citrate cycle, first carbon oxidation, oxaloacetate => 2-oxoglutarate	K01647,K01681,K00031,K00030
EsbW_18-Q3-R4-48_BAT3C.307	M00010	Citrate cycle, first carbon oxidation, oxaloacetate => 2-oxoglutarate	K01647,K01681,K00031
Fred_18-Q3-R57-64_BAT3C.305	M00010	Citrate cycle, first carbon oxidation, oxaloacetate => 2-oxoglutarate	K01647,K01681,K00031
AalE_18-Q3-R2-46_BATAC.376	M00010	Citrate cycle, first carbon oxidation, oxaloacetate => 2-oxoglutarate	K01647,K01681,K01682,K00031,K00030
Rand_18-Q3-R56-63_BAT3C.197	M00010	Citrate cycle, first carbon oxidation, oxaloacetate => 2-oxoglutarate	K01647,K01681,K00031
Hade_18-Q3-R52-61_BATAC.34	M00010	Citrate cycle, first carbon oxidation, oxaloacetate => 2-oxoglutarate	K01647,K01681,K00031
AalW_18-Q3-R10-53_BAT3C.502	M00010	Citrate cycle, first carbon oxidation, oxaloacetate => 2-oxoglutarate	K01647,K01681,K00031
Kalu_18-Q3-R12-55_BAT3C.208	M00010	Citrate cycle, first carbon oxidation, oxaloacetate => 2-oxoglutarate	K01647,K01681,K00031
Fred_18-Q3-R57-64_BATAC.369	M00010	Citrate cycle, first carbon oxidation, oxaloacetate => 2-oxoglutarate	K01647,K01681,K00031
Fred_18-Q3-R57-64_BATAC.269	M00010	Citrate cycle, first carbon oxidation, oxaloacetate => 2-oxoglutarate	K01647,K01681,K00031,K00030
Fred_18-Q3-R57-64_BATAC.232	M00010	Citrate cycle, first carbon oxidation, oxaloacetate => 2-oxoglutarate	K01647,K01681,K00031
Ega_18-Q3-R5-49_BATAC.305	M00010	Citrate cycle, first carbon oxidation, oxaloacetate => 2-oxoglutarate	K01647,K01681,K00031
Ejby_18-Q3-R6-50_MAXAC.009	M00010	Citrate cycle, first carbon oxidation, oxaloacetate => 2-oxoglutarate	K01647,K01681,K00031
Damh_18-Q3-R51-60_MAXAC.071	M00010	Citrate cycle, first carbon oxidation, oxaloacetate => 2-oxoglutarate	K01647,K01681,K01682,K00031
Fred_18-Q3-R57-64_BATAC.85v2	M00010	Citrate cycle, first carbon oxidation, oxaloacetate => 2-oxoglutarate	K01647,K01681,K00031
AalW_18-Q3-R10-53_BATAC.41	M00010	Citrate cycle, first carbon oxidation, oxaloacetate => 2-oxoglutarate	K01647,K01681,K00031,K00030
OdNE_18-Q3-R46-58_BAT3C.84	M00010	Citrate cycle, first carbon oxidation, oxaloacetate => 2-oxoglutarate	K01647,K01681,K00031
Aved_18-Q3-R54-62_BATAC.560	M00010	Citrate cycle, first carbon oxidation, oxaloacetate => 2-oxoglutarate	K01647,K01681,K01682,K00031
Mari_18-Q3-R65-66_MAXAC.086	M00010	Citrate cycle, first carbon oxidation, oxaloacetate => 2-oxoglutarate	K01647,K01681,K00031
OdNE_18-Q3-R46-58_MAXAC.028	M00010	Citrate cycle, first carbon oxidation, oxaloacetate => 2-oxoglutarate	K01647,K01681,K00031
Vibo_18-Q3-R45-57_BATAC.19	M00010	Citrate cycle, first carbon oxidation, oxaloacetate => 2-oxoglutarate	K01647,K01681,K01682,K00031
EsbE_18-Q3-R3-47_MAXAC.169	M00010	Citrate cycle, first carbon oxidation, oxaloacetate => 2-oxoglutarate	K01647,K01681,K00031
Ega_18-Q3-R5-49_MAXAC.056	M00010	Citrate cycle, first carbon oxidation, oxaloacetate => 2-oxoglutarate	K01647,K01681,K00031
Ribe_18-Q3-R11-54_MAXAC.058	M00010	Citrate cycle, first carbon oxidation, oxaloacetate => 2-oxoglutarate	K01647,K01681,K00031
Kalu_18-Q3-R12-55_MAXAC.078_cln	M00010	Citrate cycle, first carbon oxidation, oxaloacetate => 2-oxoglutarate	K01647,K01681,K00031,K00030
Rand_18-Q3-R56-63_BATAC.229	M00010	Citrate cycle, first carbon oxidation, oxaloacetate => 2-oxoglutarate	K01647,K01681,K00031
Ejby_18-Q3-R6-50_BAT3C.200	M00010	Citrate cycle, first carbon oxidation, oxaloacetate => 2-oxoglutarate	K01647,K01681,K00031
Kalu_18-Q3-R12-55_BAT3C.337	M00010	Citrate cycle, first carbon oxidation, oxaloacetate => 2-oxoglutarate	K01647,K01681,K00031
EsbW_18-Q3-R4-48_MAXAC.076	M00010	Citrate cycle, first carbon oxidation, oxaloacetate => 2-oxoglutarate	K01647,K01681,K00031
Fred_18-Q3-R57-64_MAXAC.292	M00010	Citrate cycle, first carbon oxidation, oxaloacetate => 2-oxoglutarate	K01647,K01681,K00031
Lyne_18-Q3-R50-59_BATAC.375	M00010	Citrate cycle, first carbon oxidation, oxaloacetate => 2-oxoglutarate	K01647,K01681,K00031,K00030
OdNE_18-Q3-R46-58_MAXAC.230	M00010	Citrate cycle, first carbon oxidation, oxaloacetate => 2-oxoglutarate	K01647,K01682,K00031,K00030
Skiv_18-Q3-R9-52_BAT3C.184	M00010	Citrate cycle, first carbon oxidation, oxaloacetate => 2-oxoglutarate	K01647,K01681,K00031
Viby_18-Q3-R106-67_MAXAC.070	M00010	Citrate cycle, first carbon oxidation, oxaloacetate => 2-oxoglutarate	K01647,K01681,K00031
Ejby_18-Q3-R6-50_BATAC.272	M00010	Citrate cycle, first carbon oxidation, oxaloacetate => 2-oxoglutarate	K01647,K01681,K00031
Vibo_18-Q3-R45-57_BATAC.411	M00010	Citrate cycle, first carbon oxidation, oxaloacetate => 2-oxoglutarate	K01647,K01681,K00031
OdNE_18-Q3-R46-58_MAXAC.086	M00010	Citrate cycle, first carbon oxidation, oxaloacetate => 2-oxoglutarate	K01647,K01681,K00031
AalW_18-Q3-R10-53_MAXAC.024	M00010	Citrate cycle, first carbon oxidation, oxaloacetate => 2-oxoglutarate	K01647,K01682,K00031
Fred_18-Q3-R57-64_BATAC.512	M00010	Citrate cycle, first carbon oxidation, oxaloacetate => 2-oxoglutarate	K01647,K01681,K00031
OdNW_18-Q3-R42-56_BATAC.93	M00010	Citrate cycle, first carbon oxidation, oxaloacetate => 2-oxoglutarate	K01647,K01681,K00031
Aved_18-Q3-R54-62_MAXAC.403	M00010	Citrate cycle, first carbon oxidation, oxaloacetate => 2-oxoglutarate	K01647,K01682,K00031
Skiv_18-Q3-R9-52_BATAC.294	M00010	Citrate cycle, first carbon oxidation, oxaloacetate => 2-oxoglutarate	K01647,K01681,K00031
Vibo_18-Q3-R45-57_BAT3C.70	M00010	Citrate cycle, first carbon oxidation, oxaloacetate => 2-oxoglutarate	K01647,K01681,K00031
Ribe_18-Q3-R11-54_MAXAC.186	M00010	Citrate cycle, first carbon oxidation, oxaloacetate => 2-oxoglutarate	K01647,K01681,K00030
Hirt_18-Q3-R61-65_BAT3C.307	M00010	Citrate cycle, first carbon oxidation, oxaloacetate => 2-oxoglutarate	K01647,K01681,K00031
Lyne_18-Q3-R50-59_MAXAC.019	M00010	Citrate cycle, first carbon oxidation, oxaloacetate => 2-oxoglutarate	K01647,K01681,K00031,K00030
Fred_18-Q3-R57-64_BATAC.414	M00010	Citrate cycle, first carbon oxidation, oxaloacetate => 2-oxoglutarate	K01647,K01681,K00031
Ejby_18-Q3-R6-50_BAT3C.362	M00010	Citrate cycle, first carbon oxidation, oxaloacetate => 2-oxoglutarate	K01647,K01681,K00031,K00030
Bjer_18-Q3-R1-45_MAXAC.193	M00010	Citrate cycle, first carbon oxidation, oxaloacetate => 2-oxoglutarate	K01647,K01681,K01682,K00031
Mari_18-Q3-R65-66_BATAC.326	M00010	Citrate cycle, first carbon oxidation, oxaloacetate => 2-oxoglutarate	K01647,K01681,K00031,K00030
Lyne_18-Q3-R50-59_MAXAC.330	M00010	Citrate cycle, first carbon oxidation, oxaloacetate => 2-oxoglutarate	K01647,K01681,K00031
Damh_18-Q3-R51-60_MAXAC.246	M00010	Citrate cycle, first carbon oxidation, oxaloacetate => 2-oxoglutarate	K01647,K01681,K00031
Fred_18-Q3-R57-64_BATAC.609	M00010	Citrate cycle, first carbon oxidation, oxaloacetate => 2-oxoglutarate	K01647,K01681,K00030
OdNE_18-Q3-R46-58_BATAC.190	M00010	Citrate cycle, first carbon oxidation, oxaloacetate => 2-oxoglutarate	K01647,K01681,K00031
Lyne_18-Q3-R50-59_BAT3C.229	M00010	Citrate cycle, first carbon oxidation, oxaloacetate => 2-oxoglutarate	K01647,K01681,K00031
Aved_18-Q3-R54-62_MAXAC.153	M00010	Citrate cycle, first carbon oxidation, oxaloacetate => 2-oxoglutarate	K01647,K01681,K00031
Damh_18-Q3-R51-60_MAXAC.106	M00010	Citrate cycle, first carbon oxidation, oxaloacetate => 2-oxoglutarate	K01647,K01681,K00031
Lyne_18-Q3-R50-59_MAXAC.254	M00010	Citrate cycle, first carbon oxidation, oxaloacetate => 2-oxoglutarate	K01647,K01681,K00030
Fred_18-Q3-R57-64_MAXAC.362	M00010	Citrate cycle, first carbon oxidation, oxaloacetate => 2-oxoglutarate	K01647,K01681,K00031
Kalu_18-Q3-R12-55_BATAC.81	M00010	Citrate cycle, first carbon oxidation, oxaloacetate => 2-oxoglutarate	K01647,K01682,K00031
AalW_18-Q3-R10-53_MAXAC.364	M00010	Citrate cycle, first carbon oxidation, oxaloacetate => 2-oxoglutarate	K01647,K01681,K00031
Hirt_18-Q3-R61-65_BAT3C.235	M00010	Citrate cycle, first carbon oxidation, oxaloacetate => 2-oxoglutarate	K01647,K01681,K00031
Mari_18-Q3-R65-66_MAXAC.061	M00010	Citrate cycle, first carbon oxidation, oxaloacetate => 2-oxoglutarate	K01647,K01681,K00031
Hade_18-Q3-R52-61_BAT3C.250	M00010	Citrate cycle, first carbon oxidation, oxaloacetate => 2-oxoglutarate	K01647,K01681,K00031
Ega_18-Q3-R5-49_BATAC.220	M00010	Citrate cycle, first carbon oxidation, oxaloacetate => 2-oxoglutarate	K01647,K01681,K00031
OdNW_18-Q3-R42-56_MAXAC.155	M00010	Citrate cycle, first carbon oxidation, oxaloacetate => 2-oxoglutarate	K01647,K01681,K00031,K00030
AalW_18-Q3-R10-53_BAT3C.147	M00010	Citrate cycle, first carbon oxidation, oxaloacetate => 2-oxoglutarate	K01647,K01681,K00031
Fred_18-Q3-R57-64_MAXAC.248	M00010	Citrate cycle, first carbon oxidation, oxaloacetate => 2-oxoglutarate	K01647,K01681,K00031
AalE_18-Q3-R2-46_BATAC.604	M00010	Citrate cycle, first carbon oxidation, oxaloacetate => 2-oxoglutarate	K01647,K01681,K00031
Aved_18-Q3-R54-62_MAXAC.060	M00010	Citrate cycle, first carbon oxidation, oxaloacetate => 2-oxoglutarate	K01647,K01681,K00031,K00030
Hirt_18-Q3-R61-65_BATAC.551	M00010	Citrate cycle, first carbon oxidation, oxaloacetate => 2-oxoglutarate	K01647,K01681,K00031
Mari_18-Q3-R65-66_BATAC.31	M00010	Citrate cycle, first carbon oxidation, oxaloacetate => 2-oxoglutarate	K01647,K01681,K00031
Ribe_18-Q3-R11-54_MAXAC.199	M00010	Citrate cycle, first carbon oxidation, oxaloacetate => 2-oxoglutarate	K01647,K01681,K00031
Hjor_18-Q3-R7-51_BATAC.2	M00010	Citrate cycle, first carbon oxidation, oxaloacetate => 2-oxoglutarate	K01647,K01682,K00031
Mari_18-Q3-R65-66_MAXAC.226	M00010	Citrate cycle, first carbon oxidation, oxaloacetate => 2-oxoglutarate	K01647,K01681,K00030
EsbW_18-Q3-R4-48_BAT3C.4_cln	M00010	Citrate cycle, first carbon oxidation, oxaloacetate => 2-oxoglutarate	K01647,K01681,K00031,K00030
Kalu_18-Q3-R12-55_BATAC.288	M00010	Citrate cycle, first carbon oxidation, oxaloacetate => 2-oxoglutarate	K01647,K01682,K00031
Fred_18-Q3-R57-64_BATAC.223	M00010	Citrate cycle, first carbon oxidation, oxaloacetate => 2-oxoglutarate	K01647,K01682,K00031,K00030
Aved_18-Q3-R54-62_MAXAC.090	M00010	Citrate cycle, first carbon oxidation, oxaloacetate => 2-oxoglutarate	K01647,K01681,K00031
EsbW_18-Q3-R4-48_MAXAC.295	M00010	Citrate cycle, first carbon oxidation, oxaloacetate => 2-oxoglutarate	K01647,K01681,K00031
Bjer_18-Q3-R1-45_MAXAC.065	M00010	Citrate cycle, first carbon oxidation, oxaloacetate => 2-oxoglutarate	K01647,K01681,K00031
Lyne_18-Q3-R50-59_MAXAC.052	M00010	Citrate cycle, first carbon oxidation, oxaloacetate => 2-oxoglutarate	K01647,K01681,K00031
Ribe_18-Q3-R11-54_BATAC.253	M00010	Citrate cycle, first carbon oxidation, oxaloacetate => 2-oxoglutarate	K01647,K01681,K00031
EsbE_18-Q3-R3-47_BATAC.457_sub	M00010	Citrate cycle, first carbon oxidation, oxaloacetate => 2-oxoglutarate	K01647,K01681,K00031
AalE_18-Q3-R2-46_MAXAC.086	M00010	Citrate cycle, first carbon oxidation, oxaloacetate => 2-oxoglutarate	K01647,K01681,K00031
EsbW_18-Q3-R4-48_BAT3C.251	M00010	Citrate cycle, first carbon oxidation, oxaloacetate => 2-oxoglutarate	K01647,K01681,K00031,K00030
Ribe_18-Q3-R11-54_MAXAC.016	M00010	Citrate cycle, first carbon oxidation, oxaloacetate => 2-oxoglutarate	K01647,K01681,K00031
Fred_18-Q3-R57-64_BAT3C.162	M00010	Citrate cycle, first carbon oxidation, oxaloacetate => 2-oxoglutarate	K01647,K01681,K01682,K00031
OdNW_18-Q3-R42-56_MAXAC.029	M00010	Citrate cycle, first carbon oxidation, oxaloacetate => 2-oxoglutarate	K01647,K01682,K00031
EsbE_18-Q3-R3-47_BATAC.463	M00010	Citrate cycle, first carbon oxidation, oxaloacetate => 2-oxoglutarate	K01647,K01681,K00031
Hirt_18-Q3-R61-65_BATAC.511	M00010	Citrate cycle, first carbon oxidation, oxaloacetate => 2-oxoglutarate	K01647,K01681,K00031
AalW_18-Q3-R10-53_BATAC.281	M00010	Citrate cycle, first carbon oxidation, oxaloacetate => 2-oxoglutarate	K01647,K01681,K00031,K00030
Mari_18-Q3-R65-66_BATAC.348	M00010	Citrate cycle, first carbon oxidation, oxaloacetate => 2-oxoglutarate	K01647,K01681,K00031
Ribe_18-Q3-R11-54_BAT3C.388	M00010	Citrate cycle, first carbon oxidation, oxaloacetate => 2-oxoglutarate	K01647,K01681,K00031
Kalu_18-Q3-R12-55_BAT3C.197	M00010	Citrate cycle, first carbon oxidation, oxaloacetate => 2-oxoglutarate	K01647,K01681,K00031
Rand_18-Q3-R56-63_BAT3C.236	M00010	Citrate cycle, first carbon oxidation, oxaloacetate => 2-oxoglutarate	K01647,K01681,K00031,K00030
Vibo_18-Q3-R45-57_BATAC.273	M00010	Citrate cycle, first carbon oxidation, oxaloacetate => 2-oxoglutarate	K01647,K01681,K00031,K00030
Rand_18-Q3-R56-63_BAT3C.48	M00010	Citrate cycle, first carbon oxidation, oxaloacetate => 2-oxoglutarate	K01647,K01681,K00031
Kalu_18-Q3-R12-55_MAXAC.032	M00010	Citrate cycle, first carbon oxidation, oxaloacetate => 2-oxoglutarate	K01647,K01681,K00031
Rand_18-Q3-R56-63_BAT3C.341	M00010	Citrate cycle, first carbon oxidation, oxaloacetate => 2-oxoglutarate	K01647,K01681,K00031
Fred_18-Q3-R57-64_BAT3C.606	M00010	Citrate cycle, first carbon oxidation, oxaloacetate => 2-oxoglutarate	K01647,K01681,K00031
AalW_18-Q3-R10-53_BAT3C.9	M00010	Citrate cycle, first carbon oxidation, oxaloacetate => 2-oxoglutarate	K01647,K01681,K00031
OdNW_18-Q3-R42-56_BAT3C.155	M00010	Citrate cycle, first carbon oxidation, oxaloacetate => 2-oxoglutarate	K01647,K01682,K00031,K00030
EsbW_18-Q3-R4-48_BATAC.420	M00010	Citrate cycle, first carbon oxidation, oxaloacetate => 2-oxoglutarate	K01647,K01681,K01682,K00031
Hade_18-Q3-R52-61_BAT3C.141	M00010	Citrate cycle, first carbon oxidation, oxaloacetate => 2-oxoglutarate	K01647,K01681,K00031
Hade_18-Q3-R52-61_BATAC.692	M00010	Citrate cycle, first carbon oxidation, oxaloacetate => 2-oxoglutarate	K01647,K01681,K00031
Skiv_18-Q3-R9-52_BATAC.296	M00010	Citrate cycle, first carbon oxidation, oxaloacetate => 2-oxoglutarate	K01647,K01681,K00031
Hjor_18-Q3-R7-51_MAXAC.115	M00010	Citrate cycle, first carbon oxidation, oxaloacetate => 2-oxoglutarate	K01647,K01681,K00031
Aved_18-Q3-R54-62_BATAC.558	M00010	Citrate cycle, first carbon oxidation, oxaloacetate => 2-oxoglutarate	K01647,K01682,K00031
AalE_18-Q3-R2-46_BAT3C.409	M00010	Citrate cycle, first carbon oxidation, oxaloacetate => 2-oxoglutarate	K01647,K01681,K00031,K00030
Mari_18-Q3-R65-66_BAT3C.374	M00010	Citrate cycle, first carbon oxidation, oxaloacetate => 2-oxoglutarate	K01647,K01681,K00031
Hirt_18-Q3-R61-65_BATAC.371	M00010	Citrate cycle, first carbon oxidation, oxaloacetate => 2-oxoglutarate	K01647,K01681,K01682,K00031,K00030
Rand_18-Q3-R56-63_BAT3C.184	M00010	Citrate cycle, first carbon oxidation, oxaloacetate => 2-oxoglutarate	K01647,K01681,K00031
Hjor_18-Q3-R7-51_BATAC.166	M00010	Citrate cycle, first carbon oxidation, oxaloacetate => 2-oxoglutarate	K01647,K01681,K00031
Kalu_18-Q3-R12-55_BAT3C.261	M00010	Citrate cycle, first carbon oxidation, oxaloacetate => 2-oxoglutarate	K01647,K01681,K00031,K00030
Aved_18-Q3-R54-62_MAXAC.418	M00010	Citrate cycle, first carbon oxidation, oxaloacetate => 2-oxoglutarate	K01647,K01681,K00031,K00030
EsbW_18-Q3-R4-48_BATAC.233	M00010	Citrate cycle, first carbon oxidation, oxaloacetate => 2-oxoglutarate	K01647,K01682,K00031
Hade_18-Q3-R52-61_MAXAC.060	M00010	Citrate cycle, first carbon oxidation, oxaloacetate => 2-oxoglutarate	K01647,K01681,K00031,K00030
Mari_18-Q3-R65-66_BAT3C.41	M00010	Citrate cycle, first carbon oxidation, oxaloacetate => 2-oxoglutarate	K01647,K01681,K00031
EsbW_18-Q3-R4-48_BATAC.168	M00010	Citrate cycle, first carbon oxidation, oxaloacetate => 2-oxoglutarate	K01647,K01681,K00031
Hade_18-Q3-R52-61_MAXAC.026	M00010	Citrate cycle, first carbon oxidation, oxaloacetate => 2-oxoglutarate	K01647,K01682,K00031
Kalu_18-Q3-R12-55_BAT3C.268	M00010	Citrate cycle, first carbon oxidation, oxaloacetate => 2-oxoglutarate	K01647,K01681,K00031,K00030
EsbW_18-Q3-R4-48_MAXAC.238	M00010	Citrate cycle, first carbon oxidation, oxaloacetate => 2-oxoglutarate	K01647,K01681,K00031
OdNW_18-Q3-R42-56_BATAC.478	M00010	Citrate cycle, first carbon oxidation, oxaloacetate => 2-oxoglutarate	K01647,K01682,K00031
EsbE_18-Q3-R3-47_BAT3C.181	M00010	Citrate cycle, first carbon oxidation, oxaloacetate => 2-oxoglutarate	K01647,K01681,K00031,K00030
Lyne_18-Q3-R50-59_BATAC.195	M00010	Citrate cycle, first carbon oxidation, oxaloacetate => 2-oxoglutarate	K01647,K01681,K00031
Skiv_18-Q3-R9-52_BAT3C.155	M00010	Citrate cycle, first carbon oxidation, oxaloacetate => 2-oxoglutarate	K01647,K01681,K00031
Hade_18-Q3-R52-61_MAXAC.112	M00010	Citrate cycle, first carbon oxidation, oxaloacetate => 2-oxoglutarate	K01647,K01681,K00031
Hade_18-Q3-R52-61_MAXAC.319	M00010	Citrate cycle, first carbon oxidation, oxaloacetate => 2-oxoglutarate	K01647,K01681,K00030
AalW_18-Q3-R10-53_MAXAC.144	M00010	Citrate cycle, first carbon oxidation, oxaloacetate => 2-oxoglutarate	K01647,K01681,K00031,K00030
OdNW_18-Q3-R42-56_BAT3C.33_sub	M00010	Citrate cycle, first carbon oxidation, oxaloacetate => 2-oxoglutarate	K01647,K01681,K00031
Aved_18-Q3-R54-62_BATAC.321_sub	M00010	Citrate cycle, first carbon oxidation, oxaloacetate => 2-oxoglutarate	K01647,K01681,K01682,K00031,K00030
AalW_18-Q3-R10-53_BAT3C.371_sub	M00010	Citrate cycle, first carbon oxidation, oxaloacetate => 2-oxoglutarate	K01647,K01681,K00031
AalE_18-Q3-R2-46_BATAC.574	M00010	Citrate cycle, first carbon oxidation, oxaloacetate => 2-oxoglutarate	K01647,K01681,K00031
Hirt_18-Q3-R61-65_BATAC.427	M00010	Citrate cycle, first carbon oxidation, oxaloacetate => 2-oxoglutarate	K01647,K01681,K00031
Aved_18-Q3-R54-62_MAXAC.378	M00010	Citrate cycle, first carbon oxidation, oxaloacetate => 2-oxoglutarate	K01647,K01681,K00031
Skiv_18-Q3-R9-52_BAT3C.518	M00010	Citrate cycle, first carbon oxidation, oxaloacetate => 2-oxoglutarate	K01647,K01681,K00031
Lyne_18-Q3-R50-59_BATAC.79	M00010	Citrate cycle, first carbon oxidation, oxaloacetate => 2-oxoglutarate	K01647,K01681,K00031
Bjer_18-Q3-R1-45_MAXAC.004	M00010	Citrate cycle, first carbon oxidation, oxaloacetate => 2-oxoglutarate	K01647,K01681,K00031
AalW_18-Q3-R10-53_MAXAC.393	M00010	Citrate cycle, first carbon oxidation, oxaloacetate => 2-oxoglutarate	K01647,K01681,K01682,K00031
Rand_18-Q3-R56-63_MAXAC.050	M00010	Citrate cycle, first carbon oxidation, oxaloacetate => 2-oxoglutarate	K01647,K01681,K00031
Skiv_18-Q3-R9-52_MAXAC.311	M00010	Citrate cycle, first carbon oxidation, oxaloacetate => 2-oxoglutarate	K01647,K01681,K00031
Kalu_18-Q3-R12-55_BAT3C.186	M00010	Citrate cycle, first carbon oxidation, oxaloacetate => 2-oxoglutarate	K01647,K01681,K00031
EsbW_18-Q3-R4-48_BATAC.523	M00010	Citrate cycle, first carbon oxidation, oxaloacetate => 2-oxoglutarate	K01647,K01681,K00031
Hirt_18-Q3-R61-65_BATAC.715	M00010	Citrate cycle, first carbon oxidation, oxaloacetate => 2-oxoglutarate	K01647,K01681,K00031,K00030
AalE_18-Q3-R2-46_MAXAC.133	M00010	Citrate cycle, first carbon oxidation, oxaloacetate => 2-oxoglutarate	K01647,K01681,K00031,K00030
EsbW_18-Q3-R4-48_MAXAC.167_sub	M00010	Citrate cycle, first carbon oxidation, oxaloacetate => 2-oxoglutarate	K01647,K01681,K00031
Skiv_18-Q3-R9-52_BAT3C.331	M00010	Citrate cycle, first carbon oxidation, oxaloacetate => 2-oxoglutarate	K01647,K01681,K00031,K00030
Vibo_18-Q3-R45-57_MAXAC.049	M00010	Citrate cycle, first carbon oxidation, oxaloacetate => 2-oxoglutarate	K01647,K01681,K00031
Viby_18-Q3-R106-67_BAT3C.149	M00010	Citrate cycle, first carbon oxidation, oxaloacetate => 2-oxoglutarate	K01647,K01681,K00031
EsbE_18-Q3-R3-47_BAT3C.309	M00010	Citrate cycle, first carbon oxidation, oxaloacetate => 2-oxoglutarate	K01647,K01681,K00031
Hade_18-Q3-R52-61_BATAC.713	M00010	Citrate cycle, first carbon oxidation, oxaloacetate => 2-oxoglutarate	K01647,K01681,K00031
AalW_18-Q3-R10-53_MAXAC.389	M00010	Citrate cycle, first carbon oxidation, oxaloacetate => 2-oxoglutarate	K01647,K01681,K00031
Aved_18-Q3-R54-62_BATAC.601	M00010	Citrate cycle, first carbon oxidation, oxaloacetate => 2-oxoglutarate	K01647,K01681,K00031,K00030
Lyne_18-Q3-R50-59_BATAC.229	M00010	Citrate cycle, first carbon oxidation, oxaloacetate => 2-oxoglutarate	K01647,K01681,K00031
Kalu_18-Q3-R12-55_BAT3C.359	M00010	Citrate cycle, first carbon oxidation, oxaloacetate => 2-oxoglutarate	K01647,K01681,K00031
Ejby_18-Q3-R6-50_BATAC.353	M00010	Citrate cycle, first carbon oxidation, oxaloacetate => 2-oxoglutarate	K01647,K01681,K00031,K00030
Lyne_18-Q3-R50-59_MAXAC.409	M00010	Citrate cycle, first carbon oxidation, oxaloacetate => 2-oxoglutarate	K01647,K01681,K00031
Vibo_18-Q3-R45-57_MAXAC.177	M00010	Citrate cycle, first carbon oxidation, oxaloacetate => 2-oxoglutarate	K01647,K01681,K00031
Ejby_18-Q3-R6-50_BATAC.260	M00010	Citrate cycle, first carbon oxidation, oxaloacetate => 2-oxoglutarate	K01647,K01681,K00031,K00030
Rand_18-Q3-R56-63_MAXAC.175	M00010	Citrate cycle, first carbon oxidation, oxaloacetate => 2-oxoglutarate	K01647,K01681,K00030
Mari_18-Q3-R65-66_BATAC.295	M00010	Citrate cycle, first carbon oxidation, oxaloacetate => 2-oxoglutarate	K01647,K01681,K00031,K00030
EsbW_18-Q3-R4-48_BAT3C.93	M00010	Citrate cycle, first carbon oxidation, oxaloacetate => 2-oxoglutarate	K01647,K01681,K01682,K00031,K00030
Viby_18-Q3-R106-67_MAXAC.089	M00010	Citrate cycle, first carbon oxidation, oxaloacetate => 2-oxoglutarate	K01647,K01681,K01682,K00031
Hirt_18-Q3-R61-65_BATAC.101	M00010	Citrate cycle, first carbon oxidation, oxaloacetate => 2-oxoglutarate	K01647,K01681,K01682,K00031
Bjer_18-Q3-R1-45_MAXAC.214	M00010	Citrate cycle, first carbon oxidation, oxaloacetate => 2-oxoglutarate	K01647,K01681,K00031
AalW_18-Q3-R10-53_MAXAC.296	M00010	Citrate cycle, first carbon oxidation, oxaloacetate => 2-oxoglutarate	K01647,K01681,K00031
Ega_18-Q3-R5-49_MAXAC.254	M00010	Citrate cycle, first carbon oxidation, oxaloacetate => 2-oxoglutarate	K01647,K01681,K00031,K00030
Ejby_18-Q3-R6-50_BAT3C.203	M00010	Citrate cycle, first carbon oxidation, oxaloacetate => 2-oxoglutarate	K01647,K01681,K00031
EsbW_18-Q3-R4-48_MAXAC.145	M00010	Citrate cycle, first carbon oxidation, oxaloacetate => 2-oxoglutarate	K01647,K01681,K00031
Skiv_18-Q3-R9-52_BAT3C.511	M00010	Citrate cycle, first carbon oxidation, oxaloacetate => 2-oxoglutarate	K01647,K01681,K00031
Hirt_18-Q3-R61-65_BAT3C.386	M00010	Citrate cycle, first carbon oxidation, oxaloacetate => 2-oxoglutarate	K01647,K01681,K00031
OdNW_18-Q3-R42-56_BATAC.277	M00010	Citrate cycle, first carbon oxidation, oxaloacetate => 2-oxoglutarate	K01647,K01682,K00031
AalW_18-Q3-R10-53_BAT3C.180	M00010	Citrate cycle, first carbon oxidation, oxaloacetate => 2-oxoglutarate	K01647,K01681,K01682,K00031,K00030
Aved_18-Q3-R54-62_MAXAC.057_sub	M00010	Citrate cycle, first carbon oxidation, oxaloacetate => 2-oxoglutarate	K01647,K01681,K00031
AalE_18-Q3-R2-46_BAT3C.189	M00010	Citrate cycle, first carbon oxidation, oxaloacetate => 2-oxoglutarate	K01647,K01681,K00031
Hade_18-Q3-R52-61_BAT3C.208	M00010	Citrate cycle, first carbon oxidation, oxaloacetate => 2-oxoglutarate	K01647,K01681,K00031
OdNE_18-Q3-R46-58_BAT3C.223	M00010	Citrate cycle, first carbon oxidation, oxaloacetate => 2-oxoglutarate	K01647,K01681,K00031
Vibo_18-Q3-R45-57_MAXAC.086_sub	M00010	Citrate cycle, first carbon oxidation, oxaloacetate => 2-oxoglutarate	K01647,K01681,K00031
Mari_18-Q3-R65-66_MAXAC.196	M00010	Citrate cycle, first carbon oxidation, oxaloacetate => 2-oxoglutarate	K01647,K01681,K01682,K00031
Kalu_18-Q3-R12-55_MAXAC.061	M00010	Citrate cycle, first carbon oxidation, oxaloacetate => 2-oxoglutarate	K01647,K01681,K00031
Mari_18-Q3-R65-66_BAT3C.19	M00010	Citrate cycle, first carbon oxidation, oxaloacetate => 2-oxoglutarate	K01647,K01681,K00031
Lyne_18-Q3-R50-59_MAXAC.221	M00010	Citrate cycle, first carbon oxidation, oxaloacetate => 2-oxoglutarate	K01647,K01681,K00031
Fred_18-Q3-R57-64_MAXAC.356	M00010	Citrate cycle, first carbon oxidation, oxaloacetate => 2-oxoglutarate	K01647,K01681,K00031
Aved_18-Q3-R54-62_MAXAC.082_sub	M00010	Citrate cycle, first carbon oxidation, oxaloacetate => 2-oxoglutarate	K01647,K01681,K00031
Aved_18-Q3-R54-62_MAXAC.439	M00010	Citrate cycle, first carbon oxidation, oxaloacetate => 2-oxoglutarate	K01647,K01681,K00031
Hjor_18-Q3-R7-51_BAT3C.56	M00010	Citrate cycle, first carbon oxidation, oxaloacetate => 2-oxoglutarate	K01647,K01681,K00031
Hade_18-Q3-R52-61_MAXAC.079	M00010	Citrate cycle, first carbon oxidation, oxaloacetate => 2-oxoglutarate	K01647,K01681,K00031
Damh_18-Q3-R51-60_BATAC.231	M00010	Citrate cycle, first carbon oxidation, oxaloacetate => 2-oxoglutarate	K01647,K01681,K00031,K00030
EsbE_18-Q3-R3-47_BAT3C.226	M00010	Citrate cycle, first carbon oxidation, oxaloacetate => 2-oxoglutarate	K01647,K01681,K00031,K00030
AalW_18-Q3-R10-53_BATAC.245	M00010	Citrate cycle, first carbon oxidation, oxaloacetate => 2-oxoglutarate	K01647,K01681,K00031
EsbE_18-Q3-R3-47_BATAC.451	M00010	Citrate cycle, first carbon oxidation, oxaloacetate => 2-oxoglutarate	K01647,K01681,K00031
Lyne_18-Q3-R50-59_BAT3C.266	M00010	Citrate cycle, first carbon oxidation, oxaloacetate => 2-oxoglutarate	K01647,K01681,K00031
Hjor_18-Q3-R7-51_BATAC.198	M00010	Citrate cycle, first carbon oxidation, oxaloacetate => 2-oxoglutarate	K01647,K01681,K00031
Fred_18-Q3-R57-64_MAXAC.027	M00010	Citrate cycle, first carbon oxidation, oxaloacetate => 2-oxoglutarate	K01647,K01681,K01682,K00031
Lyne_18-Q3-R50-59_BAT3C.300	M00010	Citrate cycle, first carbon oxidation, oxaloacetate => 2-oxoglutarate	K01647,K01682,K00031
Vibo_18-Q3-R45-57_MAXAC.083	M00010	Citrate cycle, first carbon oxidation, oxaloacetate => 2-oxoglutarate	K01647,K01681,K00031
Ribe_18-Q3-R11-54_MAXAC.030	M00010	Citrate cycle, first carbon oxidation, oxaloacetate => 2-oxoglutarate	K01647,K01681,K01682,K00031
Fred_18-Q3-R57-64_MAXAC.222	M00010	Citrate cycle, first carbon oxidation, oxaloacetate => 2-oxoglutarate	K01647,K01681,K00030
EsbW_18-Q3-R4-48_BATAC.313	M00010	Citrate cycle, first carbon oxidation, oxaloacetate => 2-oxoglutarate	K01647,K01681,K00031
Fred_18-Q3-R57-64_MAXAC.347	M00010	Citrate cycle, first carbon oxidation, oxaloacetate => 2-oxoglutarate	K01647,K01682,K00031,K00030
Ribe_18-Q3-R11-54_BAT3C.3	M00010	Citrate cycle, first carbon oxidation, oxaloacetate => 2-oxoglutarate	K01647,K01681,K00031
Fred_18-Q3-R57-64_MAXAC.276	M00010	Citrate cycle, first carbon oxidation, oxaloacetate => 2-oxoglutarate	K01647,K01681,K00031
Fred_18-Q3-R57-64_BAT3C.701	M00010	Citrate cycle, first carbon oxidation, oxaloacetate => 2-oxoglutarate	K01647,K01681,K00030
Lyne_18-Q3-R50-59_BAT3C.189	M00010	Citrate cycle, first carbon oxidation, oxaloacetate => 2-oxoglutarate	K01647,K01681,K00031
Fred_18-Q3-R57-64_MAXAC.379	M00010	Citrate cycle, first carbon oxidation, oxaloacetate => 2-oxoglutarate	K01647,K01681,K00031
Bjer_18-Q3-R1-45_BAT3C.293	M00010	Citrate cycle, first carbon oxidation, oxaloacetate => 2-oxoglutarate	K01647,K01681,K00031
Fred_18-Q3-R57-64_BAT3C.394	M00010	Citrate cycle, first carbon oxidation, oxaloacetate => 2-oxoglutarate	K01647,K01681,K00031
Ejby_18-Q3-R6-50_MAXAC.192	M00010	Citrate cycle, first carbon oxidation, oxaloacetate => 2-oxoglutarate	K01647,K01681,K00030
Aved_18-Q3-R54-62_MAXAC.086	M00010	Citrate cycle, first carbon oxidation, oxaloacetate => 2-oxoglutarate	K01647,K01681,K00031
Hjor_18-Q3-R7-51_BAT3C.262	M00010	Citrate cycle, first carbon oxidation, oxaloacetate => 2-oxoglutarate	K01647,K01681,K00031
Fred_18-Q3-R57-64_MAXAC.004	M00010	Citrate cycle, first carbon oxidation, oxaloacetate => 2-oxoglutarate	K01647,K01681,K00031
Lyne_18-Q3-R50-59_MAXAC.097	M00010	Citrate cycle, first carbon oxidation, oxaloacetate => 2-oxoglutarate	K01647,K01681,K00031
AalW_18-Q3-R10-53_BATAC.498	M00010	Citrate cycle, first carbon oxidation, oxaloacetate => 2-oxoglutarate	K01647,K01682,K00031
Skiv_18-Q3-R9-52_MAXAC.146	M00010	Citrate cycle, first carbon oxidation, oxaloacetate => 2-oxoglutarate	K01647,K01681,K00031,K00030
OdNW_18-Q3-R42-56_BATAC.488	M00010	Citrate cycle, first carbon oxidation, oxaloacetate => 2-oxoglutarate	K01647,K01681,K00031
Vibo_18-Q3-R45-57_MAXAC.073	M00010	Citrate cycle, first carbon oxidation, oxaloacetate => 2-oxoglutarate	K01647,K01681,K00031
Kalu_18-Q3-R12-55_MAXAC.185_cln	M00010	Citrate cycle, first carbon oxidation, oxaloacetate => 2-oxoglutarate	K01647,K01681,K00031
Mari_18-Q3-R65-66_MAXAC.219	M00010	Citrate cycle, first carbon oxidation, oxaloacetate => 2-oxoglutarate	K01647,K01681,K00031
EsbE_18-Q3-R3-47_MAXAC.188	M00010	Citrate cycle, first carbon oxidation, oxaloacetate => 2-oxoglutarate	K01647,K01681,K00031
Hjor_18-Q3-R7-51_BATAC.80	M00010	Citrate cycle, first carbon oxidation, oxaloacetate => 2-oxoglutarate	K01647,K01681,K00031,K00030
Aved_18-Q3-R54-62_MAXAC.010	M00010	Citrate cycle, first carbon oxidation, oxaloacetate => 2-oxoglutarate	K01647,K01681,K00031
Ribe_18-Q3-R11-54_MAXAC.036	M00010	Citrate cycle, first carbon oxidation, oxaloacetate => 2-oxoglutarate	K01647,K01681,K00031
Hade_18-Q3-R52-61_BAT3C.470	M00010	Citrate cycle, first carbon oxidation, oxaloacetate => 2-oxoglutarate	K01647,K01681,K00031
Ega_18-Q3-R5-49_BATAC.213	M00010	Citrate cycle, first carbon oxidation, oxaloacetate => 2-oxoglutarate	K01647,K01681,K00031
AalE_18-Q3-R2-46_BATAC.251	M00010	Citrate cycle, first carbon oxidation, oxaloacetate => 2-oxoglutarate	K01647,K01681,K00031
Mari_18-Q3-R65-66_MAXAC.212	M00010	Citrate cycle, first carbon oxidation, oxaloacetate => 2-oxoglutarate	K01647,K01682,K00031
Kalu_18-Q3-R12-55_BAT3C.355	M00010	Citrate cycle, first carbon oxidation, oxaloacetate => 2-oxoglutarate	K01647,K01681,K00031,K00030
Bjer_18-Q3-R1-45_BAT3C.1	M00010	Citrate cycle, first carbon oxidation, oxaloacetate => 2-oxoglutarate	K01647,K01682,K00030
Ribe_18-Q3-R11-54_BAT3C.208	M00010	Citrate cycle, first carbon oxidation, oxaloacetate => 2-oxoglutarate	K01647,K01682,K00031
Skiv_18-Q3-R9-52_MAXAC.067	M00010	Citrate cycle, first carbon oxidation, oxaloacetate => 2-oxoglutarate	K01647,K01681,K01682,K00031
Vibo_18-Q3-R45-57_BATAC.224	M00010	Citrate cycle, first carbon oxidation, oxaloacetate => 2-oxoglutarate	K01647,K01681,K00031
EsbE_18-Q3-R3-47_MAXAC.074	M00010	Citrate cycle, first carbon oxidation, oxaloacetate => 2-oxoglutarate	K01647,K01681,K00031
Ejby_18-Q3-R6-50_BAT3C.80	M00010	Citrate cycle, first carbon oxidation, oxaloacetate => 2-oxoglutarate	K01647,K01681,K00031,K00030
Bjer_18-Q3-R1-45_MAXAC.011	M00010	Citrate cycle, first carbon oxidation, oxaloacetate => 2-oxoglutarate	K01647,K01681,K01682,K00031,K00030
Hjor_18-Q3-R7-51_MAXAC.008	M00010	Citrate cycle, first carbon oxidation, oxaloacetate => 2-oxoglutarate	K01647,K01681,K00031
OdNE_18-Q3-R46-58_MAXAC.100_sub	M00010	Citrate cycle, first carbon oxidation, oxaloacetate => 2-oxoglutarate	K01647,K01681,K00031
Aved_18-Q3-R54-62_MAXAC.390	M00010	Citrate cycle, first carbon oxidation, oxaloacetate => 2-oxoglutarate	K01647,K01681,K00031
Ejby_18-Q3-R6-50_MAXAC.201	M00010	Citrate cycle, first carbon oxidation, oxaloacetate => 2-oxoglutarate	K01647,K01681,K00031
Hade_18-Q3-R52-61_MAXAC.228	M00010	Citrate cycle, first carbon oxidation, oxaloacetate => 2-oxoglutarate	K01647,K01681,K00031
Hjor_18-Q3-R7-51_BAT3C.167	M00010	Citrate cycle, first carbon oxidation, oxaloacetate => 2-oxoglutarate	K01647,K01681,K00031,K00030
Kalu_18-Q3-R12-55_MAXAC.193	M00010	Citrate cycle, first carbon oxidation, oxaloacetate => 2-oxoglutarate	K01647,K01681,K00031
EsbE_18-Q3-R3-47_MAXAC.166	M00010	Citrate cycle, first carbon oxidation, oxaloacetate => 2-oxoglutarate	K01647,K01681,K00031
Skiv_18-Q3-R9-52_BATAC.289	M00010	Citrate cycle, first carbon oxidation, oxaloacetate => 2-oxoglutarate	K01647,K01682,K00031
EsbE_18-Q3-R3-47_MAXAC.059	M00010	Citrate cycle, first carbon oxidation, oxaloacetate => 2-oxoglutarate	K01647,K01682,K00031
Mari_18-Q3-R65-66_MAXAC.024	M00010	Citrate cycle, first carbon oxidation, oxaloacetate => 2-oxoglutarate	K01647,K01681,K00031
Aved_18-Q3-R54-62_BAT3C.95	M00010	Citrate cycle, first carbon oxidation, oxaloacetate => 2-oxoglutarate	K01647,K01681,K00031
Vibo_18-Q3-R45-57_BATAC.209	M00010	Citrate cycle, first carbon oxidation, oxaloacetate => 2-oxoglutarate	K01647,K01681,K00031
EsbE_18-Q3-R3-47_BAT3C.161	M00010	Citrate cycle, first carbon oxidation, oxaloacetate => 2-oxoglutarate	K01647,K01681,K00031
Lyne_18-Q3-R50-59_BATAC.510	M00010	Citrate cycle, first carbon oxidation, oxaloacetate => 2-oxoglutarate	K01647,K01681,K00031
Ejby_18-Q3-R6-50_BATAC.262	M00010	Citrate cycle, first carbon oxidation, oxaloacetate => 2-oxoglutarate	K01647,K01681,K00031,K00030
Lyne_18-Q3-R50-59_MAXAC.237	M00010	Citrate cycle, first carbon oxidation, oxaloacetate => 2-oxoglutarate	K01647,K01681,K01682,K00031
Bjer_18-Q3-R1-45_MAXAC.024	M00010	Citrate cycle, first carbon oxidation, oxaloacetate => 2-oxoglutarate	K01647,K01681,K00031
Ribe_18-Q3-R11-54_BAT3C.87	M00010	Citrate cycle, first carbon oxidation, oxaloacetate => 2-oxoglutarate	K01647,K01681,K00031
Hirt_18-Q3-R61-65_MAXAC.060	M00010	Citrate cycle, first carbon oxidation, oxaloacetate => 2-oxoglutarate	K01647,K01681,K00031
Mari_18-Q3-R65-66_BATAC.234_sub	M00010	Citrate cycle, first carbon oxidation, oxaloacetate => 2-oxoglutarate	K01647,K01681,K00031
Rand_18-Q3-R56-63_MAXAC.001	M00010	Citrate cycle, first carbon oxidation, oxaloacetate => 2-oxoglutarate	K01647,K01681,K00031,K00030
Fred_18-Q3-R57-64_BATAC.644	M00010	Citrate cycle, first carbon oxidation, oxaloacetate => 2-oxoglutarate	K01647,K01682,K00031
Skiv_18-Q3-R9-52_BAT3C.440	M00010	Citrate cycle, first carbon oxidation, oxaloacetate => 2-oxoglutarate	K01647,K01681,K00031
AalE_18-Q3-R2-46_BAT3C.235	M00010	Citrate cycle, first carbon oxidation, oxaloacetate => 2-oxoglutarate	K01647,K01681,K00031,K00030
EsbW_18-Q3-R4-48_BATAC.72	M00010	Citrate cycle, first carbon oxidation, oxaloacetate => 2-oxoglutarate	K01647,K01681,K00031
Mari_18-Q3-R65-66_BAT3C.366	M00010	Citrate cycle, first carbon oxidation, oxaloacetate => 2-oxoglutarate	K01647,K01682,K00031,K00030
Aved_18-Q3-R54-62_BAT3C.695	M00010	Citrate cycle, first carbon oxidation, oxaloacetate => 2-oxoglutarate	K01647,K01681,K00031
Ega_18-Q3-R5-49_BATAC.76	M00010	Citrate cycle, first carbon oxidation, oxaloacetate => 2-oxoglutarate	K01647,K01681,K00031
Fred_18-Q3-R57-64_BATAC.299	M00010	Citrate cycle, first carbon oxidation, oxaloacetate => 2-oxoglutarate	K01647,K01681,K00031,K00030
Ribe_18-Q3-R11-54_MAXAC.235	M00010	Citrate cycle, first carbon oxidation, oxaloacetate => 2-oxoglutarate	K01647,K01681,K00031
Ega_18-Q3-R5-49_MAXAC.199	M00010	Citrate cycle, first carbon oxidation, oxaloacetate => 2-oxoglutarate	K01647,K01681,K00030
Skiv_18-Q3-R9-52_BATAC.318	M00010	Citrate cycle, first carbon oxidation, oxaloacetate => 2-oxoglutarate	K01647,K01682,K00031,K00030
EsbW_18-Q3-R4-48_MAXAC.253	M00010	Citrate cycle, first carbon oxidation, oxaloacetate => 2-oxoglutarate	K01647,K01681,K00031
Hade_18-Q3-R52-61_BATAC.452	M00010	Citrate cycle, first carbon oxidation, oxaloacetate => 2-oxoglutarate	K01647,K01681,K00031
Lyne_18-Q3-R50-59_MAXAC.102	M00010	Citrate cycle, first carbon oxidation, oxaloacetate => 2-oxoglutarate	K01647,K01681,K00031,K00030
Ega_18-Q3-R5-49_MAXAC.016	M00010	Citrate cycle, first carbon oxidation, oxaloacetate => 2-oxoglutarate	K01647,K01681,K00031
Ejby_18-Q3-R6-50_BAT3C.370	M00010	Citrate cycle, first carbon oxidation, oxaloacetate => 2-oxoglutarate	K01647,K01681,K00031
Kalu_18-Q3-R12-55_BAT3C.361	M00010	Citrate cycle, first carbon oxidation, oxaloacetate => 2-oxoglutarate	K01647,K01681,K00031
OdNE_18-Q3-R46-58_BATAC.193	M00010	Citrate cycle, first carbon oxidation, oxaloacetate => 2-oxoglutarate	K01647,K01681,K01682,K00031
Damh_18-Q3-R51-60_BAT3C.248	M00010	Citrate cycle, first carbon oxidation, oxaloacetate => 2-oxoglutarate	K01647,K01681,K00031
Hirt_18-Q3-R61-65_MAXAC.091	M00010	Citrate cycle, first carbon oxidation, oxaloacetate => 2-oxoglutarate	K01647,K01681,K00031,K00030
AalW_18-Q3-R10-53_BATAC.906	M00010	Citrate cycle, first carbon oxidation, oxaloacetate => 2-oxoglutarate	K01647,K01681,K00031
EsbE_18-Q3-R3-47_MAXAC.073	M00010	Citrate cycle, first carbon oxidation, oxaloacetate => 2-oxoglutarate	K01647,K01681,K00031
Fred_18-Q3-R57-64_BAT3C.339	M00010	Citrate cycle, first carbon oxidation, oxaloacetate => 2-oxoglutarate	K01647,K01681,K00031
Rand_18-Q3-R56-63_MAXAC.058	M00010	Citrate cycle, first carbon oxidation, oxaloacetate => 2-oxoglutarate	K01647,K01681,K00031
Fred_18-Q3-R57-64_MAXAC.073	M00010	Citrate cycle, first carbon oxidation, oxaloacetate => 2-oxoglutarate	K01647,K01682,K00031
Ejby_18-Q3-R6-50_BATAC.240	M00010	Citrate cycle, first carbon oxidation, oxaloacetate => 2-oxoglutarate	K01647,K01681,K00031
EsbW_18-Q3-R4-48_BAT3C.485	M00010	Citrate cycle, first carbon oxidation, oxaloacetate => 2-oxoglutarate	K01647,K01682,K00031,K00030
EsbW_18-Q3-R4-48_BAT3C.13	M00010	Citrate cycle, first carbon oxidation, oxaloacetate => 2-oxoglutarate	K01647,K01681,K00031
OdNW_18-Q3-R42-56_MAXAC.127	M00010	Citrate cycle, first carbon oxidation, oxaloacetate => 2-oxoglutarate	K01647,K01681,K00031
Kalu_18-Q3-R12-55_BAT3C.68	M00010	Citrate cycle, first carbon oxidation, oxaloacetate => 2-oxoglutarate	K01647,K01681,K00031
Vibo_18-Q3-R45-57_BATAC.458_cln	M00010	Citrate cycle, first carbon oxidation, oxaloacetate => 2-oxoglutarate	K01647,K01681,K00031
Damh_18-Q3-R51-60_BAT3C.266	M00010	Citrate cycle, first carbon oxidation, oxaloacetate => 2-oxoglutarate	K01647,K01681,K00031
Kalu_18-Q3-R12-55_BAT3C.226	M00010	Citrate cycle, first carbon oxidation, oxaloacetate => 2-oxoglutarate	K01647,K01681,K00031,K00030
Rand_18-Q3-R56-63_BATAC.260	M00010	Citrate cycle, first carbon oxidation, oxaloacetate => 2-oxoglutarate	K01647,K01681,K00031
Aved_18-Q3-R54-62_MAXAC.126	M00010	Citrate cycle, first carbon oxidation, oxaloacetate => 2-oxoglutarate	K01647,K01681,K00031,K00030
Hirt_18-Q3-R61-65_BAT3C.499	M00010	Citrate cycle, first carbon oxidation, oxaloacetate => 2-oxoglutarate	K01647,K01681,K00031
EsbE_18-Q3-R3-47_BATAC.309	M00010	Citrate cycle, first carbon oxidation, oxaloacetate => 2-oxoglutarate	K01647,K01682,K00031
Fred_18-Q3-R57-64_MAXAC.309	M00010	Citrate cycle, first carbon oxidation, oxaloacetate => 2-oxoglutarate	K01647,K01681,K00031,K00030
Ribe_18-Q3-R11-54_MAXAC.200	M00010	Citrate cycle, first carbon oxidation, oxaloacetate => 2-oxoglutarate	K01647,K01681,K00031
Aved_18-Q3-R54-62_BATAC.785	M00010	Citrate cycle, first carbon oxidation, oxaloacetate => 2-oxoglutarate	K01647,K01681,K00031
Fred_18-Q3-R57-64_MAXAC.209	M00010	Citrate cycle, first carbon oxidation, oxaloacetate => 2-oxoglutarate	K01647,K01681,K01682,K00031,K00030
Hade_18-Q3-R52-61_BATAC.255	M00010	Citrate cycle, first carbon oxidation, oxaloacetate => 2-oxoglutarate	K01647,K01681,K00031
Bjer_18-Q3-R1-45_MAXAC.090	M00010	Citrate cycle, first carbon oxidation, oxaloacetate => 2-oxoglutarate	K01647,K01681,K00031
Hirt_18-Q3-R61-65_BATAC.395	M00010	Citrate cycle, first carbon oxidation, oxaloacetate => 2-oxoglutarate	K01647,K01682,K00031
Hade_18-Q3-R52-61_MAXAC.042	M00010	Citrate cycle, first carbon oxidation, oxaloacetate => 2-oxoglutarate	K01647,K01681,K00031
Vibo_18-Q3-R45-57_MAXAC.065	M00010	Citrate cycle, first carbon oxidation, oxaloacetate => 2-oxoglutarate	K01647,K01681,K00031,K00030
AalW_18-Q3-R10-53_BAT3C.524	M00010	Citrate cycle, first carbon oxidation, oxaloacetate => 2-oxoglutarate	K01647,K01681,K00031
Aved_18-Q3-R54-62_BATAC.843	M00010	Citrate cycle, first carbon oxidation, oxaloacetate => 2-oxoglutarate	K01647,K01681,K00031,K00030
Fred_18-Q3-R57-64_MAXAC.220	M00010	Citrate cycle, first carbon oxidation, oxaloacetate => 2-oxoglutarate	K01647,K01681,K00031
Rand_18-Q3-R56-63_MAXAC.104	M00010	Citrate cycle, first carbon oxidation, oxaloacetate => 2-oxoglutarate	K01647,K01681,K00031,K00030
Fred_18-Q3-R57-64_BAT3C.705	M00010	Citrate cycle, first carbon oxidation, oxaloacetate => 2-oxoglutarate	K01647,K01681,K00031,K00030
Fred_18-Q3-R57-64_BATAC.530	M00010	Citrate cycle, first carbon oxidation, oxaloacetate => 2-oxoglutarate	K01647,K01681,K00031,K00030
Rand_18-Q3-R56-63_BAT3C.136	M00010	Citrate cycle, first carbon oxidation, oxaloacetate => 2-oxoglutarate	K01647,K01681,K00031
Lyne_18-Q3-R50-59_MAXAC.006	M00010	Citrate cycle, first carbon oxidation, oxaloacetate => 2-oxoglutarate	K01647,K01681,K00031
Rand_18-Q3-R56-63_MAXAC.091	M00010	Citrate cycle, first carbon oxidation, oxaloacetate => 2-oxoglutarate	K01647,K01681,K00031
Rand_18-Q3-R56-63_MAXAC.155	M00010	Citrate cycle, first carbon oxidation, oxaloacetate => 2-oxoglutarate	K01647,K01681,K01682,K00030
Aved_18-Q3-R54-62_BAT3C.540	M00010	Citrate cycle, first carbon oxidation, oxaloacetate => 2-oxoglutarate	K01647,K01681,K00031
OdNE_18-Q3-R46-58_MAXAC.025	M00010	Citrate cycle, first carbon oxidation, oxaloacetate => 2-oxoglutarate	K01647,K01681,K00031
AalE_18-Q3-R2-46_BATAC.194_sub	M00010	Citrate cycle, first carbon oxidation, oxaloacetate => 2-oxoglutarate	K01647,K01682,K00031
Ribe_18-Q3-R11-54_MAXAC.269	M00010	Citrate cycle, first carbon oxidation, oxaloacetate => 2-oxoglutarate	K01647,K01681,K00031
Fred_18-Q3-R57-64_MAXAC.423	M00010	Citrate cycle, first carbon oxidation, oxaloacetate => 2-oxoglutarate	K01647,K01681,K00031,K00030
Hirt_18-Q3-R61-65_MAXAC.229	M00010	Citrate cycle, first carbon oxidation, oxaloacetate => 2-oxoglutarate	K01647,K01681,K00031,K00030
Skiv_18-Q3-R9-52_BAT3C.167	M00010	Citrate cycle, first carbon oxidation, oxaloacetate => 2-oxoglutarate	K01647,K01681,K00031
EsbE_18-Q3-R3-47_MAXAC.052	M00010	Citrate cycle, first carbon oxidation, oxaloacetate => 2-oxoglutarate	K01647,K01681,K00031
Kalu_18-Q3-R12-55_BAT3C.357	M00010	Citrate cycle, first carbon oxidation, oxaloacetate => 2-oxoglutarate	K01647,K01681,K00031
EsbE_18-Q3-R3-47_MAXAC.015	M00010	Citrate cycle, first carbon oxidation, oxaloacetate => 2-oxoglutarate	K01647,K01681,K00031,K00030
Hirt_18-Q3-R61-65_MAXAC.142	M00010	Citrate cycle, first carbon oxidation, oxaloacetate => 2-oxoglutarate	K01647,K01681,K00031,K00030
AalE_18-Q3-R2-46_MAXAC.100	M00010	Citrate cycle, first carbon oxidation, oxaloacetate => 2-oxoglutarate	K01647,K01682,K00031,K00030
Vibo_18-Q3-R45-57_BAT3C.142	M00010	Citrate cycle, first carbon oxidation, oxaloacetate => 2-oxoglutarate	K01647,K01682,K00031
Ega_18-Q3-R5-49_BAT3C.104	M00010	Citrate cycle, first carbon oxidation, oxaloacetate => 2-oxoglutarate	K01647,K01681,K00031
Aved_18-Q3-R54-62_BATAC.767	M00010	Citrate cycle, first carbon oxidation, oxaloacetate => 2-oxoglutarate	K01647,K01681,K00031
EsbE_18-Q3-R3-47_BAT3C.200	M00010	Citrate cycle, first carbon oxidation, oxaloacetate => 2-oxoglutarate	K01647,K01681,K00031
EsbW_18-Q3-R4-48_BAT3C.247	M00010	Citrate cycle, first carbon oxidation, oxaloacetate => 2-oxoglutarate	K01647,K01681,K00031
Ribe_18-Q3-R11-54_BATAC.537	M00010	Citrate cycle, first carbon oxidation, oxaloacetate => 2-oxoglutarate	K01647,K01681,K00031,K00030
AalE_18-Q3-R2-46_MAXAC.025	M00010	Citrate cycle, first carbon oxidation, oxaloacetate => 2-oxoglutarate	K01647,K01681,K00031
Kalu_18-Q3-R12-55_BAT3C.288	M00010	Citrate cycle, first carbon oxidation, oxaloacetate => 2-oxoglutarate	K01647,K01681,K00031
Lyne_18-Q3-R50-59_MAXAC.259	M00010	Citrate cycle, first carbon oxidation, oxaloacetate => 2-oxoglutarate	K01647,K01681,K01682,K00031
Lyne_18-Q3-R50-59_MAXAC.340	M00010	Citrate cycle, first carbon oxidation, oxaloacetate => 2-oxoglutarate	K01647,K01681,K00031
Bjer_18-Q3-R1-45_BATAC.43	M00010	Citrate cycle, first carbon oxidation, oxaloacetate => 2-oxoglutarate	K01647,K01681,K00031
Rand_18-Q3-R56-63_MAXAC.170	M00010	Citrate cycle, first carbon oxidation, oxaloacetate => 2-oxoglutarate	K01647,K01681,K01682,K00031
Kalu_18-Q3-R12-55_BAT3C.239	M00010	Citrate cycle, first carbon oxidation, oxaloacetate => 2-oxoglutarate	K01647,K01681,K00031
Aved_18-Q3-R54-62_BATAC.266	M00010	Citrate cycle, first carbon oxidation, oxaloacetate => 2-oxoglutarate	K01647,K01681,K00031
Ega_18-Q3-R5-49_MAXAC.048	M00010	Citrate cycle, first carbon oxidation, oxaloacetate => 2-oxoglutarate	K01647,K01681,K00031
Damh_18-Q3-R51-60_BAT3C.259	M00010	Citrate cycle, first carbon oxidation, oxaloacetate => 2-oxoglutarate	K01647,K01681,K00031,K00030
Lyne_18-Q3-R50-59_BATAC.576	M00010	Citrate cycle, first carbon oxidation, oxaloacetate => 2-oxoglutarate	K01647,K01681,K00031
Lyne_18-Q3-R50-59_BAT3C.425	M00010	Citrate cycle, first carbon oxidation, oxaloacetate => 2-oxoglutarate	K01647,K01682,K00031
Lyne_18-Q3-R50-59_MAXAC.253	M00010	Citrate cycle, first carbon oxidation, oxaloacetate => 2-oxoglutarate	K01647,K01681,K00031
Hade_18-Q3-R52-61_BAT3C.248	M00010	Citrate cycle, first carbon oxidation, oxaloacetate => 2-oxoglutarate	K01647,K01681,K00031
Skiv_18-Q3-R9-52_MAXAC.090	M00010	Citrate cycle, first carbon oxidation, oxaloacetate => 2-oxoglutarate	K01647,K01681,K00031
Rand_18-Q3-R56-63_BAT3C.147_cln	M00010	Citrate cycle, first carbon oxidation, oxaloacetate => 2-oxoglutarate	K01647,K01681,K00031
Vibo_18-Q3-R45-57_BATAC.233	M00010	Citrate cycle, first carbon oxidation, oxaloacetate => 2-oxoglutarate	K01647,K01681,K00031
AalE_18-Q3-R2-46_BAT3C.188	M00010	Citrate cycle, first carbon oxidation, oxaloacetate => 2-oxoglutarate	K01647,K01681,K00031
Aved_18-Q3-R54-62_MAXAC.392	M00010	Citrate cycle, first carbon oxidation, oxaloacetate => 2-oxoglutarate	K01647,K01681,K00031
Viby_18-Q3-R106-67_BAT3C.260	M00010	Citrate cycle, first carbon oxidation, oxaloacetate => 2-oxoglutarate	K01647,K01681,K00031
EsbW_18-Q3-R4-48_BATAC.285	M00010	Citrate cycle, first carbon oxidation, oxaloacetate => 2-oxoglutarate	K01647,K01681,K01682,K00031
Lyne_18-Q3-R50-59_BATAC.346	M00010	Citrate cycle, first carbon oxidation, oxaloacetate => 2-oxoglutarate	K01647,K01681,K00031
Lyne_18-Q3-R50-59_MAXAC.318	M00010	Citrate cycle, first carbon oxidation, oxaloacetate => 2-oxoglutarate	K01647,K01682,K00031
EsbW_18-Q3-R4-48_MAXAC.007	M00010	Citrate cycle, first carbon oxidation, oxaloacetate => 2-oxoglutarate	K01647,K01681,K00031
AalE_18-Q3-R2-46_BATAC.321	M00010	Citrate cycle, first carbon oxidation, oxaloacetate => 2-oxoglutarate	K01647,K01681,K00031
Hirt_18-Q3-R61-65_BAT3C.134	M00010	Citrate cycle, first carbon oxidation, oxaloacetate => 2-oxoglutarate	K01647,K01681,K00031
Fred_18-Q3-R57-64_MAXAC.354	M00010	Citrate cycle, first carbon oxidation, oxaloacetate => 2-oxoglutarate	K01647,K01681,K00031,K00030
AalW_18-Q3-R10-53_BATAC.545	M00010	Citrate cycle, first carbon oxidation, oxaloacetate => 2-oxoglutarate	K01647,K01681,K00031
Lyne_18-Q3-R50-59_BATAC.172	M00010	Citrate cycle, first carbon oxidation, oxaloacetate => 2-oxoglutarate	K01647,K01681,K00031
EsbW_18-Q3-R4-48_MAXAC.006_sub	M00010	Citrate cycle, first carbon oxidation, oxaloacetate => 2-oxoglutarate	K01647,K01681,K00031
Lyne_18-Q3-R50-59_BAT3C.421	M00010	Citrate cycle, first carbon oxidation, oxaloacetate => 2-oxoglutarate	K01647,K01681,K00031
Vibo_18-Q3-R45-57_MAXAC.072	M00010	Citrate cycle, first carbon oxidation, oxaloacetate => 2-oxoglutarate	K01647,K01682,K00031
Rand_18-Q3-R56-63_BAT3C.19	M00010	Citrate cycle, first carbon oxidation, oxaloacetate => 2-oxoglutarate	K01647,K01681,K00031
Fred_18-Q3-R57-64_MAXAC.288	M00010	Citrate cycle, first carbon oxidation, oxaloacetate => 2-oxoglutarate	K01647,K01681,K00031
Bjer_18-Q3-R1-45_MAXAC.250	M00010	Citrate cycle, first carbon oxidation, oxaloacetate => 2-oxoglutarate	K01647,K01681,K00031
Hirt_18-Q3-R61-65_BAT3C.279	M00010	Citrate cycle, first carbon oxidation, oxaloacetate => 2-oxoglutarate	K01647,K01681,K00031
Lyne_18-Q3-R50-59_BATAC.36	M00010	Citrate cycle, first carbon oxidation, oxaloacetate => 2-oxoglutarate	K01647,K01681,K00031
Aved_18-Q3-R54-62_BAT3C.309	M00010	Citrate cycle, first carbon oxidation, oxaloacetate => 2-oxoglutarate	K01647,K01681,K01682,K00031
Hjor_18-Q3-R7-51_MAXAC.078	M00010	Citrate cycle, first carbon oxidation, oxaloacetate => 2-oxoglutarate	K01647,K01681,K00031
Fred_18-Q3-R57-64_BAT3C.417	M00010	Citrate cycle, first carbon oxidation, oxaloacetate => 2-oxoglutarate	K01647,K01681,K00031,K00030
Damh_18-Q3-R51-60_BATAC.454	M00010	Citrate cycle, first carbon oxidation, oxaloacetate => 2-oxoglutarate	K01647,K01681,K00031,K00030
Fred_18-Q3-R57-64_BAT3C.208	M00010	Citrate cycle, first carbon oxidation, oxaloacetate => 2-oxoglutarate	K01647,K01681,K00031
Viby_18-Q3-R106-67_BATAC.55	M00010	Citrate cycle, first carbon oxidation, oxaloacetate => 2-oxoglutarate	K01647,K01681,K00031
Skiv_18-Q3-R9-52_BATAC.354	M00010	Citrate cycle, first carbon oxidation, oxaloacetate => 2-oxoglutarate	K01647,K01681,K00031
AalW_18-Q3-R10-53_MAXAC.327	M00010	Citrate cycle, first carbon oxidation, oxaloacetate => 2-oxoglutarate	K01647,K01681,K01682,K00031
Fred_18-Q3-R57-64_BAT3C.401	M00010	Citrate cycle, first carbon oxidation, oxaloacetate => 2-oxoglutarate	K01647,K01681,K00031
Hade_18-Q3-R52-61_MAXAC.360	M00010	Citrate cycle, first carbon oxidation, oxaloacetate => 2-oxoglutarate	K01647,K01681,K00031,K00030
Aved_18-Q3-R54-62_MAXAC.235	M00010	Citrate cycle, first carbon oxidation, oxaloacetate => 2-oxoglutarate	K01647,K01682,K00031,K00030
Hirt_18-Q3-R61-65_MAXAC.063	M00010	Citrate cycle, first carbon oxidation, oxaloacetate => 2-oxoglutarate	K01647,K01681,K00031
Ega_18-Q3-R5-49_MAXAC.075	M00010	Citrate cycle, first carbon oxidation, oxaloacetate => 2-oxoglutarate	K01647,K01681,K00031
OdNE_18-Q3-R46-58_MAXAC.085	M00010	Citrate cycle, first carbon oxidation, oxaloacetate => 2-oxoglutarate	K01647,K01681,K00031
Viby_18-Q3-R106-67_MAXAC.151	M00010	Citrate cycle, first carbon oxidation, oxaloacetate => 2-oxoglutarate	K01647,K01681,K00030
OdNE_18-Q3-R46-58_MAXAC.176	M00010	Citrate cycle, first carbon oxidation, oxaloacetate => 2-oxoglutarate	K01647,K01681,K00031
Bjer_18-Q3-R1-45_BATAC.496	M00010	Citrate cycle, first carbon oxidation, oxaloacetate => 2-oxoglutarate	K01647,K01681,K00031
Skiv_18-Q3-R9-52_BATAC.164	M00010	Citrate cycle, first carbon oxidation, oxaloacetate => 2-oxoglutarate	K01647,K01681,K00030
EsbW_18-Q3-R4-48_BAT3C.222	M00010	Citrate cycle, first carbon oxidation, oxaloacetate => 2-oxoglutarate	K01647,K01681,K00031
Vibo_18-Q3-R45-57_BATAC.481	M00010	Citrate cycle, first carbon oxidation, oxaloacetate => 2-oxoglutarate	K01647,K01681,K00031,K00030
Viby_18-Q3-R106-67_BATAC.53	M00010	Citrate cycle, first carbon oxidation, oxaloacetate => 2-oxoglutarate	K01647,K01682,K00030
Aved_18-Q3-R54-62_BATAC.150	M00010	Citrate cycle, first carbon oxidation, oxaloacetate => 2-oxoglutarate	K01647,K01681,K00031,K00030
Kalu_18-Q3-R12-55_MAXAC.141_sub	M00010	Citrate cycle, first carbon oxidation, oxaloacetate => 2-oxoglutarate	K01647,K01681,K00031,K00030
AalW_18-Q3-R10-53_MAXAC.353	M00010	Citrate cycle, first carbon oxidation, oxaloacetate => 2-oxoglutarate	K01647,K01681,K00031
Ribe_18-Q3-R11-54_BAT3C.271	M00010	Citrate cycle, first carbon oxidation, oxaloacetate => 2-oxoglutarate	K01647,K01681,K00031
Hirt_18-Q3-R61-65_MAXAC.366	M00010	Citrate cycle, first carbon oxidation, oxaloacetate => 2-oxoglutarate	K01647,K01681,K00031
Kalu_18-Q3-R12-55_BAT3C.8	M00010	Citrate cycle, first carbon oxidation, oxaloacetate => 2-oxoglutarate	K01647,K01681,K00031
Skiv_18-Q3-R9-52_MAXAC.332	M00010	Citrate cycle, first carbon oxidation, oxaloacetate => 2-oxoglutarate	K01647,K01681,K00031
Hirt_18-Q3-R61-65_BATAC.343	M00010	Citrate cycle, first carbon oxidation, oxaloacetate => 2-oxoglutarate	K01647,K01681,K00031
Mari_18-Q3-R65-66_BATAC.299	M00010	Citrate cycle, first carbon oxidation, oxaloacetate => 2-oxoglutarate	K01647,K01681,K00031
Kalu_18-Q3-R12-55_BATAC.116	M00010	Citrate cycle, first carbon oxidation, oxaloacetate => 2-oxoglutarate	K01647,K01681,K00031,K00030
OdNE_18-Q3-R46-58_BATAC.381_sub	M00010	Citrate cycle, first carbon oxidation, oxaloacetate => 2-oxoglutarate	K01647,K01681,K00031
Hade_18-Q3-R52-61_MAXAC.344	M00010	Citrate cycle, first carbon oxidation, oxaloacetate => 2-oxoglutarate	K01647,K01681,K00031
Rand_18-Q3-R56-63_BATAC.88	M00010	Citrate cycle, first carbon oxidation, oxaloacetate => 2-oxoglutarate	K01647,K01681,K00031,K00030
Lyne_18-Q3-R50-59_MAXAC.083	M00010	Citrate cycle, first carbon oxidation, oxaloacetate => 2-oxoglutarate	K01647,K01681,K00031
Ejby_18-Q3-R6-50_BATAC.314	M00010	Citrate cycle, first carbon oxidation, oxaloacetate => 2-oxoglutarate	K01647,K01681,K00031
AalW_18-Q3-R10-53_MAXAC.410	M00010	Citrate cycle, first carbon oxidation, oxaloacetate => 2-oxoglutarate	K01647,K01681,K00031
Lyne_18-Q3-R50-59_BAT3C.262	M00010	Citrate cycle, first carbon oxidation, oxaloacetate => 2-oxoglutarate	K01647,K01681,K00031
EsbE_18-Q3-R3-47_BATAC.167	M00010	Citrate cycle, first carbon oxidation, oxaloacetate => 2-oxoglutarate	K01647,K01681,K00031,K00030
Lyne_18-Q3-R50-59_MAXAC.018	M00010	Citrate cycle, first carbon oxidation, oxaloacetate => 2-oxoglutarate	K01647,K01682,K00031
Hjor_18-Q3-R7-51_BATAC.292	M00010	Citrate cycle, first carbon oxidation, oxaloacetate => 2-oxoglutarate	K01647,K01682,K00031
Fred_18-Q3-R57-64_BATAC.318	M00010	Citrate cycle, first carbon oxidation, oxaloacetate => 2-oxoglutarate	K01647,K01681,K00031,K00030
Viby_18-Q3-R106-67_BAT3C.20	M00010	Citrate cycle, first carbon oxidation, oxaloacetate => 2-oxoglutarate	K01647,K01681,K00031
Fred_18-Q3-R57-64_BAT3C.229	M00010	Citrate cycle, first carbon oxidation, oxaloacetate => 2-oxoglutarate	K01647,K01681,K00030
Ejby_18-Q3-R6-50_BATAC.207	M00010	Citrate cycle, first carbon oxidation, oxaloacetate => 2-oxoglutarate	K01647,K01682,K00031
Lyne_18-Q3-R50-59_MAXAC.071_sub	M00010	Citrate cycle, first carbon oxidation, oxaloacetate => 2-oxoglutarate	K01647,K01682,K00031,K00030
Skiv_18-Q3-R9-52_MAXAC.177	M00010	Citrate cycle, first carbon oxidation, oxaloacetate => 2-oxoglutarate	K01647,K01681,K00031
Vibo_18-Q3-R45-57_BAT3C.161	M00010	Citrate cycle, first carbon oxidation, oxaloacetate => 2-oxoglutarate	K01647,K01681,K00031
Vibo_18-Q3-R45-57_BATAC.199	M00010	Citrate cycle, first carbon oxidation, oxaloacetate => 2-oxoglutarate	K01647,K01681,K01682,K00031
Aved_18-Q3-R54-62_MAXAC.186	M00010	Citrate cycle, first carbon oxidation, oxaloacetate => 2-oxoglutarate	K01647,K01681,K00031
Fred_18-Q3-R57-64_BATAC.284	M00010	Citrate cycle, first carbon oxidation, oxaloacetate => 2-oxoglutarate	K01647,K01682,K00031
Fred_18-Q3-R57-64_MAXAC.407	M00010	Citrate cycle, first carbon oxidation, oxaloacetate => 2-oxoglutarate	K01647,K01681,K00031,K00030
Fred_18-Q3-R57-64_MAXAC.287	M00010	Citrate cycle, first carbon oxidation, oxaloacetate => 2-oxoglutarate	K01647,K01682,K00031
AalW_18-Q3-R10-53_MAXAC.123	M00010	Citrate cycle, first carbon oxidation, oxaloacetate => 2-oxoglutarate	K01647,K01681,K00031
Fred_18-Q3-R57-64_MAXAC.384	M00010	Citrate cycle, first carbon oxidation, oxaloacetate => 2-oxoglutarate	K01647,K01681,K00031
OdNW_18-Q3-R42-56_BAT3C.388	M00010	Citrate cycle, first carbon oxidation, oxaloacetate => 2-oxoglutarate	K01647,K01681,K00031
Lyne_18-Q3-R50-59_BATAC.420	M00010	Citrate cycle, first carbon oxidation, oxaloacetate => 2-oxoglutarate	K01647,K01681,K00031
Fred_18-Q3-R57-64_BAT3C.675	M00010	Citrate cycle, first carbon oxidation, oxaloacetate => 2-oxoglutarate	K01647,K01682,K00031
Mari_18-Q3-R65-66_BAT3C.227	M00010	Citrate cycle, first carbon oxidation, oxaloacetate => 2-oxoglutarate	K01647,K01681,K00031
Lyne_18-Q3-R50-59_MAXAC.325_cln	M00010	Citrate cycle, first carbon oxidation, oxaloacetate => 2-oxoglutarate	K01647,K01681,K00031
Vibo_18-Q3-R45-57_BATAC.153	M00010	Citrate cycle, first carbon oxidation, oxaloacetate => 2-oxoglutarate	K01647,K01681,K00031
OdNE_18-Q3-R46-58_BAT3C.392	M00010	Citrate cycle, first carbon oxidation, oxaloacetate => 2-oxoglutarate	K01647,K01681,K00030
Viby_18-Q3-R106-67_BAT3C.94	M00010	Citrate cycle, first carbon oxidation, oxaloacetate => 2-oxoglutarate	K01647,K01681,K01682,K00031
Ribe_18-Q3-R11-54_BATAC.261	M00010	Citrate cycle, first carbon oxidation, oxaloacetate => 2-oxoglutarate	K01647,K01681,K00031
Fred_18-Q3-R57-64_BAT3C.529_sub	M00010	Citrate cycle, first carbon oxidation, oxaloacetate => 2-oxoglutarate	K01647,K01681,K00031
Fred_18-Q3-R57-64_MAXAC.148	M00010	Citrate cycle, first carbon oxidation, oxaloacetate => 2-oxoglutarate	K01647,K01681,K00031,K00030
Ribe_18-Q3-R11-54_MAXAC.188	M00010	Citrate cycle, first carbon oxidation, oxaloacetate => 2-oxoglutarate	K01647,K01682,K00031
AalW_18-Q3-R10-53_MAXAC.039	M00010	Citrate cycle, first carbon oxidation, oxaloacetate => 2-oxoglutarate	K01647,K01682,K00031,K00030
EsbW_18-Q3-R4-48_BATAC.211	M00010	Citrate cycle, first carbon oxidation, oxaloacetate => 2-oxoglutarate	K01647,K01681,K00031
Skiv_18-Q3-R9-52_BAT3C.489	M00010	Citrate cycle, first carbon oxidation, oxaloacetate => 2-oxoglutarate	K01647,K01681,K00031
Hirt_18-Q3-R61-65_BATAC.207	M00010	Citrate cycle, first carbon oxidation, oxaloacetate => 2-oxoglutarate	K01647,K01681,K00031
Fred_18-Q3-R57-64_BATAC.439	M00010	Citrate cycle, first carbon oxidation, oxaloacetate => 2-oxoglutarate	K01647,K01681,K00031
Skiv_18-Q3-R9-52_MAXAC.022	M00010	Citrate cycle, first carbon oxidation, oxaloacetate => 2-oxoglutarate	K01647,K01681,K00031
EsbW_18-Q3-R4-48_BAT3C.288	M00010	Citrate cycle, first carbon oxidation, oxaloacetate => 2-oxoglutarate	K01647,K01681,K00031
Hjor_18-Q3-R7-51_MAXAC.088	M00010	Citrate cycle, first carbon oxidation, oxaloacetate => 2-oxoglutarate	K01647,K01681,K00031
AalE_18-Q3-R2-46_BATAC.155	M00010	Citrate cycle, first carbon oxidation, oxaloacetate => 2-oxoglutarate	K01647,K01681,K00031,K00030
Ega_18-Q3-R5-49_BATAC.333	M00010	Citrate cycle, first carbon oxidation, oxaloacetate => 2-oxoglutarate	K01647,K01681,K01682,K00031
Lyne_18-Q3-R50-59_MAXAC.074	M00010	Citrate cycle, first carbon oxidation, oxaloacetate => 2-oxoglutarate	K01647,K01681,K00031
Ribe_18-Q3-R11-54_BAT3C.65	M00010	Citrate cycle, first carbon oxidation, oxaloacetate => 2-oxoglutarate	K01647,K01681,K00031
EsbE_18-Q3-R3-47_BATAC.228	M00010	Citrate cycle, first carbon oxidation, oxaloacetate => 2-oxoglutarate	K01647,K01681,K00031
Fred_18-Q3-R57-64_MAXAC.274	M00010	Citrate cycle, first carbon oxidation, oxaloacetate => 2-oxoglutarate	K01647,K01681,K00031
Fred_18-Q3-R57-64_MAXAC.456	M00010	Citrate cycle, first carbon oxidation, oxaloacetate => 2-oxoglutarate	K01647,K01681,K00031
EsbE_18-Q3-R3-47_BATAC.204	M00010	Citrate cycle, first carbon oxidation, oxaloacetate => 2-oxoglutarate	K01647,K01681,K01682,K00031
Aved_18-Q3-R54-62_BATAC.292	M00010	Citrate cycle, first carbon oxidation, oxaloacetate => 2-oxoglutarate	K01647,K01681,K00031
Ribe_18-Q3-R11-54_BATAC.412	M00010	Citrate cycle, first carbon oxidation, oxaloacetate => 2-oxoglutarate	K01647,K01681,K00031
Ega_18-Q3-R5-49_BATAC.239	M00010	Citrate cycle, first carbon oxidation, oxaloacetate => 2-oxoglutarate	K01647,K01681,K00031
Aved_18-Q3-R54-62_MAXAC.426	M00010	Citrate cycle, first carbon oxidation, oxaloacetate => 2-oxoglutarate	K01647,K01681,K00031
AalE_18-Q3-R2-46_MAXAC.064	M00010	Citrate cycle, first carbon oxidation, oxaloacetate => 2-oxoglutarate	K01647,K01681,K00031
Kalu_18-Q3-R12-55_MAXAC.127v2	M00010	Citrate cycle, first carbon oxidation, oxaloacetate => 2-oxoglutarate	K01647,K01681,K00031,K00030
Skiv_18-Q3-R9-52_MAXAC.110	M00010	Citrate cycle, first carbon oxidation, oxaloacetate => 2-oxoglutarate	K01647,K01681,K00031
Mari_18-Q3-R65-66_BAT3C.397	M00010	Citrate cycle, first carbon oxidation, oxaloacetate => 2-oxoglutarate	K01647,K01681,K00031
Aved_18-Q3-R54-62_MAXAC.105	M00010	Citrate cycle, first carbon oxidation, oxaloacetate => 2-oxoglutarate	K01647,K01681,K00031
AalE_18-Q3-R2-46_BAT3C.151	M00010	Citrate cycle, first carbon oxidation, oxaloacetate => 2-oxoglutarate	K01647,K01682,K00031,K00030
EsbW_18-Q3-R4-48_BATAC.476_sub	M00010	Citrate cycle, first carbon oxidation, oxaloacetate => 2-oxoglutarate	K01647,K01681,K00031
AalE_18-Q3-R2-46_MAXAC.103	M00010	Citrate cycle, first carbon oxidation, oxaloacetate => 2-oxoglutarate	K01647,K01681,K00031
Fred_18-Q3-R57-64_MAXAC.344	M00010	Citrate cycle, first carbon oxidation, oxaloacetate => 2-oxoglutarate	K01647,K01681,K00031
Aved_18-Q3-R54-62_MAXAC.386	M00010	Citrate cycle, first carbon oxidation, oxaloacetate => 2-oxoglutarate	K01647,K01681,K00031
EsbE_18-Q3-R3-47_MAXAC.154	M00010	Citrate cycle, first carbon oxidation, oxaloacetate => 2-oxoglutarate	K01647,K01681,K00031
EsbW_18-Q3-R4-48_MAXAC.084	M00010	Citrate cycle, first carbon oxidation, oxaloacetate => 2-oxoglutarate	K01647,K01681,K00031,K00030
Skiv_18-Q3-R9-52_BATAC.284	M00010	Citrate cycle, first carbon oxidation, oxaloacetate => 2-oxoglutarate	K01647,K01681,K00031
Hade_18-Q3-R52-61_BATAC.500	M00010	Citrate cycle, first carbon oxidation, oxaloacetate => 2-oxoglutarate	K01647,K01681,K00031
Viby_18-Q3-R106-67_MAXAC.158	M00010	Citrate cycle, first carbon oxidation, oxaloacetate => 2-oxoglutarate	K01647,K01681,K00031
Ega_18-Q3-R5-49_MAXAC.109	M00010	Citrate cycle, first carbon oxidation, oxaloacetate => 2-oxoglutarate	K01647,K01681,K00031
Kalu_18-Q3-R12-55_MAXAC.169	M00010	Citrate cycle, first carbon oxidation, oxaloacetate => 2-oxoglutarate	K01647,K01681,K00031,K00030
Fred_18-Q3-R57-64_BATAC.422	M00010	Citrate cycle, first carbon oxidation, oxaloacetate => 2-oxoglutarate	K01647,K01681,K00031,K00030
OdNW_18-Q3-R42-56_MAXAC.195	M00010	Citrate cycle, first carbon oxidation, oxaloacetate => 2-oxoglutarate	K01647,K01681,K00031
Aved_18-Q3-R54-62_BAT3C.633	M00010	Citrate cycle, first carbon oxidation, oxaloacetate => 2-oxoglutarate	K01647,K01681,K00031
Fred_18-Q3-R57-64_BAT3C.243	M00010	Citrate cycle, first carbon oxidation, oxaloacetate => 2-oxoglutarate	K01647,K01681,K00031,K00030
Fred_18-Q3-R57-64_BAT3C.352	M00010	Citrate cycle, first carbon oxidation, oxaloacetate => 2-oxoglutarate	K01647,K01681,K00031
Vibo_18-Q3-R45-57_BAT3C.98	M00010	Citrate cycle, first carbon oxidation, oxaloacetate => 2-oxoglutarate	K01647,K01681,K01682,K00031,K00030
Skiv_18-Q3-R9-52_MAXAC.277	M00010	Citrate cycle, first carbon oxidation, oxaloacetate => 2-oxoglutarate	K01647,K01681,K00030
Kalu_18-Q3-R12-55_MAXAC.198_cln	M00010	Citrate cycle, first carbon oxidation, oxaloacetate => 2-oxoglutarate	K01647,K01681,K00031,K00030
Vibo_18-Q3-R45-57_BATAC.463	M00010	Citrate cycle, first carbon oxidation, oxaloacetate => 2-oxoglutarate	K01647,K01681,K00031
Rand_18-Q3-R56-63_BATAC.171	M00010	Citrate cycle, first carbon oxidation, oxaloacetate => 2-oxoglutarate	K01647,K01681,K00031,K00030
Aved_18-Q3-R54-62_MAXAC.406	M00010	Citrate cycle, first carbon oxidation, oxaloacetate => 2-oxoglutarate	K01647,K01681,K00031
Aved_18-Q3-R54-62_MAXAC.112	M00010	Citrate cycle, first carbon oxidation, oxaloacetate => 2-oxoglutarate	K01647,K01681,K00031
Lyne_18-Q3-R50-59_BAT3C.546	M00010	Citrate cycle, first carbon oxidation, oxaloacetate => 2-oxoglutarate	K01647,K01682,K00031
EsbW_18-Q3-R4-48_MAXAC.047	M00010	Citrate cycle, first carbon oxidation, oxaloacetate => 2-oxoglutarate	K01647,K01681,K00031
Lyne_18-Q3-R50-59_BATAC.569	M00010	Citrate cycle, first carbon oxidation, oxaloacetate => 2-oxoglutarate	K01647,K01681,K00031
Mari_18-Q3-R65-66_BAT3C.187	M00010	Citrate cycle, first carbon oxidation, oxaloacetate => 2-oxoglutarate	K01647,K01681,K00031
OdNW_18-Q3-R42-56_MAXAC.143	M00010	Citrate cycle, first carbon oxidation, oxaloacetate => 2-oxoglutarate	K01647,K01682,K00031
Bjer_18-Q3-R1-45_MAXAC.232	M00010	Citrate cycle, first carbon oxidation, oxaloacetate => 2-oxoglutarate	K01647,K01681,K00031
Lyne_18-Q3-R50-59_MAXAC.310	M00010	Citrate cycle, first carbon oxidation, oxaloacetate => 2-oxoglutarate	K01647,K01681,K00031
Rand_18-Q3-R56-63_BATAC.6	M00010	Citrate cycle, first carbon oxidation, oxaloacetate => 2-oxoglutarate	K01647,K01681,K00031
Fred_18-Q3-R57-64_MAXAC.109_cln	M00010	Citrate cycle, first carbon oxidation, oxaloacetate => 2-oxoglutarate	K01647,K01682,K00031
Skiv_18-Q3-R9-52_MAXAC.125	M00010	Citrate cycle, first carbon oxidation, oxaloacetate => 2-oxoglutarate	K01647,K01681,K00031
Hjor_18-Q3-R7-51_BATAC.116	M00010	Citrate cycle, first carbon oxidation, oxaloacetate => 2-oxoglutarate	K01647,K01681,K00031
Fred_18-Q3-R57-64_BAT3C.662	M00010	Citrate cycle, first carbon oxidation, oxaloacetate => 2-oxoglutarate	K01647,K01681,K00031,K00030
Skiv_18-Q3-R9-52_MAXAC.018	M00010	Citrate cycle, first carbon oxidation, oxaloacetate => 2-oxoglutarate	K01647,K01681,K00031
AalW_18-Q3-R10-53_MAXAC.054	M00010	Citrate cycle, first carbon oxidation, oxaloacetate => 2-oxoglutarate	K01647,K01681,K00031
Aved_18-Q3-R54-62_MAXAC.457	M00010	Citrate cycle, first carbon oxidation, oxaloacetate => 2-oxoglutarate	K01647,K01681,K00031,K00030
Aved_18-Q3-R54-62_MAXAC.142	M00010	Citrate cycle, first carbon oxidation, oxaloacetate => 2-oxoglutarate	K01647,K01681,K00031
Fred_18-Q3-R57-64_BAT3C.517	M00010	Citrate cycle, first carbon oxidation, oxaloacetate => 2-oxoglutarate	K01647,K01681,K00031
Mari_18-Q3-R65-66_MAXAC.089_sub	M00010	Citrate cycle, first carbon oxidation, oxaloacetate => 2-oxoglutarate	K01647,K01681,K00031
Hirt_18-Q3-R61-65_BATAC.519	M00010	Citrate cycle, first carbon oxidation, oxaloacetate => 2-oxoglutarate	K01647,K01681,K00031
EsbW_18-Q3-R4-48_MAXAC.012	M00010	Citrate cycle, first carbon oxidation, oxaloacetate => 2-oxoglutarate	K01647,K01681,K00031,K00030
AalE_18-Q3-R2-46_BAT3C.214	M00010	Citrate cycle, first carbon oxidation, oxaloacetate => 2-oxoglutarate	K01647,K01681,K00031,K00030
Bjer_18-Q3-R1-45_MAXAC.012	M00010	Citrate cycle, first carbon oxidation, oxaloacetate => 2-oxoglutarate	K01647,K01682,K00031
Skiv_18-Q3-R9-52_BATAC.474	M00010	Citrate cycle, first carbon oxidation, oxaloacetate => 2-oxoglutarate	K01647,K01681,K00031
Aved_18-Q3-R54-62_BATAC.823_sub	M00010	Citrate cycle, first carbon oxidation, oxaloacetate => 2-oxoglutarate	K01647,K01681,K00031
Ribe_18-Q3-R11-54_BAT3C.373	M00010	Citrate cycle, first carbon oxidation, oxaloacetate => 2-oxoglutarate	K01647,K01681,K00031
AalE_18-Q3-R2-46_MAXAC.018	M00010	Citrate cycle, first carbon oxidation, oxaloacetate => 2-oxoglutarate	K01647,K01682,K00031
Ega_18-Q3-R5-49_BATAC.212	M00010	Citrate cycle, first carbon oxidation, oxaloacetate => 2-oxoglutarate	K01647,K01681,K01682,K00031,K00030
OdNE_18-Q3-R46-58_BATAC.302	M00010	Citrate cycle, first carbon oxidation, oxaloacetate => 2-oxoglutarate	K01647,K01681,K00031
EsbW_18-Q3-R4-48_MAXAC.252	M00010	Citrate cycle, first carbon oxidation, oxaloacetate => 2-oxoglutarate	K01647,K01681,K00031,K00030
Rand_18-Q3-R56-63_BATAC.320	M00010	Citrate cycle, first carbon oxidation, oxaloacetate => 2-oxoglutarate	K01647,K01681,K00031
Aved_18-Q3-R54-62_MAXAC.289	M00010	Citrate cycle, first carbon oxidation, oxaloacetate => 2-oxoglutarate	K01647,K01681,K00031,K00030
Ejby_18-Q3-R6-50_MAXAC.047	M00010	Citrate cycle, first carbon oxidation, oxaloacetate => 2-oxoglutarate	K01647,K01681,K00031
Hade_18-Q3-R52-61_MAXAC.021	M00010	Citrate cycle, first carbon oxidation, oxaloacetate => 2-oxoglutarate	K01647,K01681,K00031
Skiv_18-Q3-R9-52_BAT3C.50	M00010	Citrate cycle, first carbon oxidation, oxaloacetate => 2-oxoglutarate	K01647,K01681,K00031
Ejby_18-Q3-R6-50_BATAC.463	M00010	Citrate cycle, first carbon oxidation, oxaloacetate => 2-oxoglutarate	K01647,K01681,K00031
EsbW_18-Q3-R4-48_MAXAC.044	M00010	Citrate cycle, first carbon oxidation, oxaloacetate => 2-oxoglutarate	K01647,K01681,K01682,K00031
Hjor_18-Q3-R7-51_MAXAC.114	M00010	Citrate cycle, first carbon oxidation, oxaloacetate => 2-oxoglutarate	K01647,K01681,K00031
OdNE_18-Q3-R46-58_MAXAC.011	M00010	Citrate cycle, first carbon oxidation, oxaloacetate => 2-oxoglutarate	K01647,K01681,K01682,K00031
EsbE_18-Q3-R3-47_BATAC.232	M00010	Citrate cycle, first carbon oxidation, oxaloacetate => 2-oxoglutarate	K01647,K01681,K00031
Ega_18-Q3-R5-49_BATAC.486	M00010	Citrate cycle, first carbon oxidation, oxaloacetate => 2-oxoglutarate	K01647,K01681,K00031
Hirt_18-Q3-R61-65_BAT3C.274	M00010	Citrate cycle, first carbon oxidation, oxaloacetate => 2-oxoglutarate	K01647,K01681,K00031,K00030
Fred_18-Q3-R57-64_MAXAC.283_sub	M00010	Citrate cycle, first carbon oxidation, oxaloacetate => 2-oxoglutarate	K01647,K01681,K00031
EsbW_18-Q3-R4-48_MAXAC.090	M00010	Citrate cycle, first carbon oxidation, oxaloacetate => 2-oxoglutarate	K01647,K01681,K00031
Hade_18-Q3-R52-61_MAXAC.390	M00010	Citrate cycle, first carbon oxidation, oxaloacetate => 2-oxoglutarate	K01647,K01682,K00031,K00030
Hjor_18-Q3-R7-51_MAXAC.072	M00010	Citrate cycle, first carbon oxidation, oxaloacetate => 2-oxoglutarate	K01647,K01681,K01682,K00031
Bjer_18-Q3-R1-45_MAXAC.141	M00010	Citrate cycle, first carbon oxidation, oxaloacetate => 2-oxoglutarate	K01647,K01681,K01682,K00031
Aved_18-Q3-R54-62_MAXAC.344	M00010	Citrate cycle, first carbon oxidation, oxaloacetate => 2-oxoglutarate	K01647,K01681,K00031
AalE_18-Q3-R2-46_BAT3C.211	M00010	Citrate cycle, first carbon oxidation, oxaloacetate => 2-oxoglutarate	K01647,K01682,K00031
Hade_18-Q3-R52-61_MAXAC.192	M00010	Citrate cycle, first carbon oxidation, oxaloacetate => 2-oxoglutarate	K01647,K01681,K00031
Aved_18-Q3-R54-62_MAXAC.248_sub	M00010	Citrate cycle, first carbon oxidation, oxaloacetate => 2-oxoglutarate	K01647,K01681,K00031
Lyne_18-Q3-R50-59_MAXAC.002	M00010	Citrate cycle, first carbon oxidation, oxaloacetate => 2-oxoglutarate	K01647,K01681,K00031,K00030
Bjer_18-Q3-R1-45_MAXAC.048	M00010	Citrate cycle, first carbon oxidation, oxaloacetate => 2-oxoglutarate	K01647,K01681,K00031,K00030
Hirt_18-Q3-R61-65_BATAC.422	M00010	Citrate cycle, first carbon oxidation, oxaloacetate => 2-oxoglutarate	K01647,K01682,K00031
Skiv_18-Q3-R9-52_BATAC.251	M00010	Citrate cycle, first carbon oxidation, oxaloacetate => 2-oxoglutarate	K01647,K01681,K00031
Ega_18-Q3-R5-49_BAT3C.215	M00010	Citrate cycle, first carbon oxidation, oxaloacetate => 2-oxoglutarate	K01647,K01681,K00031
Lyne_18-Q3-R50-59_BATAC.473	M00010	Citrate cycle, first carbon oxidation, oxaloacetate => 2-oxoglutarate	K01647,K01681,K00031
OdNW_18-Q3-R42-56_BATAC.423	M00010	Citrate cycle, first carbon oxidation, oxaloacetate => 2-oxoglutarate	K01647,K01681,K00031
Kalu_18-Q3-R12-55_MAXAC.106v2	M00010	Citrate cycle, first carbon oxidation, oxaloacetate => 2-oxoglutarate	K01647,K01681,K00031
Hjor_18-Q3-R7-51_BATAC.136	M00010	Citrate cycle, first carbon oxidation, oxaloacetate => 2-oxoglutarate	K01647,K01681,K00031
Viby_18-Q3-R106-67_BAT3C.52	M00010	Citrate cycle, first carbon oxidation, oxaloacetate => 2-oxoglutarate	K01647,K01681,K00031
EsbW_18-Q3-R4-48_BAT3C.505	M00010	Citrate cycle, first carbon oxidation, oxaloacetate => 2-oxoglutarate	K01647,K01681,K00030
Ega_18-Q3-R5-49_BATAC.204	M00010	Citrate cycle, first carbon oxidation, oxaloacetate => 2-oxoglutarate	K01647,K01681,K01682,K00031,K00030
Hade_18-Q3-R52-61_MAXAC.236_sub	M00010	Citrate cycle, first carbon oxidation, oxaloacetate => 2-oxoglutarate	K01647,K01681,K00031,K00030
Ega_18-Q3-R5-49_MAXAC.001	M00010	Citrate cycle, first carbon oxidation, oxaloacetate => 2-oxoglutarate	K01647,K01681,K00031
AalW_18-Q3-R10-53_MAXAC.084	M00010	Citrate cycle, first carbon oxidation, oxaloacetate => 2-oxoglutarate	K01647,K01681,K01682,K00031
OdNE_18-Q3-R46-58_BAT3C.319	M00010	Citrate cycle, first carbon oxidation, oxaloacetate => 2-oxoglutarate	K01647,K01681,K00031
Hade_18-Q3-R52-61_MAXAC.304	M00010	Citrate cycle, first carbon oxidation, oxaloacetate => 2-oxoglutarate	K01647,K01681,K01682,K00031
Lyne_18-Q3-R50-59_BATAC.526	M00010	Citrate cycle, first carbon oxidation, oxaloacetate => 2-oxoglutarate	K01647,K01681,K00031
Fred_18-Q3-R57-64_BATAC.80	M00010	Citrate cycle, first carbon oxidation, oxaloacetate => 2-oxoglutarate	K01647,K01681,K00031
AalE_18-Q3-R2-46_BAT3C.116	M00010	Citrate cycle, first carbon oxidation, oxaloacetate => 2-oxoglutarate	K01647,K01681,K01682,K00031
Skiv_18-Q3-R9-52_MAXAC.329	M00010	Citrate cycle, first carbon oxidation, oxaloacetate => 2-oxoglutarate	K01647,K01681,K00031
AalE_18-Q3-R2-46_BAT3C.202	M00010	Citrate cycle, first carbon oxidation, oxaloacetate => 2-oxoglutarate	K01647,K01681,K00031
AalE_18-Q3-R2-46_BAT3C.320	M00010	Citrate cycle, first carbon oxidation, oxaloacetate => 2-oxoglutarate	K01647,K01681,K01682,K00031
Lyne_18-Q3-R50-59_BATAC.274	M00010	Citrate cycle, first carbon oxidation, oxaloacetate => 2-oxoglutarate	K01647,K01681,K00031
Kalu_18-Q3-R12-55_MAXAC.082	M00010	Citrate cycle, first carbon oxidation, oxaloacetate => 2-oxoglutarate	K01647,K01681,K00031
Damh_18-Q3-R51-60_BAT3C.434	M00010	Citrate cycle, first carbon oxidation, oxaloacetate => 2-oxoglutarate	K01647,K01681,K00031
Aved_18-Q3-R54-62_BATAC.490	M00010	Citrate cycle, first carbon oxidation, oxaloacetate => 2-oxoglutarate	K01647,K01681,K00031
Aved_18-Q3-R54-62_BATAC.645_sub	M00010	Citrate cycle, first carbon oxidation, oxaloacetate => 2-oxoglutarate	K01647,K01682,K00031
OdNW_18-Q3-R42-56_BAT3C.215	M00010	Citrate cycle, first carbon oxidation, oxaloacetate => 2-oxoglutarate	K01647,K01682,K00031
EsbW_18-Q3-R4-48_BATAC.438	M00010	Citrate cycle, first carbon oxidation, oxaloacetate => 2-oxoglutarate	K01647,K01681,K00031,K00030
Lyne_18-Q3-R50-59_MAXAC.197	M00010	Citrate cycle, first carbon oxidation, oxaloacetate => 2-oxoglutarate	K01647,K01681,K00031
Damh_18-Q3-R51-60_BATAC.285	M00010	Citrate cycle, first carbon oxidation, oxaloacetate => 2-oxoglutarate	K01647,K01681,K00031,K00030
Lyne_18-Q3-R50-59_BAT3C.601	M00010	Citrate cycle, first carbon oxidation, oxaloacetate => 2-oxoglutarate	K01647,K01681,K00031,K00030
AalW_18-Q3-R10-53_BATAC.157	M00010	Citrate cycle, first carbon oxidation, oxaloacetate => 2-oxoglutarate	K01647,K01682,K00031
Ega_18-Q3-R5-49_BATAC.545	M00010	Citrate cycle, first carbon oxidation, oxaloacetate => 2-oxoglutarate	K01647,K01681,K00031
Kalu_18-Q3-R12-55_MAXAC.067_cln	M00010	Citrate cycle, first carbon oxidation, oxaloacetate => 2-oxoglutarate	K01647,K01681,K00031
Kalu_18-Q3-R12-55_MAXAC.131	M00010	Citrate cycle, first carbon oxidation, oxaloacetate => 2-oxoglutarate	K01647,K01681,K00031
Damh_18-Q3-R51-60_MAXAC.107	M00010	Citrate cycle, first carbon oxidation, oxaloacetate => 2-oxoglutarate	K01647,K01681,K00031
EsbW_18-Q3-R4-48_MAXAC.050	M00010	Citrate cycle, first carbon oxidation, oxaloacetate => 2-oxoglutarate	K01647,K01682,K00031
EsbW_18-Q3-R4-48_MAXAC.058_sub	M00010	Citrate cycle, first carbon oxidation, oxaloacetate => 2-oxoglutarate	K01647,K01681,K00031
Kalu_18-Q3-R12-55_MAXAC.091	M00010	Citrate cycle, first carbon oxidation, oxaloacetate => 2-oxoglutarate	K01647,K01681,K00031
Ega_18-Q3-R5-49_MAXAC.071	M00010	Citrate cycle, first carbon oxidation, oxaloacetate => 2-oxoglutarate	K01647,K01681,K01682,K00031
Lyne_18-Q3-R50-59_MAXAC.015	M00010	Citrate cycle, first carbon oxidation, oxaloacetate => 2-oxoglutarate	K01647,K01681,K00031
AalW_18-Q3-R10-53_MAXAC.171	M00010	Citrate cycle, first carbon oxidation, oxaloacetate => 2-oxoglutarate	K01647,K01681,K01682,K00031,K00030
AalW_18-Q3-R10-53_BATAC.388	M00010	Citrate cycle, first carbon oxidation, oxaloacetate => 2-oxoglutarate	K01647,K01681,K00031,K00030
Lyne_18-Q3-R50-59_MAXAC.326	M00010	Citrate cycle, first carbon oxidation, oxaloacetate => 2-oxoglutarate	K01647,K01681,K00031
EsbW_18-Q3-R4-48_BAT3C.295	M00010	Citrate cycle, first carbon oxidation, oxaloacetate => 2-oxoglutarate	K01647,K01681,K00031
Kalu_18-Q3-R12-55_BATAC.47	M00010	Citrate cycle, first carbon oxidation, oxaloacetate => 2-oxoglutarate	K01647,K01681,K00031
Lyne_18-Q3-R50-59_MAXAC.215	M00010	Citrate cycle, first carbon oxidation, oxaloacetate => 2-oxoglutarate	K01647,K01681,K00030
OdNE_18-Q3-R46-58_MAXAC.056	M00010	Citrate cycle, first carbon oxidation, oxaloacetate => 2-oxoglutarate	K01647,K01681,K00031
Bjer_18-Q3-R1-45_MAXAC.089	M00010	Citrate cycle, first carbon oxidation, oxaloacetate => 2-oxoglutarate	K01647,K01681,K00031,K00030
EsbE_18-Q3-R3-47_MAXAC.131	M00010	Citrate cycle, first carbon oxidation, oxaloacetate => 2-oxoglutarate	K01647,K01681,K01682,K00031
Ega_18-Q3-R5-49_BAT3C.230	M00010	Citrate cycle, first carbon oxidation, oxaloacetate => 2-oxoglutarate	K01647,K01681,K00031
Skiv_18-Q3-R9-52_MAXAC.078_sub	M00010	Citrate cycle, first carbon oxidation, oxaloacetate => 2-oxoglutarate	K01647,K01682,K00031
Hade_18-Q3-R52-61_BATAC.316	M00010	Citrate cycle, first carbon oxidation, oxaloacetate => 2-oxoglutarate	K01647,K01682,K00031,K00030
EsbE_18-Q3-R3-47_MAXAC.085	M00010	Citrate cycle, first carbon oxidation, oxaloacetate => 2-oxoglutarate	K01647,K01681,K00031,K00030
Aved_18-Q3-R54-62_MAXAC.297	M00010	Citrate cycle, first carbon oxidation, oxaloacetate => 2-oxoglutarate	K01647,K01681,K00031
OdNW_18-Q3-R42-56_BATAC.395	M00010	Citrate cycle, first carbon oxidation, oxaloacetate => 2-oxoglutarate	K01647,K01681,K00031
EsbW_18-Q3-R4-48_BATAC.453	M00010	Citrate cycle, first carbon oxidation, oxaloacetate => 2-oxoglutarate	K01647,K01682,K00031
Viby_18-Q3-R106-67_BAT3C.83	M00010	Citrate cycle, first carbon oxidation, oxaloacetate => 2-oxoglutarate	K01647,K01681,K01682,K00031
Ribe_18-Q3-R11-54_MAXAC.001	M00010	Citrate cycle, first carbon oxidation, oxaloacetate => 2-oxoglutarate	K01647,K01681,K00031
AalW_18-Q3-R10-53_BAT3C.461	M00010	Citrate cycle, first carbon oxidation, oxaloacetate => 2-oxoglutarate	K01647,K01681,K00031,K00030
AalW_18-Q3-R10-53_BATAC.822	M00010	Citrate cycle, first carbon oxidation, oxaloacetate => 2-oxoglutarate	K01647,K01681,K00031
Ega_18-Q3-R5-49_MAXAC.013	M00010	Citrate cycle, first carbon oxidation, oxaloacetate => 2-oxoglutarate	K01647,K01682,K00031
Hirt_18-Q3-R61-65_BAT3C.167	M00010	Citrate cycle, first carbon oxidation, oxaloacetate => 2-oxoglutarate	K01647,K01681,K00031
Vibo_18-Q3-R45-57_BATAC.215	M00010	Citrate cycle, first carbon oxidation, oxaloacetate => 2-oxoglutarate	K01647,K01681,K01682,K00031,K00030
Bjer_18-Q3-R1-45_MAXAC.114	M00010	Citrate cycle, first carbon oxidation, oxaloacetate => 2-oxoglutarate	K01647,K01681,K00031
Skiv_18-Q3-R9-52_MAXAC.212	M00010	Citrate cycle, first carbon oxidation, oxaloacetate => 2-oxoglutarate	K01647,K01681,K00030
Ribe_18-Q3-R11-54_MAXAC.005	M00010	Citrate cycle, first carbon oxidation, oxaloacetate => 2-oxoglutarate	K01647,K01681,K00031
Hirt_18-Q3-R61-65_MAXAC.245	M00010	Citrate cycle, first carbon oxidation, oxaloacetate => 2-oxoglutarate	K01647,K01681,K00030
Rand_18-Q3-R56-63_BAT3C.105_sub	M00010	Citrate cycle, first carbon oxidation, oxaloacetate => 2-oxoglutarate	K01647,K01681,K01682,K00031
Rand_18-Q3-R56-63_BAT3C.178	M00010	Citrate cycle, first carbon oxidation, oxaloacetate => 2-oxoglutarate	K01647,K01681,K00031
Hirt_18-Q3-R61-65_MAXAC.305	M00010	Citrate cycle, first carbon oxidation, oxaloacetate => 2-oxoglutarate	K01647,K01681,K00031
Fred_18-Q3-R57-64_MAXAC.250	M00010	Citrate cycle, first carbon oxidation, oxaloacetate => 2-oxoglutarate	K01647,K01681,K00031,K00030
Hirt_18-Q3-R61-65_MAXAC.059	M00010	Citrate cycle, first carbon oxidation, oxaloacetate => 2-oxoglutarate	K01647,K01682,K00031,K00030
Bjer_18-Q3-R1-45_MAXAC.014	M00010	Citrate cycle, first carbon oxidation, oxaloacetate => 2-oxoglutarate	K01647,K01682,K00031,K00030
Bjer_18-Q3-R1-45_BAT3C.258	M00010	Citrate cycle, first carbon oxidation, oxaloacetate => 2-oxoglutarate	K01647,K01682,K00031
OdNE_18-Q3-R46-58_MAXAC.062_sub	M00010	Citrate cycle, first carbon oxidation, oxaloacetate => 2-oxoglutarate	K01647,K01681,K01682,K00031
Rand_18-Q3-R56-63_MAXAC.049	M00010	Citrate cycle, first carbon oxidation, oxaloacetate => 2-oxoglutarate	K01647,K01681,K00031
Aved_18-Q3-R54-62_BATAC.358_cln	M00010	Citrate cycle, first carbon oxidation, oxaloacetate => 2-oxoglutarate	K01647,K01681,K00031
Bjer_18-Q3-R1-45_MAXAC.094	M00010	Citrate cycle, first carbon oxidation, oxaloacetate => 2-oxoglutarate	K01647,K01681,K00031
Bjer_18-Q3-R1-45_BATAC.226	M00010	Citrate cycle, first carbon oxidation, oxaloacetate => 2-oxoglutarate	K01647,K01681,K00031
OdNW_18-Q3-R42-56_BATAC.410	M00010	Citrate cycle, first carbon oxidation, oxaloacetate => 2-oxoglutarate	K01647,K01681,K00031
Bjer_18-Q3-R1-45_BATAC.444	M00010	Citrate cycle, first carbon oxidation, oxaloacetate => 2-oxoglutarate	K01647,K01681,K00031
EsbW_18-Q3-R4-48_MAXAC.074	M00010	Citrate cycle, first carbon oxidation, oxaloacetate => 2-oxoglutarate	K01647,K01681,K00031
Lyne_18-Q3-R50-59_MAXAC.017	M00010	Citrate cycle, first carbon oxidation, oxaloacetate => 2-oxoglutarate	K01647,K01681,K01682,K00031,K00030
Ribe_18-Q3-R11-54_MAXAC.096_cln	M00010	Citrate cycle, first carbon oxidation, oxaloacetate => 2-oxoglutarate	K01647,K01681,K00031,K00030
EsbW_18-Q3-R4-48_BATAC.445	M00010	Citrate cycle, first carbon oxidation, oxaloacetate => 2-oxoglutarate	K01647,K01681,K00030
OdNW_18-Q3-R42-56_BAT3C.399	M00010	Citrate cycle, first carbon oxidation, oxaloacetate => 2-oxoglutarate	K01647,K01682,K00031
OdNW_18-Q3-R42-56_BATAC.385	M00010	Citrate cycle, first carbon oxidation, oxaloacetate => 2-oxoglutarate	K01647,K01681,K00031
Ejby_18-Q3-R6-50_MAXAC.193	M00010	Citrate cycle, first carbon oxidation, oxaloacetate => 2-oxoglutarate	K01647,K01682,K00031
Rand_18-Q3-R56-63_MAXAC.026	M00010	Citrate cycle, first carbon oxidation, oxaloacetate => 2-oxoglutarate	K01647,K01681,K00031
OdNW_18-Q3-R42-56_BAT3C.227	M00010	Citrate cycle, first carbon oxidation, oxaloacetate => 2-oxoglutarate	K01647,K01681,K00031
Skiv_18-Q3-R9-52_MAXAC.062	M00010	Citrate cycle, first carbon oxidation, oxaloacetate => 2-oxoglutarate	K01647,K01681,K00031
EsbE_18-Q3-R3-47_BATAC.414	M00010	Citrate cycle, first carbon oxidation, oxaloacetate => 2-oxoglutarate	K01647,K01681,K01682,K00031
Kalu_18-Q3-R12-55_MAXAC.107	M00010	Citrate cycle, first carbon oxidation, oxaloacetate => 2-oxoglutarate	K01647,K01681,K00031
EsbW_18-Q3-R4-48_BAT3C.207	M00010	Citrate cycle, first carbon oxidation, oxaloacetate => 2-oxoglutarate	K01647,K01682,K00031,K00030
OdNW_18-Q3-R42-56_BATAC.52	M00010	Citrate cycle, first carbon oxidation, oxaloacetate => 2-oxoglutarate	K01647,K01681,K00031
Hjor_18-Q3-R7-51_BAT3C.94	M00010	Citrate cycle, first carbon oxidation, oxaloacetate => 2-oxoglutarate	K01647,K01681,K00031
Fred_18-Q3-R57-64_BATAC.274	M00010	Citrate cycle, first carbon oxidation, oxaloacetate => 2-oxoglutarate	K01647,K01681,K00031
Rand_18-Q3-R56-63_MAXAC.181	M00010	Citrate cycle, first carbon oxidation, oxaloacetate => 2-oxoglutarate	K01647,K01681,K00031,K00030
Hade_18-Q3-R52-61_MAXAC.064	M00010	Citrate cycle, first carbon oxidation, oxaloacetate => 2-oxoglutarate	K01647,K01681,K00031
OdNE_18-Q3-R46-58_BATAC.286	M00010	Citrate cycle, first carbon oxidation, oxaloacetate => 2-oxoglutarate	K01647,K01681,K00031
Hade_18-Q3-R52-61_BATAC.180	M00010	Citrate cycle, first carbon oxidation, oxaloacetate => 2-oxoglutarate	K01647,K01681,K00031
Lyne_18-Q3-R50-59_BATAC.383_cln	M00010	Citrate cycle, first carbon oxidation, oxaloacetate => 2-oxoglutarate	K01647,K01682,K00031
OdNE_18-Q3-R46-58_BATAC.16	M00010	Citrate cycle, first carbon oxidation, oxaloacetate => 2-oxoglutarate	K01647,K01681,K00031
Ribe_18-Q3-R11-54_BAT3C.101	M00010	Citrate cycle, first carbon oxidation, oxaloacetate => 2-oxoglutarate	K01647,K01681,K00031
EsbW_18-Q3-R4-48_MAXAC.017	M00010	Citrate cycle, first carbon oxidation, oxaloacetate => 2-oxoglutarate	K01647,K01681,K00031
Fred_18-Q3-R57-64_MAXAC.370	M00010	Citrate cycle, first carbon oxidation, oxaloacetate => 2-oxoglutarate	K01647,K01681,K00031
Vibo_18-Q3-R45-57_MAXAC.190	M00010	Citrate cycle, first carbon oxidation, oxaloacetate => 2-oxoglutarate	K01647,K01681,K00030
Fred_18-Q3-R57-64_BATAC.308	M00010	Citrate cycle, first carbon oxidation, oxaloacetate => 2-oxoglutarate	K01647,K01681,K00031
OdNW_18-Q3-R42-56_MAXAC.019	M00010	Citrate cycle, first carbon oxidation, oxaloacetate => 2-oxoglutarate	K01647,K01681,K00031,K00030
Mari_18-Q3-R65-66_MAXAC.015	M00010	Citrate cycle, first carbon oxidation, oxaloacetate => 2-oxoglutarate	K01647,K01681,K00031
Rand_18-Q3-R56-63_BATAC.255	M00010	Citrate cycle, first carbon oxidation, oxaloacetate => 2-oxoglutarate	K01647,K01681,K01682,K00031
Hirt_18-Q3-R61-65_BATAC.448_sub	M00010	Citrate cycle, first carbon oxidation, oxaloacetate => 2-oxoglutarate	K01647,K01681,K00031
Damh_18-Q3-R51-60_MAXAC.084	M00010	Citrate cycle, first carbon oxidation, oxaloacetate => 2-oxoglutarate	K01647,K01681,K00031
EsbE_18-Q3-R3-47_MAXAC.197	M00010	Citrate cycle, first carbon oxidation, oxaloacetate => 2-oxoglutarate	K01647,K01681,K00031
Aved_18-Q3-R54-62_MAXAC.293	M00010	Citrate cycle, first carbon oxidation, oxaloacetate => 2-oxoglutarate	K01647,K01681,K01682,K00031
Mari_18-Q3-R65-66_MAXAC.093	M00010	Citrate cycle, first carbon oxidation, oxaloacetate => 2-oxoglutarate	K01647,K01682,K00031
Skiv_18-Q3-R9-52_MAXAC.081	M00010	Citrate cycle, first carbon oxidation, oxaloacetate => 2-oxoglutarate	K01647,K01681,K00031
Aved_18-Q3-R54-62_MAXAC.397_sub	M00010	Citrate cycle, first carbon oxidation, oxaloacetate => 2-oxoglutarate	K01647,K01681,K00031
AalW_18-Q3-R10-53_MAXAC.339	M00010	Citrate cycle, first carbon oxidation, oxaloacetate => 2-oxoglutarate	K01647,K01681,K01682,K00031
Ejby_18-Q3-R6-50_BAT3C.142_sub	M00010	Citrate cycle, first carbon oxidation, oxaloacetate => 2-oxoglutarate	K01647,K01681,K00031
OdNE_18-Q3-R46-58_MAXAC.077	M00010	Citrate cycle, first carbon oxidation, oxaloacetate => 2-oxoglutarate	K01647,K01681,K00031
Lyne_18-Q3-R50-59_MAXAC.278	M00010	Citrate cycle, first carbon oxidation, oxaloacetate => 2-oxoglutarate	K01647,K01681,K00031
Damh_18-Q3-R51-60_MAXAC.170	M00010	Citrate cycle, first carbon oxidation, oxaloacetate => 2-oxoglutarate	K01647,K01682,K00030
Aved_18-Q3-R54-62_BATAC.241	M00010	Citrate cycle, first carbon oxidation, oxaloacetate => 2-oxoglutarate	K01647,K01682,K00030
OdNE_18-Q3-R46-58_MAXAC.070	M00010	Citrate cycle, first carbon oxidation, oxaloacetate => 2-oxoglutarate	K01647,K01681,K00031
Lyne_18-Q3-R50-59_MAXAC.062	M00010	Citrate cycle, first carbon oxidation, oxaloacetate => 2-oxoglutarate	K01647,K01681,K00031
Lyne_18-Q3-R50-59_BAT3C.1	M00010	Citrate cycle, first carbon oxidation, oxaloacetate => 2-oxoglutarate	K01647,K01681,K00031
Rand_18-Q3-R56-63_BATAC.479	M00010	Citrate cycle, first carbon oxidation, oxaloacetate => 2-oxoglutarate	K01647,K01681,K00031
Ega_18-Q3-R5-49_MAXAC.200	M00010	Citrate cycle, first carbon oxidation, oxaloacetate => 2-oxoglutarate	K01647,K01681,K01682,K00031
Mari_18-Q3-R65-66_BAT3C.310_sub	M00010	Citrate cycle, first carbon oxidation, oxaloacetate => 2-oxoglutarate	K01647,K01682,K00031
Ejby_18-Q3-R6-50_BAT3C.216	M00010	Citrate cycle, first carbon oxidation, oxaloacetate => 2-oxoglutarate	K01647,K01681,K00031,K00030
Kalu_18-Q3-R12-55_MAXAC.026	M00010	Citrate cycle, first carbon oxidation, oxaloacetate => 2-oxoglutarate	K01647,K01681,K00031
Skiv_18-Q3-R9-52_BAT3C.176	M00010	Citrate cycle, first carbon oxidation, oxaloacetate => 2-oxoglutarate	K01647,K01682,K00031,K00030
AalE_18-Q3-R2-46_BATAC.258	M00010	Citrate cycle, first carbon oxidation, oxaloacetate => 2-oxoglutarate	K01647,K01682,K00031
Aved_18-Q3-R54-62_BAT3C.518	M00010	Citrate cycle, first carbon oxidation, oxaloacetate => 2-oxoglutarate	K01647,K01681,K00031
EsbW_18-Q3-R4-48_MAXAC.080	M00010	Citrate cycle, first carbon oxidation, oxaloacetate => 2-oxoglutarate	K01647,K01681,K00031,K00030
OdNE_18-Q3-R46-58_BAT3C.415	M00010	Citrate cycle, first carbon oxidation, oxaloacetate => 2-oxoglutarate	K01647,K01682,K00031
Hirt_18-Q3-R61-65_MAXAC.111	M00010	Citrate cycle, first carbon oxidation, oxaloacetate => 2-oxoglutarate	K01647,K01681,K00031,K00030
OdNE_18-Q3-R46-58_BAT3C.189	M00010	Citrate cycle, first carbon oxidation, oxaloacetate => 2-oxoglutarate	K01647,K01682,K00031
EsbW_18-Q3-R4-48_BATAC.318	M00010	Citrate cycle, first carbon oxidation, oxaloacetate => 2-oxoglutarate	K01647,K01681,K00031,K00030
Ribe_18-Q3-R11-54_BAT3C.433	M00010	Citrate cycle, first carbon oxidation, oxaloacetate => 2-oxoglutarate	K01647,K01681,K00031
Hirt_18-Q3-R61-65_MAXAC.231	M00010	Citrate cycle, first carbon oxidation, oxaloacetate => 2-oxoglutarate	K01647,K01681,K01682,K00031,K00030
Mari_18-Q3-R65-66_BAT3C.296	M00010	Citrate cycle, first carbon oxidation, oxaloacetate => 2-oxoglutarate	K01647,K01681,K00031
AalE_18-Q3-R2-46_BAT3C.229	M00010	Citrate cycle, first carbon oxidation, oxaloacetate => 2-oxoglutarate	K01647,K01681,K00031
EsbE_18-Q3-R3-47_MAXAC.155	M00010	Citrate cycle, first carbon oxidation, oxaloacetate => 2-oxoglutarate	K01647,K01681,K00031
Damh_18-Q3-R51-60_BATAC.300	M00010	Citrate cycle, first carbon oxidation, oxaloacetate => 2-oxoglutarate	K01647,K01681,K00031
OdNE_18-Q3-R46-58_MAXAC.036	M00010	Citrate cycle, first carbon oxidation, oxaloacetate => 2-oxoglutarate	K01647,K01681,K00031,K00030
OdNW_18-Q3-R42-56_BAT3C.137	M00010	Citrate cycle, first carbon oxidation, oxaloacetate => 2-oxoglutarate	K01647,K01681,K00031
Hirt_18-Q3-R61-65_BATAC.270	M00010	Citrate cycle, first carbon oxidation, oxaloacetate => 2-oxoglutarate	K01647,K01681,K00031
OdNE_18-Q3-R46-58_BATAC.288	M00010	Citrate cycle, first carbon oxidation, oxaloacetate => 2-oxoglutarate	K01647,K01681,K00031
Fred_18-Q3-R57-64_BAT3C.331	M00010	Citrate cycle, first carbon oxidation, oxaloacetate => 2-oxoglutarate	K01647,K01681,K00031
EsbE_18-Q3-R3-47_MAXAC.191	M00010	Citrate cycle, first carbon oxidation, oxaloacetate => 2-oxoglutarate	K01647,K01681,K00031
Skiv_18-Q3-R9-52_MAXAC.058	M00010	Citrate cycle, first carbon oxidation, oxaloacetate => 2-oxoglutarate	K01647,K01681,K00031
AalE_18-Q3-R2-46_MAXAC.077_sub	M00010	Citrate cycle, first carbon oxidation, oxaloacetate => 2-oxoglutarate	K01647,K01681,K01682,K00031,K00030
Fred_18-Q3-R57-64_MAXAC.359	M00010	Citrate cycle, first carbon oxidation, oxaloacetate => 2-oxoglutarate	K01647,K01681,K00031
Fred_18-Q3-R57-64_BATAC.716	M00010	Citrate cycle, first carbon oxidation, oxaloacetate => 2-oxoglutarate	K01647,K01681,K00031
Hirt_18-Q3-R61-65_BAT3C.204	M00010	Citrate cycle, first carbon oxidation, oxaloacetate => 2-oxoglutarate	K01647,K01681,K00031
Viby_18-Q3-R106-67_MAXAC.156	M00010	Citrate cycle, first carbon oxidation, oxaloacetate => 2-oxoglutarate	K01647,K01681,K00031
Lyne_18-Q3-R50-59_BAT3C.496	M00010	Citrate cycle, first carbon oxidation, oxaloacetate => 2-oxoglutarate	K01647,K01681,K00031
AalW_18-Q3-R10-53_MAXAC.018	M00010	Citrate cycle, first carbon oxidation, oxaloacetate => 2-oxoglutarate	K01647,K01681,K00031,K00030
AalW_18-Q3-R10-53_MAXAC.051	M00010	Citrate cycle, first carbon oxidation, oxaloacetate => 2-oxoglutarate	K01647,K01681,K00031,K00030
EsbW_18-Q3-R4-48_BAT3C.275	M00010	Citrate cycle, first carbon oxidation, oxaloacetate => 2-oxoglutarate	K01647,K01682,K00031
EsbW_18-Q3-R4-48_BATAC.355	M00010	Citrate cycle, first carbon oxidation, oxaloacetate => 2-oxoglutarate	K01647,K01681,K00031
Fred_18-Q3-R57-64_MAXAC.112	M00010	Citrate cycle, first carbon oxidation, oxaloacetate => 2-oxoglutarate	K01647,K01681,K00031
OdNW_18-Q3-R42-56_MAXAC.048	M00010	Citrate cycle, first carbon oxidation, oxaloacetate => 2-oxoglutarate	K01647,K01681,K00031
Aved_18-Q3-R54-62_MAXAC.265	M00010	Citrate cycle, first carbon oxidation, oxaloacetate => 2-oxoglutarate	K01647,K01681,K00031
OdNE_18-Q3-R46-58_BAT3C.201	M00010	Citrate cycle, first carbon oxidation, oxaloacetate => 2-oxoglutarate	K01647,K01681,K00031
Vibo_18-Q3-R45-57_BAT3C.26	M00010	Citrate cycle, first carbon oxidation, oxaloacetate => 2-oxoglutarate	K01647,K01681,K00031
EsbW_18-Q3-R4-48_MAXAC.070	M00010	Citrate cycle, first carbon oxidation, oxaloacetate => 2-oxoglutarate	K01647,K01682,K00031,K00030
OdNE_18-Q3-R46-58_BAT3C.195	M00010	Citrate cycle, first carbon oxidation, oxaloacetate => 2-oxoglutarate	K01647,K01681,K00031
Hjor_18-Q3-R7-51_MAXAC.079_sub	M00010	Citrate cycle, first carbon oxidation, oxaloacetate => 2-oxoglutarate	K01647,K01681,K00031
Rand_18-Q3-R56-63_MAXAC.203	M00010	Citrate cycle, first carbon oxidation, oxaloacetate => 2-oxoglutarate	K01647,K01681,K00031
Ega_18-Q3-R5-49_MAXAC.062	M00010	Citrate cycle, first carbon oxidation, oxaloacetate => 2-oxoglutarate	K01647,K01681,K01682,K00031,K00030
AalW_18-Q3-R10-53_BATAC.16	M00010	Citrate cycle, first carbon oxidation, oxaloacetate => 2-oxoglutarate	K01647,K01681,K00031
Damh_18-Q3-R51-60_MAXAC.008	M00010	Citrate cycle, first carbon oxidation, oxaloacetate => 2-oxoglutarate	K01647,K01681,K00031
Lyne_18-Q3-R50-59_BAT3C.630	M00010	Citrate cycle, first carbon oxidation, oxaloacetate => 2-oxoglutarate	K01647,K01681,K00031
Kalu_18-Q3-R12-55_MAXAC.123	M00010	Citrate cycle, first carbon oxidation, oxaloacetate => 2-oxoglutarate	K01647,K01681,K00031,K00030
Mari_18-Q3-R65-66_BATAC.305	M00010	Citrate cycle, first carbon oxidation, oxaloacetate => 2-oxoglutarate	K01647,K01681,K00031
EsbE_18-Q3-R3-47_BATAC.289	M00010	Citrate cycle, first carbon oxidation, oxaloacetate => 2-oxoglutarate	K01647,K01681,K00031
Fred_18-Q3-R57-64_MAXAC.396_cln	M00010	Citrate cycle, first carbon oxidation, oxaloacetate => 2-oxoglutarate	K01647,K01681,K00031
AalW_18-Q3-R10-53_BATAC.909	M00010	Citrate cycle, first carbon oxidation, oxaloacetate => 2-oxoglutarate	K01647,K01682,K00031,K00030
Ega_18-Q3-R5-49_BAT3C.193	M00010	Citrate cycle, first carbon oxidation, oxaloacetate => 2-oxoglutarate	K01647,K01681,K00031
EsbW_18-Q3-R4-48_MAXAC.089	M00010	Citrate cycle, first carbon oxidation, oxaloacetate => 2-oxoglutarate	K01647,K01681,K00031,K00030
Ribe_18-Q3-R11-54_BAT3C.183	M00010	Citrate cycle, first carbon oxidation, oxaloacetate => 2-oxoglutarate	K01647,K01681,K00031
EsbW_18-Q3-R4-48_MAXAC.185_sub	M00010	Citrate cycle, first carbon oxidation, oxaloacetate => 2-oxoglutarate	K01647,K01681,K01682,K00031
Hade_18-Q3-R52-61_MAXAC.102	M00010	Citrate cycle, first carbon oxidation, oxaloacetate => 2-oxoglutarate	K01647,K01681,K00031
Bjer_18-Q3-R1-45_MAXAC.225	M00010	Citrate cycle, first carbon oxidation, oxaloacetate => 2-oxoglutarate	K01647,K01681,K00031,K00030
Rand_18-Q3-R56-63_BAT3C.8	M00010	Citrate cycle, first carbon oxidation, oxaloacetate => 2-oxoglutarate	K01647,K01681,K00031
Ega_18-Q3-R5-49_BAT3C.216	M00010	Citrate cycle, first carbon oxidation, oxaloacetate => 2-oxoglutarate	K01647,K01681,K01682,K00031,K00030
Fred_18-Q3-R57-64_BATAC.421	M00010	Citrate cycle, first carbon oxidation, oxaloacetate => 2-oxoglutarate	K01647,K01681,K00031
Damh_18-Q3-R51-60_BATAC.247	M00010	Citrate cycle, first carbon oxidation, oxaloacetate => 2-oxoglutarate	K01647,K01681,K01682,K00031
Skiv_18-Q3-R9-52_BAT3C.112	M00010	Citrate cycle, first carbon oxidation, oxaloacetate => 2-oxoglutarate	K01647,K01681,K00031,K00030
Hade_18-Q3-R52-61_BATAC.311	M00010	Citrate cycle, first carbon oxidation, oxaloacetate => 2-oxoglutarate	K01647,K01682,K00031
Ribe_18-Q3-R11-54_BATAC.507	M00010	Citrate cycle, first carbon oxidation, oxaloacetate => 2-oxoglutarate	K01647,K01681,K00031
Ega_18-Q3-R5-49_MAXAC.022	M00010	Citrate cycle, first carbon oxidation, oxaloacetate => 2-oxoglutarate	K01647,K01682,K00031,K00030
OdNE_18-Q3-R46-58_MAXAC.008	M00010	Citrate cycle, first carbon oxidation, oxaloacetate => 2-oxoglutarate	K01647,K01682,K00031
EsbE_18-Q3-R3-47_MAXAC.007	M00010	Citrate cycle, first carbon oxidation, oxaloacetate => 2-oxoglutarate	K01647,K01682,K00031
OdNE_18-Q3-R46-58_BATAC.187	M00010	Citrate cycle, first carbon oxidation, oxaloacetate => 2-oxoglutarate	K01647,K01681,K00031
Ribe_18-Q3-R11-54_MAXAC.273	M00010	Citrate cycle, first carbon oxidation, oxaloacetate => 2-oxoglutarate	K01647,K01681,K00031
Damh_18-Q3-R51-60_MAXAC.005	M00010	Citrate cycle, first carbon oxidation, oxaloacetate => 2-oxoglutarate	K01647,K01681,K00031
Hirt_18-Q3-R61-65_MAXAC.133	M00010	Citrate cycle, first carbon oxidation, oxaloacetate => 2-oxoglutarate	K01647,K01681,K00031
Fred_18-Q3-R57-64_MAXAC.330_cln	M00010	Citrate cycle, first carbon oxidation, oxaloacetate => 2-oxoglutarate	K01647,K01681,K00031
Ribe_18-Q3-R11-54_BAT3C.418	M00010	Citrate cycle, first carbon oxidation, oxaloacetate => 2-oxoglutarate	K01647,K01681,K00031
Bjer_18-Q3-R1-45_BAT3C.347	M00010	Citrate cycle, first carbon oxidation, oxaloacetate => 2-oxoglutarate	K01647,K01681,K01682,K00031,K00030
Viby_18-Q3-R106-67_BATAC.169	M00010	Citrate cycle, first carbon oxidation, oxaloacetate => 2-oxoglutarate	K01647,K01681,K01682,K00031,K00030
Mari_18-Q3-R65-66_BATAC.401	M00010	Citrate cycle, first carbon oxidation, oxaloacetate => 2-oxoglutarate	K01647,K01681,K00031
Bjer_18-Q3-R1-45_MAXAC.229	M00010	Citrate cycle, first carbon oxidation, oxaloacetate => 2-oxoglutarate	K01647,K01681,K00031
Damh_18-Q3-R51-60_BATAC.316	M00010	Citrate cycle, first carbon oxidation, oxaloacetate => 2-oxoglutarate	K01647,K01681,K00031
AalW_18-Q3-R10-53_BATAC.340	M00010	Citrate cycle, first carbon oxidation, oxaloacetate => 2-oxoglutarate	K01647,K01681,K00031
Ega_18-Q3-R5-49_BAT3C.159	M00010	Citrate cycle, first carbon oxidation, oxaloacetate => 2-oxoglutarate	K01647,K01681,K00031,K00030
Viby_18-Q3-R106-67_BAT3C.243	M00010	Citrate cycle, first carbon oxidation, oxaloacetate => 2-oxoglutarate	K01647,K01682,K00031
EsbW_18-Q3-R4-48_BATAC.459	M00010	Citrate cycle, first carbon oxidation, oxaloacetate => 2-oxoglutarate	K01647,K01681,K00031
Hirt_18-Q3-R61-65_BAT3C.578	M00010	Citrate cycle, first carbon oxidation, oxaloacetate => 2-oxoglutarate	K01647,K01681,K00031
Skiv_18-Q3-R9-52_BATAC.396	M00010	Citrate cycle, first carbon oxidation, oxaloacetate => 2-oxoglutarate	K01647,K01681,K00031,K00030
Mari_18-Q3-R65-66_BATAC.397	M00010	Citrate cycle, first carbon oxidation, oxaloacetate => 2-oxoglutarate	K01647,K01682,K00031,K00030
Bjer_18-Q3-R1-45_BAT3C.132	M00010	Citrate cycle, first carbon oxidation, oxaloacetate => 2-oxoglutarate	K01647,K01682,K00030
Bjer_18-Q3-R1-45_BAT3C.235	M00010	Citrate cycle, first carbon oxidation, oxaloacetate => 2-oxoglutarate	K01647,K01681,K00031
Fred_18-Q3-R57-64_BATAC.76	M00010	Citrate cycle, first carbon oxidation, oxaloacetate => 2-oxoglutarate	K01647,K01681,K00031,K00030
Vibo_18-Q3-R45-57_MAXAC.200	M00010	Citrate cycle, first carbon oxidation, oxaloacetate => 2-oxoglutarate	K01647,K01681,K00031
Kalu_18-Q3-R12-55_BAT3C.140	M00011	Citrate cycle, second carbon oxidation, 2-oxoglutarate => oxaloacetate	K00164,K00658,K00382,K00174,K00175,K01902,K01903,K00239,K00240,K00241,K01679,K00024
Hjor_18-Q3-R7-51_BATAC.29	M00011	Citrate cycle, second carbon oxidation, 2-oxoglutarate => oxaloacetate	K00164,K00658,K00382,K00174,K00175,K01902,K01903,K00239,K00240,K00241,K01676,K01679,K00024
Kalu_18-Q3-R12-55_BAT3C.58	M00011	Citrate cycle, second carbon oxidation, 2-oxoglutarate => oxaloacetate	K00174,K00175,K01902,K01903,K00239,K00240,K00241,K01679,K00024
Aved_18-Q3-R54-62_BAT3C.394	M00011	Citrate cycle, second carbon oxidation, 2-oxoglutarate => oxaloacetate	K00164,K00658,K00382,K00174,K00175,K01902,K01903,K00239,K00240,K00241,K00244,K00245,K00246,K01676,K00024
Aved_18-Q3-R54-62_BATAC.392	M00011	Citrate cycle, second carbon oxidation, 2-oxoglutarate => oxaloacetate	K00164,K00658,K00382,K00174,K00175,K01902,K01903,K00239,K00240,K00241,K01676,K00024
AalE_18-Q3-R2-46_MAXAC.235	M00011	Citrate cycle, second carbon oxidation, 2-oxoglutarate => oxaloacetate	K00164,K00658,K00382,K00174,K00175,K01902,K01903,K00239,K00240,K00241,K01679,K00024
Fred_18-Q3-R57-64_BATAC.715	M00011	Citrate cycle, second carbon oxidation, 2-oxoglutarate => oxaloacetate	K00164,K00658,K00382,K00174,K00175,K01902,K01903,K00239,K00240,K00241,K01679,K00024
EsbW_18-Q3-R4-48_BATAC.303	M00011	Citrate cycle, second carbon oxidation, 2-oxoglutarate => oxaloacetate	K00164,K00658,K00382,K00174,K00175,K01902,K01903,K00239,K00240,K00241,K00244,K00245,K00246,K01676,K00024
Aved_18-Q3-R54-62_MAXAC.030	M00011	Citrate cycle, second carbon oxidation, 2-oxoglutarate => oxaloacetate	K00164,K00658,K00382,K00174,K00175,K01902,K01903,K00239,K00240,K00241,K01679,K00024
Mari_18-Q3-R65-66_MAXAC.224	M00011	Citrate cycle, second carbon oxidation, 2-oxoglutarate => oxaloacetate	K00174,K00175,K01902,K01903,K00239,K00240,K00241,K01676,K00116
[truncated: 58,642 more rows]
