# Supplementary material for: Connecting structure to function with the recovery of over 1000 high-quality metagenome-assembled genomes from activated sludge using long-read sequencing
Source: Nat Commun. 2021 Mar 31;12:2009. doi: 10.1038/s41467-021-22203-2 (PMC8012365; doi:10.1038/s41467-021-22203-2)
Supplement: Supplementary file 15 — Supplementary Data 13 [file 41467_2021_22203_MOESM15_ESM.xlsx]

## Sheet: Supplementary_Data_13
# Supplementary_Data_13_coverage_based_abundances_1603_MQ_MAGs
Genome	AalE_16-Q3-R2-2	AalE_17-Q3-R2-24	AalE_18-Q3-R2-46	AalW_16-Q3-R10-9	AalW_17-Q3-R10-31	AalW_18-Q3-R10-53	Aved_16-Q3-R54-18	Aved_17-Q3-R54-40	Aved_18-Q3-R54-62	Bjer_16-Q3-R1-1	Bjer_17-Q3-R1-23	Bjer_18-Q3-R1-45	Damh_16-Q3-R51-16	Damh_17-Q3-R51-38	Damh_18-Q3-R51-60	Ega_16-Q3-R5-5	Ega_17-Q3-R5-27	Ega_18-Q3-R5-49	Ejby_16-Q3-R6-6	Ejby_17-Q3-R6-28	Ejby_18-Q3-R6-50	EsbE_16-Q3-R3-3	EsbE_17-Q3-R3-25	EsbE_18-Q3-R3-47	EsbW_16-Q3-R4-4	EsbW_17-Q3-R4-26	EsbW_18-Q3-R4-48	Fred_16-Q3-R57-20	Fred_17-Q3-R57-42	Fred_18-Q3-R57-64	Hade_16-Q3-R52-17	Hade_17-Q3-R52-39	Hade_18-Q3-R52-61	Hirt_16-Q3-R61-21	Hirt_17-Q3-R61-43	Hirt_18-Q3-R61-65	Hjor_16-Q3-R7-7	Hjor_17-Q3-R7-29	Hjor_18-Q3-R7-51	Kalu_16-Q3-R12-11	Kalu_17-Q3-R12-33	Kalu_18-Q3-R12-55	Lyne_16-Q3-R50-15	Lyne_17-Q3-R50-37	Lyne_18-Q3-R50-59	Mari_16-Q3-R65-22	Mari_17-Q3-R65-44	Mari_18-Q3-R65-66	OdNE_16-Q3-R46-14
AalE_18-Q3-R2-46_BAT3C.114	0.107114	0.0150379	0.100774	0.0262755	0.0343839	0.0175989	0.00224998	0.00104951	0.00710246	0.000864406	0.0005259	0.00054536	0.00112026	0.00342163	0.0695548	0.0445916	0.0302769	0.0734423	0.00275383	0.0022971	0.00215813	0.00172393	0.00144407	0.00165876	0.000962566	0.00063784	0.00235122	2.06704e-05	0.00110875	0.000581051	0.00474257	0.00540195	0.0180171	0.000379891	0.000713241	0.00121309	0.000717768	0.000657654	0.000823755	0.000423424	0.000303076	0.000500293	0.00093486	0.0116016	0.0316506	0.0198453	0.0360545	0.2228	0.00159146
AalE_18-Q3-R2-46_BAT3C.116	0.0949053	0.213849	0.230904	0.122762	0.148679	0.16087	0.00889226	0.0135068	0.00643377	0.00547569	0.00426159	0.0139015	0.00324564	0.00638217	0.00382727	0.137023	0.149391	0.151827	0.0113571	0.0111362	0.00877987	0.0769626	0.251518	0.163974	0.0311131	0.0385545	0.00319498	0.000523324	0.0021459	0.00241441	0.0665257	0.0144012	0.0198585	0.00294048	0.00534356	0.00415682	0.028836	0.0568236	0.0733186	0.00266049	0.00187677	0.00335839	0.00278192	0.00239187	0.0046295	0.0335499	0.0400486	0.0291084	0.0151882
AalE_18-Q3-R2-46_BAT3C.125	0.000801026	0.033229	0.0855206	0.00873116	0.00124328	0.00472019	0.00199908	0.00249249	0.00197906	0.00977866	0.00114178	0.00127226	0.00220088	0.00167409	0.000512922	0.000603963	0.00120551	0.00951191	0.0177418	0.015917	0.00192752	0.000525892	0.0140917	0.0147971	0.0049306	0.00069939	0.000631767	0.000244104	0.000967035	0.000862256	0.000782453	0.0013272	0.000727706	0.0024243	0.000397411	0.000416524	0.0399542	0.0138439	0.00507431	0.00114858	0.000287935	0.000289956	0.0634351	0.0362718	0.00151274	0.000571549	0.000291242	0.000334169	0.000588296
AalE_18-Q3-R2-46_BAT3C.137	0.0586857	0.0213623	0.0679722	0.0179733	0.0117061	0.0423198	0.0118281	0.0167173	0.0100857	0.00737809	0.0044964	0.0137639	0.00645572	0.0217606	0.0197743	0.00983296	0.023578	0.0363303	0.00734039	0.00483531	0.0141605	0.0405896	0.0343124	0.0422487	0.0370771	0.0147186	0.0350488	0.00183139	0.00411057	0.00187958	0.015182	0.0110367	0.0131981	0.0103808	0.0106455	0.0317157	0.0207462	0.0338164	0.00377837	0.0011285	0.000926047	0.00108756	0.00676726	0.00166117	0.00385457	0.0577898	0.0405008	0.0363177	0.0351959
AalE_18-Q3-R2-46_BAT3C.189	0.00145265	0.00889822	0.127468	0.145929	0.18828	0.542904	0.0158178	0.0346739	0.0443128	0.0762512	0.0699183	0.0474604	0.0124525	0.0298859	0.0641183	0.00814757	0.00240723	0.00466645	0.0556976	0.0331493	0.190373	0.055634	0.0359446	0.0679262	0.0018662	0.00124475	0.00146241	0.0130852	0.00216372	0.00343024	0.00456133	0.00247327	0.0180677	0.111531	0.0383178	0.0685756	0.00120306	0.00207126	0.00247401	0.00643626	0.00457602	0.0101313	0.014913	0.0116555	0.034631	0.0013892	0.000966785	0.00125416	0.0012705
AalE_18-Q3-R2-46_BAT3C.1_cln	0.00249509	0.0112839	0.166833	0.000186771	0.000424253	0.0224386	0.00680197	0.00354501	0.00807353	0.00119485	0.00587083	0.000961328	0.00566795	0.00144541	0.0908292	0.000533753	0.00396479	0.00415594	0.0224919	0.00712269	0.00810723	0.0137152	0.00535969	0.0214646	0.00758079	0.0339218	0.000574099	3.45729e-05	0.000640003	0.000337495	0.000981971	0.00692778	0.00311425	0.000144115	0.000322697	6.06624e-05	0.0955496	0.000214002	0.00873366	6.04389e-05	7.9464e-05	0.000333619	0.0165914	0.000117691	0.000260443	0.00175004	0.0310037	0.000398014	0.00013735
AalE_18-Q3-R2-46_BAT3C.204	0.193597	0.0828781	0.177841	0.0878766	0.0904148	0.140965	0.021738	0.011311	0.0500828	0.0293288	0.0665989	0.0629887	0.0244101	0.0198791	0.0633771	0.0483303	0.0384936	0.100668	0.0128382	0.0125232	0.0259067	0.0241205	0.0260225	0.0232137	0.0131585	0.0175523	0.0104118	0.00922394	0.0201406	0.0355921	0.0621584	0.023323	0.0544574	0.0160632	0.0158833	0.0342191	0.032368	0.024255	0.0318003	0.0106652	0.0102552	0.0192795	0.0450093	0.0129548	0.0625301	0.0403866	0.0293537	0.0582309	0.0878226
AalE_18-Q3-R2-46_BAT3C.211	0.00960066	0.175589	1.18021	0.0194679	0.0453156	0.0166719	0.065201	0.0415662	0.0302944	0.00736281	0.00673699	0.0102296	0.00687996	0.0116059	0.0196613	0.00730547	0.00663301	0.00842067	0.0548618	0.030449	0.107311	0.0537921	0.0816188	0.240971	0.145024	0.347869	0.083749	0.00290788	0.0103816	0.00832894	0.173152	0.159023	0.15686	0.00924049	0.0123437	0.00485525	0.0277676	0.0389188	0.0151762	0.00258425	0.00398378	0.00722086	0.0198171	0.00612271	0.0259104	0.012513	0.00730196	0.00592045	0.0103418
AalE_18-Q3-R2-46_BAT3C.248	0.213416	0.231901	0.142299	0.0602312	0.0819678	0.0128416	0.107327	0.114946	0.0862794	0.0248097	0.0182265	0.00379123	0.144581	0.0343074	0.00923568	0.0681635	0.105273	0.00399785	0.0266085	0.0421811	0.00688305	0.00955773	0.066979	0.00926165	0.0597276	0.0645072	0.0256528	0.000671191	0.0026702	0.0285131	0.105813	0.146697	0.0403613	0.0441121	0.048213	0.00925033	0.835519	1.71099	0.00727788	0.00172878	0.0017052	0.000566035	0.0791104	0.0168695	0.00307698	0.0514752	0.128916	0.0327056	0.149548
AalE_18-Q3-R2-46_BAT3C.261	5.55438e-05	0.000163204	0.286124	0.00124654	0.000553646	0.000116914	0.000291807	0.000299183	0.00269766	0.00116814	0.000270459	0.000877311	0.000242508	0.000674465	0.0013867	0.000607432	0.000339897	0.00165881	0.00166365	0.000295371	0.00182386	0.00746995	0.0161943	0.0303087	0.00676381	0.0240735	0.00232608	1.80739e-05	0.00109471	0.0011519	0.00175484	0.00114749	0.00247786	0.000291677	0.000900893	0.000891031	0.00136259	0.0409341	0.000583848	0.000497305	0.000313587	0.000266769	0.00027739	0.000409941	0.00122958	0.000836787	0.000424381	0.000197002	0.00033503
AalE_18-Q3-R2-46_BAT3C.262	3.20176e-05	0.0117563	0.0619919	0.000497714	0.000158718	9.48944e-06	0.0059058	0.00813672	0.00568343	0.00901215	0.000872414	0.000434502	0.0373072	0.00514428	0.000253085	0	7.93516e-05	0.00014465	0.000206699	0	3.01399e-05	0.000532646	0.000284298	0.000546874	0.000106501	4.04847e-05	0.000126133	0	0.000249017	0.000209103	0.000401543	0.000172323	0.000311421	0.00053292	0.00075159	4.29117e-05	0.000295468	0	9.58932e-05	0.000196783	6.77212e-05	0.000413059	0.000245695	1.01678e-05	0.000198906	0.000410311	0.000188191	2.2635e-05	0.000175243
AalE_18-Q3-R2-46_BAT3C.274	0.137411	0.274895	0.0843621	0.0416323	0.0707677	0.0237099	0.0495881	0.0536734	0.0107502	0.0214788	0.0191793	0.00353734	0.0390526	0.0536073	0.00979821	0.0586585	0.0804504	0.015911	0.0691038	0.114455	0.0138683	0.204272	0.0492507	0.0153312	0.0921248	0.137423	0.00947223	0.509524	0.0953314	0.0212451	0.0454123	0.116141	0.0190374	0.308539	0.14244	0.0101535	0.00437165	0.00171871	0.000715097	0.00207545	0.00173455	0.00060773	0.0251543	0.0515674	0.00790433	0.125172	0.165487	0.0212196	0.0331638
AalE_18-Q3-R2-46_BAT3C.29	0.0228391	0.0879586	0.140946	0.0391766	0.00699113	0.0171753	0.0142503	0.0145518	0.0039666	0.00128095	0.00209603	0.00324743	0.00181186	0.00150487	0.00296076	0.0162262	0.0200744	0.0227022	0.124175	0.226439	0.109318	0.00584461	0.00280211	0.000815142	0.00242343	0.00343608	0.0132536	0.00174429	0.00308302	0.00102048	0.00407953	0.00438447	0.00194949	0.0332963	0.329753	0.0740931	0.0173849	0.0653137	0.180892	0.00116974	0.000307284	0.000993306	0.00159479	0.00379731	0.00146545	0.00513345	0.00747548	0.00480381	0.00119252
AalE_18-Q3-R2-46_BAT3C.320	0.0798845	0.161972	0.176523	0.167423	0.165216	0.233839	0.124904	0.259799	0.279814	0.0583659	0.100974	0.0403519	0.0924871	0.116464	0.100484	0.0212759	0.0579129	0.0266486	0.053512	0.0479368	0.0222953	0.223976	0.294776	0.166286	0.329829	0.302389	0.121911	0.00436586	0.0055733	0.00380925	0.0411285	0.0589071	0.0982925	0.0478303	0.0765963	0.0610492	0.0147353	0.00438045	0.00374744	0.0030095	0.00301163	0.00412669	0.0338776	0.0395993	0.0322761	0.00928107	0.0104671	0.00648969	0.00219886
AalE_18-Q3-R2-46_BAT3C.339	0.00297065	0.00459441	0.0344893	0.00565368	0.00305568	0.00659487	0.000183729	6.55694e-05	0.000296013	0.000337611	0.000219369	0.00173724	0.000171635	0.000207072	0.000805161	0.0067198	0.00397715	0.00576159	0.000287808	0.000134628	0.000268083	0.000301468	0.000318223	0.000355837	0.00011133	0.000173133	0.000302459	2.70035e-05	9.4893e-05	4.3773e-05	0.000340245	0.000755775	0.00201579	0.000112024	0.000239031	0.000204674	0.000219182	7.64935e-05	0.000183797	0.000159872	5.88495e-05	0.000107302	0.000522729	0.00109158	0.00136978	0.00171877	0.00116012	0.00501405	0.000409606
AalE_18-Q3-R2-46_BAT3C.357	0.00739346	0.0647562	0.118388	0.0392729	0.0192683	0.0169456	0.0132244	0.0177221	0.0142979	0.0268447	0.0214628	0.0112684	0.0388745	0.0311152	0.0218098	0.014767	0.0289797	0.0371493	0.0143245	0.0147694	0.00918345	0.0290767	0.0536568	0.0379154	0.0141094	0.0133116	0.00623369	0.00401048	0.0102854	0.00326773	0.00592939	0.0364846	0.0161898	0.00663943	0.00607685	0.00884671	0.0976225	0.0338933	0.0805561	0.0031544	0.00282415	0.00471644	0.0111616	0.0145873	0.0125824	0.012492	0.00893638	0.00969379	0.000751383
AalE_18-Q3-R2-46_BAT3C.378	0.000281068	0.00393883	0.0660158	0.00226468	0.00201834	0.0274284	0.00530578	0.0110687	0.0103382	0.00939584	0.00547185	0.0123636	0.00453819	0.0192758	0.0603538	0.0302088	0.007794	0.0306708	0.00580847	0.00444325	0.00877889	0.0245069	0.0408483	0.00581108	0.00049796	0.000130011	0.000336728	5.49129e-05	0.000255774	0.000460339	0.000218899	0.00081471	0.00057622	0.000275151	0.000463062	0.000244733	0.000285951	0.000304718	0.000426032	8.62599e-05	0.000205679	0.000502076	0.000221899	0.00294302	0.021597	0.0284284	0.00110935	8.70497e-05	0.000184886
AalE_18-Q3-R2-46_BAT3C.422	0.0235565	0.0330681	0.0321473	0.0182993	0.0167355	0.00818072	0.00992904	0.0130256	0.00259234	0.0182103	0.0315439	0.00952095	0.0141719	0.0111609	0.0120409	0.00957839	0.0112507	0.00936712	0.0201955	0.02207	0.00783851	0.0145836	0.016505	0.00777032	0.00613867	0.00607903	0.00325231	0.000258275	0.000575976	0.000430548	0.0157682	0.0171366	0.0116959	0.000965205	0.000861591	0.000454324	0.035712	0.0447538	0.0240285	0.000590466	0.000413214	0.000350778	0.00337498	0.010933	0.0021873	0.00365342	0.0055874	0.00817659	0.0386107
AalE_18-Q3-R2-46_BAT3C.456	0.0517696	0.0526768	0.0927119	0.0129201	0.00603595	0.0164358	0.00863387	0.00731796	0.0286866	0.000263206	0.000221355	0.0003523	0.000646259	0.000373133	0.000450432	0.00261608	0.00907273	0.0319453	0.0010285	0.000924849	0.00552599	0.000527228	0.000220698	0.000359293	0.00477171	0.00217436	0.00193003	0.000116004	0.00218226	0.00149997	0.000710692	0.000695371	0.000798365	0.000254878	0.000153909	0.000339988	0.000207809	0.000176179	0.000232606	8.70537e-05	8.86266e-05	0.000260946	0.000190173	9.94076e-05	0.00298242	0.0100282	0.0187319	0.0424058	0.00190399
AalE_18-Q3-R2-46_BAT3C.51	0.26227	0.135101	0.115477	0.0529641	0.0602849	0.0857916	0.00689462	0.00832112	0.0101282	0.0487623	0.0646019	0.0297137	0.0269693	0.0213567	0.02774	0.0685449	0.0716921	0.0387309	0.0147571	0.0155876	0.011688	0.0216305	0.0204019	0.0186857	0.0063088	0.00852408	0.00450541	0.0105857	0.0120603	0.0152582	0.135029	0.0704992	0.061854	0.0251675	0.054076	0.0350498	0.0266099	0.0367746	0.0874864	0.0151427	0.0140493	0.0161771	0.0111402	0.0210033	0.0196691	0.0590992	0.0531967	0.0440433	0.0889137
AalE_18-Q3-R2-46_BATAC.130	0.0184636	0.0622265	0.167991	0.0496987	0.0192353	0.0533274	0.0364181	0.046309	0.0676081	0.036933	0.0385016	0.0244979	0.166362	0.0417286	0.0167907	0.0575463	0.209307	0.174364	0.0246254	0.0322176	0.0224713	0.0269901	0.0246223	0.00933969	0.0209025	0.0117033	0.00905745	0.0126083	0.0143916	0.00934196	0.00365824	0.00384825	0.00246763	0.00181352	0.00322481	0.00167367	0.0803243	0.0565544	0.0209382	0.00317785	0.00148414	0.00227047	0.00819427	0.00419791	0.00260739	0.00235563	0.00190929	0.000989782	0.00104956
AalE_18-Q3-R2-46_BATAC.155	0.0238239	0.0266611	0.0958038	0.0585146	0.0607874	0.0779658	0.144066	0.120847	0.0646345	0.0619238	0.0654809	0.00485432	0.0440144	0.0259059	0.0310106	0.0308283	0.0125107	0.025663	0.0589728	0.0441039	0.0256922	0.0450681	0.0458601	0.0353346	0.00503263	0.00220628	0.000677903	0.0626268	0.0753725	0.0112381	0.00940788	0.023385	0.0103885	0.0117638	0.00637232	0.00743557	0.00172817	0.000877687	0.000707341	0.00159022	0.000819736	0.000940937	0.0137125	0.11153	0.0143427	0.0135836	0.00577039	0.0119748	0.000496379
AalE_18-Q3-R2-46_BATAC.180	0.0612291	0.051828	0.0681387	0.0431245	0.0573048	0.0649166	0.0136685	0.0209392	0.0208741	0.00969769	0.0361356	0.0279561	0.00622073	0.0142883	0.0401284	0.0178547	0.0162806	0.0279263	0.0218301	0.031179	0.0522722	0.00189303	0.00135493	0.00194211	0.00117697	0.00319662	0.0259053	0.032014	0.0326924	0.136899	0.0120775	0.0140937	0.0239408	0.00115799	0.00856505	0.0171491	0.0008046	0.000812759	0.000723775	0.000537013	0.000340543	0.00072638	0.00604759	0.0260232	0.0262152	0.0228966	0.01577	0.0196311	0.0288977
AalE_18-Q3-R2-46_BATAC.182	0.0234986	0.0225862	0.0532306	0.00290075	0.0042594	0.00475002	0.00574226	0.00534554	0.00914127	0.00823321	0.0104749	0.00796614	0.00636909	0.00608929	0.00654157	0.00934249	0.00624946	0.0124424	0.0100388	0.0130038	0.0269357	0.00524712	0.00433324	0.00623528	0.000943325	0.000807881	0.00326915	0.0236385	0.00231686	0.0104138	0.00105319	0.00161834	0.00336164	0.0129567	0.00890588	0.0085988	0.000840101	0.000252454	0.00043605	0.000189417	0.000200556	0.00042151	0.000900651	0.000909179	0.000955708	0.00676403	0.0055984	0.0060983	0.000265842
AalE_18-Q3-R2-46_BATAC.223_sub	0.0903995	0.0770149	0.076761	0.0149876	0.0151482	0.0189725	0.0039028	0.00955482	0.00662385	0.0129685	0.0154025	0.0244802	0.00845614	0.00769222	0.0170784	0.0131191	0.0221195	0.0233553	0.00597245	0.00599376	0.00891102	0.00558275	0.00530433	0.0072908	0.00172985	0.00384617	0.00238951	0.00732272	0.00649981	0.0154043	0.0290756	0.0168317	0.0185962	0.0059478	0.0164837	0.0135913	0.00764215	0.00735133	0.0117417	0.00846856	0.00802727	0.0114751	0.00631079	0.00497785	0.0135655	0.0121744	0.0138191	0.0167618	0.0253491
AalE_18-Q3-R2-46_BATAC.227	0.0272684	0.0650759	0.0535557	0.0514667	0.066662	0.0221438	0.0522419	0.0446073	0.0147529	0.00627279	0.00597384	0.000947587	0.0191718	0.0668529	0.00641669	0.00400787	0.00367769	0.000853563	0.0551229	0.0991226	0.00709446	0.0139581	0.00261292	0.000525465	0.00225364	0.00153835	0.000300021	0.00472674	0.00162162	0.00101444	0.0114803	0.0120244	0.00380303	0.0031842	0.00263821	0.00066649	0.0006588	0.000518114	0.000386838	0.00344395	0.00403409	0.000798567	0.0685021	0.0911314	0.0122029	0.00460663	0.00376779	0.00137841	0.00652508
AalE_18-Q3-R2-46_BATAC.251	0.338017	0.402223	0.517044	0.463283	0.230026	0.173117	0.489522	0.633414	0.532079	0.0138078	0.0169852	0.00779848	0.322845	0.339369	0.135658	0.00525048	0.00128749	0.00164718	0.0255418	0.0478096	0.0263354	0.0603324	0.0598243	0.0267199	0.0108418	0.0173116	0.0215477	0.146423	0.2167	0.114653	0.00968422	0.0102623	0.0264958	0.0124134	0.0289816	0.0687839	0.0021086	0.00215783	0.00150544	0.0068853	0.0249793	0.0403629	0.193809	0.842735	0.107912	0.00704719	0.00687361	0.019749	0.0079169
AalE_18-Q3-R2-46_BATAC.302	0.0160108	0.0158214	0.0646947	0.00056088	0.00131782	0.00311287	0.00254348	0.00219056	0.00233151	0.0200775	0.0281292	0.00386305	0.00624044	0.0162833	0.0209919	0.00413958	0.00504344	0.00753023	0.0059309	0.00299083	0.020345	0.0506038	0.000420392	0.00121775	0.00282033	0.00774899	0.00159075	0.000111099	0.000895367	0.014851	0.0017842	0.0187979	0.0144851	0.087524	0.0812114	0.00771639	0.000316317	0.000182799	0.000292888	0.000836058	0.00299656	0.00121613	0.00453087	0.00997372	0.0283554	0.0367894	0.0236818	0.0278265	0.000146478
AalE_18-Q3-R2-46_BATAC.340	0.00224324	0.00310435	0.048304	0.00381903	0.00156675	0.00167679	0.00373836	0.00418644	0.00104135	0.000586592	0.000904067	0.000846174	0.00140562	0.00104314	0.000829121	0.000894925	0.000637213	0.000800385	0.001002	0.000727539	0.00084279	0.000650206	0.000568918	0.000999495	0.00105011	0.00101803	0.000609135	0.00548098	0.00234805	0.00213476	0.00115645	0.000799089	0.00119226	0.000471878	0.000713254	0.00063153	0.000357091	0.000416688	0.000656542	0.00104328	0.000388169	0.000522246	0.00189752	0.0103942	0.00391111	0.000758517	0.000609892	0.000609652	0.00289578
AalE_18-Q3-R2-46_BATAC.399	0.0134555	0.0233785	0.063051	0.000743371	0.000492359	0.000279918	0.00130159	0.00636323	0.00271721	0.000453762	0.000189966	0.000311947	0.00319684	0.000461565	0.000130464	0.00027582	0.000530319	0.000173641	0.000582541	0.000412382	0.000602969	0.00107541	0.00653302	0.0100878	0.0192094	0.00777426	0.00339167	0.00160373	0.0156379	0.00531011	0.00293783	0.0050489	0.00268978	0.00168218	0.000410237	0.000124185	0.00138729	0.000154097	0.00029831	0.00034977	0.000239951	0.000191468	0.000496572	0.000751066	0.000981399	0.000374882	0.000295766	8.89656e-05	0.000245524
AalE_18-Q3-R2-46_BATAC.404	0.0183553	0.0492503	0.0623741	0.00299083	0.00243155	0.0092845	0.00412321	0.002088	0.00605784	0.000745456	0.00108281	0.0079053	0.000553645	0.00077064	0.00226074	0.00532807	0.00893988	0.0148592	0.0104821	0.0207376	0.0405556	0.00470345	0.00305663	0.00573436	0.00148738	0.00225649	0.00313687	2.95627e-05	0.00263622	0.00359931	0.00276887	0.0047796	0.00392944	0.00121135	0.00111091	0.000416931	0.00141749	0.00117951	0.00183141	7.8822e-05	7.71145e-05	0.000378068	0.00382104	0.000256818	0.00276624	0.00919327	0.00182844	0.00515447	0.00705091
AalE_18-Q3-R2-46_BATAC.41	0.0349269	0.0917903	0.0794471	0.118203	0.303077	0.219624	0.0130782	0.000684834	0.00132177	0.0801229	0.0723629	0.0273634	0.00467353	0.128929	0.0407751	0.0127183	0.0192291	0.00625261	0.0176258	0.0145978	0.00715462	0.00164599	0.00189623	0.001141	0.0012626	0.000707235	0.00053216	0.000615275	0.00124188	0.000285006	0.00641002	0.0112857	0.00465433	0.00187754	0.0204273	0.0821011	0.00156547	0.00191787	0.00143601	0.00135961	0.00082983	0.00130438	0.123124	0.0340796	0.0172578	0.19198	0.172117	0.0560396	0.012631
AalE_18-Q3-R2-46_BATAC.437	0.082184	0.0668391	0.091551	0.0204112	0.0721746	0.0377399	0.0161168	0.0165128	0.0107353	0.00820653	0.00674454	0.00525658	0.00717576	0.00640004	0.0119505	0.0182513	0.0121249	0.0121935	0.0152881	0.0174383	0.0297388	0.0320992	0.0419764	0.0861513	0.0714055	0.0327379	0.0254106	0.00404229	0.00922088	0.013233	0.0202266	0.024163	0.0258455	0.0231178	0.0120743	0.00799543	0.00600125	0.00828815	0.00257227	0.0019854	0.00239877	0.00316884	0.00431529	0.00198613	0.00569191	0.00588741	0.0207465	0.0350787	0.0169042
AalE_18-Q3-R2-46_BATAC.546	0.0203264	0.0160586	0.0410308	0.0247331	0.0305899	0.0489722	0.0168984	0.0219792	0.0276479	0.0197109	0.022775	0.0291961	0.0138223	0.0187537	0.0130773	0.0105259	0.0146167	0.0145428	0.0149301	0.0172	0.0240347	0.00942743	0.0111271	0.010241	0.0204136	0.020186	0.0165502	0.017182	0.0165863	0.0130276	0.0200045	0.0159056	0.0257883	0.00905066	0.0106465	0.0168129	0.0099852	0.012295	0.0289552	0.000957743	0.00079544	0.00108776	0.0271607	0.0206504	0.0263892	0.00564861	0.0186298	0.0192912	0.0244886
AalE_18-Q3-R2-46_BATAC.579	0.193714	0.0589638	0.21736	0.209615	0.13304	0.190375	0.0681516	0.0651895	0.127937	0.0375412	0.0466868	0.0550865	0.0918955	0.0948468	0.0839583	0.132172	0.082837	0.0150593	0.072034	0.0551723	0.102522	0.132177	0.0459429	0.223914	0.0717435	0.0901693	0.191203	0.000948742	0.0236337	0.0166676	0.341916	0.147649	0.46361	0.0749465	0.138644	0.162026	0.0397839	0.00404017	0.00704749	0.00382853	0.00276533	0.00465417	0.0421946	0.0578268	0.173837	0.150694	0.141579	0.0743935	0.209531
AalE_18-Q3-R2-46_BATAC.583	0.0386843	0.0471481	0.0504344	0.0165208	0.0198031	0.0292877	0.0194439	0.0188236	0.022524	0.00654026	0.0102517	0.0184038	0.0126879	0.0173859	0.027048	0.0312815	0.0399453	0.0232636	0.0341169	0.0219808	0.0230601	0.0292065	0.00968006	0.0144211	0.0087281	0.0279996	0.0199341	0.0279079	0.0577468	0.0504353	0.0237385	0.0189584	0.0344352	0.0248293	0.0172672	0.0181388	0.0337944	0.0359653	0.0109753	0.000692281	0.000481121	0.000795416	0.00831345	0.00995182	0.027244	0.0224355	0.0223941	0.0458454	0.0770263
AalE_18-Q3-R2-46_BATAC.601	0.000497895	0.000528201	0.0576249	0.0291204	0.0185304	0.0935075	0.00299635	0.00701013	0.0295803	0.0335922	0.031428	0.000906194	0.0347552	0.012087	0.0339071	0.0396881	0.014829	0.0223946	0.00678493	0.00289238	0.032148	0.0410139	0.05776	0.00626294	0.0085832	0.000263015	0.000183656	7.74482e-05	0.000610661	0.00109054	0.00133469	0.00186056	0.00117312	0.00253707	0.00920241	0.0161739	0.000493864	0.000795817	0.00103795	0.000431526	0.00502862	0.00121166	0.00295914	0.00249242	0.0147105	0.00170033	0.000299903	0.000165747	0.000220371
AalE_18-Q3-R2-46_BATAC.636	0.0496436	0.021587	0.0998442	0.00200603	0.00671449	0.00104837	0.0206154	0.00276267	0.0047598	0.00136415	0.00111906	0.00104749	0.00188719	0.00183742	0.012174	0.00440366	0.00847643	0.00148794	0.00126135	0.00170924	0.00171423	0.00256119	0.00776446	0.00381925	0.00297339	0.00922742	0.0261942	0.000158277	0.00115883	0.0114598	0.00546491	0.015043	0.011319	0.00222574	0.0114306	0.000601579	0.1555	0.258405	0.206695	0.000681726	0.000518153	0.000818679	0.000700727	0.000967397	0.00165769	0.0236462	0.0154439	0.0360932	0.00677625
AalE_18-Q3-R2-46_MAXAC.009_sub	0.316	0.0683382	0.0465091	0.0339707	0.0339264	0.065994	0.0430454	0.050102	0.0541284	0.067333	0.05137	0.0166792	0.15827	0.287056	0.102258	0.0289485	0.0179002	0.00552478	0.0254819	0.0390124	0.0131089	0.00183973	0.000653918	0.000802082	0.00184651	0.00109142	0.00371082	0.0485559	0.0919741	0.255194	0.0017387	0.00191249	0.00239717	0.0160278	0.0103996	0.0135272	0.0111879	0.00634374	0.00792646	0.00204725	0.00356398	0.00543003	0.0521782	0.0924098	0.0394211	0.0684001	0.0821381	0.0201696	0.0291667
AalE_18-Q3-R2-46_MAXAC.018	0.198008	0.190516	0.173966	0.219785	0.310728	0.389851	0.148628	0.113735	0.142941	0.0527638	0.108617	0.0831534	0.0758783	0.0795693	0.0527181	0.273695	0.119072	0.0746904	0.101009	0.0951699	0.0568918	0.0791108	0.0450943	0.0577878	0.074707	0.161827	0.016323	0.00313055	0.0171162	0.0048112	0.195399	0.0856533	0.145107	0.126348	0.0910211	0.0926365	0.0139873	0.0133316	0.0158795	0.00385179	0.00325332	0.00377594	0.0347894	0.0996122	0.0528253	0.0763881	0.13292	0.118169	0.210347
AalE_18-Q3-R2-46_MAXAC.025	0.195932	0.095731	0.270716	0.024053	0.055085	0.0728485	0.0131782	0.00897199	0.0216958	0.00244559	0.00586911	0.040502	0.00138822	0.0133743	0.0431915	0.055665	0.10294	0.0701308	0.0115354	0.0332313	0.0755122	0.00275758	0.00144128	0.00153202	0.00125627	0.00240272	0.00275995	0.000118922	0.00169797	0.000844594	0.0127026	0.00341676	0.0059352	0.000894896	0.00241544	0.00149103	0.000947182	0.00105374	0.0017204	0.000776819	0.000293779	0.00124634	0.0164965	0.00902386	0.128027	0.0900029	0.0327456	0.0860871	0.0103825
AalE_18-Q3-R2-46_MAXAC.066	0.0947869	0.126768	0.116571	0.0563434	0.0678544	0.0111679	0.0439075	0.027077	0.0181817	0.0141835	0.0250683	0.00535241	0.0197102	0.0289148	0.0343994	0.00799577	0.00779654	0.0087162	0.00339042	0.00410717	0.00808911	0.00154369	0.00204888	0.00497193	0.000887298	0.000507881	0.0016083	8.12655e-05	0.000871922	0.000399532	0.0456374	0.0351955	0.0142879	0.00110583	0.00100425	0.000812927	0.0120847	0.000892346	0.000536599	0.000608116	0.000572154	0.000391272	0.00391206	0.00528972	0.00386239	0.00609829	0.00942881	0.0321284	0.00375217
AalE_18-Q3-R2-46_MAXAC.086	0.0636649	0.0865616	0.108961	0.0712901	0.0628584	0.0699183	0.0691889	0.0848299	0.0930458	0.0400234	0.0336588	0.00640871	0.0791108	0.136729	0.0991541	0.0560282	0.0776857	0.079488	0.0720423	0.0578101	0.0488469	0.111062	0.114413	0.118859	0.0963277	0.0499777	0.00787973	0.00155299	0.00241103	0.00780126	0.0471818	0.0355295	0.0311319	0.0200552	0.0127488	0.0145273	0.0163016	0.0050415	0.0422991	0.00615626	0.00448928	0.00425286	0.108188	0.0840634	0.0974331	0.00806145	0.00299269	0.00228354	0.0038568
AalE_18-Q3-R2-46_MAXAC.088	0.066292	0.0834164	0.137417	0.0960386	0.0661986	0.118149	0.0336967	0.0437771	0.0682693	0.00149368	0.00108096	0.00151225	0.0350387	0.00918871	0.0200089	0.00345002	0.00313996	0.00312453	0.00712688	0.00430027	0.0063676	0.00275802	0.00278724	0.00567476	0.0104896	0.0102162	0.0163273	0.00238182	0.0183574	0.116958	0.00389928	0.00375473	0.0051739	0.00299286	0.00236877	0.00257845	0.0089486	0.00552479	0.00258025	0.00128453	0.000629916	0.00125953	0.0193745	0.00321216	0.0175007	0.0052367	0.00540602	0.00928092	0.00579452
AalE_18-Q3-R2-46_MAXAC.092	0.044605	0.0611712	0.0747288	0.053885	0.0589217	0.0489045	0.0656525	0.069071	0.0394008	0.0207457	0.0220473	0.0430282	0.026526	0.0317808	0.0268905	0.014689	0.020715	0.0375141	0.0431482	0.0433793	0.101039	0.0128092	0.0479442	0.0374781	0.0574686	0.0559057	0.037052	0.00712233	0.0321405	0.0287197	0.0441853	0.0507026	0.0822316	0.0112361	0.00848971	0.00623042	0.00759105	0.00317119	0.00146268	0.0011747	0.00117457	0.00232278	0.0160686	0.00453952	0.0136777	0.0202713	0.0185784	0.0232267	0.0497503
AalE_18-Q3-R2-46_MAXAC.104	0.0680826	0.144083	0.158141	0.0708044	0.0916976	0.0961291	0.0173167	0.0263731	0.0140748	0.0245294	0.0450989	0.0108099	0.0283137	0.0310814	0.0217569	0.0281887	0.0257089	0.018363	0.0642725	0.0659218	0.0326009	0.0295004	0.0181903	0.0103943	0.00849441	0.00863024	0.0042813	0.00368872	0.00437031	0.00374632	0.0306879	0.0369977	0.017745	0.00510995	0.00616547	0.00692543	0.025669	0.0100436	0.00332599	0.00285459	0.00275587	0.00422184	0.00658503	0.0172265	0.015263	0.0115336	0.0134297	0.0132257	0.0139634
AalE_18-Q3-R2-46_MAXAC.159_sub	0.0235225	0.0231457	0.125439	0.0188167	0.0115926	0.0269567	0.00915529	0.0311084	0.00603893	0.0310552	0.037187	0.0267896	0.0158986	0.00846133	0.0123328	0.00586513	0.00450073	0.00402039	0.00523318	0.00175271	0.00172232	0.0014949	0.00123374	0.0229662	0.00140752	0.00124477	0.00954901	0.0132631	0.0141688	0.0239849	0.0055537	0.00322592	0.00481692	0.00104322	0.00266693	0.000992063	0.00134355	0.00122521	0.00324389	0.0390259	0.0258655	0.0270288	0.0215605	0.0836886	0.0417205	0.0022306	0.00171377	0.00201718	0.00826922
AalE_18-Q3-R2-46_MAXAC.180	0.00855344	0.00866976	0.03351	0.0124396	0.00756041	0.00982804	0.00528215	0.00766136	0.00797202	0.0142067	0.0150802	0.0196335	0.00768078	0.00681749	0.00740797	0.0127716	0.0132981	0.0119886	0.00935267	0.00977344	0.00954348	0.00216446	0.00180035	0.00190915	0.00258716	0.00385554	0.00849262	0.000332008	0.000342757	0.000450034	0.000531379	0.000342716	0.00104978	0.00203292	0.00182911	0.00400729	0.00472442	0.00486475	0.0116602	0.000205579	6.40342e-05	0.000320465	0.00199413	0.0030861	0.00295258	0.00741917	0.00504995	0.0081821	0.000117286
AalE_18-Q3-R2-46_MAXAC.209	0.00799945	0.0176488	0.0448815	0.0436956	0.0579899	0.122779	0.0360114	0.0714678	0.0182106	0.0176601	0.0248138	0.0527412	0.050599	0.0317496	0.0202389	0.0140035	0.0125132	0.0156663	0.0312232	0.0125161	0.0261724	0.0108857	0.00995751	0.00731832	0.000863035	0.00101633	0.0016731	0.0400314	0.0832756	0.0599537	0.00771296	0.0094893	0.0109145	0.0406588	0.0814109	0.149714	0.000572184	0.000884212	0.00123149	0.0185027	0.025103	0.00181553	0.0566168	0.0475497	0.105798	0.0036889	0.0108366	0.00531884	0.00768427
AalE_18-Q3-R2-46_MAXAC.225	0.00655582	0.0256126	0.106856	0.064589	0.148194	0.152459	0.117196	0.0202451	0.015595	0.0355454	0.0310073	0.0190129	0.00246925	0.010179	0.00438355	0.0574981	0.154707	0.267468	0.171326	0.0872247	0.0490688	0.00257399	0.0031136	0.00160069	0.00248464	0.00146763	0.00100858	0.000552835	0.00114421	0.000931506	0.00300271	0.00219591	0.00260419	0.00179204	0.00241819	0.00191975	0.00173103	0.00268367	0.0031809	0.00224636	0.00554548	0.0125411	0.0255985	0.0245224	0.0593311	0.00180395	0.00194375	0.00142848	0.00184115
AalE_18-Q3-R2-46_MAXAC.255	0.00367974	0.0596878	0.0771996	0.0643772	0.0576941	0.133801	0.0113162	0.0261122	0.0134127	0.000211435	0.000279722	0.0010032	0.0397207	0.00903361	0.0246931	0.000886243	0.000509107	0.00156652	0.000349648	0.000178328	0.000657155	0.000340098	0.000636904	0.000453599	0.0148578	0.0132902	0.0179379	0.00614798	0.000988314	0.000368386	0.000271863	0.00049819	0.000988822	0.000459098	0.000336549	0.000106464	0.0111538	0.0225323	0.0463245	0.000538883	0.000117014	0.000758223	0.0198615	0.00391421	0.00472767	0.000481346	0.000233791	0.00013544	0.000297442
AalE_18-Q3-R2-46_MAXAC.261	0.00256122	0.0437005	0.1101	0.0101555	0.00191152	0.000315842	0.0370762	0.0560355	0.0268329	0.0415303	0.00329009	0.0012501	0.0457091	0.0239788	0.00308749	0.00686022	0.0142829	0.0267636	0.0323203	0.0569463	0.0113394	0.0694953	0.121862	0.0499589	0.0789355	0.013065	0.00087686	4.20874e-05	0.000714361	0.000252529	0.0010731	0.00104742	0.000385159	0.0106863	0.0067391	0.00216163	0.000797337	0.000612939	0.000339379	0.000748735	0.00107793	0.000722883	0.0118987	0.0694604	0.00237104	0.001042	0.000589232	4.84663e-05	0.000250032
AalW_18-Q3-R10-53_BAT3C.102	0.000566951	0.0339576	0.0149436	0.0217496	0.0190587	0.0434479	0.000424111	0.000326809	0.000482995	0.0207422	0.00426142	0.00354163	0.000230817	0.000402455	0.000277983	0.0144102	0.0215845	0.0184408	0.0197744	0.0238992	0.0270508	0.00258238	0.00189942	0.000988206	0.00623893	0.00377397	0.00644621	0.000303613	0.000383717	0.000495188	0.00854033	0.0128983	0.00846652	0.00504084	0.00164507	0.00111043	0.00222159	0.0138353	0.00233661	0.000267115	0.00019433	0.000439525	0.000335065	0.000399037	0.000477795	0.000899528	0.00593923	0.0145494	0.000541303
AalW_18-Q3-R10-53_BAT3C.203	0.000280228	0.000279581	0.000270817	0.000389109	0.000516165	0.0466791	6.25779e-05	5.3682e-05	0.000100212	9.29479e-05	0.000195082	0.000445603	0.000184538	5.55467e-05	0.000331518	0.000226683	0.000212038	0.000441931	3.46349e-05	0.000105909	0.000232752	9.2947e-05	8.04303e-05	7.50501e-05	3.42332e-05	0.00012692	4.34368e-05	3.90397e-05	0.000138152	0.000139043	0.000274498	0.000115123	0.000414111	9.05005e-05	0.000136123	7.86176e-05	3.06436e-05	0.000212258	0.000233647	9.33902e-05	4.93548e-05	0.000270466	4.76994e-05	0.000239763	0.000310124	0.000138703	0.000128678	0.000304225	0.000300468
AalW_18-Q3-R10-53_BAT3C.245	0.0116483	0.046261	0.0342015	0.0664902	0.0560129	0.0770244	0.0599989	0.0873771	0.0839228	0.128235	0.149674	0.0712955	0.107545	0.127163	0.16509	0.0338554	0.0613722	0.0554014	0.0642773	0.0875635	0.0562204	0.0996847	0.106616	0.0589773	0.0753618	0.0527897	0.0237723	0.0069349	0.00979086	0.00439087	0.00544302	0.0366571	0.0161574	0.019981	0.0196244	0.0490107	0.0718062	0.015183	0.0196509	0.00327593	0.00325319	0.0060187	0.0423995	0.0766676	0.0848564	0.0118371	0.0156177	0.0126369	0.0013485
AalW_18-Q3-R10-53_BAT3C.288	0.00378123	0.0057733	0.0208765	0.0143738	0.00546407	0.0690768	0.00496817	0.00516237	0.00406232	0.000310659	8.15425e-05	0.00141372	0.00620536	0.0054712	0.0013448	0.000650982	0.00543528	0.00374682	0.000632673	0.00327281	0.00112713	0.000650098	0.00143955	0.00802563	0.00782329	0.0133529	0.000547702	7.80564e-05	0.000832313	0.000127238	0.00158572	0.00521106	0.00517017	0.00147163	0.00658927	0.000338695	0.000322944	0.000276025	0.000405423	0.000306747	0.000237338	0.000343372	0.000365298	0.00214635	0.000622498	0.00153538	0.00115736	0.00994262	0.00023213
AalW_18-Q3-R10-53_BAT3C.304_sub	0.0139611	0.0263857	0.0119789	0.00086669	0.0299994	0.0381502	0.000177224	0.000164574	0.000144951	0.000104775	0.000335509	0.000338503	2.34191e-05	9.24086e-05	4.03623e-05	0.00667515	0.0243443	0.0124257	9.48392e-05	0.000155456	0.000374593	0.000119339	0.000236952	7.58631e-05	0.000220096	0.000219957	5.73092e-05	2.36419e-05	0.00017137	4.10638e-05	0.00349689	0.0113513	0.0088525	0.000143241	0.00024357	0.000169331	0.000199086	0.00023346	0.00038058	3.6416e-05	3.20121e-05	0.000193548	0.00010343	7.04449e-05	0.000146296	0.00732195	0.0113473	0.0186427	0.00012715
AalW_18-Q3-R10-53_BAT3C.314	0.0210687	0.0364426	0.0233494	0.0128267	0.0276401	0.0415314	0.000910258	0.000790292	0.00112695	0.00174731	0.00125988	0.00186536	0.0011896	0.000560966	0.000765753	0.0100077	0.000672511	0.000856659	0.00393058	0.00452972	0.00221838	0.000551309	0.000906759	0.000778611	0.000408863	0.00099519	0.00098624	8.79198e-05	0.000904648	0.000580958	0.00407934	0.0020404	0.00447189	0.0110835	0.01891	0.025379	0.0003105	0.000440975	0.000228225	0.000176649	8.64059e-05	0.000254698	0.000547404	0.000900307	0.00107177	0.00302931	0.00332277	0.00225309	0.00185157
AalW_18-Q3-R10-53_BAT3C.329	0.0848812	0.0066386	0.00862224	0.0144657	0.00960301	0.0570072	0.026148	0.0235982	0.0453701	0.00627614	0.0228902	0.28594	0.0671292	0.0188493	0.0719909	0.0354849	0.0170257	0.0257649	0.0329351	0.0285802	0.0374433	0.0322163	0.00247481	0.0286228	0.00246518	0.00576502	0.0220377	0.0012659	0.00316111	0.0237354	0.0366845	0.035412	0.0302427	0.031117	0.03213	0.0334909	0.000751465	0.00143468	0.00132548	0.00731549	0.00976544	0.00271967	0.00626776	0.0172634	0.0644112	0.00617602	0.00283787	0.00167152	0.0943008
AalW_18-Q3-R10-53_BAT3C.395	0.00070973	0.000256819	0.000301833	1.57906e-05	7.28618e-05	0.2795	0.0208792	0.00820632	0.0207388	0.00355483	0.000139412	0.00194046	0.00328138	0.000197079	0.000329411	0.000650075	7.67792e-05	0.00112382	0.000124935	0.000580275	0.00164272	0.00010937	0.0129303	0.00205296	0.00123399	0.000136504	0.000124742	0	0.000977177	0.00329569	0.000183333	0.000106223	0.00144683	0.00238743	0.0015178	0.000695152	3.86688e-05	0.000884268	0.00081415	2.73576e-05	0	0.00110832	0	0.00037713	7.1315e-05	0.0154537	0.264226	0.123224	9.18543e-05
AalW_18-Q3-R10-53_BAT3C.402	0.0184023	0.00910802	0.0150971	0.0300399	0.0511472	0.0550242	0.022429	0.0202382	0.027985	0.0185626	0.0201537	0.0676932	0.0141661	0.0327651	0.0303347	0.00831576	0.00779887	0.00685423	0.0452067	0.0244007	0.0402243	0.00709705	0.00535417	0.0136296	0.00400984	0.00311379	0.00654571	0.00360864	0.000976581	0.000919112	0.00275792	0.00408125	0.00313193	0.0107188	0.0110175	0.00839767	0.00433937	0.00515332	0.00613851	0.000673223	0.000237291	0.0006525	0.0859857	0.00881629	0.054404	0.00618698	0.0102326	0.0110143	0.014847
AalW_18-Q3-R10-53_BAT3C.494	0.0123776	0.0133412	0.00918551	0.0279732	0.0205834	0.0505765	0.022877	0.0260032	0.021994	0.0171151	0.0193359	0.01921	0.023653	0.00907834	0.00323084	0.0123335	0.00884315	0.0187291	0.0246223	0.0141101	0.0174639	0.0327989	0.0339749	0.0156587	0.0164905	0.0211928	0.0086785	0.00199134	0.0119	0.0164904	0.00888054	0.0204902	0.0166829	0.0217954	0.00489794	0.0107013	0.0140237	0.00744513	0.00128872	0.00104602	0.000582633	0.000915434	0.00333159	0.001545	0.00694914	0.00451865	0.00237944	0.00295938	0.0279555
AalW_18-Q3-R10-53_BAT3C.524	0.646605	0.392344	0.139207	0.774407	1.85398	0.601585	0.576363	0.673725	0.345913	2.88356	4.68962	0.396188	1.2063	1.26937	0.198206	0.498087	0.731719	0.124346	0.462	1.01312	0.0726486	1.40043	1.01507	0.149424	1.75879	4.17473	0.400711	2.11195	0.774352	0.332302	0.278682	0.258438	0.0512194	1.64176	1.70494	0.198818	2.91389	5.27766	0.92167	0.0255127	0.0178609	0.00846876	0.407682	1.41885	0.115103	0.740695	1.6653	0.36459	0.406583
AalW_18-Q3-R10-53_BAT3C.532	7.23254e-05	4.75335e-05	9.85016e-05	0.00548822	0.00029609	0.0628885	0.00575903	0.0166337	0.0180865	0.00236068	0.00161158	0.0106181	0.000418618	0.000274668	0.00462931	0.0111347	0.00323898	0.00243522	6.92906e-05	1.38098e-05	0.000228826	0.000568058	0.000836348	0.000639216	8.63678e-05	4.95295e-05	6.25152e-05	0	7.64742e-05	8.51816e-05	0.000824137	0.000242916	0.000788764	0.000460751	0.000551393	0.00136569	3.9216e-05	0.000248613	0.000269816	0.000115754	0.00117865	0.00058237	0	8.04492e-05	6.08661e-05	4.05381e-05	1.9014e-05	2.74092e-06	3.55305e-05
AalW_18-Q3-R10-53_BAT3C.591	0.00591275	0.00949223	0.00607932	0.00671508	0.00401084	0.0530413	0.000586164	0.000995285	0.00216961	0.01052	0.00333438	0.00523414	0.0091436	0.00370577	0.0100781	0.00398892	0.00463998	0.0359928	0.00775	0.00671714	0.0110071	0.000332646	0.000380298	0.000191736	0.000318846	0.00029721	0.000122565	0.00544501	0.00610242	0.000318729	0.0200872	0.00901485	0.0166639	0.00734705	0.0159964	0.0461199	0.000206662	0.00031321	0.000562731	0.000182553	0.000244452	0.00041394	0.00503483	0.00557571	0.0262593	0.00278142	0.0114109	0.014147	0.0180863
AalW_18-Q3-R10-53_BAT3C.613	0.0554631	0.0184735	0.0995866	0.0401117	0.0476523	0.149491	0.0235765	0.0282197	0.0279312	0.00752306	0.023253	0.00946757	0.0611082	0.0110017	0.0848677	0.0279587	0.075915	0.0457288	0.0099775	0.0151942	0.0048804	0.112751	0.020371	0.0183038	0.0213645	0.0691324	0.0571612	0.00138251	0.00178996	0.0385574	0.00318399	0.00262947	0.00207238	0.0236529	0.021292	0.00665502	0.0784651	0.0983416	0.0959079	0.000988265	0.000699467	0.00145739	0.00541613	0.106692	0.00725503	0.0175426	0.0855853	0.141824	0.00383267
AalW_18-Q3-R10-53_BAT3C.79_sub	0.000360295	0.000534255	0.000573185	0.0395375	0.0536354	0.0532617	0.000360145	0.00014089	0.000198011	0.000249405	0.000594495	0.000420659	0.000442883	0.00279254	0.00214379	0.00267689	0.00105232	0.000948193	0.00039425	0.000321423	0.000389003	0.0125231	0.00572583	0.00181038	0.000807174	0.00014353	0.000324061	0.176208	0.00643888	0.00478389	0.00201062	0.00103924	0.00153675	0.000225663	0.000130115	0.000120136	0.000133395	0.000281996	0.000148139	0.00020113	0.000109415	0.000239092	0.00192788	0.00363597	0.00495262	0.000494087	0.000609154	0.000753502	0.000181335
AalW_18-Q3-R10-53_BAT3C.7_sub	0.000292724	0.000300136	0.00327943	0.0177232	0.0169834	0.0430583	0.00621977	0.0073336	0.0416575	0.00524515	0.00358348	0.0165148	0.00548641	0.00567492	0.0175211	0.0205644	0.0079757	0.00549814	0.011976	0.016959	0.0284156	0.00130378	0.00101039	0.000534694	0.000230324	0.000254601	0.000764329	6.8076e-05	0.000294611	0.00648034	0.00182821	0.00129963	0.00152374	0.000353333	0.00172538	0.0112888	0.000175745	0.000236288	0.0003775	0.0143144	0.0178071	0.00559781	0.00914903	0.0139723	0.0534141	0.00434144	0.00284353	0.00992745	0.000220514
AalW_18-Q3-R10-53_BATAC.108	0.000369525	0.000210142	0.000968025	0.0179991	0.0137356	0.0430769	0.0187711	0.0253852	0.0227821	0.021281	0.00367431	0.00970797	0.0367074	0.0243703	0.186664	0.0309332	0.0349452	0.020468	0.0208146	0.0348912	0.0318361	0.00114557	0.00075091	0.000254472	0.000530111	0.000141838	9.88159e-05	0	0.000204173	0.000457059	0.000293024	9.43826e-05	0.000799101	0.000283677	0.000548021	0.000520688	0.000426936	0.000346528	0.000443858	0.000332138	0.000165661	0.000489311	0.00783442	0.0136126	0.022383	0.000269339	0.00104223	0.000205026	0.000141397
AalW_18-Q3-R10-53_BATAC.157	0.0326836	0.0199358	0.0489523	0.138711	0.10106	0.163899	0.00299902	0.00184657	0.00212256	0.0155973	0.00994898	0.00590967	0.00449112	0.0043679	0.00680006	0.0302282	0.0749746	0.048477	0.0161998	0.0133544	0.0123915	0.0221458	0.0307866	0.0271909	0.0104996	0.0070174	0.0231868	0.00335263	0.00232313	0.00216642	0.0255273	0.021284	0.0463282	0.0181138	0.00899014	0.0187432	0.0130898	0.0179134	0.0440274	0.00212709	0.00192326	0.00249954	0.00382981	0.00162981	0.00546041	0.00679502	0.00345508	0.00480317	0.00732254
AalW_18-Q3-R10-53_BATAC.166	0.00709287	0.00625624	0.00354484	0.0137723	0.024942	0.0340538	0.0045092	0.00788203	0.0122778	0.00751768	0.011747	0.0354976	0.00202162	0.00818865	0.00971555	0.0101786	0.0151711	0.0120493	0.00611096	0.00474662	0.0136683	0.00757562	0.00323859	0.00404915	0.00164347	0.000836988	0.000636882	0.0215098	0.00929304	0.00213681	0.000885304	0.000972253	0.00308888	0.00348844	0.00634884	0.00817291	0.000741236	0.000824064	0.000397102	0.000236486	0.000165871	0.000288702	0.0259369	0.0353711	0.0216432	0.00806483	0.0134909	0.00794654	0.0204255
AalW_18-Q3-R10-53_BATAC.16	0.0519981	0.0571435	0.0511533	0.156734	0.0919454	0.163918	0.0271481	0.0196857	0.0157051	0.0133599	0.0205496	0.18116	0.0117051	0.0311677	0.0135549	0.0508209	0.0744018	0.112855	0.0464173	0.0370796	0.0559422	0.0833709	0.0385868	0.0780601	0.00384771	0.00230176	0.00183883	0.00067668	0.0014519	0.00104177	0.00194973	0.00107439	0.00564304	0.0212419	0.020881	0.0283125	0.00121628	0.00176356	0.00170993	0.00125994	0.000620112	0.00208075	0.0260553	0.0305427	0.0137664	0.00647495	0.00932751	0.0020343	0.00160188
AalW_18-Q3-R10-53_BATAC.172	0.00701734	0.00174426	0.00347502	0.0136896	0.0212224	0.0508926	0.0110119	0.0068416	0.0247891	0.0116359	0.0207435	0.0429059	0.0150284	0.0285518	0.0254041	0.0100023	0.0257286	0.0189193	0.0112381	0.0116197	0.0146935	0.00211411	0.0035689	0.00623586	0.0121397	0.0148387	0.0209135	0.00430611	0.00718324	0.00428088	0.0236257	0.00826903	0.0290384	0.00337429	0.00599243	0.013434	0.00306685	0.00718946	0.010275	0.00112954	0.000375112	0.00147992	0.00976849	0.00334822	0.00753243	0.0136822	0.00516608	0.0244695	0.0309087
AalW_18-Q3-R10-53_BATAC.174	0.0185507	0.0221175	0.0151899	0.121612	0.139006	0.0798257	0.0889284	0.0811377	0.065158	0.108686	0.109414	0.0203202	0.0883095	0.108689	0.0249882	0.0522333	0.0698823	0.0106171	0.113133	0.0663534	0.02824	0.00742866	0.00770288	0.00219488	0.0104571	0.00917933	0.00192964	0.00770308	0.00179005	0.000859159	0.0118776	0.0156782	0.00734978	0.246647	0.267657	0.216224	0.0102368	0.00770793	0.00217252	0.00234114	0.00179498	0.000720918	0.0918113	0.151795	0.0306588	0.00385902	0.00616751	0.0047063	0.028944
AalW_18-Q3-R10-53_BATAC.178	0.00739327	0.0135762	0.0152805	0.00656201	0.0212698	0.0972914	0.0124515	0.0178506	0.0186162	0.0132478	0.00906999	0.0327149	0.0114317	0.0240899	0.019075	0.00816202	0.00717006	0.00922371	0.0257847	0.0102093	0.0324087	0.00124248	0.000387227	0.000407188	0.000433451	0.000160447	0.000216675	0.000326468	0.00136558	0.00101583	0.0131907	0.00689377	0.0468367	0.00361042	0.00756053	0.0166911	0.000294158	0.00052892	0.000549663	0.000538761	0.000341586	0.000699721	0.0610432	0.0253418	0.0472045	0.00318838	0.00624701	0.00765327	0.0234577
AalW_18-Q3-R10-53_BATAC.181	0.0135643	0.0189519	0.0259196	0.0178945	0.0112998	0.0317139	0.0210721	0.0174269	0.0155415	0.0103285	0.0250827	0.0618361	0.0119582	0.00747537	0.00949194	0.0183563	0.00927839	0.0251324	0.012611	0.0141295	0.014773	0.0319413	0.0058493	0.015226	0.00371655	0.00964249	0.0342614	0.00204919	0.00525573	0.00223913	0.00514386	0.00253165	0.013736	0.0164002	0.00768431	0.00900768	0.000401828	0.000417648	0.000344304	0.00127117	0.00168607	0.000452844	0.0228885	0.00535479	0.0150665	0.0118305	0.0100722	0.0173669	0.000407379
AalW_18-Q3-R10-53_BATAC.185	0.00256905	0.0434768	0.00612916	0.0331372	0.0352851	0.0480548	0.0324739	0.00751987	0.00914645	0.0342855	0.0465143	0.01688	0.00604398	0.0797302	0.00683292	0.0368592	0.0273356	0.0112893	0.0204132	0.0358847	0.0110183	0.0163012	0.00585412	0.0040763	0.00158581	0.00161337	0.000496471	0.00026723	0.000406946	0.000278263	0.00241742	0.00297541	0.00186897	0.00134348	0.00163918	0.00100203	0.00294829	0.0022855	0.000764755	0.000752256	0.000736733	0.000420012	0.0221255	0.0475654	0.00671953	0.00124839	0.00235379	0.00106812	0.000299125
AalW_18-Q3-R10-53_BATAC.21	0.0482925	0.0475859	0.0789338	0.0588923	0.0563651	0.0661752	0.0289162	0.04781	0.0279027	0.0242609	0.00814889	0.00421177	0.037568	0.068322	0.0391228	0.00373493	0.0105574	0.00659108	0.021521	0.0359992	0.0441027	0.0652742	0.104203	0.24764	0.060545	0.0304133	0.0180253	0.00325759	0.00923417	0.0100112	0.0493536	0.12406	0.109899	0.0535645	0.0397321	0.0348349	0.00297033	0.00173894	0.0013336	0.00192048	0.00215701	0.00309682	0.0124405	0.00514895	0.015292	0.0238702	0.0217529	0.00723749	0.0435564
AalW_18-Q3-R10-53_BATAC.245	0.0730943	0.112762	0.1019	0.0666084	0.122866	0.151607	0.0793301	0.20748	0.147243	0.0427457	0.0622834	0.0232395	0.0818283	0.10516	0.0711255	0.0411019	0.0600199	0.0337207	0.0599182	0.0635558	0.0319035	0.0723798	0.134942	0.0959967	0.0970683	0.0884174	0.0510444	0.0150534	0.0573864	0.0555515	0.061102	0.121264	0.0773228	0.0757389	0.0733073	0.118808	0.0703997	0.039922	0.00875767	0.00620335	0.00734511	0.00969026	0.0329432	0.0909037	0.0379355	0.098694	0.11631	0.148963	0.0328964
AalW_18-Q3-R10-53_BATAC.281	0.0121916	0.0188688	0.0171669	0.0353237	0.051174	0.0973083	0.0169747	0.0416481	0.0559648	0.0251847	0.048412	0.0506915	0.0199892	0.0852359	0.0431952	0.0167623	0.0264554	0.0225814	0.0198559	0.0205008	0.0245352	0.0386345	0.0368083	0.0329129	0.0677544	0.0338806	0.0298262	0.00189373	0.00263444	0.00122773	0.0137939	0.0139346	0.0268873	0.0433178	0.0395131	0.0666014	0.0396217	0.0406703	0.00135169	0.000985999	0.00117475	0.0011519	0.0181397	0.0153393	0.027697	0.0129424	0.0214818	0.0293021	0.0303321
AalW_18-Q3-R10-53_BATAC.284	0.0216264	0.0212543	0.0193934	0.0368076	0.0259371	0.0527672	0.00351729	0.0026957	0.00371999	0.0211	0.00405682	0.0333528	0.00741475	0.00103799	0.00663809	0.01077	0.00736748	0.0352172	0.00554881	0.00243612	0.0210784	0.0142434	0.0126232	0.00981491	0.00646257	0.00789299	0.00860124	0.032155	0.0295667	0.0139752	0.0201353	0.00645413	0.025184	0.0124893	0.00467268	0.0217931	0.000356995	0.000483103	0.000498459	0.000429962	0.000318369	0.000499677	0.0206948	0.00924957	0.020236	0.00599529	0.0147441	0.014848	0.0335563
AalW_18-Q3-R10-53_BATAC.312	0.0271659	0.0263915	0.0136216	0.0331059	0.0301818	0.0385159	0.0187537	0.0232735	0.0094108	0.0340776	0.0122764	0.00652884	0.0313238	0.0367408	0.0139182	0.0321483	0.047545	0.0105728	0.0257744	0.0461326	0.0162045	0.0188396	0.0369429	0.0106188	0.018469	0.0213379	0.00803579	0.00102677	0.0222711	0.0213394	0.0244202	0.0195834	0.0102815	0.0193593	0.0269875	0.0193207	0.0222667	0.00221718	0.00943579	0.00101428	0.00141103	0.000547769	0.0183731	0.0249671	0.00707392	0.0291006	0.0455432	0.0330378	0.0531107
AalW_18-Q3-R10-53_BATAC.331	0.00869702	0.0133002	0.0352541	0.0194449	0.0317683	0.0422072	0.00585827	0.00503041	0.0070639	0.0114079	0.016295	0.0204729	0.0126452	0.0114969	0.0125289	0.0054467	0.0083491	0.0151354	0.0112173	0.00773867	0.0262743	0.00582578	0.00363573	0.003967	0.00099437	0.000699725	0.00125959	0.00104296	0.00082556	0.00214385	0.00295559	0.00309711	0.00696424	0.00348831	0.00770841	0.0119087	0.000624726	0.00202255	0.000599162	0.000421062	0.000180717	0.000426314	0.0302662	0.00813717	0.0304857	0.00102704	0.00124036	0.00157078	0.00392889
AalW_18-Q3-R10-53_BATAC.339	0.0101395	0.0148755	0.00502247	0.0100078	0.0810515	0.224125	0.143915	0.0778541	0.184418	0.18981	0.216208	0.425935	0.0583053	0.0351021	0.0540336	0.0110988	0.00672006	0.0203755	0.00148463	0.00153777	0.00892052	0.0248305	0.0940898	0.127354	0.0599971	0.00823771	0.00205006	0.00788103	0.0365249	0.00522147	0.00271435	0.00185944	0.00583366	0.0352053	0.0234171	0.01162	0.00198052	0.00232501	0.000822452	0.000542602	0.00065364	0.00161768	0.0124287	0.00951311	0.00336752	0.081671	0.235759	0.224888	0.00037787
AalW_18-Q3-R10-53_BATAC.358	0.00988064	0.00839089	0.00585186	0.013648	0.0382757	0.130665	0.0059418	0.0116221	0.0109757	0.00816514	0.00873529	0.0105737	0.03234	0.0163947	0.0123055	0.0141209	0.0125725	0.0288219	0.0153318	0.0114172	0.010166	0.00762635	0.00697892	0.00539526	0.00290429	0.00607162	0.00229931	0.00326916	0.00228019	0.00239872	0.00757013	0.00694234	0.00597512	0.00251327	0.00322641	0.00366064	0.00361512	0.00367155	0.00164253	0.0017598	0.00209857	0.00369901	0.0129435	0.0418581	0.0165931	0.00564252	0.0101865	0.00762208	0.00743528
AalW_18-Q3-R10-53_BATAC.388	0.000774075	0.00960847	0.0201978	0.0358387	0.00842927	0.118103	0.0678311	0.00649724	0.0911142	0.042209	0.016675	0.00816533	0.0182691	0.0245763	0.0408008	0.00309242	0.000691041	0.00852489	0.0107366	0.00244979	0.0109615	0.000547438	0.000280528	0.000546945	0.000505999	0.000169135	0.000422914	0.000426846	0.000511594	0.000990431	0.00531407	0.00837182	0.0159608	0.000660289	0.000463421	0.000200047	0.000483958	0.000418834	0.000791574	0.000836723	0.000343563	0.000914844	0.0827499	0.0240308	0.0931051	0.000630539	0.000225365	0.000197291	0.000414723
AalW_18-Q3-R10-53_BATAC.416	0.00967891	0.01003	0.0130762	0.0163937	0.00851373	0.0307088	0.00505934	0.00729246	0.00698419	0.0145228	0.0163285	0.0212432	0.0083022	0.00786524	0.00743438	0.0183539	0.0197548	0.0165893	0.0108348	0.0104365	0.00986819	0.00243045	0.00190723	0.00219512	0.00222582	0.00381085	0.00824958	0.000189409	0.000209578	0.000511503	0.000779849	0.000289036	0.00127845	0.00188462	0.00156844	0.0034202	0.00513154	0.00498048	0.0118589	0.000308829	0.00019472	0.000368361	0.00200514	0.00326565	0.00321772	0.00842875	0.0055408	0.00873811	8.46926e-05
AalW_18-Q3-R10-53_BATAC.41	0.00640879	0.0442317	0.0613158	0.0657633	0.0538969	0.119339	0.0171179	0.0410643	0.00932413	0.00185874	0.00168988	0.00129814	0.00948246	0.00701864	0.005451	0.00779432	0.014801	0.0663887	0.00419231	0.0018317	0.00278465	0.0432783	0.0526426	0.0314513	0.0408125	0.0366407	0.0337322	0.000739536	0.00335494	0.000939457	0.00221983	0.00240894	0.004187	0.01401	0.00276112	0.00147396	0.016932	0.0409036	0.0113854	0.000945112	0.000560085	0.00131999	0.000633309	0.000312055	0.000489113	0.00734097	0.0257541	0.0112783	0.0103315
AalW_18-Q3-R10-53_BATAC.446_sub	0.00208597	0.00385895	0.0023272	0.00351243	0.0088857	0.0258422	0.00118999	0.00148448	0.00284547	0.00119874	0.0026456	0.00394585	0.00216823	0.00174597	0.0027652	0.00179748	0.00367491	0.00683497	0.00219004	0.00124542	0.00251823	0.000690322	0.000339913	0.000368748	0.000777046	0.000502746	0.00062762	0.000119968	0.000313491	0.000307725	0.00064373	0.00218731	0.000965271	0.00154197	0.000745725	0.00149999	0.000733786	0.000312443	0.000159928	0.000130106	7.54932e-05	0.000168284	0.00660031	0.00174291	0.00976499	0.000585213	0.000397328	0.000550429	0.00233121
AalW_18-Q3-R10-53_BATAC.454	0.058609	0.0309403	0.0460348	0.0159978	0.0376787	0.0662731	0.0361009	0.0445718	0.0247287	0.00319595	0.00732717	0.0228169	0.0124024	0.0130758	0.0303862	0.0272361	0.0366065	0.0231654	0.0177384	0.0084893	0.0495971	0.00549152	0.00068611	0.000534282	0.00108124	0.00151572	0.00657468	0.0413494	0.0171812	0.0555832	0.0611842	0.0236466	0.111172	0.0111472	0.00485044	0.0252965	0.000399691	0.000956182	0.000910263	0.000743556	0.000589566	0.000933135	0.0142483	0.0149961	0.039328	0.0351106	0.0162536	0.160439	0.0508612
AalW_18-Q3-R10-53_BATAC.462	0.00290231	0.00251407	0.00228229	0.0341788	0.0214176	0.112602	0.00312149	0.0127636	0.00575366	0.0133905	0.00358822	0.0130152	0.00974954	0.00372593	0.00647641	0.00373489	0.00590113	0.00652669	0.00525643	0.00957828	0.0136449	0.0113157	0.00474433	0.00429553	0.00681504	0.0162784	0.00116255	0.000518064	0.000349265	0.000422501	0.00350682	0.00257547	0.00290696	0.000831916	0.00131321	0.00355561	0.000643707	0.000998369	0.00188621	0.000378313	0.000455371	0.00070173	0.00631255	0.0237941	0.00793474	0.00283148	0.00268389	0.00243348	0.00176022
AalW_18-Q3-R10-53_BATAC.497	0.00138408	0.00183842	0.00548284	0.0210088	0.0183357	0.0537281	0.0230864	0.0217234	0.0162769	0.00244151	0.00265354	0.00291331	0.0135704	0.00993915	0.00836733	0.00120902	0.00123974	0.00224138	0.00107458	0.000850552	0.00192162	0.00188438	0.00220321	0.00263118	0.00104335	0.000820192	0.000690688	0.00185679	0.00113487	0.00114471	0.00125891	0.00116767	0.00137699	0.00122931	0.00167296	0.00329575	0.000844513	0.000911281	0.00106606	0.00228576	0.00184195	0.00164332	0.0435993	0.00868962	0.0394944	0.00105821	0.000758827	0.00111004	0.00135001
AalW_18-Q3-R10-53_BATAC.500	0.111584	0.0507165	0.166472	0.081812	0.0880144	0.0954216	0.0218344	0.0221757	0.0304888	0.0389475	0.0277627	0.0597969	0.0487441	0.0259428	0.0600324	0.0309715	0.0261283	0.0489014	0.014934	0.0159909	0.0239769	0.0234213	0.0255573	0.049888	0.0252135	0.0343266	0.0806871	0.0134762	0.0128644	0.0375133	0.0832384	0.0345294	0.0702665	0.0199042	0.0237313	0.0475067	0.0229848	0.0236972	0.0306296	0.0231446	0.0215591	0.0438781	0.0269089	0.00916385	0.0818203	0.0494197	0.0474958	0.0633493	0.0823134
AalW_18-Q3-R10-53_BATAC.517_sub	0.0424194	0.0445081	0.0176716	0.0221499	0.0330545	0.0416884	0.00165507	0.000693647	0.00711705	0.000638135	0.000946124	0.0212459	0.00159758	0.000511853	0.00371962	0.0241706	0.0157665	0.0225514	0.0108714	0.00438799	0.00815498	0.000903927	0.00209118	0.000630297	0.000623222	0.00155764	0.00025548	8.79564e-05	0.000370442	0.000344298	0.015336	0.0175338	0.0236781	0.00453548	0.0111142	0.00895996	0.000383834	0.000543622	0.00045502	0.000391558	0.000173719	0.000453794	0.00061411	0.00142946	0.000848707	0.00635084	0.0128004	0.00249914	0.0455625
AalW_18-Q3-R10-53_BATAC.530	0.0379885	0.0344102	0.0309484	0.00869912	0.0104511	0.0516959	0.0077038	0.00960627	0.0104212	0.00500457	0.00589455	0.00484183	0.00401949	0.00281825	0.00764223	0.00797783	0.0126319	0.0137247	0.00555472	0.00626442	0.00540749	0.00520439	0.0044631	0.00512568	0.00602659	0.010741	0.00362891	0.00561079	0.00335606	0.00725152	0.00860412	0.00426003	0.0052799	0.00152658	0.00427131	0.00234809	0.00411924	0.00324921	0.00713018	0.00680188	0.00436056	0.00898803	0.0038969	0.00794086	0.00457219	0.00474712	0.00411504	0.00470653	0.00972561
AalW_18-Q3-R10-53_BATAC.558	0.00905957	0.0124648	0.00334534	0.0332913	0.0573381	0.0460343	0.0430968	0.0494116	0.0188214	0.0023353	0.00285325	0.000801207	0.00329741	0.00764213	0.0014238	0.0166848	0.0190993	0.0044278	0.0121864	0.00574374	0.00206284	0.00346756	0.00303784	0.00102329	0.00392267	0.00355045	0.000519143	0.000677019	0.00113108	0.000361153	0.0116436	0.00825157	0.00340332	0.00342341	0.00341698	0.00142359	0.0017465	0.00174404	0.00133139	0.00121601	0.00119107	0.000582546	0.00389797	0.00575858	0.00245101	0.00319462	0.00375862	0.000971961	0.00857793
AalW_18-Q3-R10-53_BATAC.589	0.00748723	0.0163894	0.00519575	0.017209	0.0170493	0.0598508	0.00669481	0.00667965	0.00345048	0.00995276	0.0113368	0.0155627	0.00241078	0.00478537	0.00482974	0.0201456	0.0113689	0.00667375	0.00408438	0.00735034	0.00959419	0.0222545	0.0181047	0.010572	0.00121261	0.00114865	0.00105175	0.0115244	0.0348021	0.00167836	0.00089865	0.00141616	0.00136961	0.00408004	0.00451288	0.00469741	0.00224247	0.00151074	0.000511957	0.000262224	0.00016245	0.000376819	0.000217523	0.000379566	0.000225274	0.00135859	0.00159911	0.00180818	0.00204913
AalW_18-Q3-R10-53_BATAC.600	0.0333453	0.0148886	0.0656473	0.0207321	0.0143653	0.0350203	0.0112381	0.00285036	0.00964903	0.00661758	0.0040516	0.00328804	0.00919792	0.0184432	0.0153537	0.00132451	0.00112499	0.00908262	0.0140012	0.0108295	0.0346851	0.0069085	0.00805201	0.00820368	0.00826058	0.00297774	0.000848353	3.13097e-05	0.000416068	0.00038139	0.000247576	0.000411469	0.000589449	0.00131032	0.00235048	0.00322799	0.000307549	0.000152229	0.000482663	0.000229186	0.000153284	0.000418462	0.0119046	0.00405863	0.0227457	0.0050156	0.00301334	0.000597633	0.000223367
AalW_18-Q3-R10-53_BATAC.60	0.0618972	0.06554	0.0571985	0.0759668	0.0971896	0.06261	0.0254718	0.0303188	0.0477544	0.0163907	0.0383167	0.0604374	0.0234137	0.07387	0.0706621	0.032212	0.0479779	0.0462977	0.0443989	0.0508063	0.0986641	0.0175555	0.0231181	0.0422259	0.0102137	0.0343401	0.0406634	0.00342606	0.00621937	0.0025672	0.0582026	0.0460868	0.0618185	0.0195449	0.0351832	0.042998	0.0127722	0.0199445	0.00236189	0.00167911	0.00183312	0.00237425	0.0723076	0.00387898	0.0531144	0.0454536	0.0591908	0.0605544	0.0598245
AalW_18-Q3-R10-53_BATAC.611	0.0119631	0.0346191	0.0557422	0.0543182	0.0300288	0.0645612	0.0313733	0.0653069	0.0494353	0.018571	0.0176044	0.00314837	0.073153	0.0606312	0.0240139	0.00426683	0.00993515	0.00968148	0.0394158	0.0251036	0.0237795	0.0441371	0.0533981	0.0341283	0.0144478	0.010997	0.00728633	0.000347961	0.000722541	0.000663558	0.00580973	0.00554152	0.00443927	0.00124401	0.00154084	0.000708459	0.0166556	0.00911947	0.0370877	0.01173	0.0130695	0.0148856	0.0224349	0.0418989	0.0207698	0.00082149	0.000500085	0.000241095	0.000537191
AalW_18-Q3-R10-53_BATAC.660	0.00203495	0.0272464	0.0235786	0.0926525	0.131774	0.0564354	0.0800545	0.0702444	0.0297189	0.010511	0.0106883	0.000855976	0.0463673	0.0674662	0.0132815	0.0018505	0.00213267	0.000602364	0.0136966	0.00651151	0.00156024	0.101235	0.102686	0.0226581	0.13123	0.103902	0.0173072	0.00414762	0.00916442	0.00303024	0.00104561	0.000911405	0.000506684	0.000898358	0.000944415	0.000345054	0.020835	0.0043857	0.000887686	0.0103403	0.0165698	0.00647984	0.0445752	0.0475498	0.0402606	0.00139266	0.000939878	0.000150228	0.000661327
AalW_18-Q3-R10-53_BATAC.673	0.0126333	0.0154467	0.00534035	0.0267704	0.0325335	0.0336953	0.00496341	0.00194615	0.003507	0.00259089	0.00814555	0.00988727	0.000792637	0.00140328	0.00425649	0.00248324	0.00150653	0.00165185	0.0119941	0.00519118	0.0066522	0.000891473	0.000818133	0.000823823	0.00124568	0.000547878	0.000490523	0.00111883	0.00116038	0.0394162	0.00419549	0.00209386	0.00440649	0.00101539	0.00106289	0.00148996	0.000383135	0.000478481	0.000505663	0.000211972	0.000146093	0.000214358	0.0035462	0.00189692	0.0032801	0.00167117	0.0144683	0.00960879	0.0192087
AalW_18-Q3-R10-53_BATAC.70	0.0141628	0.0110238	0.0249743	0.0149594	0.0121387	0.0548406	0.00271748	0.00866744	0.00262895	0.00969311	0.00974165	0.0079829	0.00565978	0.00371152	0.00543461	0.00509225	0.00444453	0.00566645	0.00264828	0.00144185	0.00223132	0.00147498	0.00120436	0.00641308	0.00108877	0.0013748	0.00248959	0.00351842	0.0040639	0.00663664	0.00564053	0.00313068	0.00464324	0.000884748	0.00220006	0.00144162	0.00120535	0.00147415	0.00286482	0.0666333	0.0490853	0.0507872	0.00624996	0.0217632	0.0113675	0.00223214	0.00194124	0.0030994	0.00690159
AalW_18-Q3-R10-53_BATAC.743	0.00169049	0.00334392	0.00901764	0.0291987	0.0174119	0.035366	0.00170647	0.000792083	0.00160047	0.00379339	0.00192664	0.0278505	0.000547987	0.000517461	0.00841515	0.0339585	0.0305902	0.0567055	0.00102683	0.00060694	0.00155094	0.000599227	0.000930144	0.000674776	0.000187161	0.000355729	0.00133926	1.08849e-05	0.000230063	0.00011256	0.0015625	0.00310833	0.00322975	0.000311041	0.000918525	0.000619807	0.000436117	0.000655628	0.00158308	0.000357435	0.000139413	0.000412426	0.0110491	0.00829903	0.0138748	0.0100291	0.00760858	0.0304252	0.000992758
AalW_18-Q3-R10-53_BATAC.751	0.00898851	0.011047	0.0133334	0.0254822	0.0169973	0.0446212	0.0138735	0.0158179	0.00830512	0.0157708	0.0153176	0.0148382	0.031557	0.0311307	0.0171901	0.00703406	0.008945	0.0144894	0.0136793	0.0139654	0.0123691	0.0174161	0.0193369	0.0197418	0.0138314	0.0187432	0.0186987	0.0110626	0.00767684	0.00903235	0.00860501	0.0128578	0.0101442	0.0135743	0.0123471	0.0259577	0.0120046	0.00459525	0.014012	0.000534262	0.000416114	0.00058179	0.00572231	0.00538223	0.00247993	0.00302395	0.0036872	0.00402323	0.00100227
AalW_18-Q3-R10-53_BATAC.763	0.0657858	0.0691391	0.0390358	0.0774759	0.116502	0.071989	0.0552618	0.0538036	0.0195999	0.025314	0.0324114	0.00712602	0.044594	0.0599297	0.0102451	0.0568128	0.104019	0.0176528	0.0607236	0.0419231	0.0101723	0.0832442	0.0524413	0.0210602	0.0880668	0.0744869	0.0128377	0.00218646	0.0046355	0.0011907	0.0949011	0.108307	0.0176908	0.0265136	0.0203105	0.0095131	0.0276543	0.0148068	0.0330086	0.00383334	0.0027677	0.00116493	0.0392642	0.0450241	0.00938443	0.0820012	0.103952	0.0242638	0.0921643
AalW_18-Q3-R10-53_BATAC.826	0.00496139	0.00595527	0.0314199	0.0722007	0.182229	0.17342	0.00551003	0.0065188	0.0075376	0.00388583	0.00445619	0.00902171	0.0603429	0.0360565	0.0311696	0.00452662	0.00513433	0.00854392	0.0140021	0.00594322	0.00949459	0.0107197	0.0162955	0.0308426	0.00440974	0.00370074	0.00517977	0.00437497	0.0044426	0.00578282	0.00570106	0.00700976	0.00837617	0.00687689	0.00735557	0.00852828	0.00548229	0.0054751	0.0025566	0.00433738	0.00498289	0.00523792	0.00729025	0.00390473	0.00894621	0.00514216	0.00377479	0.0101627	0.00625499
AalW_18-Q3-R10-53_BATAC.833	0.02674	0.0368144	0.0364824	0.0422857	0.0511762	0.0816906	0.032807	0.0494038	0.0776226	0.00997651	0.0301713	0.0147832	0.0150141	0.0499043	0.0411442	0.0342099	0.0373972	0.038978	0.0219029	0.0252316	0.0315508	0.0154297	0.0145059	0.0136243	0.0231041	0.0204586	0.0562981	0.000140818	0.00144655	0.00327832	0.0217498	0.0210747	0.0253004	0.015807	0.0138072	0.0352662	0.00723093	0.00853307	0.00395406	0.000809094	0.000659389	0.000975677	0.0244947	0.0353074	0.055296	0.0172868	0.0210673	0.026059	0.051528
AalW_18-Q3-R10-53_BATAC.835	0.0893685	0.032994	0.00404598	0.0381507	0.0423008	0.0573359	0.000715121	0.000708982	0.00029859	0.00218033	0.00234436	0.00605856	0.000358495	0.000830687	0.000412828	0.0176718	0.0508681	0.0358278	0.0134016	0.0165645	0.00929747	0.000495823	0.000728458	0.000202391	0.00195585	0.00215168	0.000359354	0.00263448	0.00922396	0.00142425	0.0344171	0.0313621	0.0223787	0.0158094	0.00545725	0.00106195	0.00557388	0.0016018	0.00048493	0.000483943	0.00050382	0.000586917	0.000354547	0.000660896	0.000195444	0.00211292	0.0157824	0.012968	0.0252335
AalW_18-Q3-R10-53_BATAC.838	0.0234457	0.0265174	0.0453975	0.0210921	0.0104375	0.0410988	0.0031367	0.00374272	0.00369693	0.000490278	0.00180212	0.0135776	0.000223184	0.000478161	0.00105433	0.0110618	0.0233996	0.0573913	0.0162989	0.0136203	0.0194118	0.00256833	0.00135707	0.00293934	0.00320628	0.00389589	0.00321337	0.000137177	0.000612713	0.00048752	0.0081048	0.00852234	0.0334846	0.00104688	0.00720033	0.00222916	0.00267052	0.000757641	0.00272584	0.000227545	0.000247815	0.000764515	0.00378796	0.00473784	0.00342788	0.00458435	0.0186683	0.0117065	0.0146316
AalW_18-Q3-R10-53_BATAC.841_sub	0.000664901	0.00670805	0.0181645	0.0125159	0.0156523	0.0593009	0.00949962	0.0117929	0.0132597	0.0382084	0.039967	0.0520345	0.0025286	0.00890956	0.0134951	0.00671999	0.00793857	0.0347737	0.0141254	0.0106487	0.0226302	0.0244579	0.0170383	0.0341236	0.00177254	0.00163027	0.000789526	0.00391874	0.00153543	0.00341296	0.00063226	0.000458885	0.00109998	0.0398734	0.00553439	0.010973	0.000422336	0.00040454	0.000663154	0.000487651	0.00097877	0.0012603	0.00882623	0.00310666	0.0335432	0.000546664	0.000274923	0.000216637	0.000167812
AalW_18-Q3-R10-53_BATAC.857	0.0358731	0.00299957	0.00181377	0.0122955	0.0169791	0.054215	0.0157816	0.0052635	0.00960358	0.0144051	0.0116832	0.013612	0.00529046	0.00671777	0.00770654	0.0136298	0.00598865	0.00581277	0.0187511	0.00820585	0.031317	0.0014109	0.000737491	0.000461114	0.00534437	0.00468747	0.00153304	0.0766146	0.00392183	0.0159736	0.0119185	0.00453785	0.0130147	0.0192126	0.00690256	0.0157211	0.00108547	0.000617501	0.00110032	0.00276753	0.0014238	0.000386005	0.0331927	0.0178073	0.0278586	0.00709474	0.00699965	0.0096764	0.026194
AalW_18-Q3-R10-53_BATAC.871	0.0173529	0.00611685	0.0266239	0.0408427	0.0350199	0.071005	0.00157781	0.00418956	0.00344479	0.00275665	0.00164361	0.00336914	0.00208295	0.00147434	0.00494896	0.00165233	0.00149692	0.00322468	0.00087175	0.000989302	0.00214848	0.000466242	0.000578154	0.00101548	0.000962554	0.00127774	0.00112699	0.0139026	0.0131462	0.0161994	0.00337567	0.00157953	0.00401386	0.000853277	0.000693014	0.00173747	0.000969707	0.000798038	0.0013063	0.0287953	0.034165	0.0426026	0.00617944	0.00140324	0.00780413	0.00252666	0.00117492	0.00201979	0.0181824
AalW_18-Q3-R10-53_BATAC.8	0.0195306	0.0222223	0.018697	0.0040835	0.010526	0.0227295	0.00651267	0.00540503	0.00409126	0.00108452	0.00162251	0.00428914	0.00271492	0.0034311	0.00410695	0.00514281	0.00662867	0.00252168	0.00731911	0.00660712	0.00911729	0.0128404	0.0163824	0.00970572	0.0163123	0.0189622	0.00921684	0.00108345	0.012387	0.00115343	0.00838391	0.00902939	0.00389411	0.00630122	0.00323819	0.00721408	0.0208521	0.0441437	0.0188239	0.000347345	0.000177343	0.000408247	0.000294511	0.000201273	0.000472877	0.00867588	0.0101308	0.0108833	0.0383303
AalW_18-Q3-R10-53_BATAC.909	0.0694613	0.182198	0.117892	0.0461612	0.104262	0.15688	0.14946	0.41195	0.366732	0.00733354	0.0121417	0.00922301	0.151936	0.0579153	0.0989775	0.0164188	0.0253761	0.0120527	0.0399386	0.0254088	0.0196818	0.0339621	0.0439301	0.0616148	0.192493	0.190749	0.116227	0.000737348	0.00343869	0.00306686	0.0297567	0.0170719	0.0127322	0.00295672	0.00397066	0.0012979	0.0331136	0.0435301	0.0519259	0.0027876	0.00192978	0.00239521	0.229398	0.132484	0.226682	0.00408898	0.00243471	0.00202862	0.0147886
AalW_18-Q3-R10-53_MAXAC.020_sub	0.0907077	0.0602502	0.0186987	0.071542	0.0811527	0.0595224	0.0273866	0.0308815	0.0111231	0.0416183	0.0452845	0.0143812	0.0435376	0.0473447	0.00726079	0.0938243	0.0896148	0.0262638	0.0583059	0.0841757	0.0164582	0.0205406	0.0190801	0.00805297	0.00823404	0.01297	0.00560494	0.0249061	0.0681995	0.0372486	0.0292812	0.0175851	0.0122296	0.112855	0.160455	0.073346	0.00205185	0.00147136	0.00072199	0.00364253	0.00413844	0.00107516	0.0354952	0.0766514	0.0136329	0.108188	0.0778864	0.043068	0.021304
AalW_18-Q3-R10-53_MAXAC.021	0.0829887	0.0671233	0.0514709	0.0349243	0.0584024	0.0363355	0.0220318	0.0149697	0.0576784	0.00687866	0.0110012	0.000725087	0.0224134	0.03337	0.00758119	0.0307515	0.0559722	0.0491158	0.00637092	0.00981474	0.0104369	0.0194097	0.0163788	0.0307457	0.0106388	0.0135958	0.0299795	9.31463e-05	0.00483904	0.00782692	0.0335497	0.0597384	0.0166527	0.0042115	0.00332361	0.000494196	0.0276528	0.0351464	0.188791	0.000998883	0.000771867	0.00196761	0.00320294	0.0154067	0.00554243	0.0161228	0.0401203	0.0345329	0.0243833
AalW_18-Q3-R10-53_MAXAC.040_sub	0.123893	0.104571	0.209222	0.0984924	0.0632318	0.168324	0.146684	0.122127	0.247216	0.0179066	0.0245044	0.0220947	0.0734907	0.110891	0.114238	0.0431576	0.0409125	0.0504814	0.0739499	0.0576465	0.211909	0.0191704	0.00742345	0.0130876	0.0240811	0.0245104	0.0662062	0.0425435	0.175459	0.267001	0.0274125	0.0241311	0.0489989	0.0321241	0.0250769	0.0622017	0.0233698	0.0406767	0.00765897	0.0103663	0.0107036	0.0101414	0.320771	0.0653721	0.218957	0.146566	0.0464166	0.233786	0.175456
AalW_18-Q3-R10-53_MAXAC.074	0.0732872	0.00538692	0.00385783	0.0274673	0.0564107	0.0940779	0.0123419	0.0218782	0.0220378	0.0340605	0.0349247	0.0698268	0.0212112	0.0145997	0.0341592	0.0402546	0.0389553	0.0246223	0.0623499	0.0566588	0.10193	0.010421	0.0139334	0.0106568	0.00243101	0.0104823	0.136322	0.00075013	0.00294478	0.00254843	0.0572277	0.0307493	0.0565735	0.0666654	0.0648146	0.134795	0.0220597	0.0368495	0.346655	0.00156474	0.000787828	0.0022035	0.0207471	0.01414	0.0309609	0.195734	0.129747	0.331267	0.346204
AalW_18-Q3-R10-53_MAXAC.111	0.0302054	0.0221067	0.0256671	0.0418611	0.0208529	0.0471999	0.147428	0.0872936	0.0759775	0.0277955	0.0158926	0.0225098	0.0699525	0.12288	0.037681	0.00764686	0.00494116	0.00510004	0.0658379	0.0407419	0.051347	0.131668	0.0483883	0.0463388	0.193352	0.0679472	0.0727601	0.269861	0.0853256	0.0565777	0.0221381	0.0245494	0.0299904	0.221951	0.153149	0.193496	0.0266904	0.0127563	0.00650199	0.00672042	0.00601154	0.00750959	0.0971286	0.0112398	0.0315258	0.0514722	0.0133242	0.0309358	0.0435406
AalW_18-Q3-R10-53_MAXAC.144	0.0504151	0.0495901	0.0410936	0.0577022	0.088776	0.115943	0.0304917	0.0294435	0.0255756	0.0155444	0.0171713	0.00649957	0.0189905	0.0102045	0.0135678	0.0302665	0.0439395	0.119083	0.00803924	0.00703373	0.00416963	0.0734272	0.0621512	0.0473172	0.0377292	0.0481436	0.00731389	0.015414	0.0121152	0.00233065	0.016834	0.0351049	0.0360159	0.013494	0.00532106	0.00397662	0.0340796	0.011286	0.00474256	0.00217593	0.00195033	0.00364757	0.00557136	0.0271665	0.0110807	0.0402301	0.0469381	0.0692174	0.00088731
AalW_18-Q3-R10-53_MAXAC.168	0.0416319	0.00793532	0.00555779	0.03659	0.0229731	0.166903	0.00499231	0.0101692	0.0198174	0.00219924	0.00249494	0.0053172	0.111719	0.0274943	0.236811	0.0787205	0.0223547	0.0585677	0.00919791	0.0814085	0.00189686	0.0180269	0.00178752	0.000618677	0.0202925	0.0590362	0.0275391	0.000150998	0.00136527	0.0014739	0.081404	0.0418885	0.0423215	0.0207296	0.00227208	0.00248466	0.0275571	0.0929643	0.0168086	0.00125583	0.000594466	0.0015251	0.00552751	0.0108262	0.188224	0.10633	0.078353	0.053037	0.00181432
AalW_18-Q3-R10-53_MAXAC.171	0.036548	0.0241234	0.0355187	0.0296936	0.0192385	0.125268	0.0160056	0.0257686	0.0722996	0.0067493	0.0151178	0.00846876	0.0230894	0.00456952	0.0158711	0.0553841	0.039747	0.0618445	0.0454658	0.0433713	0.0917048	0.00556288	0.0219041	0.0121255	0.0662836	0.0577044	0.00219929	0.000296469	0.00185895	0.00165639	0.0443403	0.0237113	0.024604	0.00666493	0.0177018	0.0388896	0.0300868	0.00522581	0.143551	0.00109944	0.000825396	0.00186428	0.0130091	0.017308	0.0175562	0.0233869	0.0381792	0.00592597	0.014506
AalW_18-Q3-R10-53_MAXAC.249	0.0136111	0.0284143	0.0293161	0.0425941	0.0434827	0.0558425	0.0301726	0.0352053	0.0505345	0.0372205	0.0347355	0.0110359	0.0229983	0.00472217	0.0526629	0.017101	0.00511701	0.0105982	0.0386011	0.0341053	0.059923	0.0220637	0.0118264	0.0208126	0.00815173	0.002759	0.000748306	0.0339858	0.00384533	0.0218786	0.0270527	0.0280335	0.0244613	0.0127745	0.0083734	0.0143045	0.000809494	0.000576741	0.00105394	0.000879309	0.0006716	0.00104057	0.0176553	0.021359	0.029637	0.00658085	0.0129975	0.00341335	0.0047705
AalW_18-Q3-R10-53_MAXAC.296	0.0116802	0.00967254	0.0370998	0.0406589	0.0588293	0.0701604	0.0607092	0.0782844	0.0648572	0.0684513	0.0838654	0.0371677	0.053956	0.0754928	0.0645658	0.022109	0.0339307	0.0243532	0.0796979	0.0709157	0.0699741	0.0715967	0.0603002	0.0404586	0.0622566	0.0444427	0.0416385	0.00297052	0.00428817	0.00222128	0.0206125	0.0334747	0.0264926	0.0409041	0.0483628	0.0859059	0.0618607	0.0772358	0.132635	0.00127798	0.00104534	0.00152887	0.0203737	0.026495	0.0198055	0.00903337	0.0111752	0.00370928	0.015427
AalW_18-Q3-R10-53_MAXAC.302	0.0104853	0.0461395	0.0217899	0.52232	0.118724	0.0608479	0.000224435	0.000187455	0.000112638	0.0882948	0.0194623	0.0591893	0.000601442	8.10278e-05	6.24667e-06	0.000591419	0.000281668	0.000365414	0.000335692	5.8649e-05	0.000249177	0.000401539	0.00110227	0.00054051	0.000583077	0.000430212	0.000439509	5.35538e-05	0.000320015	3.38632e-05	0.00119632	0.000130388	0.000540158	0.000225049	0.000209011	8.69516e-05	0.000581567	0.00062411	0.000155247	0.00254174	0.000402545	0.00028472	0.00164954	9.71095e-05	2.01941e-05	0.000242431	0.000115907	3.69973e-05	0.000442828
AalW_18-Q3-R10-53_MAXAC.389	0.00128956	0.00263932	0.00734465	0.120746	0.175083	0.278558	0.150087	0.0578021	0.0416397	0.00215476	0.00130032	0.00206872	0.0731791	0.0713318	0.0491042	0.00200001	0.00126425	0.00271585	0.0158162	0.0602497	0.0329416	0.00109377	0.00204536	0.00111624	0.00150652	0.00129887	0.000534104	0.000256974	0.000833729	0.000580254	0.00165245	0.00283398	0.00236007	0.00170473	0.000603502	0.000839329	0.00140636	0.00210157	0.00123419	0.0530508	0.238762	0.0381139	0.0696386	0.193359	0.00247148	0.0016699	0.00134264	0.000920434	0.00167752
AalW_18-Q3-R10-53_MAXAC.391	0.00201841	0.00187458	0.00126574	0.0497555	0.0577466	0.112093	0.036756	0.0424421	0.0221828	0.0271446	0.0407776	0.00757897	0.0402986	0.0368916	0.0521768	0.00452318	0.00223336	0.0037334	0.0383093	0.0335849	0.0317752	0.000982145	0.000522508	0.000312901	0.00110128	0.000717244	0.00068846	0.0490443	0.030104	0.00502593	0.0101957	0.0133938	0.0175719	0.00192414	0.00273228	0.00787716	0.000576867	0.00059862	0.00118341	0.000904937	0.00164098	0.000957221	0.053036	0.0752191	0.134298	0.00122119	0.00283226	0.00344549	0.00369149
AalW_18-Q3-R10-53_MAXAC.392	0.00154784	0.00182144	0.00858201	0.0344206	0.0295749	0.080277	0.0872403	0.0507953	0.125396	0.0192304	0.0460292	0.0174324	0.0154301	0.0242119	0.0308759	0.0163211	0.00796387	0.0599351	0.0176733	0.0481948	0.119537	0.24908	0.0537424	0.104757	0.00107601	0.000635792	0.00198334	0.0209791	0.0214507	0.222419	0.00322835	0.0125643	0.0360799	0.0529186	0.0378042	0.0471338	0.00120328	0.000758877	0.00135413	0.00181079	0.000557626	0.00189361	0.115135	0.00525393	0.0857008	0.000949011	0.000563116	0.000442154	0.000427769
AalW_18-Q3-R10-53_MAXAC.393	0.00101126	0.0020418	0.0146208	0.424588	0.0850102	0.113678	0.00606804	0.00531801	0.00428442	0.0017446	0.000947889	0.00163143	0.112167	0.103558	0.019375	0.000972172	0.00137787	0.00629172	0.00378676	0.0022647	0.00334472	0.0119861	0.0248135	0.0465661	0.00642052	0.00946707	0.00542844	0.000233864	0.000418429	0.000447221	0.0019116	0.00139314	0.00193286	0.000698422	0.000953598	0.00110776	0.00174404	0.0010035	0.00187371	0.0829326	0.0700027	0.0260377	0.0401038	0.00412367	0.0131109	0.000842791	0.000588034	0.000704018	0.00118554
AalW_18-Q3-R10-53_MAXAC.395	0.000825945	0.000471675	0.000273801	0.00324084	0.00294954	0.0588168	0.00039802	0.000507986	0.0054915	0.000912636	0.00164651	0.00090111	0.00153652	0.00128917	0.0112102	0.000581694	0.00163947	0.0060641	0.000598685	0.00126475	0.0181364	0.000886699	0.000546389	0.000337465	0.000773457	0.00106339	0.000233543	0.0049667	0.000146805	0.000249986	0.0111904	0.000317776	0.00056523	0.000468532	0.000301904	0.000567509	0.000277228	0.000568153	0.00132076	0.000269824	0.00011768	0.000395203	0.000228838	0.00054701	0.000721921	0.000917703	0.000743865	0.00102578	0.000658609
Aved_18-Q3-R54-62_BAT3C.130	0.0272363	0.0833399	0.0255663	0.0407172	0.0440475	0.0163978	0.0450864	0.0422462	0.0260706	0.0289676	0.0214834	0.00238342	0.031291	0.0397245	0.0046608	0.0467389	0.0632667	0.0141989	0.0802545	0.141759	0.0172652	0.0475872	0.0146212	0.0025762	0.01167	0.0183903	0.00216036	0.131254	0.027913	0.0137952	0.00907783	0.0417555	0.00311993	0.0881476	0.0530627	0.0044289	0.00157572	0.000852393	0.00037392	0.00192741	0.00184194	0.00044556	0.0620162	0.0960418	0.0114073	0.0199355	0.0218534	0.00471136	0.00948351
Aved_18-Q3-R54-62_BAT3C.19	0.00223575	0.000950824	0.00158076	0.00519965	0.0257369	0.00845179	0.0910103	0.167329	0.189316	0.0179165	0.00433414	0.00707836	0.0256625	0.0169899	0.00993734	0.00518494	0.0157807	0.00325343	0.81071	0.218583	0.0454641	0.00213647	0.00143118	0.00029432	0.00264585	0.00808914	0.00198902	0.00120771	0.00102578	0.000857054	0.000512587	0.000935577	0.000470529	0.00241546	0.00714737	0.0208589	0.0500327	0.01399	0.0114171	0.00133037	0.000484821	0.000309926	0.20319	0.0792809	0.0217971	0.00801713	0.0048845	0.00646082	0.00103804
Aved_18-Q3-R54-62_BAT3C.210	0.000144289	0.000591929	0.00316437	0.000256978	0.000186919	0.00286928	0.0882677	0.0227039	0.202617	0.000552325	0.0223994	0.67912	0.0871247	0.00428779	0.0909449	0.0016874	0.000205198	0.000164245	0.000584103	0.000214072	4.50459e-05	0.000237719	0.000103529	0.0134718	0.0256185	0.031468	0.00296034	0.000106442	0.00219024	0.000677877	0.000521892	0.000174047	0.00378543	0.000967071	0.00246319	0.000175522	7.01733e-05	0.00185889	0.000334381	0.000198622	8.27756e-05	9.80406e-05	0.00188513	0.0173173	0.0131877	0.000840106	0.00124619	0.000182314	0.000215701
Aved_18-Q3-R54-62_BAT3C.237	0.00965054	0.00287857	0.00119061	0.00775313	0.0158309	0.039166	0.0120009	0.0184375	0.0403752	0.000644197	0.00276433	0.0253487	0.000101517	0.000197243	0.00032186	0.000743009	0.000136279	0.000345629	0.000583189	0.000817256	0.00135736	0.000203736	0.000139501	0.000180151	8.25584e-05	0.000121054	0.000263415	0.00435787	0.0133705	0.0251066	0.00279218	0.00300633	0.00332664	0.00722556	0.0142531	0.0417602	9.92833e-05	0.000193461	0.000205528	0.000124712	0.000115479	0.000157713	0.0110483	0.00829225	0.0206382	0.000167847	0.000126619	0.00968806	0.000169852
Aved_18-Q3-R54-62_BAT3C.243	0.000377826	0.000794968	0.00143888	0.000843797	0.000717002	0.00100645	0.0306263	0.0314599	0.0840866	0.000431033	0.000614462	0.000390875	0.00659921	0.00552019	0.0030045	0.000141723	0.00024893	0.000534274	0.00150416	0.00112618	0.00151194	0.000670203	0.00150242	0.00161206	0.000564869	0.000565789	0.0015102	0.0365996	0.0139478	0.0394592	0.000828343	0.000879135	0.00136908	0.00644082	0.00256028	0.018227	0.00101066	0.0011943	0.00116704	0.00061477	0.000833968	0.0004635	0.0282328	0.00276798	0.00534367	0.000924331	0.00042097	0.000494422	0.000421719
Aved_18-Q3-R54-62_BAT3C.309	0.00510302	0.00514092	0.00427175	0.00468342	0.00757722	0.00466179	0.104405	0.0755045	0.148689	0.00237071	0.00286405	0.0022534	0.00214116	0.00199687	0.00329115	0.00317901	0.002906	0.00227007	0.0043019	0.00235973	0.00311199	0.00273384	0.00361172	0.00354595	0.0189174	0.0305457	0.0118499	0.00161063	0.107674	0.0731015	0.033	0.0672411	0.0148269	0.00267928	0.00282015	0.00294075	0.00125041	0.0015055	0.00128045	0.00138978	0.00222795	0.0029449	0.00126004	0.000774643	0.0171469	0.00405269	0.00268347	0.00301412	0.00565739
Aved_18-Q3-R54-62_BAT3C.338_sub	0.0537928	0.0441217	0.0124736	0.0678677	0.127875	0.0355762	0.315709	0.312517	0.133927	0.723534	0.997279	0.0743257	0.378119	0.14242	0.0895147	0.149195	0.195918	0.01909	0.11945	0.164658	0.0160382	0.130366	0.097427	0.0145933	0.160015	0.373442	0.0355319	0.225688	0.107603	0.0890117	0.0307323	0.0264768	0.00494062	0.195956	0.21229	0.0278748	0.21207	0.369374	0.151194	0.00449431	0.00363537	0.0012612	0.41194	0.633617	0.0790819	0.126137	0.17892	0.0475005	0.0417671
Aved_18-Q3-R54-62_BAT3C.344	9.38536e-06	0.000460685	0.000906386	7.62457e-05	1.09943e-05	3.26998e-05	0.000158748	6.26689e-05	0.0935738	5.04923e-05	9.76449e-05	0.000142239	0.000423114	0.000149118	0.00329635	0.000207588	1.89314e-05	3.13539e-05	0.000164565	0	1.38965e-05	2.55829e-05	0.000245617	6.29555e-05	4.37794e-05	1.64779e-05	1.7786e-06	0	3.00333e-05	0.000211304	8.37757e-05	2.79364e-05	0.000289697	5.91773e-05	0.000117429	5.42167e-06	0	0	1.78413e-05	0	0	3.21194e-06	2.40358e-05	0.00541299	0.00249112	0.000162383	3.67903e-05	4.86569e-06	6.56955e-05
Aved_18-Q3-R54-62_BAT3C.361	0.0259531	0.0492763	0.0298342	0.0324665	0.0561681	0.0296619	0.104503	0.0704249	0.0480727	0.00955156	0.0151708	0.00976677	0.0149091	0.00686834	0.00965615	0.00752389	0.00428558	0.00478683	0.00529219	0.0104351	0.0215271	0.0111374	0.0138505	0.01825	0.0166574	0.0221319	0.0335346	0.019009	0.0426245	0.0411796	0.0120809	0.0398696	0.0164048	0.0101325	0.010302	0.0129762	0.000726619	0.000455427	0.000396636	0.00045483	0.0004711	0.000768315	0.0118692	0.0110375	0.0258702	0.0102688	0.0127315	0.00906635	0.000313415
Aved_18-Q3-R54-62_BAT3C.384	4.54861e-05	0	0.000198551	0.000218564	5.32836e-05	0.000264109	0.00885597	0.00713182	0.0455184	0.000156177	0.000107255	0.000100982	0.000542986	0.000205766	0.00127726	0.0017626	0.0115846	0.0223119	0.000957606	0.0010375	0.000554128	0.00128001	0.0018241	0.00268734	0.000254582	0.000284402	0.00365178	0	0	0.00012015	0.000289457	0.000189453	0.000326295	3.96816e-05	0.000197658	0.000119163	0	8.43999e-05	0.000204776	0.000148658	9.63683e-05	8.82453e-05	0.00725054	0.00176181	0.0203165	0.000758812	0.000596717	0.000215477	4.48822e-05
Aved_18-Q3-R54-62_BAT3C.394	0.0539512	0.0289764	0.0375401	0.0308222	0.0193715	0.048831	0.0286477	0.0319618	0.085082	0.00133447	0.00152071	0.00134911	0.00727366	0.0053516	0.0156411	0.0233978	0.0181642	0.00256268	0.0105185	0.0200729	0.0230438	0.00820296	0.0127651	0.0120549	0.0332075	0.0395206	0.070106	0.000248577	0.00145667	0.00177384	0.0243842	0.0220432	0.0314168	0.00997958	0.0239884	0.0247859	0.0222015	0.016007	0.0647524	0.000612486	0.000561043	0.00105522	0.000802603	0.000859108	0.00182142	0.0144768	0.0324185	0.0174603	0.0305296
Aved_18-Q3-R54-62_BAT3C.3	0.000481508	0.000413347	0.00147315	0.000523447	0.000341001	0.000456045	0.00153771	0.0654825	0.210358	0.00020585	0.000244149	0.000403888	0.0332665	0.000778243	0.000569409	0.000390486	0.000303329	0.000699014	0.041608	0.0734673	0.000177411	0.000389046	0.000506361	0.00011833	0.000491027	0.000824048	0.000331546	0	0.000159031	0.00539999	0.000103815	0.000527753	0.000784135	0.000330386	0.00044858	0.000269903	0.00038506	0.000106998	0.00015404	0.000184297	0.000164702	2.36936e-05	0.0135773	0.0082752	0.0208567	0.000938115	0.000534992	0.000312812	0.000888963
Aved_18-Q3-R54-62_BAT3C.472	0.0609094	0.0456225	0.0124731	0.0338781	0.0524379	0.0138873	0.0985713	0.0831255	0.0634602	0.0458189	0.10249	0.00744572	0.068975	0.0832332	0.00922563	0.054492	0.064801	0.00730651	0.0823153	0.0829351	0.0127707	0.0327366	0.0346521	0.00719669	0.0320768	0.0259408	0.00408106	0.0228557	0.0123414	0.00445522	0.00400909	0.00670234	0.0022707	0.0493913	0.0535425	0.0136767	0.0175032	0.00994259	0.00113381	0.00110499	0.000754098	0.000317974	0.0607741	0.100222	0.0138261	0.0380711	0.0295587	0.0139922	0.049968
Aved_18-Q3-R54-62_BAT3C.475_sub	0.00342056	0.00357992	0.00344205	0.00133284	0.000884564	0.00485554	0.00353987	0.00490726	0.0176829	0.000890577	0.0011093	0.00369827	0.00086884	0.00053249	0.00152553	0.00349241	0.0049263	0.0127622	0.00691646	0.00549652	0.0168832	0.000735675	0.000736294	0.000505999	0.0011211	0.00211092	0.0015651	8.44348e-05	0.000566395	0.00281319	0.000545574	0.00311298	0.00161389	0.000437738	0.00134292	0.000502735	0.000983843	0.000198662	0.0035627	5.09199e-05	7.15475e-05	0.000201841	0.000629639	0.00162988	0.00136663	0.00260366	0.00261846	0.0100654	0.00152651
Aved_18-Q3-R54-62_BAT3C.488	0.000108577	0.000402622	0.000421363	0.00254667	0.00374794	0.00735476	0.0488816	0.0324462	0.0504762	4.56716e-05	0.000266167	7.50639e-05	0.00820009	0.0200787	0.0219187	6.68319e-05	5.70891e-05	9.2386e-05	0.000198472	5.72181e-05	0.000136653	1.43613e-05	2.42451e-05	2.2925e-05	0.000295456	9.17924e-05	0.000163372	0.0784453	0.00702419	0.00759447	0.000293451	9.66675e-05	0.000194341	0.000403283	0.000737881	0.000741632	4.43826e-05	4.23272e-05	6.03477e-05	0.000155443	0.00130261	0.00189117	0.00415731	0.00301762	0.00431362	0.00042851	6.61827e-05	6.26315e-05	3.8341e-05
Aved_18-Q3-R54-62_BAT3C.495	1.89555e-05	1.9319e-05	0.000289127	0.000393283	0.000129347	0.000140882	0.0042546	0.0110937	0.0405531	0.000141628	3.99634e-05	3.69936e-06	0.00283451	0.000322106	0.000192904	0.000185665	3.17713e-05	0.000127031	0.00016235	1.14015e-05	3.8887e-05	8.30345e-06	1.0696e-05	4.57418e-06	9.9093e-06	0	1.09471e-05	1.12127e-05	1.75424e-05	9.94147e-05	2.8914e-05	3.75112e-05	9.54007e-05	2.57811e-05	4.90219e-06	8.48237e-06	1.45161e-05	5.95034e-06	5.48898e-06	2.30197e-05	0.00030399	0.000347125	0.000649074	0.00118234	0.000365767	9.79656e-05	4.46118e-06	6.33041e-06	5.48761e-05
Aved_18-Q3-R54-62_BAT3C.508	0.0086881	0.00295395	0.0301686	0.0238042	0.0126736	0.0444588	0.0100386	0.0158804	0.0535642	0.0358834	0.0433601	0.0570026	0.0107608	0.0155744	0.0586471	0.0106779	0.00512788	0.00638132	0.0155363	0.024584	0.0349778	0.00611212	0.00885927	0.00634846	0.00235923	0.00892599	0.00990012	0.00327342	0.00179744	0.0249106	0.00748983	0.00544362	0.0114986	0.00789017	0.0131499	0.0104098	0.0018068	0.00366196	0.00300812	0.000867382	0.000660613	0.000536998	0.0862402	0.0164497	0.0395562	0.00623481	0.00377847	0.00749097	0.0263389
Aved_18-Q3-R54-62_BAT3C.518	0.00300873	0.00413529	0.00893987	0.00521903	0.00351846	0.00193441	0.0539531	0.130248	0.277783	0.000654754	0.000902006	0.000916582	0.0653986	0.0740126	0.0412514	0.00233841	0.00157019	0.00146668	0.00583437	0.00401383	0.00601693	0.0027816	0.00302025	0.00685125	0.00269029	0.00189544	0.00190368	0.000952419	0.00347247	0.00349607	0.00242288	0.00304955	0.00571227	0.00198045	0.0014879	0.00148527	0.000375106	0.000137175	0.00038369	0.00239384	0.00384314	0.00315019	0.00666389	0.00335755	0.0632588	0.00176807	0.00105664	0.00119415	0.00452241
Aved_18-Q3-R54-62_BAT3C.540	0.00171045	0.00199014	0.00238749	0.00140001	0.00141608	0.00129108	0.288491	0.246145	0.259922	0.000849466	0.00123658	0.0011102	0.0177487	0.0121702	0.0141811	0.000782698	0.000781842	0.0015896	0.00195183	0.00111646	0.00410247	0.00105373	0.000682573	0.00119345	0.000943593	0.000792854	0.000868144	0.000959294	0.00283118	0.00334584	0.00209271	0.00139474	0.00243659	0.00198586	0.000961836	0.000990902	0.000410388	0.000174868	0.000709761	0.00315419	0.00196565	0.0010952	0.0469495	0.0376725	0.118718	0.00176832	0.000638626	0.000887767	0.00154039
Aved_18-Q3-R54-62_BAT3C.548_sub	0.000576634	0.00106367	0.00137798	0.00112853	0.000975177	0.00166899	0.0426747	0.0350941	0.0469245	0.000526723	0.000634882	0.000315308	0.0241047	0.00899375	0.00635026	0.000466308	0.000388812	0.000966126	0.00372394	0.00253978	0.0028753	0.00108741	0.00141635	0.00104042	0.00185495	0.0015234	0.00124382	0.00302038	0.108676	0.0250091	0.000445071	0.000390859	0.000361535	0.000564131	0.000880618	0.000382078	0.000769545	0.00113565	0.000297146	0.000211228	0.000161782	0.000159868	0.000277705	0.000459748	0.000361524	0.000396206	0.000803034	0.000393086	0.00150542
Aved_18-Q3-R54-62_BAT3C.54	0.000338123	0.0012633	0.00121896	0.000436867	0.000408408	0.000642446	0.000624259	0.00497196	0.0673371	0.00256616	0.00542581	0.00973814	0.0003522	0.000587636	0.000929778	0.00139368	0.00108051	0.000860994	0.00247385	0.00532267	0.00135391	0.000752867	0.000517701	0.000273597	0.000606099	0.00116361	0.00115163	0.000186254	0.00296443	0.000537886	0.00102596	0.00054135	0.000301085	0.000719104	0.00119041	0.00120745	0.000997187	0.00277618	0.00805607	0.00012401	0.000213202	8.30258e-05	0.0140401	0.0543368	0.00227898	0.000904676	0.000877228	0.0025847	0.00042549
Aved_18-Q3-R54-62_BAT3C.563_sub	0.0144318	0.0206722	0.0256026	0.0159432	0.026699	0.0333401	0.0187398	0.0230313	0.0351372	0.0168966	0.0140088	0.0147576	0.0173309	0.0242587	0.0308212	0.00830185	0.0122914	0.011284	0.0145638	0.0149241	0.0159426	0.0163781	0.0192424	0.023056	0.0142176	0.014331	0.0167061	0.00537489	0.00939202	0.0115029	0.0123057	0.0189222	0.0175405	0.010356	0.011439	0.0270877	0.0126621	0.0123501	0.0148021	0.00156742	0.00164086	0.00198544	0.0249221	0.00234021	0.025334	0.00684959	0.0086972	0.0125178	0.0099274
Aved_18-Q3-R54-62_BAT3C.580	0.00945804	0.0158569	0.0109573	0.0038899	0.0039324	0.00831797	0.00823058	0.0113994	0.0231441	0.00215044	0.00245195	0.00320352	0.00531014	0.00798527	0.00629798	0.00177509	0.00267797	0.00387609	0.00353984	0.00628893	0.0105891	0.00429125	0.00461854	0.00970884	0.00965072	0.00532411	0.00929327	0.00883884	0.00297571	0.0147449	0.00370253	0.0085327	0.00478673	0.00695846	0.00714922	0.0117711	0.00129582	0.00109804	0.000672163	0.000324192	0.000622278	0.000338727	0.00403975	0.00490188	0.00520142	0.00490228	0.00589456	0.00830251	0.00631468
Aved_18-Q3-R54-62_BAT3C.675	0.0163311	0.0279565	0.0223549	0.0114291	0.012131	0.00437947	0.0594555	0.0526304	0.0526422	0.00441537	0.00225992	0.000589327	0.0172048	0.0162018	0.00962008	0.00577438	0.00444591	0.0069788	0.0179061	0.0292249	0.0108477	0.0240298	0.0438045	0.0296748	0.013869	0.0158865	0.00381794	0.00366357	0.0354706	0.0629284	0.0162233	0.0382217	0.0307769	0.0596154	0.0460208	0.0367343	0.00036448	0.00049332	0.000167639	0.00175097	0.009526	0.00155704	0.0160977	0.0125844	0.00607134	0.0162592	0.00927396	0.00414508	0.000351823
Aved_18-Q3-R54-62_BAT3C.689	0.0113727	0.0155419	0.0414717	0.00518347	0.0112804	0.0211664	0.0247868	0.0321734	0.080504	0.000935227	0.00139052	0.00221612	0.045824	0.0454919	0.0725905	0.00184153	0.00541334	0.00634158	0.00938823	0.0148409	0.0319184	0.00203558	0.00495456	0.0136121	0.0224778	0.0205152	0.0419247	7.57599e-05	0.000518994	0.000839818	0.000999197	0.000763825	0.00122766	0.000653169	0.000607267	0.000466606	0.000710778	0.000469643	0.00212267	0.00102472	0.000864394	0.000656599	0.0702202	0.0589308	0.0536578	0.00282994	0.00201851	0.00736949	0.000650191
Aved_18-Q3-R54-62_BATAC.120	0.00337487	0.00225414	0.00254103	0.00166109	0.00197788	0.00313121	0.00778288	0.0184794	0.0305721	0.000418629	0.000397799	0.000660798	0.00819628	0.00408403	0.00258841	0.00241711	0.00108107	0.00481285	0.00149839	0.00116573	0.0025593	0.0127439	0.0111934	0.0122008	0.00857431	0.0105152	0.00612078	0.000223145	0.000148115	0.000414199	0.00123894	0.0018033	0.0024237	0.000686162	0.000604342	0.00101707	0.000106217	0.000110825	5.87593e-05	5.83154e-05	0.00010864	0.000153075	0.00222909	0.000605503	0.0025571	0.00121005	0.000734173	0.00101087	0.0013678
Aved_18-Q3-R54-62_BATAC.125	0.0162068	0.00128617	0.0311941	0.0133155	0.0230332	0.0303813	0.0200162	0.0259874	0.0541047	0.0590071	0.00433359	0.00284513	0.0522609	0.00140484	0.0039364	0.000993769	0.000418809	0.000697796	0.0112096	0.0128909	0.0307963	0.0049813	0.0155854	0.0104497	0.0963464	0.0098066	0.00180192	0.000926682	0.00778431	0.0198816	0.0203561	0.0379156	0.0139714	0.0145078	0.0279014	0.0595129	0.00053032	0.000252724	0.000254268	0.000544283	0.000701687	0.000716027	0.00514629	0.00349288	0.00494328	0.000634181	0.000319789	0.000391345	0.000440006
Aved_18-Q3-R54-62_BATAC.150	0.0406027	0.0408109	0.0899504	0.0161609	0.00948232	0.0337235	0.0406431	0.0870342	0.106069	0.00113098	0.000999097	0.00063666	0.0438866	0.0049604	0.00595912	0.033732	0.00586088	0.0116574	0.00385931	0.00511582	0.00805364	0.0166821	0.0270119	0.0250693	0.0153536	0.00884373	0.0111555	0.000203223	0.0795834	0.040209	0.00571661	0.0158237	0.00705237	0.0296584	0.00239757	0.000267928	0.0146335	0.000607636	0.00057206	0.000475887	0.00036509	0.000684288	0.0036584	0.00548321	0.00564665	0.00101529	0.000523534	0.000292704	0.000317704
Aved_18-Q3-R54-62_BATAC.168	0.0209962	0.0234353	0.0454501	0.0130327	0.022687	0.0140687	0.0144007	0.0151545	0.0544168	0.00653085	0.0095977	0.00226642	0.00748685	0.006987	0.0210583	0.00643778	0.00523951	0.0116576	0.0147963	0.0138757	0.0206628	0.0011127	0.000925607	0.00101855	0.000746201	0.000468829	0.000851962	0.0789726	0.00501452	0.0214396	0.0101742	0.0152559	0.0148674	0.0171205	0.031563	0.0357356	0.00055712	0.000709164	0.00208438	0.000603812	0.00145331	0.00120602	0.0126796	0.0142729	0.0201267	0.00483907	0.0120997	0.00490017	0.000305829
Aved_18-Q3-R54-62_BATAC.202	0.0232983	0.0108346	0.0118624	0.0539709	0.112588	0.192966	0.0370164	0.0782391	0.100541	0.103933	0.120562	0.117598	0.091922	0.0744699	0.133531	0.0646146	0.0482451	0.0853186	0.0702552	0.0835787	0.135727	0.00589496	0.0055402	0.00609146	0.00575495	0.00471424	0.00760884	0.00567161	0.0108526	0.0389174	0.0818685	0.1094	0.189832	0.0293936	0.0294833	0.0303105	0.0126775	0.0124028	0.038673	0.00361453	0.0032108	0.00387214	0.0579115	0.0874643	0.134119	0.0264801	0.0538039	0.126639	0.154469
Aved_18-Q3-R54-62_BATAC.222	0.000498987	0.000824345	0.000532288	0.0154902	0.00388254	0.00333112	0.0713629	0.0905872	0.0355222	0.0291914	0.0280887	0.00253415	0.0386755	0.0382861	0.00348472	0.00226176	0.000511008	0.000665784	0.0142347	0.00698351	0.0101874	0.000314983	0.000170925	0.000122958	0.000295138	0.000211609	0.000232477	0.000135753	0.000393737	0.000306234	0.000605243	0.000321146	0.000196603	0.000454225	0.000165651	0.000145899	0.000250791	7.80763e-05	0.000109669	0.000294793	0.000344596	0.000140486	0.00236753	0.00486993	0.00318961	0.000551346	9.49838e-05	9.92891e-05	0.000236453
Aved_18-Q3-R54-62_BATAC.240	0.0142469	0.0219023	0.0224436	0.012535	0.0142755	0.0287541	0.0235351	0.00535082	0.0293719	0.00696675	0.0204268	0.0211408	0.00918478	0.010291	0.0175794	0.0168752	0.00483723	0.0377271	0.00251041	0.00386067	0.00564344	0.00218775	0.00256213	0.00888194	0.00573171	0.00543319	0.00555905	0.00073266	0.00296584	0.000964871	0.00143802	0.00275651	0.000901913	0.000966904	0.00196816	0.00329655	0.00173345	0.00437953	0.00562647	0.000388591	0.000120814	0.000727094	0.00858744	0.00781509	0.0133711	0.00466529	0.00407399	0.00799164	0.000626144
Aved_18-Q3-R54-62_BATAC.264	0.0194068	0.00801191	0.0128354	0.0148597	0.0143937	0.0222449	0.0223576	0.0133058	0.0370898	0.0094852	0.0101003	0.0181984	0.00751684	0.0131229	0.0193026	0.0112728	0.0127325	0.0162541	0.0102252	0.0141253	0.026917	0.00283906	0.00200681	0.00221469	0.00354819	0.00571062	0.00681936	0.00388023	0.0137269	0.0153795	0.0176777	0.00918145	0.0207499	0.00882181	0.0105971	0.0223457	0.00525486	0.0101055	0.00611057	0.00071185	0.000566688	0.000602603	0.022296	0.00511284	0.0264431	0.0109072	0.0109229	0.0194109	0.0258746
Aved_18-Q3-R54-62_BATAC.267	0.000306227	0.00151144	0.00498911	0.00382403	0.00353585	0.00743474	0.036714	0.0634159	0.0295148	0.000838594	0.000998935	0.0014781	0.00620867	0.004646	0.00537078	0.00108322	0.00251332	0.00435079	0.000414286	0.000541134	0.000950656	0.000740897	0.000892948	0.00147678	0.00117965	0.000668429	0.000390322	0.00645979	0.000956408	0.00326217	0.000339792	0.000509452	0.000740972	0.00279266	0.0013457	0.00573129	0.00089021	0.000239618	0.00071542	0.000152008	0.000130595	0.000118748	0.00218774	0.00673236	0.00160023	0.000629416	0.000893347	0.00065848	0.000118708
Aved_18-Q3-R54-62_BATAC.270	0.000341893	0.000547539	0.000734405	0.000261454	0.000429332	0.000298416	0.00893828	0.0139578	0.0397508	0.00435152	0.000519906	0.000255064	0.0122857	0.0028513	0.00853617	0.000487794	0.000557263	0.00099933	0.00175138	0.000980595	0.00382957	0.00288865	0.00424957	0.0113821	0.000738834	0.000377089	0.000395089	0.000138328	0.00032188	0.000520601	0.000360697	0.000473142	0.000684409	0.000392189	0.000241843	0.000277451	0.000152267	2.98704e-05	6.44556e-05	0.000112954	0.000221965	0.000273486	0.000778629	0.00133948	0.00270195	0.000189143	0.00012362	0.000149025	0.000499504
Aved_18-Q3-R54-62_BATAC.277	0.0337807	0.0483039	0.0341998	0.0356331	0.0425345	0.0356622	0.0636299	0.0697357	0.0669934	0.0143018	0.0169323	0.0297408	0.0216363	0.030862	0.0205726	0.0132342	0.0163625	0.0259136	0.0318173	0.0305655	0.0713013	0.0141966	0.036803	0.0370941	0.0692637	0.0533417	0.0382162	0.0120872	0.0551116	0.0356995	0.0375097	0.0400426	0.0667633	0.0177214	0.0131229	0.0103547	0.00596452	0.00202547	0.00101271	0.00187456	0.00177698	0.00261711	0.0121778	0.00389474	0.0149497	0.0211282	0.0180316	0.024537	0.0822566
Aved_18-Q3-R54-62_BATAC.292	0.0184341	0.0310152	0.0250197	0.0409485	0.0188029	0.0401943	0.0384958	0.0434841	0.0542165	0.00441371	0.00571644	0.00844968	0.0175495	0.00927147	0.0101431	0.00971419	0.00385782	0.0130585	0.0205531	0.0107258	0.00822117	0.00754332	0.0133258	0.0187852	0.0426113	0.0199723	0.0232337	0.0236761	0.0677326	0.0710672	0.00598411	0.0229617	0.00866543	0.0356532	0.0268938	0.0622598	0.0240388	0.0155022	0.0263917	0.000785612	0.000434954	0.000728261	0.0183143	0.0279118	0.0223999	0.00292152	0.013833	0.00928919	0.00275417
Aved_18-Q3-R54-62_BATAC.295	0.010732	0.0147461	0.037021	0.0370379	0.0270552	0.0443711	0.0540172	0.0383608	0.0822551	0.0251328	0.0217838	0.0291274	0.0361033	0.0415197	0.0394729	0.00819347	0.0103244	0.0168954	0.031827	0.027436	0.0421139	0.00421724	0.00349223	0.00229673	0.00148711	0.00122833	0.00209171	0.000280066	0.000945867	0.00162153	0.0016373	0.00137936	0.00460294	0.00324774	0.0066266	0.00935743	0.00126642	0.00127797	0.00208524	0.00124819	0.00104137	0.0017214	0.0622073	0.0150732	0.0617192	0.00201352	0.00126372	0.00129967	0.00192048
Aved_18-Q3-R54-62_BATAC.320	0.0134857	0.000754484	0.031909	0.010554	0.00187679	0.00552096	0.0455213	0.027985	0.0744736	0.00096287	0.000881908	0.00074867	0.0134882	0.00386482	0.00261387	0.00655313	0.000298665	0.0441237	0.000854539	0.00050293	0.00351668	0.0017226	0.000842739	0.00148182	0.000176067	0.00938171	0.00778826	0.00166949	0.00100945	0.00108055	0.00212711	0.00134854	0.00206559	0.00120498	0.000619599	0.00234671	0.000580035	0.000614152	0.000528177	0.000500086	0.000262362	0.00116682	0.000735222	0.000448959	0.00121209	0.0102955	0.0112344	0.00336205	0.00772031
Aved_18-Q3-R54-62_BATAC.321_sub	0.00291009	0.0411968	0.325345	0.00269031	0.00294214	0.0032081	0.3066	0.252096	0.527563	0.000792328	0.00108616	0.00188239	0.00627585	0.00826001	0.0140877	0.00109994	0.00117809	0.00122827	0.00384729	0.00192056	0.00366525	0.00181495	0.00124809	0.0023684	0.135636	0.133086	0.0347831	0.000813323	0.00328571	0.00315883	0.00300702	0.00174838	0.00242414	0.0018462	0.00143273	0.00130999	0.0015161	0.00136769	0.000883942	0.000916595	0.00138244	0.00116354	0.00283791	0.00153202	0.0333428	0.00318041	0.0012747	0.00122364	0.00303142
Aved_18-Q3-R54-62_BATAC.358_cln	0.00322233	0.00446924	0.0106418	0.000385179	0.00071743	0.000338828	0.0641029	0.0652035	0.133753	0.00293046	0.00793928	0.0016327	0.0174561	0.00650035	0.00148384	0.00124284	0.00189842	0.000794403	0.000791113	0.000291369	0.000335691	0.00975532	0.0219236	0.0515499	0.0809191	0.03601	0.0498684	0.0155865	0.00132908	0.00103585	0.00264081	0.0108194	0.015286	0.039534	0.0244535	0.0312512	0.030165	0.00883415	0.0137176	0.000292297	0.000323256	0.000481992	0.00250643	0.0109009	0.00659441	0.00114895	0.000242224	0.000127691	0.000190894
Aved_18-Q3-R54-62_BATAC.370	0.00226183	0.00243188	0.00383654	0.00452799	0.00678476	0.00727141	0.00789699	0.0067111	0.0305242	0.0107488	0.011656	0.00727517	0.00402295	0.0037325	0.00451492	0.00360578	0.0023376	0.00360838	0.00522336	0.00684569	0.0115858	0.00259739	0.00252051	0.00337947	0.000656346	0.000946274	0.00212481	0.0164447	0.00109736	0.00505846	0.000769373	0.000977031	0.00223493	0.00689967	0.00445986	0.00452986	0.000959232	0.000170099	0.000311327	0.000111619	0.000105427	0.000228378	0.000528713	0.000936099	0.00123577	0.00921824	0.00715082	0.0109837	0.000103252
Aved_18-Q3-R54-62_BATAC.392	0.0394431	0.0764992	0.0635556	0.020087	0.0295348	0.0511793	0.0411769	0.0554438	0.0954981	0.039256	0.144038	0.241719	0.0359018	0.0619548	0.102779	0.0186158	0.0243421	0.0301257	0.049696	0.0410679	0.0944234	0.0394228	0.0198874	0.0527199	0.0204003	0.0970714	0.218593	0.0297982	0.25134	0.0472731	0.0488764	0.0518858	0.132207	0.0601261	0.0548964	0.10788	0.0157711	0.00203987	0.0123455	0.00193126	0.00183565	0.00246655	0.0502438	0.0503092	0.138293	0.0454349	0.109766	0.219989	0.0834481
Aved_18-Q3-R54-62_BATAC.425	0.000288239	0.000461246	0.000655593	0.000233168	0.000347269	0.000811741	0.0437933	0.0202704	0.0474625	0.000398128	0.00252933	0.000769205	0.0137612	0.00384765	0.00203331	0.00136043	0.00115059	0.00525876	0.000264513	0.00014924	0.000158886	0.00978252	0.0214724	0.0175566	0.0119084	0.00583321	0.0115122	9.11054e-05	0.000302587	0.000306206	0.000457815	0.00020473	0.000317608	0.00249528	0.00278386	0.013387	0.000147059	0.000165064	3.92397e-05	3.62877e-05	0.000100954	0.000129038	0.00036674	0.000264542	0.000332944	0.000429593	0.000163418	0.000303788	0.000255025
Aved_18-Q3-R54-62_BATAC.437	0.0146259	0.0034385	0.00599523	0.0109441	0.0144113	0.0437843	0.00599678	0.0108879	0.0511324	0.00795164	0.0116829	0.031407	0.00928802	0.0109091	0.0232228	0.00683175	0.0031143	0.00734691	0.00578565	0.00645382	0.0232525	0.00468181	0.00558075	0.0087055	0.00255594	0.00206347	0.00229593	0.0171682	0.00611657	0.0206514	0.00879642	0.00483906	0.00668283	0.0060102	0.0122962	0.0184035	0.00188757	0.00185384	0.00135434	0.000329941	0.000238901	0.000426138	0.0186747	0.00389145	0.0347011	0.00956886	0.00913011	0.0141317	0.00786695
Aved_18-Q3-R54-62_BATAC.458	0.000491661	0.000558514	0.00138413	0.00237561	0.00807607	0.0141035	0.0264379	0.0296836	0.0411349	0.0102578	0.00382691	0.0111009	0.0199953	0.00532921	0.0177383	0.000387139	0.000405002	0.000481844	0.000355727	0.000517023	0.00325424	0.0210286	0.016075	0.0195483	0.000195887	0.000173757	0.000337506	7.08676e-05	0.000475477	0.000590741	0.000679237	0.000316175	0.000815806	0.003101	0.005637	0.0122401	0.000300116	0.000348645	0.000750954	0.00040281	0.000198837	0.000193667	0.0418411	0.031439	0.124723	0.000609274	0.000447343	0.000499774	0.000474177
Aved_18-Q3-R54-62_BATAC.45	0.00025231	0.00081471	0.00642339	0.0403618	0.0199485	0.0540366	0.0351194	0.0635157	0.0547882	0.00434316	0.00437941	0.00151039	0.00816769	0.00636657	0.00583056	0.000980048	0.000426276	0.000821855	0.00642041	0.00449151	0.00231645	0.000405276	0.000791445	0.000586934	0.000314107	0.000135331	0.000102516	0.000113769	0.000330145	0.000197124	0.00329951	0.00556704	0.00542794	0.00238066	0.00228903	0.00223294	0.000176605	0.000231771	0.000269432	0.016946	0.0118213	0.0387524	0.000712421	0.000396034	0.000475296	0.0004023	0.000261788	0.000108229	0.000222068
Aved_18-Q3-R54-62_BATAC.487	0.000458645	0.000870391	0.00504072	0.0130241	0.00574299	0.0140824	0.028101	0.0252908	0.0467183	0.00797657	0.00411261	0.00373578	0.0230834	0.0367616	0.0159736	0.0107063	0.00561944	0.0287758	0.0212548	0.0152896	0.022516	0.0075439	0.0105734	0.0086637	0.000492873	0.000366086	0.000230037	2.13336e-05	0.000229164	0.000377987	0.000542472	0.000621449	0.000890159	0.000616796	0.000674236	0.00255672	0.000232445	0.000184511	0.000510502	0.000322685	0.000184713	0.000326277	0.0358889	0.0114303	0.048584	0.000370679	0.000168378	0.000250396	0.000497835
Aved_18-Q3-R54-62_BATAC.492	0.000277434	0.00223445	0.0165762	0.02232	0.0123458	0.0332759	0.0179903	0.0133811	0.0515226	0.0227798	0.0156196	0.0119013	0.0252827	0.0542058	0.0249589	0.000359914	0.000120258	0.00256377	0.0212156	0.00648457	0.0117916	0.000480893	0.00036536	0.000798779	0.000192463	0.000100136	0.000125836	7.87393e-05	0.00021248	0.00179206	0.000989501	0.000512421	0.00466143	0.000444987	0.000388577	0.000382291	0.000257339	0.000207555	0.000393571	0.00407343	0.0022512	0.00052017	0.0478201	0.0311126	0.0349619	0.000368303	0.000148759	4.74296e-05	0.00027467
Aved_18-Q3-R54-62_BATAC.497	0.000195907	0.000475175	0.000502185	0.000327174	0.00114462	0.0012135	0.0364415	0.0358267	0.0655298	7.57127e-05	0.000125869	9.46107e-05	0.000437993	0.0014179	0.000611059	0.00190819	0.00185125	0.00433917	0.00086869	0.000552364	0.00276105	0.000728719	0.00149596	0.00108519	0.000214175	0.000319304	0.000244618	0.00205774	0.00256894	0.00304059	0.00187061	0.00178492	0.00161812	0.000210395	0.000124045	0.000136968	4.8702e-05	4.113e-05	6.83969e-05	6.14012e-05	0.000145544	6.7076e-05	8.89032e-05	8.93113e-05	0.000155406	0.00040925	0.000245054	0.000156827	0.00182102
Aved_18-Q3-R54-62_BATAC.500	0.000556214	0.000987649	0.00577713	0.00554238	0.00364375	0.0125479	0.0832688	0.0724692	0.11291	0.00591913	0.00603648	0.00145022	0.0885927	0.114427	0.114023	0.00283073	0.00439327	0.00146859	0.00343339	0.00261457	0.00500944	0.000864166	0.000413985	0.000612388	0.000338164	0.000226329	0.000174899	0.000394645	0.000647921	0.00138315	0.000974732	0.00118782	0.00130051	0.000897766	0.00112039	0.000704194	0.000449483	0.000227082	0.00114259	0.00131278	0.000956653	0.000411807	0.151514	0.110957	0.173354	0.00079773	0.000751508	0.00259329	0.000716868
Aved_18-Q3-R54-62_BATAC.538	0.00243425	0.00419775	0.00973646	0.00586705	0.0103755	0.0248331	0.0468883	0.0509153	0.0365615	0.0143382	0.0138809	0.044267	0.0191739	0.0449619	0.0318209	0.000851982	0.00066818	0.00134823	0.0333473	0.0229259	0.0453499	0.0101561	0.00775103	0.0051892	0.0407973	0.0179471	0.0299986	0.0975127	0.0124072	0.025583	0.00343042	0.00348801	0.00582144	0.0769637	0.0324272	0.216548	0.000992128	0.00128682	0.00172573	0.000372941	0.000488927	0.00243718	0.0455812	0.0174802	0.0247549	0.0108784	0.00507737	0.0100353	0.000189514
Aved_18-Q3-R54-62_BATAC.542	0.0358782	0.02174	0.0206537	0.0166575	0.0205732	0.0479754	0.013205	0.0181414	0.111178	0.0116652	0.0131407	0.0418642	0.0109852	0.00839105	0.028518	0.0308233	0.0379424	0.0537063	0.0439169	0.0306527	0.0609464	0.00358683	0.00368608	0.00559648	0.0116013	0.0112967	0.00344867	0.000824077	0.00190006	0.00246646	0.033781	0.0182206	0.058968	0.00739535	0.0190063	0.0769033	0.00295876	0.00324201	0.00974186	0.00191973	0.00152159	0.00149104	0.0407078	0.0280861	0.0954804	0.0337669	0.0257036	0.0347535	0.023407
Aved_18-Q3-R54-62_BATAC.560	0.00609952	0.00497174	0.0055455	0.0855709	0.075269	0.283701	0.0644225	0.0622714	0.123494	0.00422333	0.00422551	0.00438336	0.00442863	0.00395159	0.00458763	0.00598083	0.00601735	0.00739604	0.0044703	0.00341309	0.00439469	0.00198523	0.0025885	0.00255985	0.00156477	0.00149504	0.00142924	0.00175798	0.00225004	0.00225023	0.0133793	0.0349449	0.00543005	0.00217767	0.00247172	0.00216533	0.00174352	0.00249324	0.00311249	0.00257267	0.00363091	0.00447638	0.00464176	0.00306911	0.00427368	0.00312768	0.00275422	0.0029068	0.00481762
Aved_18-Q3-R54-62_BATAC.570	0.000622998	0.000689086	0.0217284	0.00731569	0.00689621	0.00832634	0.0625715	0.0659179	0.079054	0.000372152	0.000205694	0.00047896	0.00154003	0.00205206	0.00118756	0.000489661	0.000369165	0.000335269	0.000510752	0.000510303	0.000373222	0.0117022	0.00699489	0.00770195	0.0587143	0.0818866	0.0352003	8.04465e-05	0.00124021	0.000489201	0.000615122	0.000528	0.000709797	0.000613577	0.000463845	0.00036827	0.000560704	0.000860293	0.000367362	0.00028464	0.000199164	0.000231045	0.00127812	0.000257704	0.00330671	0.0015706	0.00401281	0.00822973	0.000422276
Aved_18-Q3-R54-62_BATAC.586_sub	0.009946	0.0133479	0.0190527	0.0261618	0.025468	0.0279555	0.012534	0.011341	0.0297466	0.00615418	0.0114256	0.0252445	0.00432721	0.00771328	0.0163953	0.0283112	0.0161633	0.0140481	0.0116941	0.0133631	0.0183582	0.0107835	0.00915903	0.00697302	0.00746965	0.00298185	0.00141002	0.000395922	0.000662567	0.001266	0.0058457	0.00634545	0.0091188	0.0133136	0.0178243	0.059626	0.00172656	0.00198107	0.00121952	0.000379186	0.000347995	0.000413917	0.0104397	0.0190128	0.0176935	0.00337741	0.00578089	0.0093947	0.0125731
Aved_18-Q3-R54-62_BATAC.598	0.0033236	0.00332791	0.00870781	0.00455915	0.00810052	0.00923601	0.0198335	0.0251066	0.0529493	0.0058366	0.00772541	0.00488582	0.0150131	0.0183226	0.0156549	0.00419299	0.00492497	0.00455053	0.00522977	0.00876039	0.0087379	0.00913509	0.0103402	0.00835038	0.0225445	0.0171621	0.0182316	0.0121595	0.0159343	0.0287293	0.00482709	0.00573124	0.00671633	0.0143042	0.013241	0.0261808	0.00926459	0.00638131	0.000615145	0.00141401	0.000962473	0.00100463	0.0167129	0.00293812	0.0117322	0.00430142	0.00171858	0.0075274	0.000195961
Aved_18-Q3-R54-62_BATAC.608	0.0106553	0.00186476	0.00471982	0.000359501	6.39313e-05	0.000147664	0.000349668	0.000407677	0.0465034	0.000464088	0.000411513	0.000121905	0.000168463	0.000245426	0.000184013	0.0272525	0.00045521	0.000321403	0.00159956	0.000702285	0.00501563	0.0122753	0.0116612	0.00145606	0.00425094	0.0166664	0.0044996	8.15513e-05	0.000142162	0.000951611	0.000264179	0.000956386	0.000944119	0.00143999	0.00765849	0.000229177	0.00613915	0.00585097	0.00398593	0.000124314	7.16918e-05	0.000315025	0.000267636	0.00072603	0.000351617	0.00233298	0.00217774	0.000537005	0.0203358
Aved_18-Q3-R54-62_BATAC.610	0.0183468	0.0364703	0.0210648	0.0323989	0.0416236	0.0184143	0.0952965	0.114077	0.0435435	0.00474474	0.0060075	0.00126331	0.166637	0.0593584	0.0161854	0.00578938	0.00276247	0.000545964	0.00815942	0.00764005	0.00203054	0.102295	0.090837	0.0255544	0.00257532	0.00604539	0.00476467	0.0124169	0.00456389	0.00240068	0.000942851	0.00245913	0.000739981	0.0160828	0.0147337	0.00892908	0.000549714	0.000556395	0.000217937	0.00168114	0.00153618	0.00069368	0.007367	0.0128526	0.00335425	0.00105871	0.000477271	0.000173701	0.000675051
Aved_18-Q3-R54-62_BATAC.616	0.00350067	0.00491356	0.00121164	0.00769493	0.0140228	0.00385225	0.116478	0.0628947	0.0835582	0.00334859	0.00327017	0.000436311	0.00328854	0.00265224	0.000349764	0.0355732	0.040312	0.00306967	0.00177086	0.0012274	0.000228738	0.000984638	0.000745054	0.000196996	0.000508799	0.000582006	0.000114012	0.000508988	0.00117028	0.000489513	0.00167026	0.00200038	0.000518182	0.0263227	0.0521941	0.0297263	0.000550556	0.000719236	0.000340515	0.0022943	0.000835346	0.000231816	0.158209	0.0729628	0.0355849	0.0039608	0.00193421	0.0011785	0.00175439
Aved_18-Q3-R54-62_BATAC.626	0.0287134	0.0578685	0.0242433	0.101151	0.043337	0.0996578	0.057325	0.0591831	0.0925578	0.118736	0.0974478	0.0704492	0.0476664	0.131279	0.0933693	0.0414618	0.034356	0.08336	0.0688761	0.0548996	0.0911924	0.0582767	0.0651774	0.0655864	0.029499	0.00683676	0.00280971	0.00673472	0.00253999	0.00595545	0.00662324	0.00973586	0.0116851	0.0886847	0.0971635	0.280353	0.00132473	0.00126775	0.00167395	0.00157977	0.00143452	0.00229481	0.0722077	0.0792059	0.0645021	0.0026227	0.00238976	0.00174166	0.00116081
Aved_18-Q3-R54-62_BATAC.663	0.0122331	0.0215849	0.014563	0.0260367	0.0244596	0.0180588	0.104329	0.119277	0.0565855	0.0223846	0.0303046	0.00568212	0.0395392	0.038205	0.0304535	0.0121394	0.014105	0.0117596	0.0371719	0.0223578	0.00890501	0.0119142	0.0126781	0.0028576	0.0198208	0.0174769	0.00170948	0.0374938	0.0264698	0.0106877	0.00776184	0.0119252	0.00492461	0.0133985	0.00834598	0.00494894	0.00326031	0.00119623	0.00032521	0.0055825	0.00766488	0.00455795	0.0536943	0.088551	0.011127	0.0101913	0.0169243	0.0257874	0.0132129
Aved_18-Q3-R54-62_BATAC.670	0.00199259	0.00330387	0.00165392	0.00636476	0.00345417	0.00651654	0.139855	0.0918864	0.0663747	0.000323096	0.000457849	0.000297585	0.00122853	0.00475454	0.00205416	0.000540163	0.00120129	0.00230899	0.00328145	0.00227532	0.00445574	0.000223551	0.000246794	0.000324006	0.000309008	0.000497193	0.000339743	0.000334656	0.000722846	0.000452704	0.00125613	0.000578191	0.000630652	0.000661708	0.00021862	0.000277383	0.000160163	0.000197826	0.000270943	0.000608392	0.000546122	0.000358515	0.0215647	0.000620822	0.0138056	0.00108313	0.000291149	0.000367824	0.000809928
Aved_18-Q3-R54-62_BATAC.673	0.00968161	0.00426959	0.00134931	0.000554036	0.000712742	0.00212389	0.0716438	0.0451681	0.0310753	0.00366669	0.00185509	0.00670909	0.000337234	0.000615019	0.00151846	0.00128725	0.00117649	0.00205368	0.000573658	0.000481755	0.00135501	0.00814632	0.0045557	0.00713607	0.00537595	0.00442548	0.00278958	0.000140786	0.000729111	0.00158083	0.00120902	0.00368597	0.00618917	0.00393782	0.00741208	0.0129973	0.000309606	0.00017867	0.000593784	0.000276622	0.000118952	0.000143844	0.000461441	0.000948013	0.00253701	0.00871874	0.00798015	0.0125736	0.0037401
Aved_18-Q3-R54-62_BATAC.688	0.0281439	0.0361024	0.0649561	0.0298796	0.0337586	0.0301155	0.0442806	0.0974666	0.107119	0.00218495	0.00163462	0.00191872	0.0335248	0.05805	0.020043	0.0418968	0.0591944	0.132643	0.0467402	0.054296	0.0912492	0.0364548	0.0264669	0.105401	0.0439239	0.0768367	0.103757	0.0122392	0.072797	0.106242	0.0182998	0.0211891	0.0334523	0.0777968	0.0272494	0.0544609	0.0525755	0.0196123	0.0193215	0.00125016	0.000891107	0.0023162	0.0012947	0.000833254	0.00134717	0.0534897	0.0654566	0.116336	0.000813362
Aved_18-Q3-R54-62_BATAC.692	0.000359038	0.00115211	0.00111486	0.000443597	0.000852411	0.00110069	0.131767	0.285832	0.190613	0.000501253	0.000730316	0.000107339	0.0195957	0.0206347	0.00549112	0.000542196	0.000432637	0.000126251	0.000893455	0.000843356	0.000213301	0.000179655	0.000130639	4.21457e-05	7.68475e-05	0.000215265	0.000176704	0.000337956	0.00171313	0.00195772	0.000514585	0.000543705	0.000438908	0.000931043	0.000360709	0.000115035	0.000187806	0.000115311	0.000128231	0.00200232	0.00203679	0.000650614	0.0135007	0.040826	0.0191373	0.000793905	0.00011977	6.85691e-05	0.000293829
Aved_18-Q3-R54-62_BATAC.719	0.000324643	0.000261292	0.00030336	0.000614013	0.000343949	0.000428867	0.0132524	0.0108228	0.0292232	8.61507e-05	5.29492e-05	0.000146171	0.00690081	0.00475797	0.0021868	0.00025815	0.0001006	0.000376343	0.000327493	0.000244576	0.000294236	0.00348057	0.00363396	0.00322509	0.000770748	0.000611625	0.000321109	0.000111176	0.000114013	0.000680234	0.000398672	0.000757467	0.00422503	0.000196729	0.000147201	0.000272841	3.32821e-05	2.93951e-05	8.79623e-06	1.65284e-05	2.93576e-05	3.57261e-05	0.000183451	0.00010296	0.000323694	0.000234302	0.0001129	0.000114555	0.000311646
Aved_18-Q3-R54-62_BATAC.71	0.0104135	0.0273333	0.0104241	0.0352362	0.0336535	0.0215355	0.0331724	0.0411348	0.0405569	0.0286673	0.0513603	0.00769377	0.0415295	0.0404875	0.0144745	0.00848021	0.0149044	0.00760824	0.0252329	0.0246799	0.00913808	0.0210077	0.0302361	0.0121196	0.0318235	0.012298	0.00584776	0.0148114	0.0120169	0.00452893	0.00753518	0.0119786	0.00548372	0.0165226	0.0152385	0.0129559	0.0171491	0.0140103	0.00561774	0.0140716	0.0113149	0.006231	0.0230508	0.0359293	0.013696	0.000887391	0.000782937	0.000794182	0.00113794
Aved_18-Q3-R54-62_BATAC.720	0.0568505	0.0500518	0.0327381	0.0242455	0.0417567	0.0353456	0.0507219	0.0513602	0.0421064	0.0618494	0.0552083	0.0097103	0.0376198	0.0347849	0.0379574	0.060247	0.0430338	0.0214031	0.0717733	0.0618744	0.0179348	0.00558871	0.00484403	0.00116749	0.00910501	0.00302498	0.00223154	0.127179	0.0865135	0.0485744	0.0247294	0.0328181	0.0144799	0.042871	0.0471235	0.044051	0.0150826	0.0103768	0.00323816	0.000879437	0.000760764	0.00045987	0.0370033	0.0717335	0.0406563	0.0256714	0.0542166	0.0432425	0.00958664
Aved_18-Q3-R54-62_BATAC.754	0.00565006	0.00488394	0.00210417	0.0049019	0.00613333	0.00649926	0.0259024	0.0153356	0.0352003	0.00167334	0.00277646	0.00779021	0.00206578	0.00734751	0.0280768	0.00346968	0.00371919	0.00565297	0.0113562	0.00542742	0.0100905	0.000564339	0.000325935	0.000353739	0.0012038	0.000439269	0.000381111	0.000442286	0.00102172	0.0358478	0.00626628	0.00391784	0.00505411	0.000540321	0.000445076	0.000909542	0.000177013	0.000234584	0.000153106	0.000132527	0.000194074	0.000154778	0.0034026	0.00207187	0.00376493	0.000712822	0.0027633	0.00219833	0.0165939
Aved_18-Q3-R54-62_BATAC.765	0.000176323	0.000243935	0.000480126	0.0056553	0.00515683	0.0155421	0.0368443	0.0431197	0.0642975	0.00646693	0.00541264	0.00564615	0.0149817	0.0103218	0.0165957	0.000880077	0.000337807	0.000749607	0.0156577	0.0146678	0.0146239	0.000121604	4.75385e-05	9.77933e-05	9.53974e-05	0.000117923	0.000135655	0.000419615	0.000505099	0.00467983	0.000127148	0.000188395	0.000415339	0.000555784	0.000231488	0.000243655	7.42001e-05	7.21868e-05	0.000160194	0.00016682	8.51397e-05	0.000163295	0.0211925	0.0149843	0.0143573	0.000378772	0.000120154	7.7138e-05	0.000109478
Aved_18-Q3-R54-62_BATAC.767	0.00839268	0.0681084	0.0838598	0.244173	0.107016	0.0260421	0.300487	0.220082	0.157377	0.0250137	0.0138695	0.000950183	0.126959	0.059236	0.027217	0.00587739	0.0124489	0.00914564	0.0481782	0.0464454	0.0727984	0.158256	0.182044	0.1167	0.0184956	0.0183828	0.00139339	0.000300325	0.00277911	0.011665	0.0112333	0.0337358	0.0121228	0.00528134	0.0101166	0.00750938	0.00104099	0.0010889	0.000580463	0.00183951	0.00122233	0.00127745	0.00694903	0.012031	0.0043999	0.00176337	0.000544067	0.00030809	0.00101355
Aved_18-Q3-R54-62_BATAC.772_sub	0.0332393	0.0297774	0.0202443	0.0377191	0.0394426	0.0370769	0.018269	0.0315852	0.0315008	0.0249031	0.0274608	0.0053116	0.0250009	0.0660289	0.054153	0.0324587	0.029827	0.0122218	0.0187219	0.0191123	0.00514055	0.0299367	0.0168082	0.0103361	0.0127732	0.0144612	0.0109536	0.00061884	0.00114551	0.000973868	0.0167031	0.0182847	0.0124767	0.0139492	0.0157735	0.0118155	0.0164885	0.0148877	0.000576473	0.000559987	0.000464506	0.000424362	0.021601	0.021428	0.00780846	0.0162396	0.0360316	0.0272866	0.0196028
Aved_18-Q3-R54-62_BATAC.823_sub	0.0108377	0.0398806	0.0451019	0.0608094	0.0251609	0.0364529	0.024044	0.031486	0.0643816	0.0153199	0.0299306	0.0066301	0.0221057	0.0538365	0.065219	0.0181383	0.00835854	0.0101772	0.0375752	0.0296118	0.0878054	0.0100563	0.0120047	0.0364281	0.00275794	0.00114385	0.000767662	0.00272716	0.00199737	0.0107548	0.0211628	0.0237689	0.0431469	0.0282803	0.0261161	0.0530836	0.00071873	0.000570888	0.000943884	0.00109446	0.000639109	0.00127724	0.0199597	0.0194078	0.0371089	0.0020196	0.00157449	0.00095073	0.0121034
Aved_18-Q3-R54-62_BATAC.843	0.0397481	0.181503	0.21068	0.020233	0.0111375	0.00525215	0.143961	0.225043	0.220597	0.0229113	0.0069683	0.00322728	0.0866521	0.0199724	0.0505521	0.0199532	0.0138645	0.0355739	0.10178	0.108307	0.172831	0.482005	0.258152	0.396357	1.03554	0.231792	0.390188	0.429791	0.21159	0.387297	0.0112684	0.0519642	0.0822566	0.132278	0.0488993	0.259849	0.00818985	0.00180514	0.000918968	0.000942745	0.00137245	0.00284138	0.00910222	0.00306496	0.00350387	0.138504	0.0452327	0.0338524	0.000726554
Aved_18-Q3-R54-62_BATAC.855	0.0218057	0.0298949	0.0284842	0.0172213	0.0133282	0.01848	0.0428285	0.0306126	0.0736389	0.00323296	0.00322938	0.00333339	0.033071	0.0150202	0.0358991	0.00625349	0.0138124	0.010731	0.0145205	0.0108903	0.0221235	0.00473799	0.00267073	0.00287016	0.00256599	0.00284671	0.00251667	0.00351332	0.00237846	0.00359719	0.00509456	0.00271325	0.00333586	0.00112075	0.00108693	0.00196914	0.00107387	0.00115412	0.00114037	0.00301738	0.00296003	0.00234201	0.0173521	0.0139295	0.0317637	0.00167145	0.0022902	0.00458375	0.0328488
Aved_18-Q3-R54-62_BATAC.870	0.00208605	0.00109394	0.0201467	0.00600876	0.00286842	0.0342797	0.0318659	0.0422807	0.0887204	0.00161845	0.00131397	0.00663277	0.040446	0.0545165	0.0238385	0.000701294	0.00077926	0.00126142	0.00159342	0.00115249	0.00558854	0.000598633	0.000326659	0.000493157	0.000479526	0.000478018	0.000550902	0.0310193	0.0401906	0.0336912	0.000781017	0.0010283	0.00166149	0.000429858	0.00159515	0.0157501	0.000433172	0.000266695	0.000645917	0.00110904	0.00108997	0.00131182	0.108376	0.0441305	0.0935045	0.000594934	0.000639544	0.00103435	0.000786462
Aved_18-Q3-R54-62_BATAC.880	0.00289746	0.00339101	0.00243497	0.00362528	0.00995804	0.0318045	0.0446094	0.0242674	0.0355173	0.00063889	0.000726676	0.00300717	0.00232539	0.00754526	0.0157458	0.00552173	0.0126144	0.013	0.00198078	0.0023206	0.00530406	0.00190069	0.00154789	0.00177745	0.00162112	0.00183325	0.00590586	0.0141846	0.0126938	0.00576816	0.00277302	0.0015113	0.00736851	0.000843371	0.00178136	0.00182759	0.000371303	0.000398821	0.000636953	0.000232706	0.000140789	0.00033053	0.00688752	0.00621936	0.0405381	0.00130365	0.00203128	0.0060628	0.0218864
Aved_18-Q3-R54-62_BATAC.889	0.0258418	0.0281038	0.0249944	0.0112368	0.00792072	0.0136431	0.0281532	0.0212257	0.0482768	0.00901068	0.0313586	0.100545	0.0155248	0.0117277	0.0199479	0.0231921	0.0132745	0.0310552	0.0165712	0.0192676	0.0235847	0.0471348	0.00738376	0.0184314	0.00559614	0.016569	0.0561751	0.00521843	0.0133864	0.00446102	0.00861777	0.00545988	0.0233069	0.0244642	0.0116142	0.0135605	0.000551132	0.000592875	0.000469721	0.00113866	0.00162675	0.000522497	0.0347603	0.00940587	0.0286704	0.0184732	0.0175464	0.0290916	0.000304355
Aved_18-Q3-R54-62_BATAC.93	0.00909659	0.0194044	0.0496433	0.00292164	0.00532587	0.00437246	0.0106353	0.0141613	0.0512909	0.00052696	0.000289406	0.000533475	0.00547339	0.00372118	0.00208559	0.00256749	0.00259146	0.00702838	0.00253118	0.00278344	0.00288109	0.00270571	0.00191118	0.00448821	0.00650596	0.00172891	0.00104664	0.000440256	0.00375411	0.012291	0.0018438	0.00511449	0.00389564	0.000605061	0.000364824	0.000258933	0.000320439	0.00020859	0.000162095	0.000278374	0.000350887	0.000596819	0.000354071	0.00027809	0.00375247	0.00316766	0.00174191	0.000549894	0.000396712
Aved_18-Q3-R54-62_BATAC.941	0.0112238	0.0172829	0.0485374	0.00745699	0.0105215	0.0098145	0.0253315	0.0227005	0.0534212	0.038755	0.0622812	0.0732819	0.0211701	0.0177665	0.0190705	0.0165938	0.0285701	0.049961	0.0153047	0.0106682	0.042551	0.0189577	0.0107651	0.0107942	0.00126341	0.000749279	0.00154279	0.00102473	0.00109979	0.00231857	0.00365031	0.00347247	0.00800162	0.00476855	0.0108678	0.0165058	0.000771147	0.0018555	0.000888594	0.000472766	0.000266173	0.000599896	0.0427211	0.0156858	0.0473255	0.0013826	0.00114897	0.00168737	0.00338425
Aved_18-Q3-R54-62_BATAC.989	1.88507e-05	0.000298981	0.00566174	0.00319516	0.0141228	0.0025243	0.00200085	0.000290263	0.0532017	0.00225462	0.00154545	7.02306e-05	0.0025893	0.00021603	0.015079	0.00192684	0.000194265	0.00590561	0.00077245	0.000172584	0.000193189	0.0156222	0.00850166	0.0017895	0.000231709	6.31237e-05	0.00293065	9.65767e-05	7.44375e-05	0.000376509	0.000352375	0.000218792	0.000147167	0.013618	0.00222338	0.00239455	3.31352e-05	7.27663e-05	0.000231283	0.000108171	5.99065e-05	6.78021e-05	0.000228183	0.000439425	0.000313103	0.0181778	0.00188023	0.00392929	0.000179638
Aved_18-Q3-R54-62_BATAC.992	0.000453505	0.000392579	0.00152763	0.00267039	0.00519407	0.00553344	0.0093015	0.00698466	0.0478844	0.00056344	0.000527661	0.000272263	0.00339654	0.00565672	0.0053901	0.00180618	0.000345803	0.000729717	0.00570177	0.013043	0.0392009	0.000203131	0.000150013	0.000303	0.000239795	0.000324464	0.000642881	0.00111173	0.0112854	0.0394497	0.000283323	0.000551834	0.000823839	0.00615698	0.00305281	0.0177089	0.00025161	0.000266063	0.000359797	0.000321587	0.000470632	0.000283547	0.024711	0.0147953	0.013841	0.000400366	0.000289972	0.00033808	0.000269018
Aved_18-Q3-R54-62_MAXAC.021	0.0893422	0.0230529	0.0132742	0.049172	0.0480132	0.0582649	0.0836829	0.100558	0.112282	0.1717	0.108765	0.03678	0.201952	0.169372	0.0834845	0.0729149	0.0560362	0.0183915	0.0645038	0.0976265	0.0911968	0.00333985	0.00224771	0.00159905	0.00434975	0.00366925	0.00572079	0.24593	0.134132	0.217016	0.00548019	0.00359194	0.00425	0.0824228	0.0607108	0.0891855	0.0229378	0.0121467	0.0142988	0.00509403	0.00772559	0.0121984	0.164011	0.30091	0.0785603	0.0833886	0.104892	0.0494486	0.0226755
Aved_18-Q3-R54-62_MAXAC.062	0.0901699	0.0311691	0.092696	0.0704083	0.055309	0.267433	0.0497043	0.0183834	0.0527569	0.0995435	0.0590595	0.0594847	0.0101281	0.0348505	0.127801	0.0597959	0.0332697	0.152177	0.0237879	0.0784944	0.0819927	0.0275132	0.0159294	0.0180922	0.014214	0.0284003	0.0351527	0.0781041	0.0523046	0.158683	0.146662	0.0392286	0.189913	0.0141772	0.0244472	0.040333	0.00529012	0.002993	0.00691062	0.00208072	0.00148269	0.00370865	0.0361855	0.02401	0.141976	0.215377	0.0581307	0.167913	0.0320406
Aved_18-Q3-R54-62_MAXAC.105	0.0463572	0.0514139	0.103557	0.0499864	0.0383117	0.0393198	0.110867	0.056296	0.0627679	0.00430145	0.00448976	0.00215854	0.0104114	0.00849332	0.013817	0.0570535	0.0535983	0.0549443	0.0491975	0.0448898	0.0249731	0.00286912	0.00291285	0.00265906	0.00256549	0.00209841	0.00145442	0.0200743	0.134608	0.0271227	0.0934633	0.048802	0.0301167	0.0566308	0.0226938	0.0441165	0.0253716	0.00961189	0.00485289	0.00111531	0.00107267	0.000956303	0.013531	0.0179271	0.0157219	0.00648637	0.00720136	0.00645995	0.128282
Aved_18-Q3-R54-62_MAXAC.119	0.0506048	0.0188894	0.022913	0.0134293	0.0229896	0.0359013	0.0498522	0.0116019	0.0688928	0.0134185	0.0198245	0.00959442	0.0130726	0.0238559	0.0196585	0.0296133	0.0241916	0.0233823	0.0254017	0.0246565	0.0313907	0.0372218	0.0202508	0.0668839	0.0158782	0.0077932	0.026616	0.00348848	0.0143593	0.0067921	0.0220009	0.0624292	0.0833983	0.0372548	0.036922	0.0440912	0.0150431	0.0178534	0.00777071	0.000467416	0.000818519	0.0010526	0.0109563	0.00844625	0.00838741	0.0388356	0.0392662	0.0433388	0.0655301
Aved_18-Q3-R54-62_MAXAC.120	0.0425873	0.0485896	0.048707	0.0859497	0.13357	0.0616144	0.0442932	0.0423516	0.0852338	0.015015	0.048779	0.0215469	0.0218353	0.0268745	0.0317791	0.0113817	0.0257681	0.00664953	0.023126	0.00815358	0.0129053	0.0303736	0.0155067	0.0496639	0.00631003	0.0209791	0.168732	0.0358883	0.0312381	0.0295871	0.0437558	0.0522825	0.0469391	0.00326002	0.0433859	0.068456	0.00195549	0.00158854	0.00102145	0.000866027	0.000656584	0.00107899	0.0444948	0.0735204	0.0368579	0.0313044	0.0571375	0.0920599	0.0195029
Aved_18-Q3-R54-62_MAXAC.151	0.0402257	0.0295756	0.0274234	0.0185578	0.015908	0.0223772	0.020149	0.050826	0.0556969	0.0022377	0.00250346	0.000842501	0.00854999	0.00745723	0.00402188	0.0148672	0.00418516	0.00419438	0.00860938	0.010339	0.00949972	0.0135653	0.0180997	0.0210185	0.0435413	0.0172121	0.00980716	0.000923942	0.0663673	0.0130429	0.0388349	0.0476724	0.0329883	0.0166632	0.00530278	0.00564185	0.000607257	0.000383358	0.000233034	0.000588341	0.000474301	0.00049277	0.0137928	0.00668015	0.00508181	0.0032076	0.00453863	0.00136707	0.0013347
Aved_18-Q3-R54-62_MAXAC.163	0.0304666	0.0246714	0.0205631	0.0843738	0.0819963	0.0830661	0.0770976	0.148793	0.127456	0.00231166	0.0026409	0.00212971	0.0129363	0.0196657	0.00539602	0.00831253	0.0179014	0.0122176	0.0194166	0.0159962	0.0649152	0.0132083	0.00357801	0.00451361	0.012158	0.00911895	0.00612067	0.00221383	0.0198328	0.0376209	0.0569509	0.022721	0.0318863	0.00234071	0.00208681	0.0025345	0.002179	0.00205806	0.00152893	0.00429139	0.00444978	0.00478938	0.0505445	0.0137401	0.0657052	0.00196935	0.00385409	0.00391253	0.030562
Aved_18-Q3-R54-62_MAXAC.219_sub	0.0130954	0.00888491	0.0102766	0.0168285	0.0186762	0.0126062	0.0321752	0.0319834	0.0579132	0.0160882	0.0163821	0.0187322	0.0342134	0.0508452	0.0696946	0.00720871	0.00715513	0.0106118	0.0162164	0.0226502	0.0358979	0.0115636	0.0127323	0.0288103	0.00118929	0.00177054	0.00177601	0.00567	0.0670054	0.0161745	0.00885162	0.0281802	0.0199611	0.0135274	0.0168258	0.058778	0.0095855	0.00357355	0.00294254	0.000749347	0.000660613	0.000991151	0.00288184	0.00435203	0.0077328	0.00263583	0.00642876	0.0115549	0.00918928
Aved_18-Q3-R54-62_MAXAC.227_sub	0.0102077	0.0128107	0.0138145	0.0393927	0.0119733	0.0433483	0.0140215	0.0120904	0.0351305	0.00651137	0.00467835	0.0149528	0.0077436	0.00418319	0.0227111	0.0126825	0.014033	0.0200309	0.0154605	0.0123859	0.0140925	0.00920023	0.00876969	0.00359412	0.0165657	0.0274642	0.0155103	0.00432717	0.00103398	0.000599356	0.00242533	0.00162591	0.00202163	0.000497935	0.000847098	0.00126127	0.0208941	0.00827081	0.00579277	0.000594019	0.000325572	0.000555217	0.00558465	0.00594366	0.00785598	0.0227877	0.0299496	0.0363578	0.010376
Aved_18-Q3-R54-62_MAXAC.234	0.0148566	0.0155246	0.044057	0.0189632	0.00985888	0.0174135	0.0127931	0.016719	0.0417534	0.00852929	0.016575	0.0180481	0.0336427	0.04141	0.0626233	0.00601323	0.00383513	0.00672432	0.0119176	0.0162302	0.0248009	0.0164933	0.0102681	0.0169122	0.0111152	0.04276	0.00568682	0.00945866	0.109766	0.0347007	0.00646944	0.0132333	0.0155497	0.0238495	0.0179847	0.049966	0.00884703	0.0241721	0.0086257	0.000521184	0.000280989	0.000462579	0.00586213	0.0116325	0.00843142	0.00586885	0.0127909	0.0150434	0.000358782
Aved_18-Q3-R54-62_MAXAC.235	0.0105697	0.0231442	0.0651698	0.00150036	0.00119568	0.000582584	0.0273512	0.0886772	0.159349	0.000647413	0.000351714	0.000610442	0.000820684	0.00197388	0.00107825	0.000551938	0.000893317	0.000617647	0.00497733	0.00116837	0.00525246	0.0576076	0.0467704	0.0310352	0.0307533	0.0181981	0.0381119	0.000236192	0.000728814	0.00127074	0.00899606	0.00618484	0.00521767	0.00381608	0.00472177	0.0140423	0.00230449	0.000826286	0.000285668	0.000362815	0.000371787	0.000467082	0.000442387	0.000309423	0.000696069	0.000740706	0.000403666	0.000380817	0.000706395
Aved_18-Q3-R54-62_MAXAC.251	0.00722968	0.0135028	0.0194497	0.0115707	0.00901999	0.0172097	0.0187683	0.0259187	0.0460731	0.00417526	0.0031979	0.00373884	0.0209525	0.0158375	0.0192935	0.00216995	0.00182273	0.00269851	0.00343247	0.00279539	0.00414583	0.00463958	0.00599646	0.00837021	0.00535491	0.00339728	0.00271633	0.00499476	0.00788262	0.0106399	0.00355659	0.00387872	0.00535057	0.00217816	0.00132348	0.00197085	0.00529564	0.00288331	0.00218576	0.00231854	0.00191025	0.00255119	0.00861885	0.00854597	0.0105147	0.00187152	0.00171478	0.00215944	0.000956112
Aved_18-Q3-R54-62_MAXAC.258	0.0113688	0.00427836	0.00202068	0.0465734	0.0647146	0.0330369	0.0372406	0.0607367	0.0487804	0.00149577	0.0269327	0.000707299	0.00978077	0.0147005	0.00386915	0.0363791	0.00086739	0.000592241	0.020677	0.0192107	0.00666452	0.0183097	0.00912598	0.00845417	0.0123788	0.00359314	0.00239823	0.000144056	0.0130743	0.00351344	0.00846491	0.0120311	0.00422634	0.0120418	0.00790401	0.0205115	0.00548086	0.000697701	0.00756532	0.000469896	0.000286876	0.000314387	0.000619529	0.00194515	0.00345971	0.0010594	0.024761	0.0457293	0.0233848
Aved_18-Q3-R54-62_MAXAC.271_sub	0.0100454	0.00485476	0.0233842	0.00748697	0.00564743	0.0225341	0.0208813	0.0210208	0.0352678	0.00522901	0.0048571	0.00374348	0.00151347	0.00284831	0.00319898	0.0055747	0.0108335	0.0104767	0.00356287	0.00194941	0.00509575	0.000406353	0.000481133	0.000360519	0.000501107	0.000316028	0.000519714	0.000454481	0.000751767	0.000915503	0.00494253	0.0111878	0.00697815	0.00134713	0.00175398	0.0035553	0.000220286	0.000212382	0.000173575	0.000258369	0.000271948	0.000319276	0.00138815	0.00106742	0.00190776	0.0025397	0.00271858	0.00282846	0.00695786
Aved_18-Q3-R54-62_MAXAC.290	0.00256792	0.00241223	0.00143692	0.00238337	0.00130203	0.000315531	0.101028	0.0604526	0.146455	0.0200088	0.0746497	0.00886549	0.260315	0.0503298	0.0145977	0.00158265	0.00100567	0.000439629	0.00162488	0.00103428	0.000806339	0.00129244	0.00173003	0.000726268	0.00122214	0.001206	0.00123103	0.0475833	0.0107652	0.0164798	0.00291058	0.00279748	0.00114862	0.00172131	0.00110274	0.000544442	0.000941275	0.000526556	0.000425535	0.0557861	0.0987238	0.0150221	0.145883	0.0600569	0.0347086	0.00193013	0.00139818	0.000598515	0.00541381
Aved_18-Q3-R54-62_MAXAC.293	0.00825493	0.0148452	0.0339662	0.0303325	0.0654997	0.109571	0.0738757	0.0663355	0.134841	0.129063	0.0962106	0.0642834	0.00686903	0.0342843	0.0172888	0.107975	0.171737	0.22933	0.21981	0.130304	0.0652615	0.00609431	0.00512889	0.00449302	0.00516737	0.00389731	0.00320427	0.00623466	0.00295478	0.00438892	0.00759211	0.0062843	0.00664722	0.00334856	0.00506481	0.00510608	0.00426627	0.00555983	0.00934954	0.00660746	0.0864175	0.0887391	0.164846	0.236087	0.244376	0.00566379	0.0053459	0.00564354	0.0075617
Aved_18-Q3-R54-62_MAXAC.304	0.00621516	0.00787155	0.00598787	0.022543	0.0144233	0.00818284	0.0816491	0.180227	0.0946807	0.154481	0.124084	0.0270619	0.0876943	0.003522	0.000881501	0.0522064	0.0342223	0.0156998	0.0249262	0.0155797	0.00418647	0.487816	0.689924	0.371561	0.455419	0.231052	0.297678	0.0424749	0.0953628	0.163035	0.0469471	0.0798243	0.0556552	0.0447543	0.0491708	0.032329	0.152156	0.0879921	0.0123398	0.00190336	0.00279703	0.00235445	0.0140263	0.00586028	0.00337198	0.0372088	0.0124007	0.0095634	0.000453447
Aved_18-Q3-R54-62_MAXAC.332_sub	0.00372786	0.00448183	0.00158607	0.00333363	0.00390516	0.00127297	0.0322469	0.0462325	0.0288963	0.00325281	0.00414922	0.00149067	0.014784	0.0158547	0.00238817	0.0142937	0.0185645	0.00510904	0.00517954	0.00941737	0.0021882	0.000984757	0.000649793	0.000217455	0.00099131	0.00111384	0.000662724	0.00286846	0.0128354	0.00685692	0.0011042	0.000948723	0.00115071	0.000836374	0.0010728	0.000491702	0.0004032	0.00026762	0.000483673	0.000853716	0.0010477	0.000343607	0.0118238	0.0189539	0.00635117	0.00177883	0.00132587	0.000520393	0.00395641
Aved_18-Q3-R54-62_MAXAC.378	0.0013936	0.00136333	0.000766609	0.00876983	0.0234261	0.00564103	0.0763286	0.149934	0.0967349	0.0316241	0.0615896	0.00767013	0.0338214	0.0414018	0.0085066	0.0326799	0.0244786	0.00273927	0.0231079	0.0225138	0.00938994	0.00262678	0.00213402	0.000415849	0.00247898	0.00376882	0.000462667	0.00210041	0.00244379	0.0150539	0.00243935	0.00187011	0.000406036	0.01034	0.018371	0.00228709	0.105224	0.0485248	0.0168558	0.000963572	0.000730134	0.000198017	0.180344	0.238825	0.01581	0.0418189	0.111233	0.081115	0.00121208
Aved_18-Q3-R54-62_MAXAC.381_sub	0.00169595	0.00322212	0.00137317	0.00207101	0.00198625	0.00207421	0.0238114	0.0406737	0.0300789	0.00206792	0.00103132	0.000611473	0.0123111	0.00157363	0.00318677	0.00851452	0.00348816	0.00367341	0.00514528	0.00369838	0.000530821	0.039761	0.0369246	0.0204877	0.0699388	0.0550887	0.00991937	0.00244777	0.00446242	0.00104533	0.00142263	0.00308953	0.000823488	0.0117587	0.0124387	0.00447787	0.00710865	0.00284696	0.00567287	0.00018095	0.000141764	0.00019121	0.000705208	0.00168178	0.000344755	0.00617544	0.0115384	0.00172564	0.000113026
Aved_18-Q3-R54-62_MAXAC.388	0.0015114	0.00104294	0.000569679	0.0143324	0.0177315	0.00434019	0.0450811	0.088445	0.0306616	0.00880126	0.0141188	0.00289078	0.00562019	0.0090431	0.00124532	0.0061248	0.00599764	0.000816224	0.0950905	0.078673	0.0187507	0.0290714	0.0343186	0.00450733	0.0145577	0.0417147	0.00772571	0.0623693	0.0315262	0.00637122	0.0289774	0.0291201	0.00834682	0.0290194	0.0280912	0.00852095	0.109493	0.0521424	0.0509876	0.000411324	0.000969514	0.000343826	0.000364793	0.000698096	0.000383365	0.00374002	0.00158628	0.000245223	0.000395256
Aved_18-Q3-R54-62_MAXAC.392	0.00132895	0.0036514	0.0051955	0.00786276	0.00710837	0.00773243	0.892643	0.445099	0.349867	6.25367e-05	0.00206862	0.000375731	0.0145719	0.0112149	0.00218595	0.00231835	0.000517174	4.59689e-05	0.00071477	3.02249e-05	0.000347713	0.000818547	4.08181e-05	0.00038863	3.84494e-05	0.001072	0.000235725	0.00852128	0.00322755	0.00198902	0.00259423	0.0029439	0.00145466	0.00522267	0.00114471	1.89153e-05	0.00157586	0.000805053	0.00127253	0.00349821	0.00209367	0.000242928	0.893444	0.777128	0.288891	0.00289023	2.35517e-05	0.000165449	0.00147478
Aved_18-Q3-R54-62_MAXAC.397_sub	0.000856243	0.00145642	0.00126881	0.000702271	0.000559448	0.000604295	0.122532	0.267566	0.170534	0.000478123	0.0010002	0.000736244	0.00434819	0.00521702	0.00466097	0.000970248	0.000484489	0.000574566	0.00058697	0.000294911	0.000681255	0.000601681	0.000439853	0.000457615	0.0615553	0.0180805	0.0138018	0.164055	0.116583	0.133084	0.00498968	0.00978276	0.0162827	0.0107059	0.0044963	0.00625219	0.000481058	0.000326728	0.000487956	0.000873704	0.000898145	0.000281811	0.118075	0.146636	0.0919583	0.00150976	0.000752732	0.000871626	0.000713124
Aved_18-Q3-R54-62_MAXAC.401	0.00091567	0.000577197	0.000410364	0.000182227	0.000119514	0.000207612	0.0638865	0.0541307	0.0315325	0.000386911	0.00171038	0.000207492	0.0173836	0.00504501	0.0194798	0.00160328	0.0113701	0.00966626	0.00156396	0.00531296	0.00272699	0.000258874	0.000246334	7.73641e-05	0.000388089	0.000300638	0.000189865	5.46531e-05	0.000652791	0.000474631	0.000515546	0.000237223	0.000243866	0.000364655	0.000378234	0.000377653	0.000654986	0.00010384	0.000183133	0.000160705	0.000277827	6.94615e-05	0.00422289	0.000883239	0.00554558	0.0781384	0.0406131	0.0770707	0.0099018
Aved_18-Q3-R54-62_MAXAC.403	0.000970116	0.00433333	0.00142663	0.0670584	0.0202392	0.0765711	0.107252	0.0524903	0.150789	0.106148	0.019638	0.00127639	0.0604188	0.0238203	0.0109703	0.00164678	0.000588056	0.00611801	0.00171759	0.00443564	0.0124794	0.00247728	0.000690168	0.000549273	0.00108341	0.000619659	0.00101168	0.000388616	0.0007893	0.009785	0.00261136	0.00412715	0.00839015	0.043295	0.00913892	0.00819174	0.00082764	0.000608919	0.00120936	0.000853709	0.000452676	0.000636926	0.033151	0.00861792	0.0524443	0.00157092	0.000570857	0.000686694	0.000918467
Aved_18-Q3-R54-62_MAXAC.418	0.000768979	0.00531976	0.0301609	0.0175471	0.0234385	0.0364814	0.0351978	0.0459496	0.147389	0.0164089	0.00955195	0.00451127	0.0197025	0.0169029	0.0481702	0.00313804	0.00342584	0.00867284	0.0202906	0.0153763	0.0520171	0.00309401	0.00417259	0.00599894	0.00545896	0.00372821	0.00936585	0.0528071	0.0255258	0.0821913	0.000671193	0.000529342	0.00256101	0.0372414	0.0233153	0.0464981	0.000203417	0.000255544	0.00039119	0.00034285	0.000223771	0.000460186	0.0184562	0.00816736	0.0155837	0.00239069	0.000646696	0.000686319	0.000216157
Aved_18-Q3-R54-62_MAXAC.421_sub	0.000469136	0.000501976	0.00132938	0.0156316	0.010188	0.0202548	0.0394269	0.0544119	0.0461772	0.0308812	0.017917	0.0155566	0.0589302	0.0262893	0.0508339	0.0130598	0.0231347	0.0197956	0.0352677	0.034996	0.0102101	0.00103495	0.00103849	0.000364348	0.00106305	0.000762464	0.000784593	0.00297963	0.00315643	0.00596503	0.000603364	0.000952986	0.00050042	0.000557253	0.000465688	0.00026401	0.000534311	0.000416861	0.000656023	0.00722231	0.0619038	0.0198023	0.060068	0.107568	0.0316903	0.00206593	0.00189649	0.00766516	0.000309698
Aved_18-Q3-R54-62_MAXAC.426	0.000636252	0.000521866	0.00230953	0.000604438	0.00298273	0.000558341	0.0166331	0.025589	0.0826357	0.00147787	0.00136819	0.00283481	0.00339144	0.00176022	0.000799952	0.00106421	0.00137731	0.000560774	0.000900263	0.000488835	0.000363752	0.209343	0.163956	0.462306	0.0153275	0.0157555	0.00419039	0.000704126	0.000800843	0.000367998	0.0320074	0.0135244	0.0240377	0.000464102	0.00246027	0.000641714	0.00201247	0.000862756	0.000799432	0.00042228	0.000508141	0.00212634	0.000997364	0.00045012	0.000732249	0.000616351	0.000726111	0.000714862	5.54898e-05
Aved_18-Q3-R54-62_MAXAC.440	0.000353591	0.00025234	0.000612207	0.00714104	0.0112412	0.00765419	0.0243	0.0505298	0.0721951	0.00482402	0.0020061	0.000238381	0.0104188	0.00186378	0.0667147	0.00756939	0.000932483	0.00130105	0.0249223	0.0164959	0.00204927	0.00813081	0.0103058	0.00189999	0.000499084	0.00159306	0.00191023	0.000207199	0.000255206	0.0101549	0.000156762	0.000438104	0.00311073	0.000556278	0.00019145	0.000510127	0.00128591	0.000473422	0.000275182	0.00014214	0.000142189	8.54776e-05	0.000350251	0.00866952	0.00168731	0.000615126	0.000646449	0.00209262	0.000151231
Aved_18-Q3-R54-62_MAXAC.446	0.000301651	0.000164833	0.00181717	7.38284e-05	0.000100273	0.000512903	0.0302302	0.0346726	0.0745894	0.0445043	0.0229365	0.142597	0.000490496	0.00575423	0.00527952	0.00110632	0.000138396	0.000139381	0.000249882	4.65161e-05	8.70624e-05	0.000295437	2.40106e-05	0.000611238	0.000143199	3.75715e-05	0.000450487	1.77282e-05	0.000345723	0.000178886	0.000299342	0.000348737	0.000879635	0.000583565	0.000928167	0.000307882	0.00029546	0.000349161	5.15857e-05	0.00732013	0.0013985	0.00088344	0.000223818	0.00160518	0.000654471	0.000232251	0.000244637	0.000346873	9.91302e-05
Aved_18-Q3-R54-62_MAXAC.457	0.00021641	0.00146113	0.0184007	0.00653325	0.0129539	0.0103024	0.0510192	0.116361	0.226215	0.000512518	0.000373768	0.000147655	0.0619424	0.00386261	0.00882303	0.00197105	0.000373036	0.00487777	0.0148954	0.0154252	0.0499729	0.000193104	0.000656838	0.00236387	9.85045e-05	0.000209314	0.000213553	9.77324e-06	0.00410593	0.00427517	0.00025866	0.0108452	0.00279868	0.00336332	0.00194253	0.00751442	0.000182296	0.000127392	0.000216107	0.000134757	0.000177245	0.00034003	0.0039549	0.00327559	0.0105385	0.000580022	0.000143938	0.000129146	0.000333443
Aved_18-Q3-R54-62_MAXAC.462	0.000150021	0.000320038	0.000357648	0.00919929	0.00745695	0.0122977	0.0408592	0.0788192	0.0439473	0.00044846	0.000187604	8.90872e-05	0.00658527	0.0167137	0.0166356	0.00140162	0.00033222	0.000171814	0.00653531	0.00490215	0.0134039	0.000606921	5.62067e-05	8.9279e-05	0.000144997	0.000131767	8.40457e-05	3.28103e-05	0.000238418	0.000717145	0.000101459	0.000544969	0.000696793	0.000308232	0.000711845	3.27006e-05	0.000241891	0.00011288	0.00109028	0.000773755	0.000238519	0.000143316	0.141565	0.0540853	0.229511	0.000242779	8.95389e-05	5.7619e-05	0.000286167
Bjer_18-Q3-R1-45_BAT3C.128	0.000132211	0.000996696	0.001473	0.00203341	0.046562	0.0306557	0.0103366	0.0384236	0.0224177	0.00500532	0.0301746	0.0468062	0.0231394	0.0702576	0.0530143	0.00122683	0.00138554	0.00155705	0.00104952	0.00479538	0.00641827	0.00195101	0.00147512	0.00257893	0.000182078	0.000136877	0.00019323	0.00011395	0.000143405	0.000219498	0.000350247	0.000591858	0.00154534	0.0295136	0.00316807	0.0185794	0.00385805	0.00103292	0.00584658	0.00157288	0.0023072	0.000643029	0.00579865	0.0145261	0.00687729	0.00170914	0.000925526	0.00192242	6.11363e-05
Bjer_18-Q3-R1-45_BAT3C.178	0.000126553	0.00121883	0.000486484	0.0129811	0.00243649	0.00386736	5.20569e-06	4.41038e-05	1.959e-05	0.0135489	0.00436234	0.127802	2.77628e-05	0	3.10551e-05	0.000408955	1.19424e-05	7.62267e-05	3.53084e-05	3.19153e-05	3.77486e-05	6.34017e-05	0.000107347	0.00058362	0.000306049	0.000373138	0.000839669	0.000577819	0.00126474	0.0035064	5.08238e-05	6.10653e-06	0.000648915	0.00016317	0.000549759	6.66025e-06	0.000136602	0.000338687	4.80807e-05	8.82885e-05	1.2003e-05	2.14304e-05	4.06395e-05	0.000125132	0.00019442	5.35146e-05	0.000159626	9.19146e-05	1.69958e-05
Bjer_18-Q3-R1-45_BAT3C.201_fly	0.0168925	0.0114818	0.0114596	0.0129844	0.0129646	0.00838415	0.000332626	0.000327827	0.00748316	0.0284566	0.0279937	0.117554	0.0383648	0.0277741	0.0564585	0.0471202	0.037933	0.035079	0.0134591	0.00657633	0.0068219	0.000775745	0.000747379	0.000547935	0.00289545	0.000787334	0.000987349	0.000913639	0.00361101	0.0233013	0.000630974	0.0284689	0.0430143	0.00270957	0.0129711	0.0332761	0.000487811	0.000872432	0.000555562	0.000312328	0.00030092	0.000257188	0.00163852	0.00324255	0.0308009	0.0673914	0.0234843	0.0563065	0.00020278
Bjer_18-Q3-R1-45_BAT3C.220	0.0507604	0.0145137	0.0436492	0.0199599	0.0275804	0.0405513	0.0188592	0.0213988	0.0206252	0.0051723	0.0128947	0.129546	0.00975394	0.0225246	0.0374929	0.012447	0.025431	0.022398	0.0120395	0.0260025	0.0485999	0.00489867	0.0018207	0.00290959	0.00175962	0.00675043	0.0250208	0.000106006	0.00118562	0.00088958	0.0109589	0.061111	0.0474131	0.000934844	0.0040274	0.0183232	0.000571908	0.000836052	0.000779074	0.000461453	0.000460908	0.00113516	0.0203587	0.00278043	0.0298441	0.0617447	0.0197291	0.0181601	0.0521702
Bjer_18-Q3-R1-45_BAT3C.235	0.101627	0.144908	0.150226	0.22856	0.212525	0.221122	0.121911	0.104393	0.150325	0.123397	0.0908999	0.139037	0.0832676	0.136594	0.143297	0.0368092	0.035606	0.0842183	0.128103	0.11463	0.154403	0.0667364	0.049721	0.0678247	0.0383876	0.0630147	0.035318	0.00920142	0.00575712	0.0144065	0.0482321	0.0423753	0.0667581	0.0734407	0.0895833	0.189451	0.0735617	0.0460814	0.0244043	0.00450858	0.00264379	0.00344992	0.259817	0.171487	0.290965	0.0815923	0.105239	0.135582	0.201489
Bjer_18-Q3-R1-45_BAT3C.242	0.00419263	0.000573137	0.000199399	0.0102802	0.00952914	0.00353151	0.00221091	0.00279269	0.000299872	0.00435944	0.011206	0.0641372	3.02975e-05	5.98234e-05	3.04875e-05	0.000901577	8.726e-05	6.26073e-05	0.00407616	0.00200816	0.00140466	5.04879e-05	8.24549e-05	0.000300977	9.91428e-05	3.56761e-05	0.000139122	0.000160352	0.000276592	1.85517e-05	0.000107877	6.61707e-05	0.000345731	9.79269e-05	0.000231504	4.42878e-05	0.000151055	0.000324127	7.72084e-05	7.35486e-05	4.83824e-05	3.31726e-05	8.27142e-05	0.00010089	3.16946e-05	0.000654108	0.00329297	0.00653407	0.00636114
Bjer_18-Q3-R1-45_BAT3C.258	0.0512637	0.0477678	0.0458206	0.0265163	0.0200692	0.0146771	0.0339018	0.0464797	0.0397307	0.133582	0.0938253	0.164585	0.0171635	0.0129822	0.0129907	0.152412	0.106254	0.0783745	0.0305904	0.0211452	0.0205625	0.0321923	0.0420703	0.054393	0.0143097	0.00464555	0.00940373	0.261632	0.183597	0.149481	0.0317901	0.0616624	0.0641108	0.0335292	0.0380623	0.0927479	0.0112658	0.00650705	0.00122424	0.268459	0.248341	0.00244417	0.0298802	0.00603053	0.00660093	0.0750479	0.0745359	0.322017	0.000956974
Bjer_18-Q3-R1-45_BAT3C.26	0.000185476	9.48617e-05	0.000512791	0.000168329	0.000123718	0.000497931	4.17893e-05	8.81006e-06	5.66387e-05	0.00636524	0.00262975	0.0804508	8.63726e-05	9.35419e-06	0.000109619	0.00035863	7.19686e-05	0.00106362	8.12831e-05	0.000199688	6.39939e-05	9.87517e-05	6.71113e-05	0.000323023	9.32133e-05	9.44783e-05	0.000236514	5.08445e-05	0.000199273	3.62738e-05	0.000180688	6.30973e-05	0.000483043	0.000300394	0.000306135	5.62779e-05	5.02903e-05	0.000191459	9.37148e-05	6.66558e-05	9.65344e-05	3.89894e-05	9.19091e-05	0.000165972	0.000169636	0.000181859	0.000291085	0.000114495	0.000125592
Bjer_18-Q3-R1-45_BAT3C.293	0.0336033	0.0312755	0.031205	0.0249549	0.0347659	0.048168	0.0120941	0.0116847	0.00922709	0.0542164	0.0495804	0.129312	0.00218942	0.00638418	0.00210226	0.016889	0.0179243	0.0222367	0.0214742	0.0170077	0.0261457	0.00218908	0.00109368	0.00178457	0.00137054	0.000462298	0.00179943	0.00160886	0.00207268	0.00333772	0.0158437	0.0230246	0.0486336	0.00321903	0.00264095	0.00530927	0.000746092	0.000919154	0.000515554	0.000396213	0.000343687	0.000639623	0.0118185	0.00296004	0.00583	0.00467993	0.00431388	0.00186841	0.0932973
Bjer_18-Q3-R1-45_BAT3C.303_sub	0.038725	0.00292553	0.0102582	0.00124185	0.00185937	0.00420423	0.00248454	0.00260873	0.0154684	0.00176913	0.00520777	0.0901332	0.00420055	0.00662292	0.00555042	0.00301926	0.00487345	0.0100523	0.00204002	0.00604313	0.0120625	0.00102996	0.0010861	0.0018949	0.000803138	0.000188548	0.000278538	1.45575e-05	0.000496558	0.00044943	0.00370921	0.0114638	0.00561176	0.00170751	0.00594846	0.00164516	0.000272497	0.000244792	0.00029443	0.000152181	9.81936e-05	9.82665e-05	0.0127295	0.00645779	0.0451526	0.000306571	0.0142208	0.000826549	0.00751464
Bjer_18-Q3-R1-45_BAT3C.360	0.00156006	0.00183087	0.00220099	0.00531192	0.00381261	0.00299093	0.00176446	0.00576004	0.0044034	0.0186908	0.111964	0.0911142	0.00340801	0.00098365	0.0174167	0.00160538	0.00173781	0.00158831	0.00174473	0.00239747	0.00133868	0.00254588	0.000905647	0.00100787	0.000688369	0.00240092	0.0113799	0.000290819	0.000760821	0.00928103	0.00107939	0.000647256	0.000906903	0.00224966	0.00415393	0.00214448	0.00485006	0.00296994	0.00449447	0.000361298	0.00049384	0.000127718	0.00938088	0.104388	0.00988779	0.0079991	0.0216293	0.121609	0.000304126
Bjer_18-Q3-R1-45_BAT3C.362	0.000307603	0.000377049	0.000636623	0.00071134	0.00062344	0.00109265	0.000453496	0.00058106	0.000606053	0.0024365	0.00763576	0.0512234	0.000471704	0.0011672	0.000607367	0.000744833	0.000520124	0.000691627	0.0400565	0.0237147	0.0132566	0.000337813	0.000143537	0.000414174	0.000173346	0.000289385	0.000355579	0.000120326	0.000233903	0.000196596	0.00018524	0.000398121	0.00053803	0.000445234	0.00051393	0.000188632	0.000212337	0.000378577	0.000251227	0.000857841	0.000797694	0.000360442	0.0140153	0.100121	0.0269888	0.000147708	0.000222463	0.0001722	0.000228233
Bjer_18-Q3-R1-45_BAT3C.402	0.000504252	2.25674e-05	0.000147673	0	2.53771e-05	0.000199939	4.54197e-05	0.000138214	0.000986542	0	0.00299917	0.0544741	0	0	5.29225e-05	0.00013244	0	3.50213e-06	2.26519e-05	0	1.8753e-06	1.07627e-05	0	0.000278251	2.13936e-05	0	0.000131728	0	9.23539e-05	1.00147e-05	7.17813e-05	2.35057e-05	0.000266248	3.92963e-05	0.000129299	0	0	0.000126969	0	0	0	1.60633e-06	0.000368245	0.000763639	0.000246376	1.1791e-05	5.92639e-05	0	5.11963e-05
Bjer_18-Q3-R1-45_BAT3C.408	0.00254605	0.0118317	0.00918806	0.0223532	0.018592	0.0181256	0.0178673	0.0214041	0.00561236	0.168085	0.211089	0.0597737	0.0218255	0.00379398	0.00143804	0.0192554	0.0033624	0.00296908	0.0373412	0.0428994	0.0287553	0.00811745	0.00271455	0.00166663	0.00220921	0.0048559	0.000868606	0.00203984	0.0148484	0.00308786	0.0051303	0.00856174	0.00364748	0.0391827	0.0338639	0.0274044	0.0029441	0.00351274	0.000856676	0.000684165	0.000727724	0.000935225	0.000933142	0.00125485	0.000397614	0.0347331	0.0259629	0.015482	0.000701727
Bjer_18-Q3-R1-45_BAT3C.45	0.000143652	0.00023142	0.00244774	0.00034815	0.0045666	0.0174348	0.00201391	0.00301465	0.0198646	0.0259547	0.000903832	0.0417459	0.000983171	0.0090254	0.00678672	0.000571674	0.000132041	0.0109495	0.0148167	0.0225666	0.0120738	0.0272689	0.0118335	0.0132453	0.000345192	0.00385809	0.0170191	0	0.000259154	0.000183859	0.000374656	0.000590663	0.000753129	0.00440158	0.00407256	0.00424663	0.00116096	0.000278805	0.000116777	0.000757546	7.95548e-05	0.000257865	0.000437932	0.000598553	0.000130321	0.000148168	0.000205246	0.000154633	1.01125e-05
Bjer_18-Q3-R1-45_BAT3C.80	0.000115121	0.000146286	0.000636799	8.41143e-05	8.72308e-05	0.000683508	0.0203767	0.000436036	0.0177168	0.00377833	0.000756576	0.10147	0.0082001	0.0164199	0.00703288	0.000981003	0.000866431	0.0361963	0.00767172	0.0117431	0.00347954	0.000288545	0.00888071	0.00595189	4.00187e-05	0.000145367	0.0360927	0	0.000364331	0.000473472	0.000198423	0.000145994	0.00679218	0.000277639	0.000825658	0.000642244	2.56072e-05	0.000245812	0.000294598	8.03461e-05	0.000123487	0.000242561	0.000223647	0.0166921	0.0221086	0.000234319	0.000164485	3.97558e-05	1.04401e-05
Bjer_18-Q3-R1-45_BAT3C.89	0.00139344	0.000694608	0.000766225	0.00082817	0.00052419	0.00154081	0.00219295	0.00213956	0.00868409	0.0025052	0.000973753	0.058836	0.000200277	0.000406959	0.000565797	0.0153054	0.00990674	0.0138169	0.00810585	0.023495	0.0130826	0.000546373	0.00138476	0.00148233	0.00117584	0.00636831	0.0432218	0.00512816	0.00888934	0.00661555	0.000759285	0.000325289	0.00154132	0.000454401	0.000871459	0.00318524	0.000140404	0.000308871	0.000354732	7.89554e-05	8.32053e-05	0.000118901	0.00075259	0.00292622	0.00754609	0.0232214	0.0140983	0.0249353	0.00560471
Bjer_18-Q3-R1-45_BATAC.139	0.0199188	0.0154856	0.00913456	0.00470788	0.000770873	0.000305043	0.000589244	0.000687305	0.000153697	0.0222101	0.0190693	0.0623092	0.00515183	5.09604e-05	0.000536773	0.00874264	0.00895412	0.00726317	0.00226381	8.00955e-05	0.000140595	0.00169799	0.0019048	0.00143948	0.000347415	5.0477e-05	0.00019465	7.86589e-06	0.000270695	6.14629e-05	0.00186797	0.0042617	0.00122711	0.000270372	0.000551034	0.000149924	0.0323425	0.00589673	0.000784732	0.000246702	7.6336e-05	0.000112604	0.00086062	0.000149103	8.39705e-05	0.00150635	0.00789937	0.00886739	0.000123392
Bjer_18-Q3-R1-45_BATAC.204	0.0582204	0.0558935	0.0919948	0.0707677	0.0307889	0.128349	0.0432095	0.0408069	0.0254207	0.0253487	0.0174153	0.105866	0.0414122	0.0394848	0.107866	0.039359	0.031761	0.049707	0.055325	0.0323427	0.113785	0.0158636	0.0105836	0.0191707	0.00654712	0.00792426	0.00775384	0.000308355	0.00196633	0.00196058	0.0165599	0.0272802	0.0724741	0.0166777	0.0202053	0.0452025	0.0274478	0.00883762	0.0509563	0.00135374	0.00124536	0.00187818	0.0431723	0.104604	0.201922	0.0338289	0.032485	0.106948	0.0145442
Bjer_18-Q3-R1-45_BATAC.227	0.000579847	0.000404645	0.00049568	0.00708057	0.0142015	0.0061283	0.00217471	0.000910683	0.00127613	0.042243	0.0713313	0.059581	0.00154353	0.000564061	0.00222404	0.0274691	0.00438824	0.0014694	0.00829115	0.00329218	0.00138687	0.000586253	0.000527238	0.000399835	0.000428706	0.000180221	0.000188681	0.000320915	0.0021778	0.000642138	0.00220268	0.00174734	0.000835571	0.0123497	0.0205578	0.0307658	0.000342589	0.000278663	0.000149621	0.000124915	0.000124046	9.0817e-05	0.00150029	0.00078548	0.00155379	0.0353406	0.0235179	0.0892557	0.00145399
Bjer_18-Q3-R1-45_BATAC.230	0.0002595	0.000642942	0.00048143	0.0473994	0.0109818	0.0077129	0.000311817	0.000198725	0.000111006	0.0458713	0.0575429	0.0999907	0.0256207	0.0120229	0.00271569	0.00123429	0.00206313	0.00451844	0.0144703	0.00432626	0.00320021	0.00308846	0.00269523	0.00302465	0.00125867	0.000408816	0.000593085	0.158306	0.0259524	0.0147023	0.000903825	0.000298901	0.000550271	0.0184497	0.0195479	0.0698643	0.00678511	0.00408708	0.0026851	0.0244005	0.0197855	0.0165918	0.00329754	0.00108201	0.000470188	0.000636978	0.000307886	0.00027322	0.000128363
Bjer_18-Q3-R1-45_BATAC.26	0.00515863	0.00310576	0.000607879	0.00164549	0.00135553	0.00373434	0.000557616	0.000435484	0.000585236	0.00454737	0.00625859	0.0318286	0.00210032	0.00224602	0.00355507	0.0134581	0.00625112	0.0156745	0.00806902	0.0102908	0.012319	0.000620024	0.00127368	0.000780602	0.000503672	0.00067444	0.000639933	0.000356823	0.000481162	0.0151214	0.00165398	0.00193346	0.00414146	0.000443005	0.00239291	0.000691264	0.000329016	0.000335882	0.000489478	0.000133852	0.000141491	0.00022478	0.00105175	0.00680353	0.000834883	0.00532032	0.00569514	0.00215633	0.00593201
Bjer_18-Q3-R1-45_BATAC.327	0.0111399	0.0204862	0.0114709	0.0268696	0.038114	0.0552568	0.00972446	0.00774035	0.00898872	0.0156328	0.0325154	0.0828109	0.0150355	0.0203717	0.0312059	0.0288541	0.021871	0.0128584	0.0317835	0.0252126	0.0245016	0.0150295	0.0143521	0.011316	0.0244259	0.024208	0.0181969	0.0331302	0.00799489	0.0184909	0.0351489	0.0287841	0.0250556	0.057628	0.0339995	0.065686	0.00648224	0.00379216	0.00239542	0.000832981	0.000495635	0.000709064	0.068597	0.0170981	0.0670048	0.00911789	0.00650694	0.00565559	0.0759587
Bjer_18-Q3-R1-45_BATAC.331	0.0128129	0.00987181	0.00808463	0.0281235	0.0140527	0.0189508	0.0016474	0.00144628	0.00986006	0.0107307	0.00820207	0.0880125	0.00767025	0.00145644	0.0193927	0.0116933	0.0183243	0.0216595	0.0154709	0.0239131	0.0266928	0.00641979	0.00286761	0.00468079	0.000736251	0.00201133	0.00361752	0.000584292	0.00306053	0.00333725	0.0194326	0.00651566	0.01187	0.00249998	0.00399344	0.00352835	0.00137419	0.00211533	0.00393394	0.000393749	0.000177504	0.000343445	0.00250104	0.00802783	0.0339923	0.00962156	0.00621953	0.00698696	0.00866159
Bjer_18-Q3-R1-45_BATAC.332	7.18901e-05	6.48966e-05	0.000238975	0.0163912	0.00105065	0.00172169	0.000186746	3.67986e-05	5.2594e-05	0.0172801	0.0188851	0.0644827	0.00136739	0.000101211	0.00341529	0.00144935	0.000418642	0.000414565	0.000202824	0.000530762	0.00025298	0.000109905	8.79427e-05	0.000241381	6.78241e-05	6.32991e-05	0.000234904	4.35494e-05	9.94798e-05	6.3384e-05	0.000128627	6.24177e-05	0.000305762	0.000122362	0.000191079	4.33461e-05	9.18433e-05	0.000169204	9.4677e-06	8.79256e-05	6.22278e-05	4.65564e-05	7.89216e-05	6.00607e-05	3.94133e-05	4.05203e-05	6.81398e-05	2.07478e-05	3.49179e-05
Bjer_18-Q3-R1-45_BATAC.385	0.00226933	0.00271166	0.00402371	0.00280372	0.00402408	0.00458532	0.00500961	0.00345901	0.00627423	0.0159973	0.0179777	0.0328433	0.00327711	0.00255415	0.00336298	0.00297785	0.00223709	0.00325909	0.00447742	0.00570352	0.00962778	0.00308349	0.00218659	0.00337518	0.000605633	0.000936367	0.00185229	0.0144461	0.00109284	0.00449246	0.000842738	0.00107666	0.00221438	0.00705033	0.00433687	0.00444387	0.000787727	0.000220032	0.000268456	0.000147465	8.20353e-05	0.000218038	0.00051481	0.000711912	0.000836924	0.00625206	0.00528453	0.00635	0.000101459
Bjer_18-Q3-R1-45_BATAC.392	0.000449634	0.000584915	0.000335351	0.0128418	0.0100301	0.0093844	0.000310871	0.00116992	0.000663036	0.0219881	0.0476566	0.0721467	0.0150297	0.0131147	0.00697645	0.0224788	0.0147944	0.00353974	0.00360462	0.00230513	0.000581431	0.000286817	0.000442612	0.000295911	0.000157237	0.000266601	0.00039804	0.00270164	0.0134648	0.0344323	0.000664997	0.000769079	0.000759146	0.00092628	0.000700779	0.000368078	0.000364919	0.000678447	0.000246051	0.00871047	0.00985154	0.00335706	0.0123416	0.187843	0.00461187	0.000405092	0.000259266	0.000279279	0.000373892
Bjer_18-Q3-R1-45_BATAC.397	0.00884871	0.0236621	0.0206074	0.0140291	0.0131651	0.025118	0.0111568	0.00651463	0.0127815	0.0227863	0.0163263	0.0765227	0.0189043	0.0184361	0.0145766	0.0154374	0.013065	0.0170563	0.0198652	0.015564	0.0172179	0.012755	0.0101334	0.00753123	0.000763719	0.000317223	0.000594741	0.000101567	0.00047478	0.000314106	0.00628188	0.0088411	0.00495268	0.00613727	0.00870606	0.0153132	0.000276755	0.000446184	0.0002757	0.000478301	0.00050345	0.00059433	0.0063934	0.0317448	0.00446399	0.00391976	0.00698163	0.00862066	0.00422283
Bjer_18-Q3-R1-45_BATAC.3	0.0662969	0.0703888	0.0828924	0.0772478	0.0514931	0.0754895	0.0705515	0.0433286	0.102691	0.0294647	0.0239672	0.106486	0.0467899	0.0477936	0.0775268	0.0479005	0.0429797	0.0663554	0.0541161	0.0646503	0.118851	0.0187785	0.0192462	0.026825	0.0338348	0.0548166	0.170223	0.0014809	0.00720596	0.0118507	0.0522765	0.0237107	0.0481581	0.0158576	0.0175574	0.052815	0.0503008	0.0623255	0.198657	0.00608497	0.00309759	0.00334437	0.0663315	0.0204527	0.0971626	0.0972435	0.066342	0.115131	0.0903849
Bjer_18-Q3-R1-45_BATAC.415	0.000492414	0.000405192	0.00125193	0.00206097	0.00196003	0.00226482	0.00101349	0.000221089	0.000708172	0.015825	0.00360334	0.0804956	0.000174825	0.000980235	0.013933	0.00446842	0.00429748	0.00977055	0.000302762	0.000242521	0.00019661	0.000536891	0.000263183	0.000799527	0.000283352	0.000776107	0.00670939	1.41939e-05	0.000147222	0.000120302	0.000501834	0.00083294	0.00143397	0.00017032	0.000292617	0.000164333	0.000157649	0.000229365	0.000339773	7.03785e-05	7.6879e-05	8.89731e-05	0.00155063	0.00158695	0.00473344	0.00338229	0.00190623	0.00572084	0.00011022
Bjer_18-Q3-R1-45_BATAC.43	0.0550049	0.104623	0.0924299	0.0851181	0.0588688	0.118585	0.061805	0.062624	0.0370808	0.008511	0.00804151	0.0804653	0.0313097	0.0265003	0.0412816	0.113541	0.151936	0.0916175	0.0351706	0.0313522	0.0502486	0.0662121	0.0684669	0.118035	0.0454747	0.0713586	0.0535956	0.000428178	0.00271795	0.00250901	0.0319373	0.0344925	0.0418607	0.0119235	0.00815786	0.00752478	0.0799294	0.219073	0.067835	0.00211509	0.0012125	0.00260292	0.00570295	0.0120794	0.00814394	0.0849816	0.0866958	0.115084	0.0558099
Bjer_18-Q3-R1-45_BATAC.444	0.0400963	0.101019	0.0469201	0.0620022	0.0601503	0.124194	0.0280064	0.0357993	0.0274701	0.0395031	0.0415999	0.0970248	0.0150986	0.071569	0.0394884	0.071913	0.0897611	0.117663	0.047558	0.0363104	0.0409967	0.0028314	0.00533917	0.0048428	0.00482348	0.00424354	0.00289641	0.0053311	0.00838922	0.00235966	0.00572027	0.00888789	0.0465635	0.00697401	0.00393905	0.00642735	0.00526665	0.00473886	0.00420609	0.00192347	0.000889347	0.00184468	0.00487811	0.0108855	0.00968065	0.0034441	0.00414577	0.00540113	0.0934926
Bjer_18-Q3-R1-45_BATAC.458	0.00568792	0.00362554	0.00387283	0.00472097	0.00571025	0.0153141	0.00172946	0.00159469	0.0114155	0.0568092	0.0236693	0.339969	0.0201276	0.0102417	0.042394	0.0190632	0.0150745	0.0459701	0.00561937	0.0178056	0.0157067	0.00168156	0.000891603	0.00181679	0.000556726	0.00140338	0.00136666	0.00121556	0.00144245	0.00662371	0.00790477	0.00139483	0.00786096	0.00215252	0.00234747	0.00167526	0.00262962	0.00145981	0.0341582	0.000610585	0.000223021	0.000560404	0.0162735	0.00350338	0.0151861	0.00975773	0.00812554	0.0102317	0.00482392
Bjer_18-Q3-R1-45_BATAC.491	0.00276469	0.00554969	0.00224175	0.00492557	0.00563386	0.0107591	0.00221788	0.00215837	0.00115831	0.00315919	0.00403384	0.0203849	0.00151926	0.00169422	0.00147892	0.0168914	0.0112398	0.0089539	0.0023835	0.00372477	0.00391245	0.00945647	0.00713889	0.00566262	0.000718289	0.000467769	0.000582019	0.00474015	0.0102242	0.000567219	0.000788667	0.00126751	0.00137404	0.00694849	0.00590167	0.00691074	0.00511793	0.00151087	0.000261712	7.60332e-05	0.000123009	0.000188851	0.000139314	0.000126009	0.000114854	0.000586186	0.000772809	0.00113859	0.000573507
Bjer_18-Q3-R1-45_BATAC.520_sub	0.0118564	0.0167215	0.0130334	0.02136	0.0316119	0.0335964	0.0230324	0.0193218	0.0163422	0.023699	0.0275148	0.064073	0.0103097	0.01701	0.00904436	0.0191399	0.0148731	0.0135146	0.0191952	0.0113806	0.0285867	0.00741485	0.0160633	0.0204569	0.0269419	0.0188606	0.0153978	0.00410744	0.0179231	0.0135597	0.0186415	0.0257798	0.0423906	0.0108247	0.00802335	0.00764499	0.00322509	0.00089556	0.000515532	0.000786001	0.000758712	0.00097433	0.00704184	0.0031447	0.0132041	0.0105281	0.00870926	0.0104389	0.0414908
Bjer_18-Q3-R1-45_BATAC.525_sub	0.0075525	0.00368979	0.0024984	0.0093389	0.00625619	0.0170833	0.0043629	0.00823291	0.0150383	0.0125616	0.0121394	0.0564663	0.0184932	0.00992204	0.00986664	0.0160783	0.00814968	0.0114963	0.011665	0.0171596	0.0430024	0.0141794	0.00815865	0.010324	0.0070698	0.0044013	0.0014213	0.00429717	0.00234862	0.00336844	0.00894166	0.0107431	0.00894166	0.00251555	0.00584395	0.0105698	0.00877426	0.0114293	0.00101124	0.000619431	0.000491709	0.000478299	0.0261269	0.00388791	0.0215349	0.00549059	0.0050945	0.0105332	0.0109795
Bjer_18-Q3-R1-45_BATAC.547	0.000334051	7.85357e-05	0.00156691	0.0260348	0.00941515	0.0361365	0.000270284	5.23557e-05	0.000104303	0.00850849	0.00259861	0.0942028	0.000387972	0.000310262	0.00206531	0.00481915	0.00752563	0.00431492	0.0922007	0.100103	0.0509716	0.000452182	0.000306302	0.000503007	0.000507803	0.00114259	0.000849373	9.39612e-06	0.000329295	5.66584e-05	0.000221983	0.000442299	0.000829659	0.000234825	0.000565682	0.000112978	0.00795818	0.000875356	0.000343938	0.000187308	0.000105656	0.000403875	0.00263027	0.00533647	0.00367581	0.00170085	0.000799121	0.00132194	0.000116749
Bjer_18-Q3-R1-45_BATAC.575	0.000287348	0.000334741	0.00306288	0.0142821	0.0147719	0.0180183	0.00556461	0.0065847	0.0393051	0.00484199	0.00298928	0.0412696	0.00541572	0.00550451	0.0163285	0.0190472	0.00749519	0.00534931	0.011037	0.0156665	0.0259098	0.00150403	0.000867771	0.000609095	0.000166921	0.000192559	0.000805135	5.86923e-05	0.000454644	0.00651741	0.00122587	0.000764885	0.00135259	0.000304495	0.00171463	0.0114115	0.000100705	0.000189556	0.000393455	0.0119061	0.0168892	0.00486443	0.00840245	0.0126732	0.0489878	0.00368762	0.00253895	0.00972436	0.000239649
Bjer_18-Q3-R1-45_BATAC.98	0.000571081	0.000506112	0.000355069	0.000321568	0.000282161	0.000499327	0.0162199	0.0142981	0.0080684	0.0468304	0.0559098	0.0758287	0.00937918	0.0103462	0.0139	0.0041133	0.000658973	0.000265805	0.0144346	0.0104384	0.00596725	0.000686866	0.000434585	0.00083419	0.000647562	0.000530143	0.000450272	0.000802795	0.00276667	0.000591889	0.0087744	0.0101997	0.0126292	0.000730751	0.000540452	0.000237951	0.000614329	0.000494019	0.000214789	0.000217482	0.000208938	0.000211595	0.00125343	0.00169986	0.00105234	0.000762231	0.000471658	0.000727243	0.0102792
Bjer_18-Q3-R1-45_MAXAC.021	0.0342457	0.0105647	0.00836549	0.0770753	0.0769377	0.0797626	0.0777274	0.092577	0.0761745	0.264952	0.143016	0.0906096	0.207271	0.154082	0.152832	0.127401	0.103753	0.0284881	0.0887342	0.107324	0.116614	0.00377063	0.0024426	0.00125391	0.00284079	0.00164278	0.142333	0.1094	0.121936	0.215359	0.00426644	0.00293721	0.00294217	0.0681811	0.0527155	0.0852655	0.0637351	0.0215057	0.0334167	0.00470072	0.00709295	0.00967812	0.187255	0.396137	0.0668188	0.12827	0.170121	0.180897	0.0133708
Bjer_18-Q3-R1-45_MAXAC.068	0.0487184	0.0715755	0.0415823	0.084108	0.135354	0.0756827	0.0493579	0.0470145	0.0708362	0.0396619	0.0330355	0.0916706	0.0389887	0.0607081	0.0153876	0.0295183	0.025431	0.0451765	0.0340442	0.0471617	0.0461322	0.0199486	0.0249802	0.037459	0.0108653	0.0207869	0.018879	0.00808551	0.025972	0.0293927	0.0302707	0.0265718	0.0371801	0.0116595	0.0129792	0.0283619	0.00294604	0.00159807	0.00174646	0.0011577	0.000720031	0.00146827	0.0276175	0.0242423	0.0426929	0.026995	0.0245699	0.0301883	0.0202723
Bjer_18-Q3-R1-45_MAXAC.089	0.0475352	0.0433469	0.00935888	0.0618998	0.0419258	0.118237	0.0261091	0.0244895	0.072368	0.0115471	0.00502207	0.148838	0.0443659	0.0139953	0.0263947	0.0914714	0.0633598	0.0783396	0.0185738	0.0219146	0.0578853	0.0135272	0.0256396	0.0138847	0.0107573	0.0434697	0.042428	0.0217076	0.00871892	0.00351189	0.0457441	0.0139596	0.0216177	0.00240419	0.00583166	0.00818818	0.0170786	0.0106008	0.0277547	0.00153799	0.00059373	0.00138341	0.0449044	0.0154676	0.104379	0.079132	0.0357134	0.0569732	0.0822015
Bjer_18-Q3-R1-45_MAXAC.099	0.0409497	0.114452	0.0336127	0.02162	0.0364347	0.0619466	0.0056272	0.0087745	0.00659848	0.0303619	0.020001	0.0774905	0.000719771	0.00751595	0.0091089	0.0599702	0.0972135	0.0704079	0.0175441	0.0105777	0.0132944	0.0782385	0.07914	0.0766567	0.0078756	0.00608338	0.000911512	0.000524902	0.00108151	0.000726254	0.0114725	0.0135	0.0237808	0.0651649	0.0820368	0.123445	0.00124913	0.00146405	0.00088902	0.000779121	0.000773717	0.00118498	0.00127483	0.00120725	0.00180991	0.00173159	0.0045826	0.0134388	0.0263471
Bjer_18-Q3-R1-45_MAXAC.114	0.0287675	0.0031523	0.0602903	0.0757832	0.0438649	0.151865	0.0165772	0.0257704	0.0565837	0.117109	0.0649123	0.169991	0.0878569	0.0465159	0.151218	0.114037	0.0365358	0.232781	0.126793	0.0766159	0.632205	0.113232	0.0276453	0.0167862	0.00665761	0.0764578	0.0310255	0.00593562	0.0419963	0.0291809	0.11212	0.0592817	0.11049	0.0259005	0.0192365	0.0875596	0.0125674	0.0434184	0.015669	0.00394383	0.00250139	0.00572591	0.0236339	0.0355712	0.0604172	0.0649246	0.0959039	0.153351	1.55372
Bjer_18-Q3-R1-45_MAXAC.131_sub	0.00696963	0.0111914	0.0123752	0.0135705	0.00963171	0.0136404	0.00891473	0.0117219	0.00691094	0.00841115	0.00991054	0.0297225	0.0140552	0.0134893	0.00879492	0.00623023	0.00784647	0.0108727	0.00942256	0.0093499	0.00850782	0.0156588	0.0223112	0.0201894	0.0182491	0.0245682	0.0212619	0.00595909	0.00826587	0.00468565	0.00749839	0.0090297	0.00753888	0.00776845	0.00615158	0.00875707	0.0148545	0.0111362	0.0146694	0.000485898	0.000394829	0.000620337	0.00451844	0.00438217	0.00284799	0.00560889	0.00591527	0.00795343	0.00279304
Bjer_18-Q3-R1-45_MAXAC.141	0.0139887	0.0414265	0.0436368	0.0519241	0.0280003	0.125336	0.0330115	0.0136738	0.0697465	0.100569	0.0595412	0.185602	0.148011	0.0785205	0.189629	0.0886112	0.0608379	0.0854762	0.0573291	0.0786867	0.066378	0.0250891	0.0485458	0.0454891	0.0139592	0.0390345	0.0043076	0.00657803	0.0114993	0.0452474	0.0882094	0.0206595	0.0209301	0.00421796	0.00533214	0.0201613	0.0365596	0.015425	0.249901	0.00266884	0.000958854	0.00242977	0.107236	0.0616464	0.236627	0.0685078	0.0350942	0.0102852	0.00780684
Bjer_18-Q3-R1-45_MAXAC.151	0.0137692	0.0177073	0.032849	0.0402709	0.0267836	0.0298302	0.0176851	0.0185053	0.0147279	0.026268	0.0125122	0.0619189	0.0324233	0.0529629	0.0348385	0.00636794	0.0054307	0.00952814	0.00787902	0.0181278	0.0292684	0.0458714	0.00716459	0.00902392	0.00970254	0.0148459	0.0149235	0.000502643	0.00376398	0.0121885	0.000600644	0.00167337	0.00666005	0.00526813	0.00783287	0.0178655	0.0100764	0.00662608	0.0113617	0.000617692	0.00118304	0.0005312	0.0129174	0.0108151	0.0269463	0.0116262	0.00500912	0.0203917	0.00106516
Bjer_18-Q3-R1-45_MAXAC.214	0.00214772	0.000868559	0.0106657	0.0618978	0.037901	0.248212	0.0157576	0.0202578	0.0472212	0.0415013	0.0582063	0.162544	0.0993094	0.0379951	0.133667	0.0951813	0.0581972	0.24732	0.0423302	0.0571198	0.202364	0.00594749	0.00221362	0.0018751	0.00144212	0.000977499	0.000980353	0.000286089	0.00191164	0.00100864	0.0015088	0.00209992	0.0306049	0.00143286	0.00215245	0.00430348	0.000891013	0.00184405	0.00396326	0.00139571	0.00065959	0.00298272	0.0635863	0.0781072	0.163443	0.0795734	0.0829126	0.258732	0.000593165
Bjer_18-Q3-R1-45_MAXAC.222	0.00154732	0.00047206	0.00025586	0.000768327	0.000429413	0.000390576	0.000170223	0.000147511	8.18413e-05	0.48219	0.120521	0.0749284	8.07718e-05	0.00152317	0.00741142	0.00225866	4.95994e-05	0.000318458	0.0013779	0.000101606	7.28788e-05	0.00218957	0.000820533	0.000424779	0.00143274	6.82354e-05	0.00026927	0.000188445	0.00021475	4.05256e-05	0.00151537	0.000280613	0.000454144	0.00046952	0.000310337	0.000150773	0.00164354	0.000268901	5.69394e-05	6.27286e-05	0.000490071	7.99858e-05	0.00860866	0.0202769	0.0020928	0.00038683	0.000172931	6.41986e-05	6.33563e-05
Bjer_18-Q3-R1-45_MAXAC.226	0.000972669	0.00384711	0.00183801	0.134129	0.01268	0.00109745	0.001335	0.000989304	0.000539309	0.00122094	0.000974591	0.125467	0.000347917	0.000759411	0.00029054	0.000567133	0.000466895	0.000649071	0.000409138	0.00112347	0.000628259	0.000289404	0.000392651	0.00100244	0.000525263	0.000974954	0.000737131	0.038005	0.00389587	0.00222937	0.000740246	0.000630006	0.00107262	0.000431273	0.000771943	0.000318121	0.000476191	0.000649558	0.00113574	0.00111056	0.000735806	0.000283489	0.000726318	0.000834395	0.0012613	0.000461403	0.00053435	0.000758573	0.000769922
Bjer_18-Q3-R1-45_MAXAC.230_sub	0.0014197	0.00325798	0.00241108	0.00448395	0.00719859	0.0131795	0.00075184	0.000667576	0.000577267	0.00361074	0.000684471	0.118746	0.00247533	0.00200494	0.0086366	0.0170913	0.011529	0.00990555	0.00410643	0.0278978	0.00583137	0.000431311	0.000652019	0.000645772	0.000159698	0.000426833	0.000317406	0	0.000332225	0.000111729	0.000142625	0.00851703	0.000821271	0.00100877	0.000776824	0.000155458	0.000207106	0.000380555	0.000241706	0.00039602	8.75996e-05	0.000222711	0.0049566	0.000629551	0.00646983	0.0100422	0.00584645	0.011323	3.4116e-05
Bjer_18-Q3-R1-45_MAXAC.245	0.000424934	0.000665283	0.00132004	0.00149223	0.000811905	0.00182593	0.000931938	0.000570888	0.000630022	0.0230544	0.0589949	0.244697	0.000536603	0.00178385	0.00108058	0.00279648	0.00231756	0.00178784	0.00204245	0.00139183	0.00881237	0.000779238	0.00032162	0.00142667	0.000244081	0.000272666	0.000844388	0.000294648	0.00101887	0.000218025	0.000540505	0.00222347	0.00273483	0.000844309	0.00153931	0.000503411	0.00071579	0.0229757	0.00331146	3.25806e-05	8.56219e-05	0.000121569	0.000738675	0.00440041	0.00162365	0.000769302	0.000862808	0.00135491	0.00101728
Bjer_18-Q3-R1-45_MAXAC.250	0.000372675	0.000415716	0.00131853	0.00819602	0.00879231	0.0132004	0.0036068	0.00618228	0.00736474	0.0614837	0.121313	0.263047	0.0302297	0.0248163	0.0257412	0.0134821	0.0180299	0.00732233	0.0077744	0.0125376	0.00971032	0.0015359	0.00121684	0.00175927	0.000368919	0.000119919	0.000992915	0.000425173	0.000814315	0.00251725	0.000844088	0.000421046	0.00191134	0.00080596	0.00164357	0.00109769	0.00054165	0.000818476	0.000396214	0.00104669	0.00230744	0.00418717	0.00747565	0.0220957	0.0177357	0.000724848	0.000853733	0.000983038	0.000273023
Damh_18-Q3-R51-60_BAT3C.103	0.000349954	0.000522763	0.000382718	0.0125802	0.00131698	0.00180589	0.00947611	0.00496282	0.013292	0.00425555	0.000814927	0.0355635	0.0236504	0.0357554	0.0620972	0.000643375	0.0013288	0.00481927	0.00117298	0.00328617	0.0215279	0.00883773	0.00213538	0.000336144	0.000278374	0.000376492	0.000339822	0.000284317	0.000503477	0.000277474	0.000368039	0.000387079	0.00103297	0.000599744	0.000783144	0.00105629	0.000534724	0.000148421	0.000374272	0.000345786	0.000341174	0.00033953	0.003067	0.00326148	0.0248586	0.000580211	0.00283516	0.0012528	0.000327945
Damh_18-Q3-R51-60_BAT3C.114	0.000447925	0.00025539	0.000300778	0.00106727	0.000257047	0.000413457	0.000145115	0.00045687	0.000727821	0.0757993	0.00101871	0.00162972	0.0104241	0.00506557	0.178027	0.00885724	0.0014034	0.00708361	0.045401	0.0330615	0.0232933	0.00615327	0.00113368	8.07876e-05	0.000988209	0.000262712	0.000113546	0.0706672	0.00032398	0.00191842	0.000507972	0.000209383	0.000863881	0.00021658	0.0149989	0.00869287	0.000358737	5.40106e-05	0.000143213	5.4958e-05	9.83114e-05	0.000148413	0.000723242	0.0157181	0.000491071	0.000464839	0.000851833	0.000239841	0.00021029
Damh_18-Q3-R51-60_BAT3C.157	5.01398e-05	0.000276727	0.000184944	0.000146089	0.000115136	0.000231966	0.00139374	0.00175389	0.0020634	0.0117004	0.0315274	0.0403942	0.014278	0.0354584	0.0716169	0.000386174	0.00017088	0.00017765	0.0218138	0.0107776	0.000450593	0.000157731	5.62571e-05	0.000255804	0.000279652	0.000395846	0.00136026	0.000555295	0.00241496	0.0216117	0.000265085	6.75543e-05	0.00041217	0.00551897	0.0274915	0.0234844	0.000255778	9.60258e-05	1.11294e-05	0.000130568	0.000158638	1.929e-05	0.00147337	0.0230145	0.0032384	0.00312433	0.000304261	9.32821e-05	5.01383e-05
Damh_18-Q3-R51-60_BAT3C.17	0.000357596	0.000271241	0.0286838	0.00529028	0.000163976	0.000201274	0.00662325	0.0037196	0.00337727	0.0536476	0.000543254	0.000214558	0.0538449	0.0294046	0.0679257	0.0263633	0.0103701	0.0294038	0.00688978	0.015259	0.0222953	0.0183855	0.0200798	0.0156684	0.000265547	0.000450733	0.000154486	0	0.000124715	0.000223837	0.000410768	0.0010464	0.000310866	0.000306976	0.000214517	0.000239753	0.000209812	0.000224993	0.000256084	7.69604e-05	8.77666e-05	0.00169236	0.000108212	4.40116e-05	0.000156446	0.00251787	0.000736449	0.000110589	6.99876e-05
Damh_18-Q3-R51-60_BAT3C.266	0.000354377	0.000447039	0.0189966	0.000739289	0.000296968	0.000359149	0.0318447	0.0160516	0.0488788	0.0144266	0.00108688	0.00376355	0.0709523	0.0297564	0.235683	0.000261694	0.000424637	0.0037756	0.000692514	0.00104118	0.0278684	0.000537511	0.000138277	0.000307838	0.00056936	0.000220808	0.000288623	5.68115e-05	0.000351591	0.00104998	0.000252777	0.000336289	0.00117795	0.000299185	0.000670892	0.000168208	0.000276733	5.67081e-05	0.000938844	0.000679557	0.000126549	0.000155034	0.101572	0.0204805	0.148379	0.000433375	0.000885868	0.00022345	0.00065138
Damh_18-Q3-R51-60_BAT3C.267	0.0131827	0.00992891	0.0138737	0.0382983	0.00225804	0.00229215	0.0116304	0.00109428	0.00375796	0.00191822	0.000722777	0.00653436	0.000828226	0.00120084	0.115166	0.0362231	0.0616226	0.134528	0.000673191	0.00174344	0.00375708	0.000943083	0.00159349	0.00089942	0.0224575	0.00686508	0.00023854	8.88308e-05	0.000505574	0.000862116	0.00416705	0.00133486	0.00338485	0.00350575	0.00616279	0.00467635	0.00772395	0.00402511	0.00382921	0.0007606	0.000369709	0.000987627	0.0340044	0.000506283	0.0232782	0.0196322	0.0137675	0.131472	0.002199
Damh_18-Q3-R51-60_BAT3C.269	0.000996847	0.00713334	0.0520257	0.00602144	0.00107338	0.00664709	0.0165294	0.0157792	0.0221699	0.00740299	0.00409866	0.00101281	0.0456901	0.0297174	0.123724	0.0199505	0.0180999	0.0680725	0.0242916	0.00915836	0.0402075	0.104601	0.00982014	0.0011075	0.00054283	0.000237636	0.000297436	9.01576e-05	0.00050791	0.00323968	0.000520195	0.000335186	0.00127219	0.00013597	0.00137706	0.00105418	0.000579582	0.000124318	0.00124033	0.00113996	0.000311581	0.00070836	0.148484	0.00311392	0.121649	0.000478957	0.000554233	0.000429051	0.000749919
Damh_18-Q3-R51-60_BAT3C.289	0.0286463	0.0341052	0.00974869	0.0110924	0.0115635	0.0356047	0.00686029	0.00943933	0.0100011	0.00297446	0.0029808	0.0162532	0.00206448	0.00860988	0.0655248	0.0337172	0.0142227	0.0956373	0.00297381	0.00379067	0.0229103	0.00659318	0.00939521	0.00247604	0.00243676	0.00310899	0.00294514	6.99984e-05	0.0012667	0.00100509	0.0285815	0.0213845	0.0358223	0.000878455	0.00274792	0.00553524	0.000436511	0.000437511	0.00138347	0.000407067	0.000295525	0.000824723	0.02455	0.00776576	0.034299	0.0552284	0.0237415	0.0386541	0.0659648
Damh_18-Q3-R51-60_BAT3C.299	0.000210626	7.47678e-05	0.000101482	5.33111e-05	0.000129234	0.000155453	0.000489112	0.000125206	0.000372719	0.000259907	0.00388152	0.0126443	5.95004e-05	0.000104528	0.0717143	0.000179034	0.00133526	8.0765e-05	1.90987e-05	0.000310092	0.00167101	0.000296766	6.40251e-05	8.01323e-05	0.00153931	0.0103634	0.0138824	1.63499e-05	0.000371969	0.000692936	0.00235539	0.00803812	0.00600896	0.000100802	0.0475702	0.00532522	0.000634798	0.000250865	0.000148015	7.83075e-05	7.41495e-05	3.09204e-05	0.000281877	0.000175819	0.00514743	0.00300452	0.000519172	0.00606741	0.000239531
Damh_18-Q3-R51-60_BAT3C.300	0.000187638	0.000194062	0.000113626	0.000206894	0.000206	0.000398914	0.000118459	0.000882867	0.000894441	0.000674985	0.00259653	0.000989494	0.059063	0.0018429	0.0786865	0.000358086	0.0139626	0.0204126	0.0504152	0.00949127	0.00814241	0.00032771	0.000228596	2.43879e-05	0.000287847	0.000186354	0.00114969	7.85735e-05	8.6929e-05	0.00169724	8.38584e-05	0	0.000172357	0.000169159	0.000344977	0.000112451	0.00107225	0.000500408	0.00139213	0.000149314	2.87766e-05	0.000119949	0.00212121	0.00462335	0.000430066	0.000801402	0.00231327	0.00194061	0.000227389
Damh_18-Q3-R51-60_BAT3C.311	0.00110635	0.00200605	0.00734861	0.0422775	0.0544087	0.0859887	0.0582823	0.101401	0.132583	0.0542549	0.0885088	0.10498	0.0470299	0.0850543	0.0810338	0.0392924	0.0328085	0.030603	0.0237604	0.0355592	0.0325853	0.0502256	0.0590394	0.0667607	0.0563722	0.025384	0.105186	0.00700194	0.00424405	0.0697246	0.0126097	0.0478599	0.0493072	0.0879898	0.0759218	0.142469	0.00221959	0.00131113	0.00116089	0.00297239	0.00360427	0.00733216	0.0130595	0.0258979	0.0378708	0.00426107	0.00257754	0.00325916	0.00046147
Damh_18-Q3-R51-60_BAT3C.342	0.0449316	0.0368637	0.0329278	0.0376834	0.0282706	0.0286126	0.00919469	0.00598358	0.0864177	0.0177948	0.0135468	0.0552302	0.017228	0.0319734	0.110999	0.0166014	0.0243464	0.021196	0.0189405	0.031294	0.0499843	0.0103602	0.0105179	0.0190495	0.002712	0.00394414	0.00547954	0.000563885	0.00544608	0.00246481	0.0190441	0.0131374	0.0396507	0.00395348	0.0132762	0.0458225	0.000922839	0.000728295	0.00158189	0.000954696	0.000397035	0.000606848	0.0569648	0.0177636	0.150304	0.00934242	0.0117343	0.00326888	0.115644
Damh_18-Q3-R51-60_BAT3C.427	0.00311537	0.00275669	0.00265476	0.0171698	0.00227007	0.00316502	0.00579459	0.00242835	0.00130097	0.000931637	0.00253317	0.00921212	0.00160675	0.007573	0.13134	0.0484122	0.0172279	0.00568993	0.0040243	0.00355358	0.0015841	0.00225419	0.000724241	0.000447939	0.00159112	0.00127231	0.000912912	0.000192931	0.000669597	0.000400232	0.000972666	0.000477874	0.000511862	0.00334779	0.00449063	0.00244902	0.00200433	0.0164492	0.0947116	0.00028661	2.13416e-05	0.000318367	0.000443877	0.00208758	0.00101842	0.211728	0.0959414	0.14457	0.00509057
Damh_18-Q3-R51-60_BAT3C.70	5.6776e-05	0.000315853	0.00021496	5.19758e-05	5.97588e-05	1.16413e-05	0.000256997	5.09443e-05	9.43156e-05	0.0030465	0.000650422	4.16656e-05	0.000400363	0.000377691	0.0517625	0.0177974	0.00346015	0.00138036	0.00243042	0.00554068	0.000490108	0.000269247	0.00526966	0.00163494	0.00719073	0.000123412	4.34876e-05	0	4.84491e-05	0.00300964	1.43724e-05	0.00148652	7.39672e-05	0.00138536	2.20497e-05	2.2089e-05	9.5635e-05	3.29291e-05	5.47853e-05	0.000395084	6.25675e-05	3.57432e-05	0	0.000278313	0.000153862	0	0.000186096	5.57762e-05	0
Damh_18-Q3-R51-60_BAT3C.91	3.1244e-05	9.3009e-05	7.9504e-05	0.000126176	0	6.32804e-05	3.44502e-05	6.21964e-05	0.000247144	0.0203475	0.000682648	0.0152638	0.0292706	0.0235966	0.134691	7.42356e-05	2.25508e-05	1.96945e-05	0.00014475	0.000176157	1.7953e-05	4.62591e-05	3.50558e-05	6.31389e-05	0.000316147	0	8.23838e-05	0	1.66635e-05	0.000271813	6.20531e-05	6.73529e-05	0.000355804	6.61685e-05	6.4267e-05	0	9.6429e-05	3.91371e-05	1.92147e-05	2.43903e-05	0	4.96391e-05	0.000188333	0.0049606	0.00226437	0.000111762	0.000572882	2.85068e-06	6.2486e-05
Damh_18-Q3-R51-60_BATAC.137	0.000489622	0.000254235	0.000319445	0.000121831	0.000429811	0.000667893	0.00448106	0.00516018	0.000872707	0.00049611	3.99642e-05	0.000212412	0.00835933	0.0060129	0.0722085	0.000435697	0.00136473	0.000762684	0.000122879	0.000332725	0.00015152	0.00012007	1.97905e-05	7.29682e-05	0.000173035	0.000236665	0.00221139	4.99874e-05	1.88145e-05	0.00026184	0.000231082	0.000634765	0.00029629	0.000138556	0.000118071	7.56464e-05	0.000663271	9.82181e-05	6.45007e-05	9.60402e-05	8.81087e-05	0.00025379	0.000265806	0.000773678	0.00675836	0.000536199	0.000252721	0.000518039	6.81193e-05
Damh_18-Q3-R51-60_BATAC.170	0.0118276	0.0220317	0.0267666	0.0212195	0.0565179	0.053311	0.00503632	0.00550916	0.00553727	0.0802277	0.0852531	0.0453189	0.0264933	0.00924762	0.104536	0.0462768	0.103781	0.0587862	0.0330279	0.0178163	0.0153705	0.0180277	0.00548622	0.00805676	0.00352843	0.00883615	0.00805682	0.000985902	0.00328977	0.0043449	0.00750979	0.00307856	0.00605545	0.0107994	0.0195229	0.00574189	0.0411138	0.0835906	0.0722862	0.000667269	0.000316049	0.000738961	0.0132347	0.0152005	0.00718415	0.0117519	0.0154663	0.0168292	0.0045823
Damh_18-Q3-R51-60_BATAC.177	0.0348183	0.059995	0.039223	0.116074	0.100188	0.129623	0.133422	0.0862817	0.247379	0.0668464	0.0685859	0.258506	0.0653682	0.080089	0.111222	0.0667011	0.0522228	0.0710614	0.131715	0.111096	0.178812	0.0254882	0.0294841	0.0307073	0.0131384	0.0356112	0.126127	0.000274684	0.00345286	0.0038994	0.0250533	0.0206106	0.0536758	0.0337286	0.0394311	0.143525	0.0320737	0.0374963	0.147659	0.00243439	0.00114572	0.00236289	0.11586	0.0400716	0.0911645	0.124309	0.112484	0.209785	0.0225004
Damh_18-Q3-R51-60_BATAC.229	0.000242376	0.000717269	0.0070119	0.0105654	0.00364645	0.010263	0.0227085	0.0381254	0.178403	0.00681361	0.00456121	0.00121016	0.124361	0.0681762	0.184749	0.000601607	0.00055042	0.000954787	0.00945311	0.00743896	0.0128824	0.00205646	0.00284505	0.00317003	0.000762121	0.000334926	0.000382276	0.000692239	0.000550336	0.00202579	0.000999563	0.000963411	0.00164961	0.00228411	0.00106518	0.00162551	0.000543066	0.00019776	0.000620015	0.001365	0.000731853	0.00110301	0.0961435	0.0712644	0.0674716	0.000721054	0.000714664	0.00030085	0.000705049
Damh_18-Q3-R51-60_BATAC.247	0.00427712	0.0316971	0.208552	0.160579	0.0245829	0.0298361	0.0745847	0.0826199	0.0907185	0.0143769	0.0162391	0.00794837	0.306463	0.18699	0.18535	0.00938419	0.0139712	0.0593914	0.0385126	0.0180828	0.0333489	0.00418889	0.00497695	0.00774637	0.0262163	0.0164457	0.0193658	0.000534766	0.00148258	0.00278542	0.00452148	0.00334437	0.00444235	0.00273046	0.00367281	0.00165721	0.0160192	0.0017402	0.00593733	0.159352	0.183346	0.11185	0.365487	0.118451	0.363471	0.0033444	0.00163875	0.00133523	0.00272723
Damh_18-Q3-R51-60_BATAC.250	0.001373	0.00106029	0.00246836	0.000888169	0.0020153	0.0022898	0.00269211	0.0034082	0.021981	0.00430805	0.000364526	0.000343082	0.0356268	0.0200228	0.0944422	0.00712007	0.00232061	0.00243896	0.000899778	0.00486246	0.00132364	0.00320502	0.0181487	0.0111143	0.000530314	0.0107815	0.0132181	1.04844e-05	0.000152656	0.000568515	0.00558673	0.000634555	0.00417747	0.000435855	0.00135548	0.00130286	0.00149591	0.000241746	0.00102141	0.000305079	0.000240757	0.000268335	0.000357586	0.000220788	0.00120576	0.000793927	0.00143448	0.00317284	0.00182921
Damh_18-Q3-R51-60_BATAC.282	0.000168629	0.000148663	0.000456134	0.00115004	0.000731827	0.0011839	0.0157469	0.0195494	0.0335451	0.00737744	0.00576233	0.0598614	0.0115955	0.0173565	0.147385	0.012955	0.0104969	0.00450578	0.0174045	0.0283194	0.00876345	0.00353101	0.0135787	0.00428191	0.000554604	0.000244274	0.000302342	0.000106222	0.000188879	0.000449462	0.000295056	0.00063468	0.00135763	0.000263491	0.000442226	5.80445e-05	0.00020753	0.00031791	0.000164383	0.000126057	0.000188086	0.000201165	0.0159667	0.0182477	0.0194179	0.000486918	0.000676746	8.81108e-05	6.11369e-05
Damh_18-Q3-R51-60_BATAC.305	0.00667341	0.00695223	0.0149853	0.00864626	0.00366391	0.00792946	0.0192359	0.0247473	0.0242791	0.0404112	0.0271366	0.0469006	0.0325328	0.0327764	0.0542036	0.00526894	0.00820233	0.00602747	0.0133342	0.0218487	0.0231267	0.00638674	0.00425576	0.00430306	0.00287836	0.00339895	0.0082928	8.62551e-05	0.000369146	0.000380092	0.000925861	0.000875479	0.00382971	0.0073997	0.00912492	0.019033	0.00160867	0.00143213	0.00209616	0.000289279	0.000294644	0.000333295	0.0039162	0.00692825	0.0053491	0.00167069	0.000715924	0.00114542	0.000257368
Damh_18-Q3-R51-60_BATAC.316	0.0031414	0.0247006	0.0535068	0.0322359	0.0267234	0.0238498	0.0513333	0.0313635	0.0197529	0.0600494	0.0645383	0.0341999	0.0540239	0.048448	0.095006	0.00688793	0.0138996	0.00996008	0.0450965	0.0342553	0.0212246	0.00522004	0.00394288	0.00338259	0.00176954	0.0011853	0.000928268	0.0714216	0.0740926	0.032844	0.00321707	0.00241852	0.00179602	0.00154844	0.00140905	0.00113052	0.00135424	0.000661689	0.000478415	0.000783962	0.00070471	0.00115707	0.00709559	0.0172762	0.018174	0.0206898	0.00744488	0.012234	0.0120848
Damh_18-Q3-R51-60_BATAC.323	0.000507185	5.44592e-05	0.000317206	0.000211418	0.000457189	0.000287681	5.80788e-05	0.000408686	0.000822714	0.0107324	0.000450893	0.000161838	0.111304	0.00140679	0.148368	0.0690092	0.068273	0.0111657	0.075023	0.0537232	0.0179527	0.00121822	0.000717484	4.83753e-05	0.000743179	0.000574982	0.000157242	1.81928e-05	7.95433e-05	0.000587826	0.000130038	0.000146687	0.000417445	0.00030105	0.000894069	0.000143195	0.000369578	0.00049406	0.000858967	0.00031701	7.89202e-05	0.000195605	0.00172756	0.0306872	0.0671688	0.000337584	0.000645915	0.000225358	0.000156758
Damh_18-Q3-R51-60_BATAC.358	0.000488638	0.000278767	0.000149496	0.0133936	0.00648129	0.00693281	0.0020505	0.00367521	0.000700354	0.106617	0.00181284	0.00034821	0.0129898	0.00662899	0.0886564	0.0117319	0.0152495	0.0841517	0.0222718	0.0183339	0.0101545	0.00131623	0.00056341	0.000166507	0.000664473	0.00016863	9.00653e-05	9.28088e-05	8.28028e-05	0.000223897	0.000638126	0.000162594	0.00039209	0.00178452	0.00336867	0.00222634	0.000500684	0.000126314	0.000844821	0.000289796	0.000279119	0.000426674	0.0174751	0.00812902	0.0225743	0.000124591	0.000447203	0.000353473	0.000210426
Damh_18-Q3-R51-60_BATAC.389	0.00500056	0.016762	0.00229333	0.00755271	0.00179688	0.00870754	0.0213957	0.00996403	0.0270156	0.000279091	0.000328919	0.000368494	0.00430621	0.00658498	0.0658288	0.00882723	0.00315447	0.0133095	0.000337745	0.000316771	0.00240306	0.00164594	0.000815354	0.00172013	0.00114337	0.0019522	0.00390405	1.28876e-05	0.000130091	0.000566739	0.00129137	0.000922806	0.00102787	0.000273225	7.53218e-05	0.000193976	0.000302835	0.000182605	0.000232457	1.34552e-05	0.000157737	0.000173747	6.39714e-05	9.06505e-05	0.00147068	0.0313704	0.0196779	0.0179131	0.000566023
Damh_18-Q3-R51-60_BATAC.403	0.00152444	0.00943821	0.0219551	0.00736556	0.00471849	0.0127324	0.00606553	0.00717999	0.0164403	0.0130081	0.00523839	0.00644278	0.0300091	0.0359756	0.1068	0.0100646	0.00806396	0.0265066	0.0245272	0.0259618	0.0410452	0.00381017	0.00958733	0.0101132	0.00357651	0.00575063	0.00164478	0.000280969	0.00403587	0.00526753	0.00384523	0.00592873	0.00526865	0.00516324	0.00224191	0.00475552	0.00513769	0.00350577	0.00966479	0.00311398	0.00175986	0.00411637	0.00623632	0.00597593	0.0112413	0.00192765	0.00134376	0.00144122	0.000165172
Damh_18-Q3-R51-60_BATAC.440	0.0233566	0.0135285	0.0074125	0.0414531	0.0231897	0.029018	0.0173956	0.0354288	0.0032495	0.0280607	0.00793462	0.0171169	0.0106621	0.0351272	0.0839937	0.0343061	0.0847192	0.0537539	0.0340388	0.0212925	0.00376025	0.0427053	0.0225144	0.017473	0.0135173	0.0118147	0.00299969	0.000419868	0.000940807	0.00153566	0.0752041	0.0931853	0.0560249	0.0451668	0.0241861	0.0198943	0.0486162	0.0585345	0.0679159	0.00111487	0.00102071	0.00087861	0.0024999	0.00887909	0.00181333	0.0694129	0.0515748	0.0219923	0.0204539
Damh_18-Q3-R51-60_BATAC.449	0.0555835	0.023993	0.0109944	0.0220278	0.04551	0.0260578	0.024834	0.015231	0.00967235	0.0760658	0.0918437	0.146354	0.0214793	0.0526854	0.0697105	0.258058	0.169414	0.154529	0.0438479	0.0634405	0.065237	0.0193921	0.0125304	0.00958609	0.00349725	0.00291742	0.0209115	0.00275306	0.00303449	0.0031177	0.0413243	0.0644583	0.0531224	0.0254701	0.0474417	0.0406057	0.0370009	0.0684619	0.0546403	0.00184216	0.00162165	0.00219565	0.0243618	0.00890668	0.0131105	0.200596	0.180066	0.150142	0.13451
Damh_18-Q3-R51-60_BATAC.524	0.0240385	0.0217734	0.0284668	0.00242389	0.00668164	0.00518518	0.0340906	0.0111214	0.0154019	0.0235717	0.0164813	0.175493	0.00543098	0.0177525	0.116121	0.0606338	0.0817848	0.0762193	0.0302509	0.0262978	0.0446042	0.0140631	0.0248568	0.0918202	0.0262258	0.00862988	0.0226	0.0296667	0.0232632	0.00814247	0.0434642	0.0428748	0.0645739	0.014665	0.0157547	0.0131691	0.00106698	0.00124929	0.000915253	0.000280407	0.00053639	0.00115493	0.010375	0.00195507	0.0200785	0.034612	0.0148881	0.0276436	0.000256132
Damh_18-Q3-R51-60_BATAC.591	0.0167616	0.0111749	0.0143396	0.0212504	0.0255826	0.0584475	0.0213529	0.0332719	0.0402756	0.0179	0.024244	0.0309424	0.0191347	0.0244361	0.0395676	0.0120978	0.0187964	0.0217244	0.0152579	0.0164967	0.0252028	0.0118127	0.0121891	0.0103499	0.0205806	0.0193907	0.0168568	0.0121551	0.0121287	0.0109962	0.0229342	0.0164712	0.0281165	0.00861552	0.0102173	0.0163437	0.00893107	0.0107409	0.0292524	0.00224203	0.00210881	0.00250387	0.0423291	0.0193023	0.0362789	0.00454181	0.0110215	0.0137732	0.0231448
Damh_18-Q3-R51-60_MAXAC.107	0.0440081	0.00757143	0.03361	0.0177067	0.0136148	0.0217731	0.00840426	0.0048321	0.0118024	0.0023328	0.00192779	0.0218167	0.00343982	0.00510554	0.147893	0.0112573	0.0110681	0.0101672	0.0204681	0.0248043	0.0593694	0.00612103	0.00102623	0.00269479	0.00193933	0.0243238	0.0381319	0.000329727	0.001191	0.00107237	0.00167285	0.0126513	0.0155133	0.000413521	0.000809934	0.00138236	0.00304269	0.00259092	0.00501972	0.000446912	0.000224651	0.00102421	0.00170106	0.00100014	0.0078394	0.0669782	0.0332378	0.179099	0.00896831
Damh_18-Q3-R51-60_MAXAC.188	0.00183915	0.000416058	0.000561383	0.000161853	0.000319867	0.000386154	0.0225061	0.000911331	0.000512937	0.00107027	0.000320445	0.000887812	0.00676754	0.0175095	0.071192	0.000578779	0.000909514	0.00215273	0.00152409	0.0035921	0.00567606	0.00484259	0.00795301	0.0106614	0.000241554	0.000193892	0.000356511	6.39242e-05	0.000183594	0.000276577	0.000561818	0.00053913	0.000639593	0.000168391	0.000175326	0.000244646	0.000270905	0.000247609	0.000577533	0.00306439	0.00121988	0.0024938	0.000215375	0.000672816	0.00193282	0.000883537	0.000406501	0.000800525	0.000248691
Damh_18-Q3-R51-60_MAXAC.193	0.00868655	0.00644222	0.0568568	0.0468922	0.0998273	0.0898073	0.0831198	0.0537965	0.117711	0.00954796	0.00261523	0.00753906	0.166197	0.0417816	0.203339	0.0349721	0.00634675	0.00824514	0.0204107	0.01484	0.00694137	0.000465189	0.00078354	0.000530665	0.000628962	0.000295708	0.00112873	6.34495e-05	0.000483263	0.00146804	0.000644306	0.000410647	0.00137441	0.000740601	0.000927578	0.00141054	0.00043708	0.000490231	0.000604758	0.00133978	0.00121173	0.0020816	0.025346	0.0243736	0.0318352	0.00551683	0.00122307	0.00142741	0.000485455
Damh_18-Q3-R51-60_MAXAC.281	0.000272454	6.80347e-05	7.4511e-05	0.00370128	0.000429678	0.00230319	0.000193664	0.000125073	0.000316334	0.0507199	0.00554908	0.00102438	0.0190405	0.0219978	0.126227	0.00032082	0.000361641	0.00227528	0.00431184	0.00355056	0.0101603	0.00159858	0.000305791	0.000218312	0.00053699	0.000117068	0.000172043	4.01318e-05	8.35963e-05	0.000358585	0.000701598	0.000607253	0.000969341	0.000296035	0.000127161	0.000160024	0.000229598	9.6649e-05	0.000341443	0.000373191	0.000115458	0.000319852	0.000797001	7.8236e-05	0.000273113	0.000379337	0.000558026	0.00055156	0.000148088
Damh_18-Q3-R51-60_MAXAC.294	2.27481e-05	9.40832e-05	9.7389e-05	7.88626e-05	0.0153468	0.00134069	1.20187e-05	6.79258e-05	0.000195091	0.00029982	0.00323763	0.0104819	0.00625994	0.0178795	0.0820151	0.000335165	6.39897e-05	3.35367e-05	2.36286e-05	0.000146813	2.07533e-05	4.4907e-05	6.38086e-05	3.20494e-05	0.000287817	1.99694e-05	5.14029e-05	0	2.42647e-05	0.00021159	7.18304e-05	9.24745e-05	0.00288745	0.000112433	4.46223e-05	2.16304e-05	1.11589e-05	4.39055e-05	1.39898e-05	1.00055e-05	0	3.45687e-05	8.98311e-05	0.00211417	0.00780402	0	0.00024943	2.77103e-05	4.48169e-05
Ega_18-Q3-R5-49_BAT3C.106	0.000193603	4.10655e-05	4.34743e-05	0.000160957	5.12379e-05	0.000441879	0.000111386	0	5.61874e-05	0.000289305	6.45288e-06	2.55873e-05	3.8459e-05	0.000123798	4.66518e-05	0.000151845	0.00700549	0.0981458	0.0327771	0.00579223	0.0222444	0.000203131	0.000383776	5.16818e-05	0.000172065	9.86802e-05	6.46543e-06	0	0.000105676	1.18365e-05	0.000239566	2.48101e-05	1.65446e-05	7.20235e-06	0.00011488	0.000271365	5.08481e-05	9.70841e-06	0.000516798	1.4525e-05	0.000115836	0.000523457	1.46025e-05	4.0421e-05	6.38171e-05	6.82279e-05	3.29446e-05	0.000107592	3.24758e-05
Ega_18-Q3-R5-49_BAT3C.159	0.0743302	0.638124	0.189393	0.276344	0.176702	0.0626278	0.16245	0.0967575	0.0215061	0.0294734	0.0177116	0.00186178	0.0750539	0.0734778	0.0074521	0.424774	0.464987	0.151126	0.346842	0.44611	0.0590384	0.100976	0.0408466	0.00337204	0.00883589	0.0123223	0.00308881	0.0338432	0.00903394	0.00888929	0.00555069	0.00821717	0.00158445	0.247295	0.15227	0.036805	0.00285247	0.0035233	0.00123171	0.00382694	0.00240409	0.00117329	0.128323	0.140233	0.0199001	0.0185286	0.0135872	0.00451382	0.00348155
Ega_18-Q3-R5-49_BAT3C.189_sub	0.0425808	0.0710321	0.122934	0.0584159	0.0255842	0.0524038	0.173734	0.211803	0.157461	0.0783727	0.0863097	0.0385917	0.128298	0.0419259	0.0130701	0.090619	0.24975	0.176995	0.0299213	0.0338213	0.0219678	0.113363	0.0977021	0.0389689	0.151024	0.116754	0.057656	0.011146	0.0130217	0.0108315	0.0235743	0.0364745	0.0122647	0.0110167	0.0104734	0.00292395	0.20886	0.199029	0.0582371	0.00737733	0.00406594	0.00410041	0.0478116	0.0231158	0.0139174	0.0123275	0.007044	0.00302998	0.00330565
Ega_18-Q3-R5-49_BAT3C.193	0.0917225	0.0963103	0.207509	0.200982	0.250335	0.343161	0.219408	0.250538	0.37056	0.204779	0.246547	0.385547	0.0883148	0.0892947	0.309713	0.424088	0.540309	0.529923	0.182212	0.214941	0.18956	0.0233977	0.0207871	0.0148419	0.011513	0.011179	0.0924458	0.0191077	0.0102477	0.0189443	0.0114431	0.00779104	0.0142157	0.0335926	0.153279	0.340776	0.309773	0.121118	0.542456	0.00638395	0.00340976	0.00864245	0.158809	0.278617	0.435541	0.177097	0.347801	0.609428	0.00324304
Ega_18-Q3-R5-49_BAT3C.206	0.000177116	0.000174854	0.000266807	0.00297391	0.000910261	0.000875388	0.00111453	0.00146334	0.00247464	0.00818859	0.00267645	0.0156822	0.000231538	0.000262354	0.000923218	0.0107737	0.0223643	0.0719669	0.00331483	0.00461598	0.0016211	0.00193117	0.00891068	0.00321791	0.000112408	0.000188146	0.000438105	2.86212e-05	7.25294e-05	8.96768e-05	0.00199161	0.00819695	0.00717147	0.000167178	0.000311883	0.000242227	0.000543624	0.000269234	0.000412777	0.000156003	0.000131706	0.000318326	0.00122621	0.00057626	0.000279274	0.00806275	0.00283254	0.00158091	3.67854e-05
Ega_18-Q3-R5-49_BAT3C.212_sub	0.00213659	0.00274688	0.00600611	0.00751923	0.00348566	0.00294054	0.00152361	0.00221686	0.00144559	0.00812781	0.00287836	0.00185949	0.000212653	9.5904e-05	0.00245234	0.0222475	0.019433	0.0573584	0.00397004	0.00223785	0.00296524	0.000731057	0.000490245	0.000609176	0.000329587	0.000281857	0.000530394	7.49927e-05	0.000130728	7.78787e-05	0.00116059	0.00160054	0.00173688	0.000311105	0.000530959	0.000359241	0.00479942	0.00196233	0.0114575	0.00021237	0.000167559	0.000326739	0.000118421	0.000128999	0.000317348	0.00999091	0.0139817	0.0312742	0.00224977
Ega_18-Q3-R5-49_BAT3C.216	0.164646	0.283175	0.210113	0.0459505	0.061409	0.0443611	0.00141295	0.00194628	0.0016193	0.0338888	0.0321638	0.0775158	0.00111843	0.00554979	0.00973055	0.21059	0.452676	0.679699	0.0525722	0.0326321	0.020154	0.0107165	0.0223605	0.0147256	0.0115358	0.0134685	0.0012221	0.00262111	0.00322238	0.00138822	0.0177341	0.0554332	0.00446695	0.00166931	0.00447438	0.00308326	0.00205064	0.0032073	0.00539974	0.00163572	0.00136119	0.00307708	0.000601008	0.000636031	0.000967089	0.00249639	0.00861023	0.0167901	0.0238476
Ega_18-Q3-R5-49_BAT3C.237	0.0418293	0.000131949	2.96624e-05	7.92196e-05	0.000220232	0.000443639	0.000713463	0.000885848	0.000105927	0.000668973	3.1406e-05	4.25418e-05	0.0005506	0.000213603	0.0125396	0.000535602	0.00380829	0.0904528	0.00832659	0.0222894	0.0267616	0.00486919	0.00524222	0.00659168	0.000882045	0.000886865	0.00073583	0	0.000280171	0.000435521	0.000228481	7.48176e-05	7.27307e-05	0	8.97222e-05	0.000267635	0.0370715	0.00149623	0.00502352	0.00102181	0.00016139	0.00304448	0.00144709	0.00599764	0.00675387	0.00237507	0.000746171	0.00427809	3.1665e-05
Ega_18-Q3-R5-49_BAT3C.326	0.0100472	0.00401159	0.00808287	0.00421658	0.00625637	0.00870744	0.00179345	0.00265305	0.00232127	0.000965037	0.00149662	0.00899659	0.000783699	0.00167229	0.00297449	0.0130342	0.027078	0.0371445	0.00197161	0.00403524	0.00775092	0.00053922	0.000404288	0.000376597	0.000268121	0.00061213	0.00185583	4.66749e-05	0.000239677	0.000266554	0.00161607	0.00695535	0.00826873	0.000471482	0.00167433	0.00821998	0.000220015	0.000281937	0.000338594	0.000214996	0.000163148	0.000281052	0.0225486	0.00198886	0.0209182	0.0233347	0.0133194	0.0162781	0.00514476
Ega_18-Q3-R5-49_BAT3C.392	0.0248706	0.000469001	0.0118507	0.000523498	0.000427807	0.00151441	0.0217264	0.0425933	0.0423959	0.00292036	0.000594158	0.000412183	0.00545342	0.0085923	0.00181874	0.0379559	0.018477	0.128781	0.0371894	0.0363382	0.0204492	0.0263651	0.0107043	0.00658507	0.00132878	0.00194468	0.00201426	0.000147658	0.000545112	0.000467319	0.000974971	0.000570639	0.000479627	0.0131773	0.0120716	0.0189436	0.000354934	0.000263819	0.00104275	0.000284559	0.00033114	0.000806261	0.0304018	0.00301685	0.00124903	0.0188488	0.141495	0.0481788	0.000277158
Ega_18-Q3-R5-49_BAT3C.395	0.000836194	0.00190365	0.00608406	0.00429255	0.00448843	0.00701941	0.00410739	0.00237737	0.00730187	0.00785034	0.00889672	0.00647364	0.00326988	0.00251412	0.00212176	0.0114296	0.0167947	0.0511613	0.00269803	0.00239113	0.0050113	0.000552445	0.000830263	0.00107942	0.000213683	0.000254219	0.00053774	0.00669272	0.00174755	0.00707985	0.000425105	0.000609634	0.00117196	0.00638678	0.00334264	0.00367958	0.000287989	0.00013424	0.000324086	8.84734e-05	0.000127035	0.000389996	0.000842982	0.000550445	0.000581271	0.00247912	0.0022149	0.00350593	3.90708e-05
Ega_18-Q3-R5-49_BAT3C.419	0.0251273	0.0277278	0.0222012	0.00338686	0.00219721	0.0115052	0.00783331	0.00897187	0.0103291	0.00220371	0.00223778	0.0129421	0.00308161	0.00168972	0.00483167	0.0137349	0.0294104	0.120386	0.0197639	0.0172352	0.0463498	0.00385159	0.00313081	0.00203862	0.00684458	0.012677	0.0108489	0.000194065	0.00208292	0.0103036	0.00362403	0.0197407	0.00937824	0.00174622	0.00549726	0.00267962	0.00534065	0.000583232	0.0230329	0.000176671	0.000226474	0.000754916	0.00154035	0.00268178	0.00235935	0.020368	0.0218192	0.0780099	0.00961073
Ega_18-Q3-R5-49_BATAC.118	0.00949501	0.00894602	0.0127298	0.0434546	0.0108906	0.0156177	0.00627432	0.0132253	0.0136683	0.0114607	0.0121268	0.0189183	0.0310224	0.0343965	0.0195675	0.0752898	0.0996267	0.0981123	0.0244949	0.0184139	0.0163139	0.0110499	0.00680504	0.0100483	0.0041415	0.00557377	0.00889614	0.00034426	0.000376869	0.00122876	0.00328941	0.00188981	0.00655733	0.00164964	0.00245512	0.00231432	0.00517223	0.00598814	0.00876202	0.000645437	0.000366905	0.00107332	0.00255357	0.00398659	0.00432	0.004016	0.0022872	0.00369874	0.000337073
Ega_18-Q3-R5-49_BATAC.160	0.00725441	0.00517695	0.0021706	0.00327936	0.00477925	0.0099088	0.00129125	0.00108625	0.00408895	0.0113855	0.013662	0.0416561	0.0217354	0.0182187	0.0258094	0.028887	0.0375649	0.131581	0.0131311	0.014414	0.0193087	0.00125262	0.0014987	0.000865983	0.000652358	0.00415428	0.000824188	0.00201751	0.000927115	0.0211601	0.0285654	0.00190171	0.00769646	0.00218141	0.00145559	0.0015436	0.00755241	0.00209201	0.0353029	0.000809316	0.000525812	0.000928753	0.0586266	0.0103678	0.0492304	0.031594	0.0232865	0.00525397	0.00801079
Ega_18-Q3-R5-49_BATAC.204	0.0055346	0.00568647	0.0101533	0.139747	0.03858	0.0506598	0.00402401	0.00269306	0.00256264	0.810635	0.695906	3.09208	0.23639	0.520558	0.531024	0.125778	0.0852406	0.150491	0.151589	0.195928	0.1976	0.145355	0.0347187	0.0232839	0.0141692	0.0589556	0.129856	1.13914	0.0811815	0.0412075	0.028743	0.0511856	0.0412267	0.0891365	0.197634	0.0988262	0.148198	0.152022	0.142432	0.00423205	0.00461447	0.00852688	0.24949	0.10464	0.0278254	0.0742293	0.041702	0.0593661	0.00207621
Ega_18-Q3-R5-49_BATAC.212	0.0319093	0.0521586	0.0756835	0.0863631	0.104569	0.112219	0.0209933	0.0250546	0.0221959	0.0487636	0.103186	0.148153	0.0378402	0.100148	0.0497724	0.0378677	0.0728958	0.14818	0.0398819	0.0241157	0.0502034	0.0503178	0.0757546	0.0745158	0.0189942	0.013052	0.00616446	0.00325685	0.0040019	0.0043613	0.046654	0.0443222	0.117262	0.0581792	0.0749006	0.153383	0.087771	0.112826	0.0662286	0.00368317	0.00377322	0.00445729	0.0489331	0.0415997	0.0268573	0.00574329	0.00520636	0.00824868	0.0537342
Ega_18-Q3-R5-49_BATAC.228	0.00100583	0.00215862	0.00835348	0.00310957	0.00162423	0.00123193	0.00940475	0.00888638	0.00343436	0.0138266	0.0204666	0.0108576	0.0264081	0.0264642	0.00350344	0.0013042	0.0456466	0.12738	0.0596348	0.0136257	0.0140223	0.00409085	0.0162735	0.0123678	0.000526425	0.000472976	0.000270545	0.000516566	0.000918728	0.00178914	0.00168832	0.00165147	0.00132546	0.000274862	0.000801185	0.000607955	0.0041257	0.00140987	0.00306652	0.0380596	0.0391013	0.0306284	0.00996361	0.00976004	0.00515341	0.000489162	0.000345177	0.000349852	0.000575563
Ega_18-Q3-R5-49_BATAC.237	0.132635	0.0375028	0.0116498	0.000927854	0.00079862	0.00181511	0.00131674	0.000523365	0.00121444	0.0425703	0.0190141	0.016418	0.00060691	0.000828128	0.000812853	0.0270145	0.0188939	0.0763484	0.00578488	0.00559967	0.00365325	0.00408781	0.0091459	0.0274882	0.0212212	0.00718756	0.0015767	0.00116806	0.00472664	0.000504347	0.0660314	0.041763	0.0206856	0.00469541	0.0010786	0.00132026	0.0134253	0.00412036	0.00767747	0.000355495	0.000624839	0.000750104	0.00056487	0.000502046	0.00086129	0.0708767	0.0879176	0.130251	0.00380148
Ega_18-Q3-R5-49_BATAC.239	0.000220557	0.000219833	0.000242152	0.00047895	0.000444447	0.000617486	0.00034811	0.000418154	0.000375718	0.000811063	0.000419232	0.000249695	0.000498339	0.000640826	0.000353334	0.000240661	0.0331311	0.132214	0.0200151	0.00817101	0.0132026	0.000374813	0.000741589	0.000237701	0.000302534	0.000379195	0.000118555	0.000173838	0.000234201	0.000187183	0.000293792	0.00020348	0.000131062	7.4349e-05	0.000342328	0.000460674	0.000235863	0.000234137	0.000676795	0.000662345	0.00109189	0.00143819	0.000288344	0.000305202	0.000332457	8.98687e-05	9.68093e-05	0.000120174	0.000152773
Ega_18-Q3-R5-49_BATAC.318	0.0490849	0.0148363	0.0191825	0.0165163	0.0128387	0.00923457	0.00448392	0.00256736	0.00665032	0.00920389	0.0203471	0.0029924	0.00614698	0.00551716	0.0146457	0.0168531	0.0127915	0.060119	0.00336399	0.00528641	0.00657759	0.00953627	0.0103588	0.0186988	0.00504898	0.0108185	0.0102898	0.00093118	0.00167742	0.00667688	0.0212715	0.0123824	0.00826696	0.00446837	0.0085181	0.00352074	0.00962533	0.0244494	0.0170731	0.000500385	0.000237283	0.000662132	0.000969354	0.00384939	0.00262954	0.0180437	0.0100776	0.010599	0.0307305
Ega_18-Q3-R5-49_BATAC.324	0.000332491	0.000268972	0.000568401	0.000645093	0.000518557	0.00106497	0.000350556	0.000414899	0.000345613	0.00144246	0.000809674	0.000813235	0.000597303	0.000850954	0.000890405	0.000325124	0.00405491	0.0974936	0.0333941	0.0226848	0.0254042	0.000799584	0.000877233	0.00116146	0.000382494	0.000313631	0.000289972	0.00106211	0.000718246	0.00160337	0.000439945	0.000745796	0.000241906	0.000152836	0.000350738	0.000370181	0.000920922	0.000588075	0.00137355	0.0870932	0.0755917	0.112324	0.00840614	0.00768629	0.0114979	0.000435817	0.000212954	0.000325447	0.000233956
Ega_18-Q3-R5-49_BATAC.342	0.00117664	0.00180667	0.00168481	0.000750485	0.00106561	0.00178913	0.000762784	0.000513817	0.000540475	0.0013923	0.00393903	0.00732926	0.000680859	0.0012329	0.00194774	0.0218763	0.0523785	0.0901398	0.00148828	0.00101658	0.00277246	0.00105811	0.000712697	0.00113556	0.000350472	0.00125399	0.00275805	0.00110852	0.0073391	0.00121452	0.00157673	0.0017845	0.0034987	0.000562953	0.00109209	0.00139397	0.000729139	0.000454005	0.000920988	0.000180625	0.000989074	0.000543714	0.00127295	0.000919452	0.00274664	0.00157578	0.00341688	0.0063952	0.00233272
Ega_18-Q3-R5-49_BATAC.352	0.0310073	0.0466687	0.0331092	0.0364238	0.0441663	0.0367655	0.0486529	0.0493774	0.0344817	0.0152131	0.0163404	0.0268912	0.0193815	0.026453	0.0188399	0.0209096	0.0218077	0.0575249	0.0317282	0.0307512	0.0675872	0.0152145	0.0344806	0.0369899	0.0512984	0.0401898	0.0292319	0.00660427	0.0282669	0.0222949	0.0308977	0.0388649	0.0605172	0.0148182	0.0115047	0.0103901	0.00582963	0.00184988	0.00104145	0.000965745	0.0010141	0.00172517	0.0128391	0.00430056	0.0174369	0.0196396	0.0186019	0.0228778	0.0591984
Ega_18-Q3-R5-49_BATAC.422	0.0200297	0.00752183	0.00208407	0.0204464	0.0366137	0.0426137	0.00264841	0.00236508	0.00334354	0.117273	0.173719	0.187337	0.0335257	0.0503351	0.139973	0.12627	0.119562	0.0513398	0.0573742	0.0854715	0.0499073	0.00236722	0.00324579	0.00182901	0.0024005	0.00107138	0.000685211	0.000419297	0.00131581	0.00112987	0.0250862	0.0293651	0.02267	0.00536093	0.0104815	0.0180193	0.0522899	0.0394911	0.00827929	0.00098784	0.000699167	0.0011194	0.0219047	0.0982687	0.091546	0.0427728	0.0393459	0.0977118	0.0324236
Ega_18-Q3-R5-49_BATAC.455	0.00258363	0.00291231	0.00262508	0.00971604	0.00494059	0.0179154	0.00443385	0.00423469	0.00933428	0.0069826	0.0049537	0.0119697	0.00162763	0.00167178	0.00539364	0.00684908	0.0126001	0.0446038	0.00853233	0.010572	0.00990242	0.00195306	0.00200673	0.00097171	0.00291169	0.0043611	0.0032663	0.00555888	0.000904191	0.000827754	0.00140398	0.00145597	0.00144936	0.00111887	0.0013021	0.00144319	0.00407569	0.00182363	0.00197698	0.00199808	0.00254584	0.00116381	0.00610487	0.00982743	0.0110161	0.00599038	0.00825172	0.0110913	0.0028708
Ega_18-Q3-R5-49_BATAC.491	0.000217791	0.000154178	0.000181891	0.00024693	0.000310601	0.000549909	0.000237462	0.000119874	8.37883e-05	0.000253949	0.000119002	0.000140501	0.000188198	0.000152526	0.000183685	0.000107163	0.0176157	0.0601585	0.00339145	0.0164007	0.0210092	0.000155582	0.00039957	0.0001208	0.00035014	0.000474141	0.000127022	7.39353e-05	7.93868e-05	0.000122415	0.000345578	0.000209386	0.000201211	0.00011503	0.000161239	0.00022289	0.000119798	0.000163273	0.000408156	0.000275561	0.00036885	0.000511376	0.000141365	0.000109547	0.000217322	6.75967e-05	0.000123496	0.000196301	0.000280193
Ega_18-Q3-R5-49_BATAC.532	0.00152529	0.020121	0.00494263	0.00164567	0.00165479	0.00688479	0.000129446	0.000164447	0.000230812	0.000400535	0.000282181	0.000169288	4.92619e-05	0.000456465	0.000803171	0.00703424	0.0210546	0.0548931	0.00359039	0.0163417	0.00402719	0.000401575	0.000279669	0.000102342	0.000558551	0.00450069	9.31598e-05	0.000153968	0.000371006	0.000375261	0.00114215	0.000620445	0.000759681	7.96281e-05	0.000374613	0.000381504	7.71552e-05	0.000292836	0.000388559	0.000216822	0.0001378	0.000270304	0.000595363	0.003188	0.000565434	0.00506254	0.0155261	0.000984124	0.000616759
Ega_18-Q3-R5-49_BATAC.545	0.00855903	0.0660834	0.0427877	0.0511053	0.0467517	0.0952478	0.0120078	0.0126915	0.021211	0.0276757	0.0572249	0.062407	0.0110558	0.0268474	0.0136168	0.0393106	0.0271766	0.111083	0.0450921	0.0429635	0.0772619	0.00320923	0.00516963	0.00684773	0.00119987	0.00103595	0.00219338	0.0028674	0.00144099	0.00874211	0.00103752	0.00106389	0.00569595	0.00297776	0.00572665	0.00827301	0.000656046	0.000728027	0.00136421	0.000661142	0.000409503	0.00162444	0.0256808	0.0100658	0.0196396	0.00138907	0.00163504	0.00289107	0.00170689
Ega_18-Q3-R5-49_BATAC.551	0.0496358	0.0829594	0.0336275	0.024814	0.0569119	0.0377806	0.00695926	0.0103948	0.00485097	0.0079454	0.0135894	0.0160133	0.0280478	0.0610754	0.0288786	0.0457669	0.0662403	0.104838	0.0184888	0.0175299	0.0159986	0.0495968	0.0260792	0.045861	0.0126747	0.0246885	0.0126813	0.00186414	0.00225905	0.00280488	0.0388662	0.0178735	0.0149276	0.00284133	0.0028505	0.00428697	0.0671312	0.13365	0.0356135	0.00217129	0.00187437	0.00202919	0.0145805	0.010929	0.00781401	0.0676672	0.0291072	0.0512659	0.0591678
Ega_18-Q3-R5-49_BATAC.563_sub	0.0226014	0.0114038	0.0175433	0.0124552	0.00876507	0.0417417	0.00956105	0.0113708	0.0206207	0.019326	0.0129745	0.031297	0.0164987	0.0150408	0.0295595	0.0230639	0.0212857	0.060578	0.0186435	0.0210853	0.052311	0.0058887	0.00592063	0.00806563	0.00944958	0.00931072	0.00778802	0.00458141	0.00659416	0.00454232	0.0387907	0.0340792	0.0511787	0.00547772	0.0112159	0.0194509	0.00886611	0.00431372	0.00708364	0.00209083	0.00345229	0.00302115	0.0122589	0.00987705	0.0336788	0.0225941	0.0323569	0.0817806	0.0328507
Ega_18-Q3-R5-49_BATAC.76	0.0101984	0.018853	0.0534801	0.00693862	0.0058361	0.0225262	0.00919255	0.0152463	0.0559146	0.00855863	0.00431198	0.0193557	0.001242	0.00185936	0.00775982	0.0644336	0.05278	0.149431	0.119427	0.0271197	0.058891	0.00127753	0.00074458	0.000257722	0.000940176	0.000373152	0.00103394	8.43324e-05	0.00082099	0.00302404	0.000628325	0.000565005	0.00117972	0.000439588	0.0010765	0.00110443	0.000454708	0.000451889	0.00166125	0.00050539	0.000452567	0.00120252	0.0188954	0.0380666	0.0678523	0.022567	0.0165141	0.0224337	0.00730774
Ega_18-Q3-R5-49_MAXAC.001	0.89706	2.63231	0.576533	0.740599	0.858245	0.412076	0.934653	1.28435	0.297266	0.189799	0.256352	0.0667094	0.262294	0.39152	0.0678532	2.93004	2.86743	0.338808	4.02172	3.77293	0.426496	0.747719	0.403908	0.0588271	0.259118	0.560621	0.0668247	0.395027	1.13762	0.0626826	0.116905	0.144721	0.0345309	2.04295	3.55352	0.456104	1.7505	2.56418	5.2506	0.0252403	0.00748058	0.0168906	0.288334	0.205102	0.0592389	0.854187	1.20949	0.187037	0.417955
Ega_18-Q3-R5-49_MAXAC.023	0.162908	0.0717272	0.046329	0.0704694	0.0200961	0.122838	0.0268276	0.0348794	0.0194129	0.00881107	0.0165779	0.00936135	0.0252981	0.0142962	0.0121326	0.0626388	0.0382348	0.0647856	0.0363214	0.0211639	0.0286211	0.0214859	0.00974828	0.0230619	0.0355089	0.00644396	0.00902145	0.00544241	0.00634822	0.0232427	0.0565408	0.08234	0.14941	0.0173205	0.0381162	0.0887462	0.00122335	0.00129174	0.00150868	0.00134975	0.00098237	0.00157592	0.036715	0.0236053	0.0662912	0.0963088	0.0300658	0.01155	0.225432
Ega_18-Q3-R5-49_MAXAC.038	0.117765	0.0402191	0.0309382	0.0177134	0.00504193	0.00652618	0.0777318	0.037967	0.0812987	0.0347427	0.00907325	0.0512544	0.048766	0.129235	0.023937	0.421823	0.317302	0.657551	0.0341154	0.0133866	0.0356638	0.0790002	0.0150028	0.0181406	0.00558042	0.00233116	0.00498314	0.000171972	0.00107841	0.000884208	0.0218966	0.0171724	0.00843725	0.00316112	0.00501565	0.00301311	0.115831	0.0155136	0.0302097	0.00323733	0.00175339	0.00332738	0.100413	0.0209206	0.00345171	0.0558361	0.010299	0.00252052	0.00318368
Ega_18-Q3-R5-49_MAXAC.049_sub	0.0889458	0.0346052	0.0566377	0.117292	0.0824695	0.0341386	0.101843	0.0496615	0.106569	0.0703489	0.0508353	0.607897	0.0702375	0.0440673	0.235174	0.0808435	0.0816472	0.247887	0.0462354	0.0462777	0.241948	0.043194	0.0223736	0.0317284	0.00547591	0.00376513	0.00628268	0.0546842	0.038184	0.0115832	0.0274038	0.0260667	0.0692997	0.0588331	0.0344588	0.0434563	0.0164487	0.00271787	0.00956655	0.00153723	0.00100819	0.00219089	0.0704923	0.0549589	0.0898124	0.0423548	0.124415	0.227994	0.203176
Ega_18-Q3-R5-49_MAXAC.056	0.0926615	0.15195	0.236733	0.0274932	0.0292008	0.0509478	0.124794	0.128301	0.190217	0.0815972	0.074102	0.107025	0.110596	0.19584	0.343142	0.186871	0.185187	0.257713	0.202512	0.232945	0.262756	0.04785	0.0404964	0.0415674	0.00768484	0.00866224	0.0476193	0.00707689	0.00497274	0.00618185	0.0680241	0.0830103	0.0606104	0.018293	0.0269065	0.0625526	0.105473	0.0256015	0.0835859	0.00504526	0.00298188	0.00695908	0.129076	0.196771	0.200504	0.134134	0.198229	0.387356	0.0100457
Ega_18-Q3-R5-49_MAXAC.112v2	0.00051346	1.1113e-05	0.00012942	0.000175376	0.000561091	0.000534654	9.38649e-05	1.15071e-05	8.87405e-05	0.000891328	5.14586e-05	1.40926e-06	0	0.000498188	0.000114049	0.000556672	0.0609715	0.109809	0.224477	0.195029	0.0449909	0.000721058	0.000720996	1.47017e-05	0.000906868	0.000668618	1.57378e-05	9.87172e-06	0.000104344	4.18395e-05	0.000191688	3.30097e-06	3.36444e-05	3.08138e-05	0.000548919	0.000291296	0.000316247	0.000447818	0.000643905	0.000177133	0.000145746	0.000605812	7.14751e-06	2.647e-05	0.000102648	0.000418406	0.000775499	0.000108202	0.000136942
Ega_18-Q3-R5-49_MAXAC.126	0.0337119	0.0125753	0.0458134	0.0283795	0.0422404	0.0427423	0.0105705	0.0138035	0.0122217	0.00707379	0.00187462	0.0218088	0.00489945	0.0188666	0.0740091	0.0441226	0.0441457	0.119388	0.0155512	0.0186101	0.0324121	0.00310232	0.00352529	0.00407464	0.0067222	0.0306024	0.0279418	5.92604e-05	0.00120194	0.000572984	0.00281273	0.00754704	0.0182613	0.000798108	0.00140008	0.00305918	0.0159126	0.0169227	0.0207597	0.000881816	0.000402113	0.00151396	0.00600167	0.003213	0.00331792	0.0705605	0.0401176	0.0955274	0.0174615
Ega_18-Q3-R5-49_MAXAC.131	0.0301449	0.00649398	0.0461914	0.0406237	0.0119316	0.00968956	0.0620116	0.0134894	0.0360041	0.0959641	0.0160672	0.113233	0.0196943	0.0294168	0.251147	0.212242	0.228888	0.883995	0.0321694	0.0848627	0.0824868	0.0030897	0.00410442	0.000991714	0.00216513	0.00175582	0.00152346	0.000475011	0.00122874	0.00107026	0.028941	0.00112402	0.0074175	0.00120207	0.0032179	0.00281024	0.00123624	0.00151536	0.0052525	0.00158382	0.00131202	0.00398345	0.0107857	0.00256627	0.121798	0.00157465	0.00228193	0.0229389	0.00292448
Ega_18-Q3-R5-49_MAXAC.162	0.0115743	0.00631053	0.0136003	0.00633549	0.00790798	0.00747671	0.00196846	0.00304137	0.00441429	0.0122037	0.00910233	0.0308948	0.0117608	0.0107997	0.0199842	0.0400386	0.0556036	0.0915342	0.00592944	0.00626731	0.0144736	0.00256207	0.00343482	0.00739329	0.00270427	0.0024202	0.0028371	0.00232233	0.00190412	0.00464318	0.00195649	0.00952773	0.0142047	0.00171783	0.00398601	0.00800369	0.00116216	0.00122458	0.00468016	0.000339577	0.000449334	0.000543817	0.00358076	0.00457486	0.0119207	0.0305524	0.0189555	0.0294038	0.00167635
Ega_18-Q3-R5-49_MAXAC.186	0.0079442	0.0975109	0.0643493	0.00593387	0.0017972	0.0104834	0.00537781	0.00625175	0.00814407	0.012948	0.00316992	0.0792367	0.0312918	0.0125461	0.314929	0.0222156	0.0232201	0.136324	0.028377	0.0874482	0.137607	0.0251688	0.0354269	0.00831621	0.00132212	0.00222972	0.00393998	8.62834e-05	0.00381358	0.00187768	0.00114636	0.000936533	0.00202041	0.00067152	0.00163605	0.00731376	0.00376851	0.00592116	0.00192525	0.000539132	0.0004082	0.00143574	0.0126961	0.00104447	0.127382	0.0289997	0.00482185	0.0011241	0.000273777
Ega_18-Q3-R5-49_MAXAC.217	0.00218879	0.00385288	0.00446828	0.0061372	0.0020998	0.0156658	0.00771667	0.00551495	0.00810245	0.00712886	0.000913314	0.0182042	0.0196382	0.0202736	0.00721471	0.0156477	0.0178678	0.112692	0.0115949	0.0179102	0.00230888	0.000816684	0.00127195	0.000895773	0.000322891	0.000394514	0.00016603	2.12142e-05	9.18888e-05	0.000257685	0.00124105	0.000247722	0.00151584	0.000672948	0.000777433	0.00124533	0.000541288	0.000281118	0.00086481	0.000196983	0.000324341	0.000588185	0.00347915	0.00203679	0.0245528	0.00113945	0.00164243	0.00146225	0.0010631
Ega_18-Q3-R5-49_MAXAC.242	0.000689397	0.002037	0.00937975	0.00742068	0.00161475	0.00396286	0.000379137	0.000516722	0.000527728	0.00360705	0.00116423	0.0072028	0.00307614	0.00139085	0.00121554	0.0579109	0.138813	0.0930072	0.00712906	0.00725613	0.0068155	0.00219418	0.00142754	0.000264991	0.000438031	0.00580244	0.00387479	1.27203e-05	0.000169505	0.000103741	0.000882133	0.00201413	0.00267672	0.000257689	0.00199183	0.00173508	0.0105348	0.00135414	0.00213039	0.00115997	0.000303945	0.000431973	0.000481085	0.00050058	0.00145321	0.00503614	0.00302703	0.0135117	9.47626e-05
Ega_18-Q3-R5-49_MAXAC.254	0.000148684	5.66008e-05	8.93244e-05	0.000491208	0.000274707	0.00113724	7.34225e-05	0.000221385	0.000107912	0.000388787	0.000102477	7.58969e-05	0.000194155	0.000273314	0.000193126	0.000166721	0.00718379	0.0805594	0.0200201	0.0231166	0.0399429	0.000154562	0.000382273	0.000291658	8.52022e-05	0.000125202	2.59016e-05	1.88595e-05	0.000113508	3.5005e-05	0.000243458	0.000329208	6.82908e-05	1.03594e-05	0.000148282	0.000248497	0.000110734	4.33543e-05	0.000579473	0.0196806	0.0442423	0.0429332	0.000147773	0.000282601	0.000189659	4.95743e-05	0.000145861	0.000162974	3.35276e-05
Ejby_18-Q3-R6-50_BAT3C.119	0.0490153	0.135482	0.153935	0.0735389	0.061954	0.165372	0.0472448	0.0360928	0.105524	0.0627569	0.092148	0.0915797	0.0327063	0.0409474	0.100416	0.0604557	0.121023	0.147894	0.0675095	0.075922	0.141579	0.0278038	0.0122535	0.00593431	0.0171742	0.0133738	0.0222638	0.043062	0.0895913	0.00551689	0.0101616	0.0185695	0.0223654	0.00164177	0.00248399	0.00115966	0.0336624	0.0195146	0.0197016	0.00119392	0.00100584	0.0020083	0.0337376	0.0645747	0.0899334	0.0194574	0.0664442	0.0691981	0.0111791
Ejby_18-Q3-R6-50_BAT3C.120	0.00313105	0.00107793	0.000803028	0.000582002	0.00140295	0.00141942	0.000965209	0.00047376	0.000420588	0.0066922	0.00624199	0.00862999	0.0108431	0.0094578	0.00594272	0.0298439	0.0442659	0.0147391	0.359808	0.39728	0.259382	0.00143134	0.000757696	9.21795e-05	0.00185713	0.00133686	0.000898494	0.00947635	0.0118567	0.017383	0.00424708	0.0012905	0.00159948	0.0108526	0.0248651	0.024307	0.000912705	0.000919844	0.00171951	0.00103655	0.000474328	0.00268637	0.031912	0.0265733	0.0406797	0.01691	0.0263682	0.0161203	0.00139292
Ejby_18-Q3-R6-50_BAT3C.144	0.0023696	0.00108079	0.000887958	0.000229738	0.000449205	0.000245659	0.000131502	2.31832e-05	5.15425e-05	0.000298158	6.91491e-05	7.78063e-05	6.25992e-05	0.000174395	0.000101775	0.00031288	0.000355894	0.000254937	0.0883711	0.170593	0.0506911	0.00026284	0.000316718	2.80536e-05	0.000513685	0.000490588	7.23972e-06	8.94757e-05	0.000148959	1.56613e-05	8.47227e-05	1.57393e-05	2.17732e-05	2.82139e-05	2.22628e-05	2.78847e-05	0.000118488	0.000269433	0.000185749	5.32813e-05	0.000114217	0.000203977	1.44e-05	2.38069e-05	3.41156e-05	0.00026399	0.000852508	0.000254332	0.000129464
Ejby_18-Q3-R6-50_BAT3C.163	0.00225218	0.00142821	0.000958433	0.00251605	0.00441447	0.00507144	0.0043493	0.00234624	0.000841346	0.00183243	0.00348826	0.00367381	0.000341046	0.000375014	0.000190053	0.015191	0.0136471	0.0115563	0.0679574	0.0605299	0.0490851	0.0015247	0.00111746	0.00104063	0.00114697	0.00088249	0.00040317	0.0102474	0.00174181	0.000101505	0.000396857	0.000629803	0.000464974	0.00182123	0.00218364	0.00201236	0.00113455	0.000707998	0.000326331	0.000179086	6.96291e-05	0.000221518	0.000256676	0.000147362	4.66824e-05	0.000703982	0.00106701	0.00114405	0.00105336
Ejby_18-Q3-R6-50_BAT3C.194	0.00353278	0.00374767	0.00526196	0.000625579	0.00365986	0.00195426	0.00347159	0.00728181	0.00656778	0.0102595	0.00119693	0.000464218	0.00062122	0.0180715	0.029692	0.00767869	0.00396635	0.00192329	0.0078167	0.0540196	0.0576402	0.0505414	0.000304445	0.000427532	0.000919789	0.00100672	0.0108028	8.53127e-06	0.000534457	0.00253095	0.00273883	0.0585527	0.02717	0.0417265	0.0481384	0.0206355	0.00408904	0.00036284	0.000444722	0.000276316	0.000459935	0.000277562	0.0125148	0.0582089	0.00487488	0.00136293	0.0487424	0.0244119	2.54155e-05
Ejby_18-Q3-R6-50_BAT3C.200	0.200138	0.222093	0.696875	0.0662923	0.157919	0.608341	0.345083	0.295818	0.352092	0.0629712	0.155257	0.180508	0.149592	0.21989	0.141537	0.472467	0.411077	0.420051	0.410623	0.287792	0.288151	0.468158	0.277108	0.462199	0.297443	0.343259	0.0347857	0.00423794	0.00810901	0.00383071	0.010769	0.0066347	0.0110451	0.156111	0.114392	0.225643	0.00729834	0.00646842	0.0060409	0.00332785	0.00323522	0.00820456	0.18635	0.250898	0.204081	0.0206332	0.0103962	0.00752317	0.00309781
Ejby_18-Q3-R6-50_BAT3C.201	0.0347526	0.1085	0.0443285	0.032207	0.0302564	0.0631113	0.0997906	0.0877567	0.0712014	0.00237792	0.001981	0.000665242	0.0334695	0.0615408	0.0238589	0.00574336	0.00344722	0.0137689	0.06731	0.0867033	0.215819	0.000489362	0.000420985	0.00076117	0.00139193	0.000945739	0.000687522	0.0182436	0.0149316	0.0149862	0.0110293	0.0181566	0.0266272	0.00496268	0.00161909	0.000568867	0.000889354	0.000435572	0.000861016	0.000483701	0.000555773	0.00147509	0.0110128	0.0112177	0.012475	0.00153852	0.000578595	0.000515614	0.000362326
Ejby_18-Q3-R6-50_BAT3C.243	0.000213937	0.00011145	0.000146503	3.72915e-05	4.1789e-05	0.000254555	0.000163651	4.602e-05	7.21085e-05	5.92104e-05	5.22386e-05	0.000230181	6.59326e-05	2.89102e-05	9.38389e-05	5.59489e-05	0.00032975	0.000803756	0.00300217	0.00585912	0.0447323	0.00013919	4.30082e-05	6.95567e-05	4.93375e-05	8.64262e-05	0.000108942	1.35282e-05	0.000148142	1.78771e-05	1.0528e-05	6.64975e-05	4.74671e-05	7.73369e-05	3.58259e-05	4.30454e-05	5.36469e-05	2.61235e-05	0.00015504	5.74092e-05	0.0003417	0.000898847	0.000169627	0.00278889	0.000538144	2.76461e-05	8.9971e-05	0.000164012	2.87828e-05
Ejby_18-Q3-R6-50_BAT3C.246	0.000449556	0.000548315	0.00371374	0.0192201	0.018888	0.0221789	0.00742797	0.00894438	0.0491716	0.00584741	0.00403835	0.0180705	0.00732058	0.00719108	0.0220831	0.025111	0.00889258	0.00573591	0.017531	0.0243201	0.0667569	0.00174097	0.00106831	0.000739082	0.000281795	0.000268398	0.000795897	7.98e-05	0.000377913	0.00422177	0.00137967	0.00109423	0.00156369	0.000347151	0.00155567	0.00869234	0.00030331	0.000276977	0.000569829	0.0126877	0.0172458	0.0052156	0.00945767	0.0146746	0.0532104	0.00453019	0.00289034	0.009836	0.000421271
Ejby_18-Q3-R6-50_BAT3C.285	0.000319108	7.71319e-05	8.86536e-06	9.82875e-05	1.36855e-05	0.000507384	0.028871	0.00736308	0.00232158	2.57199e-05	2.88136e-05	3.40114e-06	0.00242752	0.00160671	0.00181059	8.12889e-05	0.000285074	0.00100724	0.00593747	0.0166637	0.146601	0.00149718	0.0005702	9.16406e-05	6.61084e-05	0.000225353	4.42793e-06	0	0.00047709	1.16123e-05	3.28055e-05	4.98687e-05	1.08222e-05	0.0001339	0	1.99152e-05	7.61726e-05	0	0.000405819	7.15308e-05	1.22937e-05	0.00053572	0.000190924	0.00086737	0.0001526	0.000133736	6.27249e-05	0.000276745	5.49303e-06
Ejby_18-Q3-R6-50_BAT3C.296	0.000575066	0.00019279	7.37074e-05	5.11279e-05	8.07789e-05	0.000369963	0.000137415	0	3.92572e-05	0.000329011	9.80581e-05	0.00011958	9.96497e-05	0.000218625	0.000228185	0.000172798	0.000258167	0.000344385	0.0428667	0.0806999	0.0738224	0.000142665	0.000185485	5.2245e-05	0.000315503	0.000431058	4.77285e-05	0.00021593	0.000274492	2.39183e-05	7.74542e-05	1.58743e-05	5.22502e-05	0.000186697	0.000191275	0.000168763	0.000343434	0.000394946	0.000925433	4.43906e-05	5.4786e-05	0.000233512	0.00660332	0.0021603	0.000249401	7.34569e-05	0.000616705	0.000433083	0.000125125
Ejby_18-Q3-R6-50_BAT3C.334_sub	0.00106777	0.00321141	0.0191644	0.0104627	0.0021419	0.00393522	0.0062793	0.00398282	0.00433539	0.00316385	0.00156332	0.000993994	0.0112934	0.00676551	0.00467732	0.00123488	0.0733907	0.612934	0.192541	0.135936	0.137075	0.00171683	0.00310742	0.00209468	0.003446	0.00227814	0.00196112	0.000132076	0.000479059	0.000306854	0.00177521	0.000620733	0.000706984	0.000441928	0.00124249	0.00166467	0.00201315	0.000838858	0.00328615	0.0470729	0.02157	0.0168835	0.0109709	0.00395828	0.0113358	0.000864676	0.000772714	0.000669437	0.000523635
Ejby_18-Q3-R6-50_BAT3C.360	0.000428054	0.00042075	0.000360589	0.000330181	0.000210014	0.000510527	0.0010125	0.00200917	0.00253577	0.000194449	0.000168187	0.000150938	0.0062615	0.00281006	0.00932838	0.000237002	0.000290511	0.000922155	0.0108036	0.0173779	0.0464748	0.000138062	0.000175649	0.000184799	0.000313216	0.000299484	0.000184691	0.000116267	0.000294002	0.000442178	0.000367701	0.000357158	0.000343907	0.00414631	0.0025312	0.00840141	9.66715e-05	0.00016466	0.000255455	8.16293e-05	3.65389e-05	0.000188128	0.00378502	0.00348947	0.00485749	0.000395927	0.000362153	0.000514466	0.000677377
Ejby_18-Q3-R6-50_BAT3C.366	0.00140762	0.0213998	0.0131009	0.000494471	0.000460729	0.000899212	0.000673194	0.000843024	0.000573542	0.00164377	0.000195787	0.000503854	0.00079291	0.00377824	0.0154177	0.00452462	0.00145515	0.00242159	0.308608	0.225882	0.179753	0.000943203	0.000732987	0.000130834	0.00148515	0.00115151	0.000325912	5.02561e-05	0.000509426	0.000213717	0.000950359	0.000719598	0.000656648	0.000947968	0.00132084	0.173098	0.000724451	0.000707351	0.00163625	0.000272098	0.00050985	0.000728662	0.0342005	0.0677617	0.026298	0.00112214	0.00150611	0.0011432	0.00102172
Ejby_18-Q3-R6-50_BAT3C.369	0.00235017	0.000256001	0.000275363	0.000388769	0.00343399	0.00105855	0.000497423	0.000458903	0.000395564	0.0287227	0.00537234	0.000229807	0.0131211	0.00352865	0.00314622	0.0338241	0.0747761	0.0267089	0.00237699	0.000264829	0.126689	0.000826816	0.000733871	0.000104326	0.000707013	0.000742847	0.000256049	0.000418036	0.000325703	0.000276423	0.000211776	0.000252651	0.000394976	0.000131516	0.000713448	0.000259784	0.000407007	0.000390169	0.000604649	0.000252231	6.99894e-05	0.000608587	0.000970184	0.00516165	0.000210676	0.000289844	0.000201802	0.000486471	0.00033162
Ejby_18-Q3-R6-50_BAT3C.384	0.0416004	0.000205684	0.000516056	0.00100176	0.00215732	0.000702809	0.0347879	0.00976252	0.0032435	0.00181277	0.000284952	0.000667018	0.0108489	0.00233414	0.0180538	0.000762832	0.0139375	0.0477403	0.0382557	0.0822074	0.122888	0.112156	0.177656	0.142843	0.0012107	0.000808377	0.000415898	3.34692e-05	0.000710461	8.4933e-05	0.000519817	0.000285263	0.000129839	0.000210378	0.00109475	0.000336974	0.00442921	0.00268894	0.00551482	0.000410122	0.00039232	0.00136692	0.0025061	0.00555697	0.00264939	0.00827133	0.00367889	0.00773959	0.000127837
Ejby_18-Q3-R6-50_BAT3C.401	0.000424563	0.000182779	0.000325127	0.000244695	0.00026888	0.000406875	0.000168618	0.00011201	0.000206987	0.000165558	0.000138427	0.000225672	0.000134551	0.000138796	0.000291994	0.000258559	0.000234836	0.000960391	0.0127195	0.0506949	0.0484311	0.000128723	6.74952e-05	8.77817e-05	0.000236361	0.000249973	0.00018428	7.52101e-05	0.000124325	0.000236891	0.000116493	9.61761e-05	0.000221501	6.79285e-05	0.000137936	9.15704e-05	3.93875e-05	7.85454e-05	0.000125656	3.76509e-05	3.74328e-05	0.000199168	4.98808e-05	4.02296e-05	0.000168849	0.000252327	0.000430005	0.000333054	0.000281145
Ejby_18-Q3-R6-50_BATAC.131_sub	0.00411735	0.00500637	0.00254973	0.00319589	0.0280423	0.00738317	0.0186184	0.0129891	0.0056744	0.0103494	0.0204117	0.0122969	0.0237884	0.0314037	0.0102321	0.00281034	0.00269732	0.00189412	0.029819	0.115435	0.0701544	0.00169998	0.00170578	0.000691408	0.00223045	0.00126111	0.135706	0.390829	0.139428	0.110604	0.00235934	0.00118671	0.000709439	0.194036	0.227105	0.101288	0.191511	0.153525	0.11664	0.00325232	0.00148855	0.00114745	0.13865	0.156607	0.0448248	0.0150655	0.032866	0.0143623	0.000960797
Ejby_18-Q3-R6-50_BATAC.167	0.00934316	0.0104384	0.0314646	0.00192378	0.00237513	0.00224663	0.00230465	0.00303174	0.00141355	0.00124692	0.000944752	0.00136579	0.00142275	0.00204982	0.000961115	0.00151914	0.00134941	0.00187737	0.0282892	0.0299053	0.0858129	0.0378213	0.0168394	0.0527865	0.0303273	0.0129989	0.031643	0.000942227	0.00190758	0.00318806	0.087066	0.0754833	0.0170469	0.00243193	0.00207425	0.0018376	0.0438818	0.0616298	0.0020997	0.00109832	0.00133587	0.00149173	0.00128841	0.00116271	0.00105639	0.00192355	0.00141307	0.0015798	0.0164805
Ejby_18-Q3-R6-50_BATAC.206	0.0199766	0.0216655	0.0286496	0.0349747	0.0215849	0.0327132	0.0191254	0.00823478	0.0301937	0.00725153	0.0214081	0.0307307	0.0176934	0.00803686	0.0278193	0.0234147	0.0150123	0.0393635	0.0301246	0.0454103	0.088563	0.00507822	0.00955059	0.00938789	0.00197708	0.00321639	0.00204351	0.0017784	0.0067347	0.0298438	0.013359	0.00786838	0.0305077	0.00565641	0.00450029	0.0179678	0.00162424	0.00512668	0.0021802	0.000435536	0.000368504	0.000944931	0.027008	0.0036136	0.0191918	0.0074354	0.0081842	0.0105162	0.014858
Ejby_18-Q3-R6-50_BATAC.228	0.00171095	0.00156037	0.000928119	0.00372161	0.00340747	0.0040859	0.00163265	0.00223207	0.000818317	0.011797	0.0083661	0.00364526	0.0060143	0.00706886	0.00129128	0.00183805	0.00243449	0.000819073	0.0223572	0.0480095	0.066051	0.00111119	0.00145842	0.000558078	0.00113476	0.00103058	0.000484845	0.000573387	0.0015609	0.00148323	0.0017034	0.00146779	0.000831232	0.00107676	0.001417	0.0010649	0.00114652	0.00034148	0.000697872	0.000219854	0.000916392	0.000281712	0.00258294	0.00418291	0.00171235	0.00133664	0.00231152	0.00152797	0.00293816
Ejby_18-Q3-R6-50_BATAC.236	0.102695	0.0509917	0.0491259	0.0532617	0.0640753	0.021479	0.316331	0.197657	0.137271	0.00199685	0.00231279	0.00218792	0.0274353	0.120586	0.0489597	0.00512632	0.0135303	0.0174785	0.0561975	0.0791991	0.214657	0.0373265	0.0301059	0.0584182	0.173315	0.0651327	0.13824	0.00133697	0.00577527	0.00703719	0.0271784	0.0168498	0.0168286	0.00288577	0.00243713	0.00132712	0.00170593	0.000776422	0.00163392	0.00218885	0.00269793	0.00368657	0.00977532	0.00464724	0.0412778	0.00483928	0.00236023	0.00782498	0.00856652
Ejby_18-Q3-R6-50_BATAC.240	0.000527789	7.17358e-05	6.85953e-05	0.000110477	0.000310993	0.000736018	0.000227287	3.4553e-05	4.52957e-05	0.000379654	5.03416e-05	2.70011e-05	3.77532e-05	0.000238243	8.61972e-05	0.00022996	0.016165	0.0673982	0.074676	0.101207	0.101577	0.000225371	0.000333779	0.000125944	0.000378427	0.000432735	4.5589e-05	2.3089e-05	0.00025084	7.43104e-05	0.00020618	6.0104e-05	6.33384e-05	3.74981e-05	0.000152242	0.000163194	0.000189839	0.000182109	0.000652665	6.49047e-05	0.000961764	0.0170045	8.95015e-05	6.79226e-05	0.000152839	0.000184241	0.000412367	0.000250497	0.000145184
Ejby_18-Q3-R6-50_BATAC.260	0.104167	0.0410606	0.0463224	0.10857	0.0732055	0.117194	0.0999834	0.0792072	0.0996485	0.103462	0.0305133	0.130134	0.161205	0.0495178	0.19873	0.0663967	0.041525	0.0976365	0.0824645	0.0580152	0.185229	0.0119537	0.00394067	0.013559	0.00664607	0.00301141	0.00851709	0.00463952	0.0165193	0.0105386	0.117136	0.0695491	0.179804	0.0695439	0.0403955	0.124674	0.001683	0.00174462	0.00243427	0.0020962	0.00131583	0.00218216	0.088955	0.0567053	0.195526	0.0890942	0.0514086	0.0560378	0.253336
Ejby_18-Q3-R6-50_BATAC.264	0.00023835	0.00543524	0.00451359	0.0111301	0.00591006	0.0120709	0.000300258	0.00277066	0.00247589	0.0074416	0.000969841	0.00382282	0.00310401	0.000562918	0.0135611	0.000335143	0.00331735	0.00886454	0.00862455	0.0193767	0.0427813	0.000140615	0.000217093	8.50933e-05	0.000221633	0.000149121	3.51035e-05	3.54724e-05	0.000122214	0.000181974	0.00256297	0.00310199	0.0114357	0.00289582	0.00142262	0.026549	0.000128702	9.21407e-06	0.000203833	2.51972e-05	0.000132925	0.000290478	0.00074605	0.00490854	0.00932582	0.000270152	0.000193529	0.000194467	0.000171857
Ejby_18-Q3-R6-50_BATAC.314	0.00127095	0.00494688	0.0339278	0.00216587	0.00216096	0.010692	0.000960407	0.000701157	0.000792597	0.000560272	0.000346611	0.00049673	0.000658557	0.000505166	0.000625558	0.00150763	0.00197079	0.00716703	0.0171952	0.0339974	0.164445	0.000772175	0.000567435	0.000638093	0.000370479	0.000509707	0.000225118	6.76922e-05	0.000657083	0.000162021	0.0184394	0.00159976	0.00408059	0.000232017	0.000265774	0.000744906	0.000205839	0.000254731	0.000835054	0.000225767	0.000101923	0.000680909	0.00599565	0.00133455	0.00301229	0.00567138	0.000885098	0.00152806	0.000362118
Ejby_18-Q3-R6-50_BATAC.337	0.109699	0.176781	0.169302	0.0881374	0.107466	0.0626274	0.0195539	0.0358527	0.0474948	0.0322444	0.0478078	0.0643769	0.0496888	0.0649276	0.111257	0.0571447	0.0447917	0.0658405	0.182738	0.131777	0.231356	0.0998935	0.035847	0.0531833	0.017643	0.0303843	0.0641442	0.0888341	0.0232663	0.0263209	0.0310269	0.0302466	0.0148685	0.00238418	0.00276012	0.00365466	0.129884	0.0644917	0.0129345	0.00358716	0.00353946	0.00481743	0.0147588	0.00503022	0.0260067	0.0180113	0.0285572	0.0306766	0.0956067
Ejby_18-Q3-R6-50_BATAC.353	0.000883494	0.00170508	0.000354021	0.00184501	0.000275636	0.000780142	0.00424778	0.00193082	0.0118317	0.0471516	0.0267445	0.0023928	0.0017969	0.0178091	0.0113741	0.00146931	0.00029762	0.00107188	0.045119	0.0245068	0.167819	0.000462861	0.000295318	0.00025486	0.00043478	0.000386617	0.000407237	0.00354504	0.00320595	0.0175295	0.000457011	0.000943326	0.002362	0.0136311	0.016756	0.0334103	0.000298988	9.61161e-05	0.000523662	0.000141281	0.000299097	0.000560932	0.00360703	0.0194576	0.0192006	0.000355146	0.000410659	0.00137947	0.00317092
Ejby_18-Q3-R6-50_BATAC.400	0.00110713	0.00223871	0.00462185	0.00423321	0.00339176	0.00302221	0.00775357	0.00433779	0.00232219	0.00909147	0.00875215	0.00406771	0.00507891	0.00485292	0.00740343	0.00200953	0.00244362	0.0045083	0.010229	0.0196165	0.0298567	0.0007296	0.000696543	0.000801919	0.000340244	0.000442215	0.000413327	0.0187642	0.0220389	0.0396175	0.00219471	0.00147997	0.00085349	0.000806038	0.00113559	0.00103193	0.000226575	0.000170625	0.000278633	0.000105796	0.000310588	0.000473018	0.00133295	0.0035865	0.00271644	0.00222604	0.00123462	0.00143464	0.00216318
Ejby_18-Q3-R6-50_BATAC.418	0.0128602	0.0249411	0.0629698	0.0474039	0.0785061	0.138728	0.0231314	0.0421506	0.0479356	0.153292	0.0976272	0.078778	0.0417457	0.0160348	0.024476	0.0323807	0.059047	0.0501648	0.0562769	0.0665638	0.0927214	0.00230166	0.00650541	0.00493541	0.00438377	0.00209544	0.00416138	0.000256708	0.000760138	0.00113129	0.00265564	0.00328045	0.00462427	0.0199681	0.0169552	0.0237202	0.00710109	0.00130818	0.00938608	0.00101564	0.000778958	0.00159142	0.0332456	0.0312842	0.027626	0.00104783	0.000773191	0.00123273	0.000509013
Ejby_18-Q3-R6-50_BATAC.451_sub	0.00638897	0.0138013	0.0118225	0.0125576	0.0170212	0.0245109	0.00357575	0.00307822	0.00426498	0.00505674	0.012487	0.0172494	0.00753932	0.00818208	0.0116984	0.0172025	0.0154985	0.00976322	0.0207987	0.0157874	0.0378656	0.00786473	0.00966741	0.00793629	0.00939026	0.0096563	0.00694383	0.010672	0.00285491	0.00603873	0.0166352	0.0118815	0.0103584	0.0219987	0.0112976	0.0213163	0.00407073	0.00212942	0.00133434	0.000325138	0.000281563	0.000440978	0.023424	0.00638155	0.023147	0.00471278	0.00366598	0.00319558	0.0316705
Ejby_18-Q3-R6-50_BATAC.463	0.00151601	0.051149	0.0373503	0.110285	0.143446	0.425467	0.0881525	0.069979	0.220843	0.00678015	0.0073247	0.00397415	0.0951222	0.0601747	0.088784	0.0332306	0.0108814	0.0263953	0.0427772	0.0334815	0.151109	0.00277222	0.00510183	0.00217266	0.00126561	0.00106449	0.00177866	0.000396395	0.00171935	0.0149704	0.00623719	0.0229378	0.0314143	0.073808	0.10837	1.64681	0.00173753	0.00203553	0.00525542	0.00361066	0.00293481	0.00345202	0.356518	0.134935	0.638873	0.00277759	0.00207137	0.00688172	0.00250418
Ejby_18-Q3-R6-50_BATAC.477	0.0048471	0.00511342	0.0072696	0.00711349	0.00378377	0.00504028	0.00578524	0.00923193	0.0102326	0.0103945	0.00899992	0.0133556	0.00941289	0.00803611	0.0076047	0.0113896	0.0128717	0.0100417	0.0127175	0.0134704	0.0355201	0.00340586	0.0024947	0.00319904	0.00334154	0.00530936	0.00984938	0.00029965	0.000301908	0.0007607	0.00046866	0.000335729	0.00121105	0.00173793	0.00194517	0.00380037	0.00393916	0.00359193	0.00758186	0.000129607	0.000152311	0.000319235	0.00133026	0.00238179	0.00213239	0.00479744	0.00309335	0.00642137	7.32312e-05
Ejby_18-Q3-R6-50_MAXAC.011	0.141175	0.0512219	0.131104	0.340705	0.127856	0.31128	0.321542	0.117964	0.303515	0.413413	0.306483	0.378258	0.252572	0.285265	0.48823	0.146375	0.208179	0.196042	0.22526	0.151546	0.196874	0.0858213	0.0488337	0.0527206	0.0729807	0.0345637	0.0554175	0.0053663	0.00902813	0.00957581	0.106664	0.125672	0.140961	0.0778686	0.0236067	0.0274603	0.419269	0.401946	0.0265978	0.00870267	0.004443	0.00628805	0.459605	0.146418	0.277636	0.2577	0.218817	0.242257	0.107896
Ejby_18-Q3-R6-50_MAXAC.075	0.0643578	0.0191701	0.0159396	0.0480556	0.0510698	0.0808781	0.036714	0.0258361	0.0537919	0.0186162	0.0311737	0.0542999	0.0308626	0.0278749	0.0234773	0.0510591	0.0320859	0.0556919	0.0494577	0.0410586	0.0967104	0.0199057	0.00540925	0.00715046	0.012529	0.024885	0.0130993	0.0222015	0.0358342	0.0845144	0.0388799	0.0292775	0.0949028	0.0880248	0.0421259	0.0454887	0.000997087	0.00112223	0.00153185	0.00137054	0.00091615	0.00129224	0.0652368	0.0428841	0.131892	0.0156108	0.0243946	0.0294026	0.101577
Ejby_18-Q3-R6-50_MAXAC.192	0.00559899	0.00444874	0.00567198	0.0424349	0.0202158	0.0250663	0.206182	0.106243	0.259354	0.048433	0.010381	0.00625901	0.179455	0.0461829	0.525625	0.248257	0.260953	0.324665	0.347853	0.39305	0.92702	0.0555481	0.102306	0.0719021	0.0308635	0.0578827	0.255576	0.128285	0.170725	0.390048	0.00732948	0.137526	0.531651	0.0427009	0.0463193	0.234188	0.00732683	0.00434863	0.0138142	0.00502672	0.00193727	0.00640136	0.382828	0.0531198	0.315446	0.301621	0.0755559	0.21743	0.00164753
Ejby_18-Q3-R6-50_MAXAC.200_cln	0.00393237	0.00171179	0.00187188	0.000315764	0.000950561	0.00558945	0.00203286	0.000101732	0.000144677	0.00109557	0.00188498	0.00394617	0.00761481	0.000739508	0.000623502	0.000147231	0.000268211	0.00449802	0.0090924	0.0176817	1.13187	0.000154458	8.76292e-05	0.000149323	0.000174944	0.00156867	0.000175404	0.00011848	0.00254425	0.000370796	0.00017445	0.000235176	0.000452636	0.00013424	0.000129748	0.000275335	2.50932e-05	2.93582e-05	0.00286266	7.14742e-05	2.45976e-05	0.00348958	0.00734524	0.000296346	0.00275642	0.000532538	0.000104396	0.00227277	0.000183212
Ejby_18-Q3-R6-50_MAXAC.201	0.00390481	0.00135728	0.0117574	0.0786888	0.0272422	0.100261	0.0738494	0.29511	0.581184	0.00378815	0.00038343	0.000770722	0.108078	0.0228942	0.00223718	0.00404613	0.00147938	0.00148111	1.50886	1.327	0.182379	0.00434271	0.001694	0.000303219	0.00660688	0.0039327	0.000486374	0.000145178	0.00105061	0.0354623	0.000583494	0.000841541	0.00200661	0.000812708	0.000790818	0.00106236	0.00239887	0.00170152	0.00213575	0.00125831	0.000723834	0.00112505	0.0743037	0.0527799	0.0950572	0.00419648	0.00566173	0.00136617	0.00246295
Ejby_18-Q3-R6-50_MAXAC.240	0.000419442	0.000233082	0.000474997	0.098817	0.0583291	0.0836897	0.000212234	9.40415e-05	0.000107512	0.0428322	0.0516517	0.00797654	0.00519254	0.00139974	0.000121582	0.000481183	0.000290996	0.000798344	0.0517296	0.0460806	0.0777513	0.00035686	0.000487533	0.000178338	0.000353324	0.000268955	5.84381e-05	6.34029e-05	0.000197084	0.000432183	0.000571958	0.000308446	0.000530943	0.000310959	7.39719e-05	0.000102173	0.00043987	0.000419071	0.000501663	0.000618151	0.000176656	0.000726137	0.00717176	0.012307	0.00675898	0.00027239	0.000185178	0.000199845	0.000229212
Ejby_18-Q3-R6-50_MAXAC.244_sub	0.000632889	0.000379641	0.00189084	0.000281621	0.000157128	0.000272455	0.000323471	0.000253423	0.00022215	0.000912093	0.000103103	0.00021558	0.000984823	0.000466681	0.000826095	0.000732662	0.000208396	0.00056555	0.00408769	0.00973526	0.0375573	0.000215921	0.000816317	0.00018466	0.00812276	0.000308011	0.000116522	0.00285761	0.0338191	0.000258942	0.000640812	0.000763152	0.000481031	0.00185479	0.00106718	0.0142816	3.64056e-05	4.72546e-05	0.000135383	0.000297753	5.20535e-05	0.000166006	0.00665428	0.00539319	0.00344823	0.000396114	0.000310296	0.000131924	2.63754e-05
EsbE_18-Q3-R3-47_BAT3C.110	0.00140611	0.000375632	0.000775246	0.000563246	0.00114938	0.000524144	0.005426	0.00193579	0.00101897	0.000660407	0.00035157	0.000752901	0.00220958	0.000826378	0.00138833	0.000536064	0.0068228	0.0304442	0.0150356	0.0330613	0.0418501	0.0894401	0.106334	0.130454	0.000540472	0.00042019	0.00053311	0.000286397	0.000575708	0.000197988	0.000519244	0.000467412	0.000503582	0.000354505	0.000952318	0.000364359	0.000994994	0.000914608	0.00284417	0.00460665	0.00228884	0.00570826	0.00287376	0.0039492	0.0026257	0.0033249	0.0032401	0.010521	0.000415482
EsbE_18-Q3-R3-47_BAT3C.140	0.00749438	0.000461295	0.000714104	0.000723528	0.0035918	0.000310279	0.000996283	0.000662236	0.000515979	0.00249059	0.000353009	0.000643865	0.000487799	0.000468775	0.000249179	0.00180518	0.0132633	0.0112417	0.0285576	0.0771383	0.0327982	0.438214	0.487391	0.159307	0.00210086	0.00138361	0.000598652	0.014732	0.0392076	0.00726585	0.00122863	0.000681308	0.000148455	0.000160017	0.00187912	0.000279446	0.00203096	0.00692143	0.00381322	0.00145121	0.00150895	0.00100287	0.00559805	0.0111537	0.00411454	0.00602195	0.002959	0.00419538	0.000489057
EsbE_18-Q3-R3-47_BAT3C.144	0.00269713	0.00423219	0.00138346	0.00356384	0.00355345	0.00398436	0.00127665	0.000820841	0.000394399	0.00566348	0.00595982	0.00188076	0.00196328	0.000406032	0.000217215	0.00155461	0.00259933	0.000804272	0.00144807	0.00143012	0.000952872	0.114846	0.0926055	0.171448	0.017399	0.0554942	0.011869	0.000806659	0.00181525	0.000520653	0.0117239	0.0224013	0.0289134	0.0125889	0.00785535	0.00356326	0.0109255	0.0144803	0.00213688	0.000327325	0.000283545	0.00083627	0.000478032	0.000167653	0.000257691	0.0233064	0.0321095	0.0698795	7.97767e-05
EsbE_18-Q3-R3-47_BAT3C.149	0.000124328	9.04364e-05	0.000257255	7.84418e-05	0.00063929	3.2228e-06	0.000289524	0.000460178	0.000117409	0.000184348	0.000183196	0.000257696	0	0	4.2245e-06	0.000101383	0.000265206	1.70685e-05	7.28422e-05	5.62648e-05	4.54539e-06	0.0415249	0.052738	0.0768303	0.000183264	9.20864e-05	0.000442138	0	0.000105079	3.09594e-06	0.000101147	0.000134511	2.39062e-06	0	0.000356481	1.79547e-05	0.000217547	0.000186043	3.95129e-06	5.37348e-05	8.93057e-05	0.000292903	4.8667e-05	0	8.63193e-06	0	6.33637e-05	1.60759e-06	0
EsbE_18-Q3-R3-47_BAT3C.161	0.00424419	0.00552458	0.00457983	0.000887651	0.00439044	0.00206574	0.00421098	0.00543841	0.00430012	0.0020946	0.00180166	0.00382357	0.00141446	0.00293677	0.0030275	0.00273909	0.00606985	0.00274932	0.00394885	0.00525911	0.00462298	0.130726	0.0856878	0.160724	0.108019	0.531154	1.0118	0.000440951	0.00812856	0.00750805	0.0378444	0.0710221	0.049083	0.00122397	0.00279941	0.00248476	0.00216854	0.00296942	0.00278351	0.000650525	0.00101402	0.00146022	0.00106301	0.0013964	0.00126011	0.230001	0.44394	0.297865	0.00255832
EsbE_18-Q3-R3-47_BAT3C.181	0.00116532	0.000134197	0.000538427	0.000793993	0.00179416	3.37646e-05	0.000704621	0.000201753	0.000140901	0.00240978	0.000356392	0.000784643	0.00036418	0.000112543	4.7311e-05	0.00103401	0.00123571	0.00139153	0.00132518	0.000813104	0.000103341	0.222129	0.185025	0.203828	0.208311	0.171071	0.0139578	0.000132986	0.00114456	8.39981e-05	0.00108212	0.000328237	2.75535e-05	0.0408809	0.0930228	0.385198	0.00274832	0.000917811	7.15592e-05	0.000477895	0.000737639	0.000812519	0.000403418	0.000145452	7.71092e-05	8.8181e-05	0.000344824	0.000954837	6.48409e-06
EsbE_18-Q3-R3-47_BAT3C.183	0.00474897	0.00049087	0.0682686	0.000139997	0.000985985	0.000385046	0.0158221	0.00809886	0.0195455	0.00101156	0.000549518	0.000438775	0.00676161	0.0269856	0.0013348	0.00460803	0.00544719	0.0205302	0.000839527	0.00219583	0.0102669	0.148741	0.0424945	0.0606254	0.0138477	0.00552459	0.00229569	0.00019467	0.000615516	0.000300567	0.000402098	0.000518286	0.000288955	0.00882151	0.0181509	0.0100777	0.000399154	0.000181755	0.00028005	0.000258257	0.000121195	0.000524198	0.012578	0.0044189	0.00115936	0.00302778	0.000914507	0.000473115	0.000353216
EsbE_18-Q3-R3-47_BAT3C.194	0.00630645	1.05811e-05	0.000714071	0.000340404	0.00187368	0.000185032	0.000146243	0.000148791	9.82289e-05	0.00564987	0.000472583	0.000929055	7.77619e-05	6.06186e-05	0.000222185	0.000421052	0.0012097	0.00948782	0.0105991	0.0291925	0.042567	0.104045	0.185083	0.246363	0.000544409	0.000347333	0.00137016	0.00113372	0.0112701	0.00255037	0.000303378	0.000342193	1.81043e-05	0	0.00114005	7.87188e-05	0.000966709	0.00103346	0.00100981	8.90553e-05	0.000283412	0.00117991	0.000820593	0.00061663	0.000286034	8.59053e-05	0.000297995	0.00081979	6.7713e-06
EsbE_18-Q3-R3-47_BAT3C.210	0.013611	7.27214e-05	0.000458169	0.000520688	0.000912522	0.000308135	0.000908258	0.000915298	0.000326752	0.00051446	0.000301765	0.000585662	0.000803309	0.000192653	0.00167807	0.000400668	0.00269946	0.00948512	0.00528589	0.011027	0.0192521	0.0724515	0.0602186	0.0956178	0.000288028	0.000232805	0.000409968	0.000122839	0.000282109	0.000217524	0.000193031	0.000299284	0.000194328	0.000109249	0.000553559	0.000124758	0.00112382	0.000346852	0.00126417	0.000175954	0.000167439	0.000513173	0.000627807	0.00151819	0.000959695	0.000777747	0.000947123	0.000749202	0.000116657
EsbE_18-Q3-R3-47_BAT3C.215	0.0035099	0.00694538	0.0252213	0.0125017	0.0105292	0.0224062	0.0127952	0.035173	0.0818146	0.00670467	0.00278847	0.000979139	0.0238503	0.0158809	0.0108046	0.00221134	0.00180797	0.00332094	0.0122318	0.0210544	0.0289723	0.148642	0.0632816	0.114215	0.00134636	0.00148988	0.00276383	0.0937613	0.135279	0.300698	0.00216164	0.00110972	0.00524813	0.250674	0.101603	0.139256	0.000832429	0.000568919	0.00061832	0.06326	0.0284055	0.0756424	0.0170761	0.0253833	0.0241802	0.00132711	0.000749295	0.000603114	0.00112518
EsbE_18-Q3-R3-47_BAT3C.217	0.00718975	0.0392981	0.0171547	0.00231085	0.00244752	0.00290728	0.00154203	0.00150587	0.00343206	0.00238532	0.000745552	0.00125827	0.00113233	0.00229028	0.00123424	0.00219839	0.00432496	0.00236184	0.0023116	0.000869263	0.00173802	0.0681382	0.0650872	0.0717473	0.0292993	0.0297132	0.0129945	0.000515908	0.00088559	0.000872668	0.0124804	0.00585566	0.00425339	0.00287456	0.0018231	0.00149929	0.314456	0.0560652	0.0131325	0.00153323	0.000500729	0.00116091	0.00149376	0.00110167	0.00153921	0.0171681	0.0148932	0.00854011	0.00279535
EsbE_18-Q3-R3-47_BAT3C.232	0.000332323	4.5709e-05	0.000326208	0.000297278	0.000966766	5.42644e-05	0.0130817	0.0122491	0.00251785	0.000794459	0.00022694	0.00032716	0.00180916	0.00025729	0.000299151	0.000340668	0.00262943	0.00595175	0.00661777	0.0047686	0.00427036	0.0838613	0.127249	0.105089	0.0118308	0.00628089	0.0034198	4.4013e-05	0.000179864	3.29972e-05	0.000259223	0.000261709	2.04863e-05	4.96989e-05	0.000445997	0.000118724	0.00478532	0.00362844	0.00165697	0.00012377	0.000127753	0.000349506	0.000790945	0.00111122	0.00040722	0.000636093	0.000140398	0.00331191	3.12886e-05
EsbE_18-Q3-R3-47_BAT3C.262	0.000766128	0.000230141	0.000285614	5.3971e-05	0.000219349	0.000133398	8.05776e-05	0.000623005	0.000264222	0.000170603	0.000137655	0.00026523	0.000223516	0.000547807	0.000161615	0.000147922	6.96921e-05	0.000315855	0.000124669	8.59435e-05	5.5126e-05	0.00799345	0.00613158	0.057309	0.0405027	0.000318558	0.000223361	8.43519e-05	0.000161314	0.000336431	0.00254178	0.00155936	0.000716031	0.00030676	0.000666792	0.000127734	0.000223295	2.27954e-05	0.000178814	0.00152861	0.000418091	0.000420228	0.000131433	8.8899e-05	7.99843e-05	7.23158e-05	0.000153015	0.000129868	8.35324e-05
EsbE_18-Q3-R3-47_BAT3C.270	0.000938616	6.21641e-05	0.00152141	0.00176588	0.0092674	8.42274e-05	0.000444356	0.000160949	7.39631e-05	0.00355339	0.000755559	0.00192995	3.69116e-05	1.47527e-05	7.9296e-05	0.00107236	0.00857223	0.0127039	0.002924	0.00225974	0.00599363	0.384302	1.20787	0.527236	0.00534815	0.002325	0.00166318	6.59234e-05	0.0010577	1.43968e-05	0.00174279	0.000966774	3.31705e-05	3.96038e-05	0.00251392	0.000410443	0.00217563	0.00463933	0.000349236	0.000457698	0.00177111	0.002136	0.000830483	2.04542e-05	0.000607308	2.08946e-05	0.000571823	0.0138199	0
EsbE_18-Q3-R3-47_BAT3C.287	0.0449896	0.0498806	0.0395346	0.0295752	0.0364392	0.0255858	0.0577858	0.0396553	0.0214387	0.0344526	0.0291115	0.00870392	0.029083	0.0215942	0.0179176	0.0482556	0.0529795	0.0449239	0.0587407	0.0435076	0.00917676	0.284166	0.328805	0.116098	0.362567	0.137512	0.0157317	0.00298577	0.00349079	0.00121283	0.054877	0.0742278	0.0417816	0.122729	0.124722	0.0547221	0.0811679	0.00939077	0.00156115	0.00283566	0.00357815	0.00226225	0.0152889	0.0257062	0.00262003	0.0482487	0.0523933	0.0220122	0.00178766
EsbE_18-Q3-R3-47_BAT3C.295	0.000122053	0	0.000859274	0.000299763	0.000486741	0.000105122	0.00276479	0.00700703	0.00330762	0.0018855	0.000437204	0.000505714	0.00105749	9.84719e-05	0.00142725	0.000388596	0.00274991	0.00161033	0.00678605	0.00571021	0.0127465	0.027722	0.0668452	0.104994	0.00524734	0.00302631	0.00222481	1.37181e-05	0.000269503	1.60506e-05	0.000175259	5.0579e-05	4.17549e-05	3.1711e-05	0.000347103	7.56143e-05	0.0246474	0.00992148	0.00338651	0.000118856	0.000193816	0.00054208	0.000695948	0.000643874	0.0012224	0.00034683	0.000583438	0.00465435	6.98083e-05
EsbE_18-Q3-R3-47_BAT3C.369	0.0646431	0.0936348	0.155127	0.124874	0.096486	0.0341134	0.0866013	0.0905154	0.059516	0.013133	0.0458158	0.00151399	0.0573602	0.184516	0.00492523	0.0242313	0.0513742	0.0272053	0.0360141	0.0259983	0.0169218	0.0986544	0.0652882	0.136684	0.0388547	0.0316816	0.119848	0.00035246	0.0259405	0.0629826	0.0463208	0.0259899	0.00842495	0.0025665	0.00268169	0.000491549	0.0400284	0.0349379	0.106475	0.00171371	0.00118437	0.00249979	0.0220358	0.023499	0.011032	0.00343093	0.0138695	0.00178188	0.00224664
EsbE_18-Q3-R3-47_BAT3C.43	0.00204262	0.000175586	0.000414131	0.000343065	0.00115975	0.000131223	0.00298665	0.00202205	0.00092598	0.000785559	0.000259562	0.000421927	0.00262936	0.000737718	0.00175822	0.000362953	0.00397631	0.0079821	0.0063832	0.0167654	0.0167681	0.0905804	0.108026	0.0989995	0.00060663	0.000313578	0.000428301	7.91761e-05	0.000320037	2.23724e-05	0.000279881	0.000245731	0.000160725	2.02904e-05	0.000603771	0.000127915	0.000899302	0.000728291	0.00140959	0.000254609	0.00019768	0.000476572	0.00120995	0.00181791	0.00144886	0.00154254	0.000702246	0.00509831	4.62135e-05
EsbE_18-Q3-R3-47_BATAC.104	0.0725259	0.0760081	0.0454408	0.0083148	0.0113264	0.00535532	0.699157	0.382234	0.295436	0.00210487	0.00303234	0.00235354	0.00939725	0.0198075	0.010436	0.0028316	0.00441133	0.00482036	0.0275563	0.0443051	0.0839511	0.157397	0.086347	0.163125	0.115204	0.0567746	0.0759536	0.0013065	0.00703085	0.00725866	0.122617	0.0845251	0.0841024	0.00490503	0.00201126	0.00126644	0.0017307	0.000819211	0.00114949	0.000722744	0.00195338	0.00253062	0.00302532	0.00243835	0.0077732	0.0176364	0.0056646	0.0499906	0.00872217
EsbE_18-Q3-R3-47_BATAC.126	0.00106736	0.00111432	0.00399615	0.0018213	0.0025274	0.00231846	0.00408453	0.00313442	0.00183011	0.00250533	0.00199942	0.000524766	0.00137864	0.000830528	0.000877471	0.00171423	0.0020593	0.00298587	0.00239912	0.00158629	0.00104607	0.0907591	0.0552816	0.0597204	0.120194	0.0447886	0.00216516	0.00221254	0.00682941	0.00135196	0.00757671	0.0111515	0.00863913	0.00767341	0.00273027	0.00180145	0.00906687	0.0014985	0.000210154	0.000234437	0.000203432	0.000297815	0.000533445	0.00330381	0.000507616	0.00702898	0.00407004	0.00388419	6.62139e-05
EsbE_18-Q3-R3-47_BATAC.138	0.00781819	0.00366616	0.00121848	0.094245	0.128097	0.0332587	0.0147279	0.0217702	0.00660363	0.0178619	0.0189051	0.00254524	0.0103042	0.011429	0.000969938	0.0616866	0.0652211	0.0128127	0.307421	0.264952	0.0251162	0.98802	0.741683	0.0832358	0.449879	1.28119	0.0248365	0.372253	0.232922	0.0313774	0.00760559	0.00443964	0.000990849	0.532183	0.6002	0.0407505	0.0183512	0.0286364	0.00484273	0.00290905	0.00172216	0.000688923	0.00848245	0.0154231	0.00115393	0.00699488	0.00670664	0.00163283	0.00628564
EsbE_18-Q3-R3-47_BATAC.160	0.0417055	0.0446372	0.11576	0.0842813	0.0600967	0.036467	0.00879864	0.00742896	0.00736163	0.0396354	0.0186709	0.0690946	0.0170501	0.0349107	0.0446252	0.00174192	0.00216442	0.00690456	0.0179553	0.0159902	0.0365015	0.0937138	0.071287	0.131352	0.0851339	0.0692113	0.0367493	0.00099134	0.0366689	0.0504838	0.00684106	0.0117337	0.0123159	0.0135377	0.00396592	0.00498406	0.0427783	0.0042615	0.00152355	0.00182288	0.00136089	0.0017177	0.0273128	0.0104754	0.0410219	0.00105181	0.000996215	0.000406891	0.02096
EsbE_18-Q3-R3-47_BATAC.176	0.00227561	0.00210859	0.00359957	0.00242423	0.00283025	0.00255251	0.00196947	0.00226372	0.00213382	0.00246632	0.00172916	0.00193479	0.00293288	0.00353978	0.00199798	0.00326564	0.00486486	0.00566725	0.00110959	0.00119313	0.00062512	0.0581991	0.0706866	0.0846241	0.0875543	0.0629416	0.0427667	0.0031191	0.00920246	0.0309189	0.0082923	0.00890686	0.0129174	0.034842	0.025613	0.0686875	0.00341785	0.00159172	0.00241967	0.000811562	0.000924296	0.00109586	0.00188149	0.00158648	0.000958922	0.00258564	0.00296197	0.00211047	0.000659706
EsbE_18-Q3-R3-47_BATAC.177	0.0121625	0.0126096	0.0436354	0.0218595	0.0125544	0.0667501	0.0160834	0.0161304	0.0283524	0.00914834	0.0118946	0.0105236	0.034337	0.0188002	0.0115335	0.0152703	0.014796	0.0379992	0.0165638	0.00910298	0.0365687	0.0682349	0.0475168	0.0858717	0.0874008	0.0949547	0.0746199	0.0236292	0.0320114	0.00384331	0.0186895	0.0178408	0.0229867	0.0267172	0.0509773	0.0861405	0.0286185	0.00726504	0.0127633	0.000921407	0.000974527	0.00177704	0.0107635	0.00412446	0.0188853	0.00613951	0.0114994	0.025386	0.00340263
EsbE_18-Q3-R3-47_BATAC.1_sub	0.0020416	0.00252624	0.00434195	0.0151171	0.0140055	0.00889397	0.00307168	0.00221305	0.00405407	0.0026275	0.00195497	0.00354944	0.00234236	0.0029458	0.00494595	0.00209935	0.00183496	0.00216346	0.00335584	0.00286342	0.00367214	0.0553711	0.089926	0.113178	0.119852	0.0140824	0.00539934	0.000664066	0.000888081	0.000971791	0.00371991	0.0051915	0.00759681	0.00393989	0.00552173	0.0117686	0.00251782	0.00200744	0.0033743	0.00101761	0.000636507	0.000859792	0.00228754	0.000587452	0.00211118	0.00414465	0.00277036	0.00448116	0.00209481
EsbE_18-Q3-R3-47_BATAC.203	0.000300936	0.000177508	0.000466434	5.94375e-05	0.00078978	4.02543e-05	0.000321478	0.000682127	0.0146363	0.000185244	0.000253538	0.000499346	8.49473e-06	0	2.79e-05	0	0.000140448	8.7487e-05	0.000134748	0.000124345	3.44296e-05	0.000231894	0.0259829	0.151239	8.24257e-05	0.0152216	0.0020271	0	0.00204749	0.000105732	0.000208171	0.000327515	0.000126236	4.41034e-05	0.000460873	2.08467e-05	0.000484394	0.000117043	1.5327e-05	2.15666e-05	4.52338e-05	0.00070792	0.000992159	3.76393e-05	3.67601e-05	4.95986e-05	0.000113273	1.90949e-05	5.91787e-05
EsbE_18-Q3-R3-47_BATAC.212	0.000910963	0.00230895	0.00290705	0.000988533	0.00141567	0.000291766	0.000876449	0.000455772	0.000981815	0.0010164	0.000539764	0.000671798	0.000132184	0.000508709	0.000634491	0.00187144	0.00356863	0.00474484	0.000852311	0.000500191	0.000482681	0.0533406	0.112528	0.139136	0.0836923	0.0453843	0.00759398	8.019e-05	0.000644364	0.000743833	0.0360934	0.0389208	0.0133102	0.000539092	0.000906333	0.000737197	0.00915464	0.0193926	0.0207887	0.000671722	0.000752954	0.000860263	0.000541674	0.000431464	0.000869609	0.0388072	0.0510429	0.0468996	0.000222935
EsbE_18-Q3-R3-47_BATAC.229	0.00905179	0.00461856	0.0268667	0.0077232	0.00338392	0.0106561	0.0036403	0.000367095	0.000552788	0.000754133	0.000854841	0.000812262	0.000156648	0.000414303	0.0050614	0.00258167	0.00499327	0.00458604	0.00167183	0.00338338	0.00296551	0.0265131	0.0201155	0.0687543	0.00185838	0.000315313	0.00043662	6.97294e-05	0.0004545	0.000446057	0.028455	0.0180551	0.0298981	0.000338736	0.000632867	0.000199919	0.000393382	0.000288801	0.000186596	0.000312167	0.000265921	0.000567283	0.000309275	0.000142031	0.000456982	0.00807178	0.0123937	0.0093104	0.0189796
EsbE_18-Q3-R3-47_BATAC.236	0.000237374	0.000444405	0.00348032	0.00240039	0.00300633	0.00383805	0.0198362	0.0156585	0.0125993	0.000849171	0.000753497	0.00093466	0.00541391	0.0116863	0.00434175	0.00041276	0.000982324	0.00116931	0.00112328	0.000800725	0.000638659	0.0420887	0.091963	0.0877336	0.0463665	0.0189269	0.0302931	0.00656107	0.000617998	0.0025617	0.000724876	0.000338376	0.000200111	0.0383813	0.0250029	0.0511883	0.000346341	0.000419103	0.0010554	0.000124363	0.000168074	0.000394601	0.00122481	0.00157859	0.00123531	0.0022992	0.00121578	0.000718421	0.000163933
EsbE_18-Q3-R3-47_BATAC.287	0.262244	0.287082	0.234857	0.0443297	0.0429049	0.0317595	0.243389	0.283436	0.293247	0.00924486	0.0160539	0.0188437	0.0421521	0.0766125	0.0477502	0.0569013	0.0857439	0.0564941	0.065528	0.0790501	0.13939	0.114211	0.0822508	0.131307	0.0509859	0.0330142	0.0327888	0.00676429	0.0147501	0.0146117	0.0292143	0.0349455	0.0547259	0.0178629	0.0179425	0.0207882	0.0116319	0.00209127	0.00159562	0.00176707	0.00145344	0.00202391	0.0725289	0.0245607	0.0735419	0.047549	0.0580624	0.0838601	0.232468
EsbE_18-Q3-R3-47_BATAC.289	0.0168611	0.0367702	0.0349712	0.0252177	0.0567537	0.0654604	0.0300996	0.0505573	0.0333274	0.0020225	0.00146053	0.00252059	0.0145382	0.0439015	0.0247375	0.00316186	0.0054712	0.00791499	0.00178011	0.00133012	0.00149357	0.0268609	0.098511	0.0984445	0.010985	0.0123815	0.00406437	0.00546115	0.00134506	0.000382798	0.00286142	0.00166588	0.00324259	0.0870731	0.0669232	0.186114	0.0171455	0.0143487	0.027883	0.000555399	0.000664641	0.000923081	0.00812816	0.0147799	0.0123149	0.00304335	0.00688649	0.00507164	0.0030101
EsbE_18-Q3-R3-47_BATAC.310	0.000288242	2.77383e-05	0.000201287	9.3429e-05	0.00095441	2.09613e-05	0.00165842	0.000744063	0.00036573	0.000392382	0.000186376	0.000247638	0.000232499	7.25029e-05	0.000317024	0.000242629	0.000469045	0.00109114	0.000742219	0.00105207	0.00150484	0.0622868	0.0995329	0.0812353	0.000700604	0.000680736	0.00414419	7.34603e-06	0.000152289	2.65022e-05	0.00011524	0.000104148	3.55266e-06	0	0.000293815	2.24823e-05	0.00163219	0.000703094	0.000240089	0.000104388	0.000270241	0.000610366	0.000225434	0.000329749	0.000111557	5.45885e-06	9.34629e-05	0.000164288	0
EsbE_18-Q3-R3-47_BATAC.331	0.000164951	0.000419336	0.00022913	0.000222627	0.0010356	0.000160852	0.000621473	6.75602e-05	0.000199103	0.000506237	0.000455482	0.000412783	5.07838e-05	2.44621e-05	0.000104299	0.000382628	0.00859827	0.00179558	0.000187243	0.000123121	3.04797e-05	0.0417565	0.0669755	0.0787994	0.000798947	0.000438052	0.000397986	0.000116833	0.000251137	0.000182699	0.00116221	0.000497745	0.000301406	0.00141814	0.00114639	0.000411277	0.00136226	0.000834479	0.000296183	0.000309156	0.000219652	0.000636281	0.00016309	3.33618e-05	0.000261125	0.000649258	0.000316882	0.000231216	1.97506e-05
EsbE_18-Q3-R3-47_BATAC.336	0.02122	0.0292637	0.0288166	0.0177159	0.0229106	0.0389879	0.0212602	0.0117994	0.0315238	0.0548285	0.0594825	0.0227093	0.0105889	0.0581152	0.0201994	0.0323887	0.0220404	0.0418699	0.0198568	0.0188129	0.0123502	0.0765103	0.073811	0.101252	0.0614488	0.0728259	0.0182453	0.0480244	0.0504203	0.0810751	0.0100519	0.0130349	0.0144839	0.032962	0.0648229	0.0344332	0.00187722	0.000768689	0.000894861	0.000752358	0.000502287	0.000861207	0.0198611	0.036067	0.0302797	0.00384033	0.00495947	0.00738025	0.000350201
EsbE_18-Q3-R3-47_BATAC.345	0.00167762	0.00930279	0.0115697	0.0135967	0.0115606	0.0178932	0.00344273	0.00757303	0.00204656	0.000758105	0.00057002	0.000570399	0.00190626	0.00140819	0.0011777	0.00216667	0.00447534	0.013486	0.00168676	0.00120179	0.001467	0.0243339	0.0316623	0.0470144	0.0228447	0.0222569	0.0187399	0.00113124	0.00294602	0.000526887	0.00137025	0.00134779	0.00142326	0.00362373	0.00100915	0.0006885	0.0185604	0.0353112	0.010249	0.000258245	0.000172957	0.00041979	0.000422879	0.000215971	0.000239067	0.00452681	0.0129072	0.00616655	0.00212924
EsbE_18-Q3-R3-47_BATAC.451	0.000365319	0.0153951	0.0632732	0.0261111	0.0237487	0.0189468	0.0021054	0.00197386	0.00209183	0.00138787	0.00120905	0.00137015	0.00112928	0.00288453	0.00113453	0.00670353	0.0129855	0.0229147	0.00165726	0.00108416	0.000677449	0.0691777	0.117105	0.15051	0.016299	0.0177563	0.0101769	0.000203636	0.000508115	0.000490973	0.000856062	0.000657193	0.00106077	0.00179594	0.00377594	0.00519972	0.000846701	0.000890092	0.00505491	0.00113513	0.000486234	0.000892311	0.0016853	0.00135431	0.000957819	0.00178106	0.000359382	0.000170561	0.000320242
EsbE_18-Q3-R3-47_BATAC.456	0.000951341	0.00431382	0.02397	0.0132423	0.00947161	0.00644257	0.00243501	0.00270514	0.00241222	0.00111794	0.000828452	0.000675306	0.00437175	0.0105245	0.0023499	0.000992728	0.00287018	0.00182946	0.00121158	0.000728693	0.000531948	0.0963129	0.143559	0.100909	0.00642327	0.00294113	0.00161814	0.000944879	0.0011323	0.00113941	0.00413232	0.00257642	0.00145135	0.00715679	0.00890144	0.0121112	0.0057554	0.00317593	0.000639446	0.000496528	0.000554046	0.00060579	0.000480873	0.000412716	0.000147739	0.00110836	0.000725572	0.000181402	0.000278336
EsbE_18-Q3-R3-47_MAXAC.059	0.0657055	0.038799	0.0307338	0.463495	0.725873	0.389398	0.680118	0.863039	0.441297	1.81572	1.49558	1.42747	1.59776	2.32755	3.97973	1.29903	0.784969	0.949843	1.08247	1.63043	1.38586	1.45607	0.85074	0.664661	0.0494359	0.0861951	2.06613	1.06757	0.304382	0.422602	1.44294	1.33442	1.9607	2.44359	2.35865	2.53262	0.511585	0.424343	0.0727019	0.0526735	0.119865	0.110028	0.703613	0.108307	0.35517	1.79864	1.63693	2.64915	1.84252
EsbE_18-Q3-R3-47_MAXAC.117_sub	0.0124294	0.0240567	0.032734	0.0608053	0.0358244	0.0482902	0.0450358	0.0303473	0.0541299	0.0771294	0.0560775	0.0173562	0.0370268	0.0366477	0.0288595	0.0137785	0.0263373	0.0256546	0.022796	0.0196573	0.0125885	0.103761	0.0843416	0.166939	0.0300327	0.0815365	0.0592304	0.000657476	0.00191972	0.00207854	0.0053556	0.00559951	0.00780078	0.0157711	0.0221605	0.017268	0.00702114	0.00359254	0.000878279	0.00107121	0.000884663	0.00157597	0.0157781	0.0233824	0.00324461	0.00159761	0.000981137	0.00122258	0.00115047
EsbE_18-Q3-R3-47_MAXAC.131	0.00737024	0.00479718	0.00447496	0.0080241	0.0176621	0.0128874	0.0132501	0.013491	0.0107208	0.0334431	0.0243889	0.0477907	0.0223351	0.0377035	0.0903447	0.0273484	0.0187735	0.0251	0.0239234	0.0256209	0.025497	0.308757	0.291659	0.524497	0.0594544	0.159865	0.4904	0.0172671	0.00909056	0.0119022	0.672049	0.471108	0.907351	0.0402736	0.196835	0.0834708	0.267511	0.372218	0.860757	0.00375698	0.00498174	0.00717041	0.0123349	0.00485455	0.0127781	0.30882	0.341612	0.679832	0.0617357
EsbE_18-Q3-R3-47_MAXAC.169	0.00241772	0.00134145	0.00137666	0.0985323	0.00730621	0.00207327	0.0258689	0.0313172	0.00883767	0.00161774	0.000497097	0.00145522	0.128702	0.00165084	0.0013361	0.00720197	0.0150254	0.0552666	0.00184374	0.0785162	0.0402765	0.00238299	0.353061	0.199473	0.0992857	0.438134	0.181248	0.000288431	0.0108446	0.0463212	0.00166727	0.00138756	0.000927326	0.000718883	0.00196966	0.00127211	0.00103681	0.00223617	0.00145925	0.00125992	0.000721339	0.00126812	0.0191289	0.0462629	0.0466982	0.000703095	0.00194261	0.00273491	0.00122368
EsbE_18-Q3-R3-47_MAXAC.177	0.000739132	0.00175065	0.00745264	0.0342345	0.00845173	0.00610634	0.00221986	0.00174077	0.0016331	0.00135469	0.000748303	0.00164624	0.0112135	0.0120812	0.00541553	0.00064511	0.00162006	0.00421951	0.00214258	0.00123261	0.00131269	0.110168	0.217462	0.184632	0.00579731	0.00724693	0.00363916	0.000191143	0.00035639	0.000193553	0.000804277	0.000763142	0.000580784	0.000389599	0.00121341	0.000575873	0.00199522	0.000918529	0.000771987	0.0450394	0.0349748	0.0138336	0.0120749	0.00109244	0.00464282	0.000498026	0.00036543	0.000444466	0.0003435
EsbE_18-Q3-R3-47_MAXAC.191	0.00105617	0.00141209	0.000874215	0.00173982	0.00218012	0.000920886	0.0855315	0.0557639	0.0237729	0.00276919	0.00243775	0.0107833	0.137963	0.0171182	0.0238991	0.00170523	0.0031064	0.00212217	0.0160491	0.0200711	0.0396998	0.088003	0.165502	0.137828	0.0109027	0.00836713	0.0146945	0.0118184	0.038373	0.010496	0.0247589	0.0329004	0.0064052	0.0304847	0.00360575	0.00127822	0.00261074	0.00168327	0.000783999	0.000695827	0.000814443	0.00131292	0.000899896	0.000606627	0.00054634	0.00133068	0.000746589	0.000375012	0.000579945
EsbE_18-Q3-R3-47_MAXAC.207	0.000227484	0.00021588	0.00333525	0.0111171	0.00160073	0.00465969	0.0115554	0.0451743	0.0213445	0.000109426	0.000237597	0.000329037	0.0130622	0.00704279	0.000870837	0.000233347	0.000133851	3.58256e-05	6.9465e-05	0.000171944	0.000244672	0.00448441	0.020288	0.0751208	0.00831633	0.0289232	0.00176775	7.06839e-05	0.000246044	0.000239826	0.000184739	0.000543899	0.000565747	0.00137007	0.000480179	2.01697e-05	0.000375525	0.0001742	9.06506e-05	0.000207196	0.000266227	0.000541593	0.029315	0.060615	0.00227658	0.000168929	4.70483e-05	1.92935e-05	0.000129159
EsbW_18-Q3-R4-48_BAT3C.105	9.11654e-05	0.00023359	0.000126836	0.000891007	0.0018354	0.000630574	0.00227214	0.00156192	0.00335196	5.38012e-05	4.36714e-05	0.000135744	8.60769e-05	6.5793e-05	6.63116e-05	0.000672368	0.00018937	0.000908654	0.000101881	0.00027218	0.00040484	0.00388932	0.00197819	0.0027975	0.00761746	0.0266245	0.0708127	2.48373e-05	0.00232954	0.00125152	4.90853e-05	6.96552e-05	5.02368e-05	0.000130545	0.000133525	9.78242e-05	0.000138633	0.000166804	8.47795e-05	2.40783e-05	4.427e-06	2.44509e-05	1.16009e-05	6.59535e-05	0.000132193	4.44131e-05	7.98115e-05	6.93309e-05	2.43543e-05
EsbW_18-Q3-R4-48_BAT3C.113	0.0144555	0.0386949	0.00756614	0.000411346	0.00125446	0.000415722	0.0012041	0.000754147	0.000654099	0.000531487	0.000350244	0.000738866	0.000418866	0.000565817	0.000760413	0.00151774	0.00241251	0.00265468	0.000726313	0.00084265	0.000994667	0.00537766	0.00800793	0.00503798	0.0161459	0.0732281	0.1361	0.0118386	0.290199	0.0346459	0.00172362	0.00521526	0.00338219	0.0027439	0.00163085	0.00167691	0.010955	0.0691311	0.0763462	0.000169708	9.31749e-05	0.000286242	0.000122864	0.000187373	0.000613357	0.0102452	0.02149	0.0224902	0.000412859
EsbW_18-Q3-R4-48_BAT3C.114	0.000436491	0.000391763	0.00128235	0.000702827	0.000632922	0.000617149	0.000371702	0.000370064	0.00061665	0.00106592	0.00146853	0.00084132	0.000458576	0.000298355	0.000519119	0.000377166	0.00030828	0.000425368	0.000340642	0.000292836	0.000493866	0.0309848	0.019082	0.052165	0.0134792	0.0378272	0.071947	0.000578514	0.000715216	0.00136176	0.000484627	0.000273889	0.000324462	0.000434191	0.000552921	0.000446427	0.000264304	0.000189636	0.000165085	0.00241614	0.000969279	0.00104923	0.00054509	0.000258463	0.000371282	0.000241081	0.000247209	0.000253913	0.000192995
EsbW_18-Q3-R4-48_BAT3C.116	0.000338557	0.000294689	0.000351072	0.000817533	0.000242629	0.000351524	0.000339505	0.000340224	0.000516433	0.0213462	0.00318206	0.00838089	0.00851041	0.0131923	0.0956797	0.00058584	0.000256076	0.000220594	0.000212445	0.000297621	0.000281238	0.0371679	0.0103043	0.000948628	0.000469137	0.000364361	0.0773667	0.000176857	0.000679005	0.000913153	0.00214025	0.013382	0.0593042	0.00197591	0.0250748	0.0082873	0.000183568	0.000291547	4.51568e-05	8.85573e-05	8.05703e-05	4.03127e-05	5.19034e-05	0.000206179	0.000335681	0.00598325	0.0192417	0.0359301	2.13491e-05
EsbW_18-Q3-R4-48_BAT3C.119	0.0111318	0.0102694	0.0235789	0.00438462	0.00553039	0.00921382	0.00539094	0.0080011	0.0132183	0.00148623	0.000182974	0.000434118	0.0182428	0.0208047	0.00978382	0.00340555	0.00143999	0.000954007	0.00852861	0.00555482	0.0489739	0.00078404	0.000278414	0.000338578	0.000276065	0.0104226	0.0788039	2.19224e-05	0.000529837	0.223674	0.00189552	0.014759	0.0184152	0.00031069	0.000638238	0.00075	0.000721024	0.000121116	0.00106479	0.000370193	0.000219969	0.000344044	0.0122305	0.00232247	0.0414286	0.00156538	0.00303678	0.0168474	0.00244354
EsbW_18-Q3-R4-48_BAT3C.123	0.0026599	0.00217966	0.000669954	0.0434699	0.0247479	0.00754946	0.00452697	0.014599	0.00526873	0.141156	0.29044	0.0863521	0.289235	0.286592	0.019289	0.179693	0.13353	0.0168461	0.00206908	0.00251298	0.000493561	0.00743724	0.0078996	0.00120851	0.0206139	0.244455	0.0675793	0.00118456	0.00252108	0.00100686	0.00226964	0.00309958	0.000998174	0.00382634	0.00366707	0.0011198	0.0613349	0.00524534	0.00192132	0.00398329	0.00204146	0.000292869	0.18066	0.295213	0.0224217	0.0240789	0.138012	0.0301138	0.00265548
EsbW_18-Q3-R4-48_BAT3C.13	0.00416115	0.00261121	0.00316907	0.00188761	0.00472253	0.00122775	0.00289765	0.000808227	0.000860007	0.00373359	0.00202379	0.00235984	0.000767383	0.00078705	0.00062889	0.00410298	0.00318828	0.00438275	0.00304629	0.00227402	0.00105722	0.237796	0.307019	0.420205	0.859706	0.212241	0.0770775	0.000754544	0.00264415	0.000778616	0.00238338	0.00350636	0.00929069	0.0030659	0.00378599	0.000888079	0.149677	0.0112553	0.000671735	0.000999975	0.000913527	0.00200808	0.00159351	0.000468308	0.000592419	0.00812694	0.00223452	0.00056125	0.000950058
EsbW_18-Q3-R4-48_BAT3C.143	0.0017387	0.00262591	0.000924334	0.00193236	0.00307563	0.00230311	0.00241868	0.0014723	0.00103653	0.004649	0.00519108	0.00188461	0.00133287	0.000772292	0.000536846	0.00201025	0.00194171	0.00114995	0.00197039	0.00301269	0.00137458	0.0089645	0.00597271	0.00498194	0.0767901	0.357074	0.0611921	0.00310499	0.00415624	0.00116376	0.0721711	0.0614345	0.0497034	0.0439681	0.0253289	0.0126626	0.0243226	0.0694579	0.0139559	0.000597015	0.000873786	0.000699874	0.000450207	0.000941968	0.000602693	0.0231259	0.0242082	0.0184532	0.000241689
EsbW_18-Q3-R4-48_BAT3C.148	0.000220311	0.000427585	0.00298118	0.00557155	0.0022872	0.0191864	0.0156695	0.00926666	0.0169266	0.00597115	0.00184346	0.0112733	0.0112634	0.00906544	0.00980207	0.00564015	0.00193411	0.0147384	0.00749953	0.00815854	0.0111345	0.00509115	0.00570074	0.00515077	0.0214509	0.0163352	0.0656208	0.00217663	0.00293806	0.00454648	0.000474076	0.000163181	0.00421589	0.0112814	0.0194469	0.100777	0.000130199	0.000176777	0.000263951	0.000139232	0.000309932	0.000232665	0.00690828	0.0114237	0.00953443	0.00189527	0.00653433	0.00697402	0.000388582
EsbW_18-Q3-R4-48_BAT3C.161	9.88879e-05	0.000180574	0.000148096	2.49799e-05	0.000222267	2.15693e-05	0	0.000126012	0.000142224	0	0	0.000121383	7.12969e-05	2.85488e-05	0.000133242	6.51889e-05	1.37303e-05	3.20841e-05	0	6.21443e-05	2.80208e-05	0.00463578	0.000238557	0.000184049	0.024979	0.0190325	0.0793581	3.17167e-05	0.00027481	0.000401256	4.04318e-05	0	4.79807e-06	6.4064e-05	9.47881e-05	4.40344e-05	7.64265e-05	4.57897e-05	3.80724e-06	3.26751e-05	0	0	0	0	0	0.000111101	9.24892e-05	3.606e-06	0
EsbW_18-Q3-R4-48_BAT3C.194	0.0041217	0.0178819	0.0210321	0.0425485	0.0572511	0.095739	0.0382207	0.0660137	0.0660772	0.00929304	0.0158916	0.00277006	0.0144314	0.00431296	0.0183601	0.0105699	0.00531203	0.00137609	0.00243402	0.00250563	0.0016475	0.0383051	0.086781	0.0849137	0.174455	0.150943	0.0789748	0.00811784	0.0160615	0.00545059	0.0235966	0.0573122	0.0560529	0.0399353	0.0243045	0.012573	0.129144	0.119163	0.000723294	0.000875477	0.000829897	0.00132664	0.0272417	0.0156578	0.0318282	0.0324558	0.0449427	0.0362847	0.000227672
EsbW_18-Q3-R4-48_BAT3C.204	0.000137025	0.0039674	0.00251456	3.11509e-05	1.79672e-05	2.92511e-05	0.000133885	0.00340985	0.000144953	3.33196e-05	2.9618e-05	0.00278853	0.000990763	0.000149894	0.000196278	8.50824e-05	0.00018475	0.000464994	0.000155412	0.00017082	0.000266145	0.000536291	0.000246399	0.00328158	0.0025909	0.000582535	1.72355	1.30966e-05	0.00350136	0.00938086	6.53742e-05	0.000227835	0.000332909	0.000213721	0.0016042	5.57701e-05	1.57792e-05	3.5354e-05	2.36128e-05	0.000188536	6.2516e-05	1.98144e-05	9.79648e-05	0.000139158	9.74529e-05	0.000833024	0.00221696	0.000152843	1.53374e-05
EsbW_18-Q3-R4-48_BAT3C.209	0.000322555	0.000297838	0.00020236	9.62067e-06	5.09306e-05	4.61377e-05	0.00017348	0.000187645	2.54645e-05	0.000177124	0	0.000348504	0.000101307	0.00010228	1.22971e-05	7.50289e-05	0.00328344	0.0062098	0.000387371	0.000224611	0.000222276	7.66224e-05	0.000223803	0.000236473	0.0228975	0.056263	0.164964	3.6309e-05	0.0045519	0.00178416	0	4.51999e-05	0.00164331	2.01497e-05	0.000244725	3.24052e-05	0.000109252	5.7077e-05	1.70501e-05	0	0	4.59822e-05	0	0	1.67562e-05	0.000228402	0.000477156	0.000445614	0
EsbW_18-Q3-R4-48_BAT3C.222	0.101985	0.182995	0.178693	0.102475	0.102534	0.133059	0.217647	0.236107	0.146064	0.0111589	0.0038998	0.00419871	0.0777969	0.139231	0.029461	0.0694955	0.0420662	0.0752106	0.027476	0.0364815	0.0304315	0.235834	0.194509	0.253425	0.454352	0.288238	0.156375	0.093516	0.0751583	0.0207189	0.100949	0.126914	0.119784	0.222337	0.388125	0.584724	0.0562366	0.0308482	0.00234284	0.00313807	0.0035143	0.0038455	0.00486535	0.0128749	0.00670405	0.0476797	0.139589	0.0340022	0.00115528
EsbW_18-Q3-R4-48_BAT3C.227	0.00053958	0.000269722	0.000479512	0.00120635	0.0163696	0.0077047	0.000277378	0.000403636	0.000380001	0.0151971	0.00519094	0.000366966	0.00368267	0.0611247	0.000963997	0.00198251	0.00119559	0.000255995	0.00504948	0.000912996	0.000190522	0.000528626	0.000186237	0.000254019	0.000365512	0.00052728	0.0707708	0.000136155	0.000528707	0.000555382	0.000129934	0.000240015	0.000619081	2.90118e-05	0.000142075	0.00013084	0.000552005	0.000129272	0.000197396	9.53226e-05	3.86176e-05	0.000145095	0.000592022	0.00122448	0.000328583	0.00161394	0.00275338	0.01348	0.000104339
EsbW_18-Q3-R4-48_BAT3C.233	0.00144602	0.000575698	0.00219178	0.00120533	0.00128103	0.00274497	0.00670764	0.0324233	0.00822475	0.000299957	0.000697498	0.000280773	0.00243332	0.000346258	0.00209398	0.000818934	0.00131034	0.000952144	0.000357942	0.000841338	0.000299253	0.0218125	0.00832552	0.00113905	0.012163	0.0779255	0.0651152	6.44335e-05	0.000880986	0.00119378	0.000178176	0.000115808	5.66747e-05	0.000402378	0.000472699	0.000257023	0.00958091	0.00237811	0.00187851	5.68976e-05	0.000110943	9.54925e-05	4.87268e-05	0.00221786	0.000147332	0.0138671	0.00750927	0.01877	3.16252e-05
EsbW_18-Q3-R4-48_BAT3C.247	0.00108518	0.00354078	0.108928	0.132972	0.1201	0.153257	0.0787276	0.0847517	0.110772	0.0382504	0.110009	0.210608	0.123482	0.121091	0.146539	0.0228001	0.0362383	0.060024	0.0150617	0.0140594	0.0224572	0.165184	0.0395686	0.279379	0.0800085	0.0579367	0.190214	0.00237351	0.00245068	0.00292424	0.00315123	0.00254194	0.00416325	0.109255	0.0574865	0.460697	0.00288008	0.00186972	0.00298907	0.00354308	0.00161183	0.00280092	0.48936	0.15265	0.300538	0.0467228	0.00356527	0.00207798	0.00121478
EsbW_18-Q3-R4-48_BAT3C.254	0.000682592	0.000378596	0.000358023	0.00044053	0.00108124	0.000473218	0.000186307	0.000424408	0.000449577	0.000325038	0.000463449	0.000870446	0.000338252	0.000495922	0.000203271	0.00208145	0.00240912	0.00209718	0.000630547	0.000473419	0.000390758	0.000457181	0.00102571	0.000919556	0.0524916	0.0428425	0.0558977	9.09295e-05	0.000434066	0.000418324	0.00485449	0.0104408	0.00387358	0.00152651	0.00133288	0.000858846	0.0176604	0.0697717	0.04448	0.000145391	0.000101469	0.000280526	0.000299736	0.000337084	0.000373883	0.011817	0.012986	0.0102886	9.91093e-05
EsbW_18-Q3-R4-48_BAT3C.265_sub	0.0262033	0.027435	0.00605619	0.00162423	0.0019793	0.00100577	0.00371073	0.0652115	0.0568469	0.00119127	0.00105292	0.00895345	0.00114504	0.000990958	0.00315961	0.00657582	0.0264166	0.0481754	0.00103612	0.00138711	0.00362503	0.000959317	0.000904836	0.00109458	0.0789021	0.210336	0.36658	0.0265459	0.0729754	0.0581202	0.000957351	0.0012999	0.00153644	0.000853155	0.00119772	0.000961774	0.000703101	0.000553449	0.00169981	0.000340231	0.000288908	0.000325411	0.00215839	0.00106066	0.00176505	0.00474336	0.0181177	0.0362139	0.00328
EsbW_18-Q3-R4-48_BAT3C.275	0.013332	0.0157426	0.0370916	0.0251063	0.0272611	0.0103641	0.019562	0.0163823	0.0219495	0.0217557	0.0111506	0.0180327	0.00959011	0.0181381	0.0221983	0.0140815	0.0156989	0.0294576	0.0115152	0.0124014	0.0122492	0.627516	0.808567	2.54027	0.911092	1.17539	0.286973	0.00412455	0.0155642	0.0168829	0.205355	0.146683	0.129538	0.0132033	0.0239647	0.0135038	0.0203057	0.0212525	0.00598553	0.0132798	0.0101977	0.0126387	0.0243854	0.012122	0.0287357	0.0144001	0.0116132	0.0101744	0.0135293
EsbW_18-Q3-R4-48_BAT3C.280	0.00191093	0.00182217	0.00095152	0.0147362	0.00552073	0.00561975	0.00126441	0.00149045	0.000846373	0.00112494	0.00166537	0.00123904	0.00527404	0.00375772	0.000950784	0.00240384	0.00160427	0.00219125	0.00176134	0.00193114	0.00155786	0.0154613	0.0212687	0.0126881	0.0834587	0.0232238	0.100636	0.00321665	0.000583437	0.000800438	0.00217741	0.00244108	0.00340665	0.00759402	0.00750971	0.0153812	0.000313938	0.000233628	0.000164332	0.000159391	0.000126407	0.000132346	0.00166305	0.00187989	0.00188323	0.00142599	0.00169649	0.00277949	0.00347667
EsbW_18-Q3-R4-48_BAT3C.286_sub	0.00443222	0.00495489	0.000735798	0.000425271	0.000878328	0.000467083	0.000208385	0.000386566	0.000630047	0.000534998	0.000160174	0.000444873	0.000320927	0.000447648	0.000400318	0.000782477	0.00067695	0.00063245	0.000497056	0.000341122	0.000404161	0.00464851	0.0231576	0.01432	0.0222898	0.0173731	0.0800878	0.000105983	0.000440148	0.000704509	0.0009389	0.00242424	0.000522926	0.00019512	0.000260984	0.000266123	0.0206675	0.0370807	0.0278493	0.000255223	0.000196013	0.00030616	0.000356999	0.000206557	0.000519814	0.00748006	0.00536437	0.00222966	0.000392126
EsbW_18-Q3-R4-48_BAT3C.301	0.00447744	0.0159542	0.00175266	0.00106437	0.000372126	0.00289202	0.000286214	0.000788333	0.00039803	0.0499744	0.00532559	0.000365028	0.000777603	0.150537	0.00438685	0.000363601	0.000232375	0.000301191	0.00870914	0.00748839	0.00346837	0.00177058	0.0119525	0.00573887	0.00549569	0.0017405	0.112781	6.02111e-05	0.000483879	0.000940427	0.00187096	0.0150477	0.00475386	0.00271213	0.0318665	0.00385263	0.000336268	0.000109531	9.86997e-05	0.000152575	0.000523546	0.000104942	5.45543e-05	0.00090321	5.24089e-05	0.00037629	0.000853228	3.40101e-05	8.04082e-05
EsbW_18-Q3-R4-48_BAT3C.307	0.000509361	0.000860849	0.00183586	0.0017535	0.00172175	0.00340423	0.00505571	0.0011489	0.00464047	0.0170028	0.00237814	0.0403685	0.000993266	0.00670474	0.100868	0.00290428	0.00273263	0.00613478	0.000190177	0.00035418	0.000279497	0.0062969	0.0036778	0.0111266	0.00484188	0.0224709	0.210162	5.14882e-05	0.000733764	0.00157953	0.000563632	0.000736994	0.00214439	0.000248904	0.000762874	0.000259299	0.00076031	0.000749431	0.00130868	0.00023936	0.000123031	0.000128409	0.00916715	0.0114732	0.0530217	0.0160681	0.00892181	0.00616492	0.000140373
EsbW_18-Q3-R4-48_BAT3C.317	2.20672e-05	0.000154296	0.000126136	6.74248e-05	2.5165e-05	8.53173e-06	4.76932e-05	0.000107842	6.37436e-05	1.29179e-05	5.83886e-06	0.000166978	5.2162e-05	6.56248e-06	2.20237e-05	0	1.69966e-05	2.38222e-05	9.63831e-06	2.07913e-05	2.71565e-05	5.69935e-05	0.000224191	0.000183123	0.00149823	0.000940486	0.0744563	7.90325e-05	0.000150713	0.000465247	3.75296e-05	2.53821e-05	0.00010033	0	8.77344e-05	7.13547e-06	5.32659e-05	3.66968e-05	7.20515e-06	5.17882e-06	2.49456e-05	6.96495e-06	3.49266e-05	2.66695e-05	8.85392e-06	1.27323e-05	6.8403e-05	1.34891e-05	1.00196e-05
EsbW_18-Q3-R4-48_BAT3C.389	0.000355243	0.000337946	0.000506847	0.00127139	0.000563348	0.00283913	0.00132537	0.000750321	0.00273954	0.000717183	0.000393428	0.000355367	0.000402679	0.000271669	0.000422009	0.000494359	0.00058322	0.000471082	0.000781291	0.000671526	0.00105767	0.00158357	0.00277921	0.00193432	0.0410683	0.00320075	0.0760488	0.000906878	0.00387682	0.00501994	0.000302599	0.000524886	0.000777676	0.00029192	0.000275252	0.000254596	0.00128691	0.0015827	0.000157994	0.000772071	0.000448595	0.000282118	0.00094126	0.00108466	0.000967187	0.000241488	0.000350538	0.00131711	0.000237492
EsbW_18-Q3-R4-48_BAT3C.39_sub	0.00070438	0.000542128	0.000394189	0.000650385	0.000409395	0.000303295	0.000455176	0.000516264	0.000482907	0.00150492	0.000724411	0.0005444	0.000309103	0.000334638	0.000988288	0.000618303	0.000725919	0.0029028	0.000489837	0.000753991	0.00100334	0.021705	0.0163849	0.0292445	0.0632476	0.025498	0.0682731	0.000477529	0.000754567	0.00106509	0.0126586	0.00872008	0.00571881	0.00234315	0.001433	0.00161692	0.00451888	0.00238428	0.0146912	0.000326428	0.000152673	0.000308719	0.000428436	0.000265253	0.000386734	0.0090864	0.0358437	0.0280986	9.38243e-05
EsbW_18-Q3-R4-48_BAT3C.403_sub	0.000826051	0.00298291	0.000786611	0.0014686	0.000145688	0.00111226	0.00243402	0.0010763	0.00275312	0.00100451	0.000924681	0.000543402	0.001018	0.000247138	0.00128431	0.00206721	0.00151592	0.00316082	0.000309003	0.000211487	0.0010106	0.000802098	0.000569911	0.000431934	0.00278434	0.0218664	0.0534576	0	0.000129839	0.00063742	0.00123442	0.000521041	0.000603445	0.000286598	0.000316182	0.000124708	0.000227279	0.000717803	0.000144564	1.26521e-05	8.20045e-05	4.03545e-05	7.10047e-05	5.7631e-05	0.000822288	0.00175873	0.00194082	0.0019364	0.000561858
EsbW_18-Q3-R4-48_BAT3C.424	0.164851	0.100452	0.112461	0.106025	0.220678	0.165851	0.366933	0.712807	0.430839	0.0357353	0.049228	0.0378583	0.181362	0.174833	0.296007	0.0912951	0.112256	0.0384217	0.067984	0.0678031	0.102445	0.109016	0.0310553	0.0335831	0.190741	0.857371	0.705045	0.00628468	0.0154732	0.0241369	0.439249	0.118149	0.233348	0.0182536	0.00777773	0.0126519	0.419229	0.218365	0.0150224	0.00416636	0.00350918	0.00357564	0.124907	0.0237184	0.114642	0.143183	0.068777	0.0779144	0.222335
EsbW_18-Q3-R4-48_BAT3C.458	0.00520187	0.0352412	0.0789625	0.0119388	0.0172599	0.0211312	0.00441098	0.00830556	0.00531023	0.00289907	0.00244687	0.00433528	0.00394862	0.00272142	0.00392036	0.00292202	0.00344364	0.00363285	0.00435178	0.00334275	0.00511837	0.0683014	0.0744551	0.155479	0.110014	0.132289	0.0958174	0.00382475	0.003665	0.00396404	0.00595305	0.00512231	0.00603084	0.00265102	0.00323412	0.00266535	0.0486848	0.0489823	0.00391466	0.00274417	0.00345532	0.00412959	0.00357776	0.00187043	0.00497335	0.00197037	0.00247172	0.00299582	0.00346054
EsbW_18-Q3-R4-48_BAT3C.477	0.00310461	0.00176519	0.00330532	0.00135517	0.00789873	0.000246228	0.00117458	0.00144887	0.000367279	0.00479155	0.00193332	0.00453035	0.000407301	0.000212936	0.000388568	0.00331665	0.00353093	0.00139809	0.0025545	0.00233425	0.000511052	0.434313	0.597436	0.841863	0.429402	0.283122	0.631595	0.000716205	0.00427309	0.00386021	0.00426779	0.00347421	0.0142051	0.0450022	0.0909711	0.117611	0.18783	0.063024	0.000257217	0.000909339	0.00124627	0.0037504	0.00174111	0.000278238	0.000574984	0.000540416	0.0018136	0.00357306	9.72069e-05
EsbW_18-Q3-R4-48_BAT3C.4_cln	0.000502578	0.0054015	0.00320045	0.00897852	0.000471364	0.000553015	0.0009378	0.00534427	0.000474319	0.000510385	0.000226232	0.0049736	0.00383946	0.000536735	0.000456956	0.005306	0.000537947	0.000574214	0.000342991	0.000869368	0.000217005	0.000524843	0.000726499	0.00398653	0.00112606	0.235943	2.89156	0.000150269	0.00564611	0.0150946	0.000281617	0.00024061	0.00081723	0.00448369	0.00246323	0.000242489	0.000117973	0.00281512	0.0050336	0.00979177	0.000940925	0.000211397	0.00750514	0.00481536	0.000504923	0.0128611	0.00425948	0.00550467	0.00267365
EsbW_18-Q3-R4-48_BAT3C.505	0.000233133	0.000329729	0.000200619	2.21859e-05	0.00026275	3.24392e-05	0.000228379	0.000352269	5.77714e-05	0.000109931	4.16907e-05	0.000296592	0.000127034	3.36273e-05	3.80593e-05	0.000174716	0.000138784	3.1926e-05	7.58862e-05	0.000222537	5.34153e-05	0.000185234	0.000347727	0.000459188	0.0483242	0.0692016	0.16782	0.000191954	0.00104541	0.000948944	4.04911e-05	5.30411e-05	6.21669e-05	9.33149e-05	0.000143618	6.62459e-05	0.003989	0.0214038	0.00158614	2.78193e-05	3.97213e-05	5.4487e-05	3.62969e-05	3.05008e-05	2.67645e-05	0.000384246	0.000237363	4.90102e-05	6.32795e-06
EsbW_18-Q3-R4-48_BAT3C.513	0.0217293	0.00202398	0.0007952	0.0013654	0.00296449	0.00550254	0.000758634	0.000585877	0.00081334	0.0017426	0.00174168	0.00583243	0.000272268	0.000519675	0.000480794	0.0033373	0.00225554	0.00145655	0.00479874	0.00276841	0.00314536	0.00254472	0.00706766	0.00370263	0.00461356	0.0105621	0.0344567	0.000838394	0.0233137	0.00343075	0.0166717	0.00600299	0.00601834	0.00287996	0.00353828	0.00418984	0.00114393	0.000957741	0.00797796	0.000104376	0.00018335	0.00019427	0.000302712	0.00043022	0.000619858	0.0282237	0.028397	0.0252635	0.0188104
EsbW_18-Q3-R4-48_BAT3C.523	0.000382308	0.000312179	0.000271478	0.000177712	0.000326224	5.6571e-05	0.00023897	0.000185174	0.000137608	0.00018148	0.00015952	0.000267259	0.000120987	0.000163913	0.000105999	9.31569e-05	0.000228499	0.000219252	0.000123309	0.000327942	0.000236673	0.00384294	0.0148104	0.0232992	0.0275509	0.0754479	0.0760638	2.0187e-05	0.000503977	0.000467195	0.000144323	0.000138447	0.000171759	4.41444e-05	0.000192271	0.000127738	0.000205307	0.000238896	1.17064e-05	2.05487e-05	2.37375e-05	9.19286e-05	0.000171715	1.66862e-05	0.00015537	0.000172737	0.000222688	0.000240394	8.86201e-05
EsbW_18-Q3-R4-48_BAT3C.66	0.0216634	0.026434	0.021781	0.0364074	0.0274653	0.0325067	0.0351236	0.0395072	0.0537904	0.00984779	0.00937997	0.0165258	0.0224821	0.0260025	0.0371773	0.0173149	0.016155	0.0194862	0.0184528	0.0183845	0.034894	0.044004	0.0308313	0.0439282	0.0298114	0.0272119	0.129846	0.0180532	0.0152122	0.0327646	0.0268278	0.0236255	0.0280982	0.0716334	0.0417614	0.0966696	0.0482564	0.0249357	0.00143499	0.00448524	0.00434312	0.00224274	0.0229509	0.0193108	0.0326159	0.0124102	0.0154152	0.0229934	0.0155286
EsbW_18-Q3-R4-48_BAT3C.7	0.00144333	0.00171467	0.00143592	0.0014307	0.00188404	0.00192907	0.00188056	0.00314525	0.00352299	0.00068512	0.000557025	0.000803876	0.000661012	0.00101371	0.000919432	0.000865805	0.00104166	0.00110827	0.000939846	0.000795042	0.00131116	0.000848633	0.00072644	0.00091783	0.0334274	0.0507213	0.0460594	0.00458535	0.00251663	0.00183746	0.00343457	0.010664	0.0050795	0.000814818	0.000577121	0.000853927	0.00883422	0.00706778	0.00297494	0.000127879	8.86693e-05	6.24924e-05	0.000652556	0.000635224	0.000736699	0.00132916	0.00153898	0.00128127	0.00178585
EsbW_18-Q3-R4-48_BATAC.115	0.000640698	0.000276175	0.0003918	0.000261596	0.00124268	0.000246804	0.000513365	0.000321489	0.000315646	0.000694543	0.000384478	0.000527624	0.000286157	0.000165173	0.000157983	0.000626655	0.000646388	0.000170006	0.000658022	0.00040832	0.000194891	0.039623	0.0774536	0.0609678	0.0850593	0.0577629	0.0554191	9.49667e-05	0.000750398	0.000540511	0.00411516	0.0170219	0.011714	0.000448302	0.000441691	0.000162529	0.0720317	0.0331931	0.000395561	0.000140336	0.000278398	0.000333967	0.000494162	0.000169787	0.00029522	0.000243691	0.000295596	8.61026e-05	0.000166632
EsbW_18-Q3-R4-48_BATAC.168	0.00128653	0.00181849	0.00263593	0.00663112	0.00656765	0.00638755	0.00250738	0.0025341	0.00263419	0.00625199	0.00383849	0.00756228	0.00135912	0.00180414	0.00358264	0.00279607	0.00385904	0.00499284	0.0018951	0.00209789	0.00215696	0.0729192	0.0787394	0.0720648	0.041327	0.0834914	0.368807	0.00265409	0.00187661	0.00250243	0.00218144	0.00122626	0.000949675	0.090553	0.157108	0.473951	0.0475587	0.0394313	0.0758876	0.00107044	0.000952658	0.00160019	0.00522528	0.00782664	0.00699614	0.00165045	0.00242173	0.00499982	6.49957e-05
EsbW_18-Q3-R4-48_BATAC.239	0.00103374	0.000399949	0.000425194	0.000533074	0.00127155	0.000250342	0.00148296	0.00180328	0.00103698	0.00371773	0.00164806	0.000748746	0.000888667	0.000257448	0.000166021	0.00222549	0.00265334	0.000926313	0.000984444	0.000820115	0.00018771	0.138818	0.0689148	0.025137	0.142508	0.0828078	0.0599431	0.000350715	0.00127562	0.00119679	0.001783	0.00294085	0.00278991	0.000395757	0.00066866	0.000143283	0.0487297	0.0474357	0.00996378	0.00209526	0.000932109	0.000909758	0.000594623	0.000350194	0.000203296	0.000343597	0.000358579	3.94231e-05	8.08401e-05
EsbW_18-Q3-R4-48_BATAC.241	0.00132582	0.00147549	0.000825155	0.00126788	0.00206802	0.00072012	0.00359456	0.0040129	0.00114108	0.000555006	0.000433233	0.000261092	0.00563522	0.00221087	0.000565232	0.000636154	0.000631232	9.44367e-05	0.000650324	0.00139474	0.000225812	0.00858382	0.00762536	0.00240058	0.0853268	0.17949	0.0842158	0.00269589	0.00218241	0.000936473	0.000179656	0.000303091	0.000158885	0.00101895	0.00108615	0.000521148	0.000264706	0.000371924	0.000119877	0.000689948	0.00113271	0.000349423	0.000553668	0.000854386	0.000201853	0.000162954	0.000308204	7.43302e-05	0.00013262
EsbW_18-Q3-R4-48_BATAC.250	0.0349531	0.0605086	0.0326968	0.0254573	0.0159305	0.0187736	0.0302739	0.0350103	0.0358739	0.113588	0.104045	0.066787	0.0297762	0.0408664	0.0606276	0.0803799	0.115196	0.112127	0.0598218	0.0821338	0.0592941	0.0471297	0.0495521	0.0372138	0.129598	0.124879	0.080117	0.0134329	0.110735	0.0270837	0.0115233	0.055121	0.0391413	0.0334684	0.0286921	0.0501458	0.121441	0.0265302	0.094586	0.00407173	0.00349106	0.00603081	0.00773535	0.0095681	0.0136684	0.0528925	0.0627542	0.10575	0.00248167
EsbW_18-Q3-R4-48_BATAC.26	0.0109354	0.00723385	0.0097502	0.0201451	0.026843	0.0270854	0.00704889	0.00811394	0.0122581	0.00134202	0.00207732	0.0059347	0.000633706	0.00240689	0.0075656	0.00318838	0.00794384	0.00958436	0.0136668	0.0136693	0.0384272	0.0161216	0.0124707	0.0168837	0.00537155	0.0118001	0.0700663	0.00144389	0.000876451	0.00152556	0.00437843	0.00361137	0.0069669	0.000371683	0.000465584	0.000544434	0.0102248	0.121397	0.0127	0.000203306	0.000292474	0.000713416	0.00206285	0.00293472	0.0083211	0.0108996	0.0057129	0.01264	0.0146305
EsbW_18-Q3-R4-48_BATAC.284	0.000689637	0.00116411	0.00634044	0.000305868	0.000419934	0.000249944	0.00173229	0.00370563	0.00941159	0.000280422	0.000125809	0.000322741	0.000814143	0.00202245	0.000425753	0.00048015	0.0010122	0.00210016	0.00124632	0.000768103	0.00279522	0.00955157	0.00299687	0.0028337	0.00143442	0.0178308	0.0725034	0.000234935	0.000404241	0.000582335	0.000419885	0.000196423	0.000299787	0.000620798	0.00111579	0.00083155	7.7846e-05	0.000259773	0.000169224	0.000109461	6.7243e-05	0.000151312	0.000716925	0.000419925	0.000276899	0.060794	0.0197726	0.00208688	0.00757127
EsbW_18-Q3-R4-48_BATAC.285	0.0276843	0.0294293	0.0499662	0.055673	0.0527985	0.0477106	0.0560882	0.0524816	0.0988864	0.00781135	0.00767227	0.00865352	0.050415	0.0374337	0.0490568	0.0144284	0.0103876	0.01384	0.0411901	0.0411118	0.0723777	0.00475719	0.00257352	0.00401071	0.0087803	0.0272551	0.19988	0.017031	0.0287941	0.179986	0.00675121	0.00615062	0.00960371	0.00717115	0.00573212	0.013487	0.00567682	0.00765884	0.0019189	0.0035697	0.00367193	0.00363647	0.0871885	0.0179876	0.0748752	0.0500877	0.043595	0.100243	0.0351899
EsbW_18-Q3-R4-48_BATAC.293	0.00360474	0.00465906	0.00801031	0.00350128	0.00492485	0.00362342	0.00550108	0.0110041	0.0100584	0.000912127	0.000724708	0.00145969	0.00416739	0.00710158	0.00255825	0.00480399	0.0066878	0.0140595	0.00608464	0.00658162	0.0111669	0.0458131	0.0625082	0.116526	0.0966952	0.100493	0.22594	0.0282843	0.0323501	0.0164873	0.00266442	0.00308308	0.00485841	0.00869202	0.00362034	0.00646948	0.00594693	0.00241886	0.00219776	0.000937248	0.000729448	0.00102491	0.0011265	0.000695651	0.00100713	0.00603573	0.00743716	0.0125387	0.00051872
EsbW_18-Q3-R4-48_BATAC.298_sub	0.000117404	0.000253049	0.000170519	8.08899e-05	0.000127935	9.81109e-05	0.000186254	0.000107841	0.00020083	0.0124351	0.000728558	0.000423353	3.25005e-05	2.98786e-05	5.10627e-05	9.21178e-05	0.00284631	0.000426568	0.000212521	0.0027062	0.000179332	0.000105831	0.000103768	6.6933e-05	0.00488871	0.00454726	0.031268	0.0300276	0.00203833	0.0200813	0.000416931	0.000221979	0.000529853	0.0116548	0.00734999	0.0130639	3.36175e-05	4.14329e-05	0.000132484	0	4.15938e-05	3.94968e-05	5.85976e-05	8.20274e-05	6.5108e-05	0.0142995	0.00275018	0.0148644	0.000158571
EsbW_18-Q3-R4-48_BATAC.303	0.00894147	0.0240414	0.0398967	0.0208107	0.0276774	0.034032	0.0239257	0.0208069	0.0124369	0.0220111	0.0162631	0.0192621	0.0214367	0.0318726	0.0841956	0.0167042	0.0215987	0.0281176	0.0373804	0.0444821	0.0512749	0.0140973	0.0101937	0.0156931	0.0250915	0.0455073	0.0950436	0.00871145	0.0191797	0.0111444	0.00384977	0.00384284	0.00352431	0.00685961	0.00496351	0.0119449	0.00893171	0.00399112	0.0280226	0.00169885	0.00153603	0.00247698	0.00635586	0.0122554	0.00564372	0.0691973	0.0266116	0.0950168	0.0120652
EsbW_18-Q3-R4-48_BATAC.323	7.78188e-05	0.00015343	0.000212557	0.000134392	0.000235122	0.000276401	0.000473149	0.00055402	0.000741877	0.000202425	0.000213913	0.000172738	0.000169575	0.000138387	0.00023588	0.000139175	0.000151909	0.000236958	9.53024e-05	0.000118273	0.00024574	3.30929e-05	3.60449e-05	0.000171493	0.00834439	0.00805289	0.0398908	0.00285176	0.000563377	0.00107998	2.66693e-05	8.1732e-05	0.000175678	0.00244617	0.00165817	0.00178895	0.000159799	1.9063e-05	2.95318e-05	4.0072e-05	0.000100608	8.03799e-05	0.000156186	9.76228e-05	0.000131034	0.00017794	9.87934e-05	0.000142806	0
EsbW_18-Q3-R4-48_BATAC.335	0.000113963	0.000181793	0.000156878	0.00180415	0.00179554	0.00213409	0.00300356	0.00203699	0.00154398	0.00158082	0.000407227	0.00105163	0.00268653	0.000245681	0.000136352	0.00157316	0.00127664	0.00260769	0.000346661	0.000280411	0.000378737	0.00430238	0.0045341	0.000862235	0.000995602	0.00737821	0.0721746	1.79291e-05	0.00027511	0.000355073	8.71293e-05	0.000116304	0.000485058	8.34219e-05	0.000139405	0.000106925	0.000710187	0.000433425	0.000227423	1.4258e-05	3.21133e-05	6.80097e-05	4.78872e-05	2.5762e-05	2.53407e-05	0.0046076	0.00529964	0.0201868	3.60316e-05
EsbW_18-Q3-R4-48_BATAC.336	0.00230376	0.0134371	0.00850213	0.000929053	0.000844469	0.000732636	0.00895195	0.0319053	0.0234724	0.00057791	0.00106553	0.00148931	0.00502977	0.00139211	0.00147444	0.000584073	0.000534299	0.00066845	0.000741336	0.000904467	0.00186155	0.00477174	0.00904354	0.0184765	0.0119325	0.0368827	0.0554845	0.0328041	0.00561643	0.0294343	0.000625711	0.00204017	0.00245946	0.00198408	0.000836432	0.00184126	0.000500493	0.000963552	0.00103803	0.000251605	0.000207984	0.000211582	0.00768044	0.00328398	0.0130661	0.00141322	0.000995933	0.0013866	0.000519972
EsbW_18-Q3-R4-48_BATAC.349	0.00651448	0.00444744	0.00250649	0.00201577	0.00365223	0.0012329	0.00663159	0.00511517	0.00247746	0.00356205	0.00207952	0.00102113	0.0023941	0.00196689	0.00144817	0.00418085	0.01215	0.00573539	0.00466802	0.0043747	0.00141041	0.0504607	0.0546036	0.0228439	0.354285	0.392322	0.0716304	0.00380569	0.00615481	0.00140317	0.0506692	0.0402605	0.0163286	0.00431016	0.00369029	0.00198231	0.257578	0.14908	0.00790914	0.00137096	0.00157588	0.000740005	0.00182571	0.00265568	0.000685401	0.0327553	0.0451015	0.0265732	0.00365568
EsbW_18-Q3-R4-48_BATAC.363	0.0114157	0.00925141	0.00584623	0.00394702	0.00487765	0.00206146	0.00790298	0.00563357	0.0056897	0.0051684	0.00316731	0.0158809	0.0058696	0.004828	0.0163862	0.00731361	0.00814736	0.010039	0.00393706	0.00432737	0.0150898	0.0338933	0.0131476	0.0220552	0.0290318	0.0187635	0.0552368	0.0106543	0.00540661	0.00866958	0.0192589	0.0155927	0.0226689	0.000537689	0.000814311	0.00111871	0.0058678	0.0299475	0.00129244	0.000160659	0.00018129	0.000386689	0.00449334	0.00120431	0.00698089	0.0207103	0.0165645	0.0482265	0.0129785
EsbW_18-Q3-R4-48_BATAC.378	0.0216095	0.0196608	0.0124582	0.0104853	0.02526	0.0327933	0.00809278	0.00977554	0.0179115	0.0129517	0.0284902	0.0194325	0.00776989	0.0190054	0.0201451	0.0280493	0.0403581	0.0412996	0.0328077	0.0281709	0.030481	0.0299885	0.00893582	0.00623312	0.0152071	0.050473	0.0982256	0.0446633	0.044063	0.105519	0.0406248	0.0248078	0.030433	0.0849756	0.0789139	0.124613	0.0082672	0.00792767	0.00262058	0.000802204	0.000647796	0.000804732	0.0197863	0.015948	0.0607913	0.00508258	0.00639936	0.0203756	0.0589882
EsbW_18-Q3-R4-48_BATAC.389	0.00857187	0.0112474	0.0157594	0.0012897	0.00108346	0.00170858	0.00112013	0.000688557	0.00136195	0.000284644	0.000301915	0.00141341	0.000247284	0.000485795	0.000645001	0.00405138	0.00428218	0.00412401	0.00260209	0.00327243	0.00627924	0.0021256	0.0014204	0.00276405	0.0208402	0.0333044	0.0707291	7.2785e-05	0.0023357	0.00348518	0.00312752	0.00327674	0.00118005	0.00057789	0.000644462	0.000224809	0.000619297	0.000847666	0.00082975	0.000170751	5.02853e-05	0.000176557	0.000817154	0.000135057	0.000521138	0.0193612	0.00227762	0.00372724	0.00347537
EsbW_18-Q3-R4-48_BATAC.398	0.00937915	0.0249898	0.00170563	0.00188127	0.000332163	0.00142535	0.003965	0.00349972	0.0044064	9.06586e-05	0.000466701	0.000830218	0.000389831	0.000377801	0.00694771	0.00882767	0.011295	0.0146688	0.000746473	0.000368009	0.00233314	0.00110596	0.00305449	0.000866189	0.020358	0.023137	0.0728498	5.59879e-05	0.000432769	0.000559358	0.0151607	0.00535626	0.00752001	0.000151487	0.0002099	0.000186054	0.000155759	0.00010886	0.000102814	3.76892e-05	0.000114078	0.000123592	3.70475e-05	3.84279e-05	0.000269429	0.0134012	0.0130342	0.0194073	0.00702698
EsbW_18-Q3-R4-48_BATAC.438	0.00748467	0.0160579	0.0144077	0.00687741	0.00461317	0.00630953	0.00771927	0.0112823	0.00838759	0.00139085	0.00174118	0.000851938	0.0154241	0.00166994	0.00353901	0.0224417	0.0211608	0.0216896	0.0435202	0.0271225	0.0647153	0.0384766	0.0090474	0.0189946	0.0183488	0.0246257	0.105727	0.000200197	0.00250948	0.022511	0.00622971	0.00436596	0.00157117	0.00768862	0.0100882	0.00941375	0.0033009	0.00546879	0.00800237	0.00033606	0.000187929	0.000647133	0.00212614	0.00690231	0.00531651	0.00413341	0.0102364	0.0193813	0.000494324
EsbW_18-Q3-R4-48_BATAC.461	0.00423574	0.00490547	0.00717352	0.00533126	0.00353821	0.00458306	0.00822496	0.0165967	0.0211855	0.00610323	0.00635155	0.00736999	0.00480259	0.00398057	0.00359757	0.00848777	0.00911929	0.00847687	0.0125868	0.0134057	0.0119859	0.0026081	0.00250948	0.00327159	0.00972046	0.0141719	0.0612441	0.000735578	0.000468917	0.00173811	0.000646588	0.000370502	0.00102418	0.00176044	0.00202056	0.00456808	0.00562878	0.0058369	0.0121037	0.000167094	0.000149833	0.000295566	0.00118044	0.00199869	0.00188313	0.00603279	0.00353564	0.00830037	6.19619e-05
EsbW_18-Q3-R4-48_BATAC.463	0.00456725	0.0658443	0.105662	0.00393263	0.00719283	0.00781609	0.144903	0.0784447	0.0472292	0.00206874	0.00188014	0.00275387	0.00225817	0.00231338	0.00428233	0.00287447	0.00292355	0.00276344	0.00387019	0.00347977	0.00618207	0.0492976	0.0480375	0.0398555	0.0458372	0.120633	0.0770374	0.0011859	0.002717	0.00238049	0.013323	0.00986927	0.00744807	0.00276012	0.00267157	0.00166757	0.0260115	0.116915	0.0145152	0.000624283	0.000784231	0.00177676	0.00478413	0.00160582	0.00580159	0.00342004	0.00259535	0.0026856	0.0029429
EsbW_18-Q3-R4-48_BATAC.509	0.00110535	0.00193775	0.00147693	0.000330431	0.000862887	0.00963298	0.0078177	0.0403569	0.0350278	0.000923393	0.00314928	0.0023237	0.0167506	0.000807352	0.0634854	0.000764607	0.00112983	0.000892198	0.0015884	0.00147312	0.000699166	0.0332684	0.00505306	0.00650373	0.00790065	0.0488223	0.32301	0.000130798	0.00222485	0.0842233	0.000521044	0.000267746	0.000579557	0.000885194	0.00131564	0.00137372	0.0559555	0.0148801	0.0185139	0.000117385	0.00016026	0.000192019	0.00562204	0.0311688	0.00849148	0.112787	0.278793	0.101664	0.000235529
EsbW_18-Q3-R4-48_BATAC.534	0.00019216	0.000238988	0.00020756	0.00015538	0.000336592	9.43173e-05	0.000453814	0.000355215	0.000253233	0.000232059	0.000115602	0.000191008	0.000367032	2.44204e-05	0.000311311	0.000175906	0.000185015	0.000178228	0.000369084	0.000647013	0.00028079	0.00227345	0.0199285	0.0184671	0.0379969	0.0458301	0.0541737	0.00010585	0.000568929	0.000400812	0.00102947	0.000868203	0.000622298	0.000451209	0.000824881	0.000470244	0.000122865	0.00021073	4.26149e-05	0.000133892	0.000171664	0.000340831	0.00029284	0.000292113	0.000130661	0.00034985	0.000199613	9.30652e-05	2.42237e-05
EsbW_18-Q3-R4-48_BATAC.595	0.00595107	0.0014429	0.00368616	0.000752527	0.000659291	0.0074554	0.0166548	0.00154399	0.0108736	0.00660984	0.00215997	0.00272105	0.00747864	0.00123023	0.00217222	0.00461532	0.000956767	0.00276643	0.0173967	0.000563473	0.0254569	0.0221411	0.00537835	0.0121597	0.0203005	0.00203454	0.0702094	0.0289565	0.0032943	0.0328167	0.0166267	0.00216283	0.0112021	0.022139	0.00324502	0.0290675	0.0102991	0.00461717	0.00158146	0.000524154	0.000277178	0.000360944	0.0274493	0.00860676	0.00728325	0.0028735	0.0029733	0.00524975	0.0207879
EsbW_18-Q3-R4-48_BATAC.60	0.00035866	0.000248384	0.000492748	0.000428032	0.00149597	0.000116142	0.000182718	9.90174e-05	7.36865e-05	0.000574673	0.000147577	0.00040872	7.1456e-05	1.95361e-05	5.94016e-05	0.000406072	0.000610688	9.3528e-05	0.000347506	0.000309596	6.51658e-05	0.0485243	0.154824	0.0847795	0.0710163	0.0436713	0.0551991	0.000355396	0.000613405	0.000425992	0.000259412	0.000235237	7.90683e-05	7.07363e-05	0.000526293	0.000125204	0.000423263	0.000581772	6.83852e-05	0.000150428	0.000171893	0.000328346	0.000276847	5.99929e-05	0.000110702	4.10082e-05	0.000170274	0.00012212	6.23749e-05
EsbW_18-Q3-R4-48_BATAC.62	0.000508275	0.000506052	0.000615376	0.000253394	0.000927842	0.000382865	0.000358473	0.000441601	0.000523443	0.000413528	0.000262544	0.000338085	0.000564988	0.000297953	0.000247213	0.000570279	0.00117953	0.000902979	0.000431686	0.00038286	0.00043634	0.0282031	0.0177378	0.0183963	0.0297228	0.0349634	0.0608816	0.01554	0.000847003	0.000847351	0.00266508	0.00802782	0.00479764	0.00651763	0.00726552	0.0123565	0.0319054	0.0477148	0.0295668	0.00018697	0.000172452	0.000230251	0.000235705	0.000180994	0.00049313	0.000445741	0.000470284	0.000262178	9.69773e-05
EsbW_18-Q3-R4-48_BATAC.666	0.000102043	0.000173587	0.000191615	4.78718e-05	0.000113284	7.78563e-05	0.000389437	0.00022768	0.000239087	9.75428e-05	6.94325e-05	0.000132186	7.05299e-05	5.55456e-05	0.000164359	9.47281e-05	0.000130424	0.00134077	5.9791e-05	6.15924e-05	6.06102e-05	0.0101287	0.0070356	0.00610041	0.000805432	0.000498762	0.064846	4.46739e-05	0.00016444	0.000412926	0.000132047	0.000261491	0.000158692	0.000111991	0.000172664	0.000176232	0.000968991	0.000365489	6.28064e-05	1.7597e-05	4.44113e-05	3.8083e-05	5.38876e-05	5.21905e-05	5.67031e-05	6.3484e-05	0.000131633	8.54141e-05	8.09716e-05
EsbW_18-Q3-R4-48_BATAC.679	0.000453007	0.000508997	0.000585109	0.000240623	0.000386986	0.000170154	0.000324789	0.000624333	9.86297e-05	0.000436134	0.000410151	0.000122637	0.000285758	0.000348504	4.88245e-05	0.000167697	9.65915e-05	3.32214e-05	9.65144e-05	0.000252083	0.000251466	0.0183278	0.0158395	0.00696303	0.0288141	0.009617	0.0352949	1.36619e-05	0.000162904	0.00266315	0.000745911	0.000793813	0.00116342	0.000673126	0.000773134	0.00766897	0.00013489	0.000138928	1.33841e-05	2.95862e-05	4.483e-05	2.99697e-05	6.87831e-05	0.000497849	0.000206556	0.000120589	0.000371647	7.40069e-05	2.231e-05
EsbW_18-Q3-R4-48_BATAC.72	0.000187409	0.000308606	0.0002681	6.95619e-05	0.000253713	6.78225e-05	0.000216776	0.000307896	0.000145588	0.000177719	5.56998e-05	0.000293319	0.000113375	6.2893e-05	3.70798e-05	9.34408e-05	6.0264e-05	7.96239e-05	0.000128159	0.000220205	6.83809e-05	0.00299817	0.0113094	0.0162324	0.0411945	0.0359085	0.130713	0.000194613	0.000494987	0.000875642	0.00120761	0.000325969	0.000692935	0.001265	0.000784368	0.00834942	0.00083863	0.000327888	0.00011899	5.20789e-05	0.000109052	0.000121064	8.84429e-05	3.95457e-05	9.62593e-05	7.24613e-05	0.00014206	7.1161e-05	1.10807e-05
EsbW_18-Q3-R4-48_MAXAC.006_sub	0.396013	0.36857	0.488845	0.509355	0.436953	1.29343	0.842816	0.828778	1.0913	0.353112	0.357921	1.13306	0.71492	0.7144	1.80379	0.319063	0.299626	0.645941	0.484988	0.409987	0.729485	0.482068	0.511669	0.614132	0.136034	0.118884	0.242332	0.408315	0.162615	0.251508	0.0360675	0.0727788	0.0851895	0.147147	0.10379	0.403598	0.0818684	0.0526582	0.0455475	0.253426	0.23913	0.0595689	1.32809	0.741981	1.58256	0.290471	0.143407	0.27538	0.0136543
EsbW_18-Q3-R4-48_MAXAC.017	0.18512	0.124164	0.0506724	0.0555243	0.116144	0.0575758	0.0332232	0.0830543	0.114445	0.0275299	0.420693	1.0469	0.0233655	0.198078	0.0905331	0.235233	0.159175	0.104268	0.110517	0.0652909	0.0891695	0.0976565	0.0346623	0.0731068	0.0183609	0.0912516	0.134488	0.052858	0.0102348	0.0158099	0.0589895	0.0991862	0.0820348	0.0690462	0.170495	0.0844385	0.0883885	0.092354	0.63209	0.00424708	0.00218494	0.00429334	0.0995977	0.170605	0.0993482	0.0224386	0.2863	0.327808	0.0968423
EsbW_18-Q3-R4-48_MAXAC.021	0.153803	0.808782	0.736431	0.0954543	0.153262	0.0789362	0.204585	0.216316	0.186843	0.0762032	0.28175	0.163764	0.112125	0.176067	0.121895	0.0643841	0.0878254	0.0755308	0.145896	0.157372	0.370138	0.112409	0.119584	0.168653	0.258482	0.0937137	0.132017	0.00717505	0.0165038	0.0200285	0.194766	0.269551	0.188714	0.0304208	0.0554059	0.0623132	0.0595789	0.00571459	0.00309304	0.00274341	0.00371704	0.00388543	0.0246404	0.0164915	0.0292678	0.0380407	0.0476132	0.0593985	0.302681
EsbW_18-Q3-R4-48_MAXAC.025	0.0435293	0.0140717	0.0565292	0.0631853	0.0243834	0.0743267	0.0801372	0.0310046	0.0778424	0.0539343	0.0379998	0.0462014	0.0409034	0.0470705	0.0780072	0.0501835	0.0898265	0.126316	0.027805	0.0236705	0.0228285	0.0860866	0.0330332	0.0650501	0.123188	0.0366242	0.100914	0.00497707	0.00328833	0.00407524	0.0285928	0.0258613	0.0338954	0.0969801	0.029159	0.105682	0.101328	0.0912451	0.00653085	0.00258567	0.00168347	0.00209723	0.152197	0.0339422	0.0785002	0.0687806	0.0498545	0.0555496	0.019756
EsbW_18-Q3-R4-48_MAXAC.044	0.0586716	0.0242763	0.0185298	0.0681857	0.104388	0.0807595	0.0165757	0.0139222	0.0136267	0.127192	0.198493	0.3676	0.0203448	0.0469457	0.0570609	0.286034	0.247938	0.231236	0.0509743	0.0623959	0.0524185	0.113885	0.0755912	0.061662	0.0136292	0.019049	0.121401	0.00354629	0.00556403	0.00524039	0.0906224	0.10896	0.136872	0.023551	0.0369661	0.0441528	0.0861955	0.130256	0.0763138	0.00362275	0.00235518	0.00341749	0.0270146	0.010635	0.0258231	0.210183	0.203351	0.233886	0.0760544
EsbW_18-Q3-R4-48_MAXAC.058_sub	0.0618659	0.0241879	0.0126755	0.0242438	0.0575991	0.0857937	0.0104712	0.0110965	0.021205	0.0254559	0.0203651	0.0750103	0.033172	0.0214391	0.0309513	0.0591089	0.0583747	0.0774325	0.0251706	0.0286385	0.0387502	0.0107711	0.0069744	0.00983227	0.0127934	0.041399	0.138242	0.112212	0.104409	0.227108	0.139896	0.0503649	0.0901742	0.0786058	0.0579655	0.0625743	0.00123087	0.0017119	0.00240031	0.00192185	0.00189381	0.00235224	0.0349354	0.0364975	0.154182	0.0548003	0.163299	0.111773	0.153352
EsbW_18-Q3-R4-48_MAXAC.074	0.0586974	0.154093	0.103339	0.0921345	0.0914865	0.127437	0.101628	0.107867	0.0620661	0.0311445	0.13325	0.427072	0.0741431	0.0511919	0.111372	0.0345813	0.0354217	0.0416352	0.0407525	0.0292153	0.156612	0.126584	0.145313	0.248051	0.283912	0.0994321	0.392774	0.00907896	0.0168129	0.0135589	0.0335739	0.063639	0.0619802	0.110265	0.296859	0.0452977	0.00505075	0.00643215	0.0104858	0.00228031	0.0017446	0.00338949	0.0255453	0.0820696	0.102311	0.153427	0.290712	0.462993	0.282823
EsbW_18-Q3-R4-48_MAXAC.110	0.0339257	0.0125587	0.0024002	0.00510061	0.0178282	0.0320272	0.00420159	0.00670348	0.00589265	0.00739079	0.010291	0.0338165	0.00155368	0.00762012	0.00905464	0.0194639	0.0209935	0.0354943	0.0093936	0.0114094	0.0330081	0.0177075	0.0222937	0.0402787	0.0204275	0.081875	0.152143	0.000299263	0.00233863	0.00881901	0.030064	0.035244	0.064149	0.0239806	0.0199498	0.0431719	0.0230712	0.0247143	0.0523417	0.000715007	0.000557458	0.000915558	0.0224325	0.00937462	0.00941673	0.0281729	0.0235064	0.0617832	0.0621871
EsbW_18-Q3-R4-48_MAXAC.167_sub	0.0063074	0.00863607	0.00239962	0.00410675	0.00407054	0.00137618	0.00150517	0.00244831	0.000765998	0.00339642	0.00505532	0.00115295	0.00349631	0.00310546	0.00144624	0.00605869	0.00586257	0.000786446	0.00338748	0.0030836	0.00067363	0.0022023	0.00313128	0.0018177	0.0033506	0.0197956	0.259851	0.00168841	0.00474045	0.00203125	0.00618204	0.00446816	0.00147351	0.00803808	0.00691125	0.00299548	0.00383278	0.00416262	0.00408216	0.00153241	0.00191581	0.000459563	0.00196372	0.00278519	0.00106246	0.00312241	0.00385639	0.00119349	0.00561534
EsbW_18-Q3-R4-48_MAXAC.189_sub	0.00447022	0.00365391	0.00576995	0.00134748	0.00167003	0.00321506	0.00750547	0.00656902	0.00972888	0.000784234	0.00106536	0.000950284	0.00771634	0.00257768	0.0044346	0.00119281	0.000537757	0.000927708	0.000625327	0.000390052	0.000378532	0.0136409	0.014502	0.0211018	0.10887	0.0219667	0.0413464	0.00155491	0.000902526	0.00464231	0.00618996	0.0062023	0.0189776	0.0100895	0.00199276	0.000810981	0.0120144	0.0040871	0.000458628	0.000275855	0.000113919	0.000246597	0.00236161	0.000411294	0.00341946	0.000626831	0.000473147	0.000403395	0.00032035
EsbW_18-Q3-R4-48_MAXAC.200_cln	0.00564103	0.0179979	0.000878989	0.000207723	0.000166339	0.000347929	0.00569222	0.0250705	0.0349747	0.000253362	5.30311e-05	0.000366454	0.000275943	0.000341563	0.000353113	0.0325329	0.0129307	0.025494	0.00134068	0.000519214	0.00906844	0.000401017	0.000111776	0.000283906	0.00026702	0.0957997	0.144695	4.56568e-05	0.00099188	0.00136689	0.000215441	0.000267045	0.000296092	0.000346151	0.000366616	9.94004e-05	0.000182755	0.000205795	0.000167739	8.63891e-05	0.000163798	0.000209489	0.000141862	8.92129e-05	0.000504886	0.000392106	0.00035326	0.000325885	0.0153509
EsbW_18-Q3-R4-48_MAXAC.252	0.00157494	0.000552162	0.00421208	0.000155918	0.00143956	0.000251248	0.000408462	0.000467564	0.000201935	0.00146676	0.000427712	0.000569191	0.000203884	0.000112511	8.91616e-05	0.00187882	0.000549751	0.000379208	0.00114739	0.000395395	0.000297291	0.00296311	0.00721863	0.00461699	0.0827628	0.0401482	0.160863	0.0043735	0.00847467	0.00159529	0.000305083	0.000646927	0.000230605	0.0197775	0.00924702	0.00103404	0.460237	0.0798222	0.0621605	0.000185749	0.00010338	0.000310866	0.000680127	0.000191484	0.000345759	0.000169621	0.000305985	0.000162195	0.000211166
EsbW_18-Q3-R4-48_MAXAC.272	0.000625627	0.00639567	0.0195553	0.00541123	0.00318076	0.00301172	0.00103941	0.00190044	0.00257293	0.00444365	0.00729774	0.00501375	0.00124818	0.00519184	0.0147392	0.0007113	0.00183517	0.00112323	0.000592544	0.00110296	0.00598837	0.000481575	0.00137725	0.00163545	0.00158034	0.0155989	0.0521112	0.000203981	0.00258517	0.00115771	0.00363617	0.0018303	0.0143512	0.000218951	0.000583196	0.00200785	0.000105396	0.000477721	0.00178122	0.000170206	0.000126841	0.000151071	0.000607559	0.00049007	0.0030929	0.00327186	0.00637501	0.0214662	0.000295691
EsbW_18-Q3-R4-48_MAXAC.278_cln	0.00061858	0.000906338	0.00130225	0.00328374	0.000310735	0.000704209	0.000354603	0.00072035	0.00153513	0.00313665	0.000321939	0.000328236	0.0262109	0.0035953	0.0776661	0.00017802	0.000498873	0.000778944	0.0382498	0.0386816	0.0123444	0.000588841	0.0010568	0.000380652	0.000368404	0.000634304	0.151246	0.000657202	0.00125591	0.00259315	0.00218008	0.0417052	0.0104694	9.04324e-05	0.000160384	3.77039e-05	0.00140147	0.00033815	0.0117304	0.00141974	0.00021531	0.00058283	0.000853368	0.00651358	0.00105156	0.000725537	0.00104246	0.00482505	0.000368689
EsbW_18-Q3-R4-48_MAXAC.279_cln	0.000614561	0.000372704	0.00101589	0.000198703	0.000101511	0.000478577	0.000996152	0.00230642	0.000787597	0.000215223	6.10628e-05	0.000302672	0.000147505	0.000287207	0.000101602	0.000331694	0.000742824	0.0207181	0.000147069	0.000410577	0.0012806	0.00473933	0.000115926	0.000348194	0.000182653	0.00787458	0.0808129	0	0.000293202	0.000573341	0.000370956	0.000376583	0.000226348	0.000137138	8.0242e-05	0.00010097	0.00875626	0.00250622	0.00435716	0.00016424	9.20852e-05	0.000152019	0.000302507	0.00705274	0.000120918	6.43167e-05	0.000470895	0.000248401	5.42038e-05
EsbW_18-Q3-R4-48_MAXAC.281	0.000722897	0.000565593	0.0018054	0.00833556	0.00288385	0.00697857	0.000815631	0.000263064	0.000874657	0.000570188	8.78995e-05	0.000302824	0.000957128	0.000772828	3.65774e-05	0.000328954	0.000392603	0.00235437	0.00194977	0.00286537	0.00921872	0.000232649	0.000569268	0.000205039	0.129318	0.0630717	0.094728	0.00480623	0.0347009	0.0213105	0.000462824	1.43208e-05	9.90514e-05	0.0576495	0.0512491	0.133247	0.000279438	0.000142781	0.000457595	0.000781838	0.000171107	0.000380617	0.00104563	0.00103389	0.000137777	0.000783186	0.00030468	0.000424015	0.000195704
EsbW_18-Q3-R4-48_MAXAC.283_fly_man	0.000410929	0.012542	0.00819298	0.00308344	6.75316e-05	0.000372358	0.000274091	0.0109293	0.000797691	0.00021307	0	0.0100046	0.00414478	0.000381745	0.00061221	0.00176444	0.000535438	0.0015312	0.000470413	0.000618301	0.000325086	0.00108348	0.00111122	0.0108584	0.000542294	0.00151281	5.85817	2.64519e-05	0.0110624	0.0319632	0.000252211	0.000606999	0.000647566	0.00170698	0.00550555	0.000151422	0.000490081	0.000976389	0.000158027	0.00341181	0.000359566	0.000369219	0.00220752	0.00154826	0.000471491	0.00134163	0.00720629	0.000424795	0.000893532
EsbW_18-Q3-R4-48_MAXAC.287	0.000470969	0.00104199	0.000258963	0.000239132	0.000649241	0.000165028	0.000777121	0.000245045	0.00013225	0.000638835	0.00134204	0.000512495	0.000310784	9.25473e-05	8.16533e-05	0.000722659	0.000703983	0.000537211	0.000404156	0.000312261	8.06463e-05	0.050217	0.0324798	0.0538919	0.0815364	0.0767231	0.0393215	0.39409	0.0366779	0.00277445	0.0424432	0.0262761	0.022792	0.0413178	0.0334622	0.0517934	0.00096538	0.000429233	5.67335e-05	0.00011005	0.000254183	0.000243534	0.000170372	0.000187158	9.72533e-05	0.00213713	0.000524616	0.000627863	3.91256e-05
EsbW_18-Q3-R4-48_MAXAC.295	9.53551e-05	0.000250221	0.000239233	0.000152631	9.45726e-05	0.000451584	0.000505809	0.00062045	0.000118053	0.00600146	0.00138206	0.00211452	0.000610498	0.000126122	1.95876e-05	0.000149809	0.000841032	0.000593354	0.00555937	0.00192639	0.00017411	0.000184351	2.71119e-05	0.000218736	8.27315e-05	6.2548e-05	0.106268	0.00986665	0.00193527	0.00109034	5.61921e-05	0.000136629	2.64202e-05	0.00144703	0.000823441	0.00128697	0.0100928	0.000469018	0.0019742	7.87084e-05	8.20041e-06	4.1649e-05	0.0138615	0.000145648	2.70276e-05	5.11348e-05	0.000143186	0.000135742	1.13614e-05
Fred_18-Q3-R57-64_BAT3C.133_sub	0.0242009	0.0110293	0.0221274	0.0171465	0.0467207	0.0172411	0.0153461	0.0382948	0.0147317	0.00717886	0.0126361	0.0217457	0.00724375	0.0224034	0.0291396	0.00964395	0.00752379	0.0172397	0.0115816	0.00836541	0.016367	0.00947402	0.00448366	0.0111282	0.00283746	0.0028692	0.00561561	0.000346796	0.0171601	0.0724779	0.0364635	0.0189654	0.0234656	0.0439732	0.0129386	0.006979	0.00182582	0.0013525	0.000572872	0.0008736	0.00113349	0.00152724	0.0177356	0.00658334	0.0160977	0.0161847	0.00674476	0.0214394	0.03597
Fred_18-Q3-R57-64_BAT3C.141	0.000222325	0.000237225	0.00052636	0.0015693	0.000461229	0.0003467	0.00161464	0.0060244	0.00574205	0.0142517	0.00284311	0.0088799	0.0140873	0.011066	0.00407766	0.00415083	0.00033084	0.000508939	0.00383162	0.00216691	0.0020216	0.00281158	0.00104163	0.000963899	0.000181503	0.00041835	0.000379235	0.00764491	0.0045625	0.0421949	0.000381892	0.000182982	0.000660975	0.00046077	0.00950769	0.0025926	0.000222688	0.000137525	0.000181516	0.00421502	0.000899051	0.000633924	0.00264775	0.00315351	0.0123292	0.00059006	0.000233927	0.00057519	0.000229123
Fred_18-Q3-R57-64_BAT3C.14_sub	0.00466612	0.00563154	0.00814213	0.00286647	0.00464072	0.00556608	0.00433513	0.0035735	0.00702737	0.00634304	0.00893108	0.00639514	0.00472502	0.00436958	0.00572776	0.00370543	0.00245317	0.00420548	0.00474066	0.00576851	0.0114523	0.00541133	0.00544071	0.00683928	0.000737847	0.000861222	0.00326879	0.0244404	0.00199102	0.0261425	0.00073278	0.000897821	0.00239979	0.0116416	0.00828557	0.00789153	0.000585073	0.000165168	0.000298212	0.000100702	6.56098e-05	0.000220592	0.000573809	0.00125162	0.000956772	0.00615091	0.00570964	0.006129	0.000145754
Fred_18-Q3-R57-64_BAT3C.158	6.66291e-05	0.000194951	9.5255e-05	0.00189697	0.00430145	0.00395287	0.000268945	0.000196209	6.88504e-05	2.2249e-05	3.50457e-05	3.82744e-05	0.00161136	0.000147874	2.70775e-05	5.95469e-05	3.10992e-05	2.87371e-05	0.000188408	0.000187283	0.000102486	2.61939e-05	3.22298e-05	1.05071e-05	2.04349e-05	3.54867e-05	0.000156126	0.000518128	0.0257485	0.0344333	0.000436319	0.00167833	0.000480102	0.0187208	0.00254676	0.000466729	2.95517e-05	0.000117401	3.81392e-05	4.91572e-05	6.00017e-05	9.60272e-06	0	2.26848e-05	3.27979e-05	4.67991e-05	0.000100298	4.52231e-05	0
Fred_18-Q3-R57-64_BAT3C.164	5.48516e-05	0.000257633	2.01553e-05	2.13495e-05	1.90789e-05	3.86627e-05	0.000858503	0.00151879	0.000761209	1.13028e-05	0.000110157	9.47479e-06	0.00526406	0.00150714	0.000100796	1.13868e-05	2.24447e-05	2.0087e-05	5.86534e-05	3.45545e-05	0.000174118	7.75608e-06	1.85553e-05	1.23563e-05	8.96054e-05	8.09904e-05	0.000392275	0.0398739	0.0244051	0.0735492	0.000111593	2.13692e-05	0.00014399	3.23143e-05	5.96659e-05	1.26215e-05	0	3.7557e-06	3.19381e-06	0.000463618	6.70048e-05	1.75464e-05	2.07629e-05	1.66626e-05	8.21609e-05	8.95364e-05	6.44359e-05	1.04618e-05	4.1935e-06
Fred_18-Q3-R57-64_BAT3C.169	0.0201654	0.0132181	0.00673438	0.00321837	0.00577327	0.0106735	0.00294757	0.00359203	0.0160618	0.000360757	0.000568205	0.00373834	0.0112563	0.00454218	0.00726024	0.00278263	0.00227686	0.00403729	0.00442702	0.00260903	0.00683356	0.000571071	0.000412345	0.000613634	0.00290772	0.00214931	0.0192406	3.00387e-05	0.00437837	0.0538628	0.000596182	0.00821249	0.0149623	8.58167e-05	0.000544281	0.00399321	0.000123827	0.000116748	0.000166218	7.29225e-05	9.24808e-05	0.000138695	0.00117607	0.00179027	0.00266763	0.0180389	0.0182199	0.0245238	0.00849879
Fred_18-Q3-R57-64_BAT3C.171	4.62371e-05	0.000322048	0.000264068	2.58757e-05	0	3.28627e-05	0.000348857	0.000323493	0.000362505	0.00136816	9.53971e-06	1.71494e-05	0.00139841	2.93766e-05	0.000127361	0.000129174	0	4.88398e-05	0.000105606	7.70902e-05	1.98801e-05	7.22885e-05	0	2.64907e-05	0	4.17744e-05	0.000759953	0	0	0.151353	0	0.000163607	0.000297899	7.57333e-05	0	5.19317e-06	1.18919e-05	7.06763e-05	6.15018e-05	3.02084e-05	2.69925e-05	3.37119e-05	0	2.95277e-05	0.000194082	0.000106658	0	2.54967e-05	1.27401e-05
Fred_18-Q3-R57-64_BAT3C.189	0.00315703	0.0048779	0.00295338	0.00458782	0.00342556	0.00252482	0.00215509	0.00403998	0.00733445	0.000961928	0.000364281	0.000116084	0.0084263	0.00263816	0.0034962	0.000928418	0.000429918	0.000897717	0.00183683	0.00347546	0.00172382	0.000384316	0.000622227	0.0101915	4.02279e-05	0.000272983	0.000520969	0.000825281	0.0553226	0.0779082	0.00099789	0.00516468	0.00345989	0.0144689	0.0091272	0.0104848	0.00017431	0.00010403	0.000105947	0.000160494	0.000149034	0.000145359	0.0118416	0.00322021	0.0142956	0.000166104	0.000177221	8.45866e-05	0.00152229
Fred_18-Q3-R57-64_BAT3C.1_cln	2.56759e-05	0.000125965	1.15234e-05	2.85988e-05	6.46701e-05	9.29639e-06	8.7695e-06	0.000176974	0.000102823	1.03335e-05	0	7.35281e-06	1.55923e-05	0	4.06054e-05	0	0	7.03525e-06	0	5.58561e-06	4.84352e-06	9.26599e-06	1.05329e-05	5.54889e-06	0	6.98563e-06	0.000367172	0	0	0.0620288	1.05442e-05	1.91647e-05	9.4447e-05	7.11649e-06	0	3.45269e-05	0	0	2.67634e-06	0.000137433	7.6394e-06	0.000146677	7.2643e-06	5.96239e-06	0.000101019	0	1.10397e-05	0	0
Fred_18-Q3-R57-64_BAT3C.208	0.000164475	0.0022627	0.000199738	0.000348402	0.000281226	0.000426321	0.000195067	0.00181292	0.00166981	0.000432631	0.000662118	0.000227329	0.000847422	0.000176833	0.00101194	0.000161591	8.41164e-05	0.000152157	0.000397299	0.0002941	0.000502298	0.000186698	0.000192817	0.00021897	0.000139754	0.000133164	0.0050247	0.00179617	0.000511757	1.1044	0.000508022	0.000288318	0.00170227	0.00028813	0.000128383	0.000310923	9.5011e-05	6.60501e-05	0.000156656	0.000259266	0.000145163	0.000169189	0.000175046	0.00022244	0.00133312	0.000193427	0.000103346	0.000225467	0.000491869
Fred_18-Q3-R57-64_BAT3C.220	0.000367763	0.000447827	0.000272233	0.000251904	9.18399e-05	0.000287134	0.000455767	0.000516976	0.000358735	0.000169036	0.00018823	0.000568391	0.001077	0.000979416	0.00048412	0.000322571	0.000159086	0.000472657	0.000324012	0.000450449	0.000252756	0.000257805	0.000262423	0.000174517	0.000785418	0.000359403	0.000582838	5.64091e-05	7.0467e-05	0.0589478	0.000335926	0.000282182	0.000286855	0.000357797	0.000160544	0.000230295	0.000957609	0.000173329	0.00115757	0.000114688	0.000301058	0.000235368	6.12637e-05	0.000441151	0.000440717	0.000224531	0.000285034	0.000527658	0.000464873
Fred_18-Q3-R57-64_BAT3C.224	0.00528311	0.0186522	0.00249172	0.000241182	0.000342788	0.000336949	0.000793313	0.000716767	0.000632361	0.000234085	0.000298974	0.000485664	0.000339271	0.000351444	0.000297379	0.000233224	0.000274305	0.000439533	0.000165375	0.000130395	0.000505751	0.000120919	0.000155363	0.000254446	0.00039386	0.000341999	0.000563797	0.0488204	0.104512	0.0508353	0.000700616	0.000316507	0.00252409	0.000811004	0.00026458	0.000193885	0.000158968	7.13893e-05	6.06816e-05	0.000290403	0.000157743	0.000151567	0.000396771	0.000288817	0.000485295	0.00041574	0.000612529	0.00122282	0.000230338
Fred_18-Q3-R57-64_BAT3C.229	0.00125159	0.00140817	0.000563112	0.00089116	0.000555758	0.000658311	0.0269527	0.00391766	0.00109054	0.0023574	0.00078421	0.000106823	0.00218134	6.29581e-05	0.000183175	0.00116434	0.000467258	0.00110379	0.000985112	0.000686936	0.000836683	0.002225	0.00168918	0.00308522	0.00349649	0.00220788	0.00582123	0.000388257	0.0439506	0.125073	0.00140065	0.00382921	0.00266069	0.00164906	0.000567138	0.000887855	0.00187968	0.000908203	0.0075132	0.000244606	0.000510916	0.000956323	0.00486384	0.00293126	0.00391037	0.00132388	0.00137667	0.00133875	1.85177e-05
Fred_18-Q3-R57-64_BAT3C.233	0.000833026	0.000452045	0.000413454	0.000793296	0.000832275	0.00194386	0.000284229	0.000244575	0.000234836	0.000879355	0.000792741	0.000652294	0.000175581	0.000232585	0.000325909	0.000645687	0.000449822	0.000373316	0.000592346	0.000214133	0.000197262	0.000262295	0.000266924	0.000319983	0.000522584	0.000300547	0.000293676	0.0388187	0.0407664	0.05752	0.00121928	0.0009366	0.00119553	0.000321923	0.000497524	0.000685637	0.000115199	4.08178e-05	8.19298e-05	0.0016686	0.00177533	0.00051622	0.000250218	0.000225892	0.00191965	0.000483247	0.000670866	0.00112514	0.000592702
Fred_18-Q3-R57-64_BAT3C.234	0.000534669	0.000286994	0.00330303	0.000257658	0.00015861	0.000109145	0.000542683	0.0955975	0.000399553	0.000251066	0.00011057	0.00015743	0.000614616	0.000195646	0.000751145	0.000174553	8.93342e-05	0.000142746	0.000297039	0.000148411	0.00012063	0.00198531	0.00325744	0.0120721	0.00555964	0.0124278	0.000928072	7.73105e-05	0.12759	0.123354	0.000671217	0.000799649	0.000842655	0.000144434	0.000643942	0.000104599	0.000237785	8.46165e-05	0.000110603	0.000131439	0.000188591	0.000165539	0.000951589	0.00382571	0.00546267	0.00015979	0.00051288	0.000226926	0.000108679
Fred_18-Q3-R57-64_BAT3C.242	2.05992e-05	5.46869e-05	7.90331e-05	7.46091e-05	0.000140215	3.33524e-05	2.41702e-05	7.10477e-05	6.45446e-05	4.09544e-05	3.06102e-05	3.00748e-05	0.000205501	8.50557e-05	3.14303e-05	0	5.27068e-05	1.39603e-05	2.49098e-05	6.45346e-05	1.18805e-05	0.00136747	0.0149718	0.00512003	0.000244707	4.94654e-05	0.000191104	0.000457639	0.00424669	0.0394865	3.94416e-05	5.62795e-05	8.03123e-05	0.000164736	2.50025e-05	1.45238e-05	3.62462e-06	4.19944e-05	3.1566e-05	5.35148e-06	5.41919e-05	2.94566e-05	1.58355e-05	7.08171e-05	4.33823e-05	6.29902e-06	2.48693e-05	8.08361e-06	1.20726e-05
Fred_18-Q3-R57-64_BAT3C.243	0.0397411	0.0846501	0.128879	0.0822583	0.090757	0.0401859	0.0332158	0.034889	0.0251822	0.0247582	0.012541	0.00607585	0.0492085	0.061449	0.0329875	0.00134514	0.0022978	0.00997464	0.0155318	0.0128399	0.0282937	0.0205622	0.0381599	0.0445776	0.00437161	0.00309386	0.00249001	0.0129418	0.129526	0.31272	0.00213669	0.00348773	0.00509493	0.0170047	0.00776378	0.0116288	0.00147402	0.000624482	0.000474002	0.00280071	0.00251698	0.00143593	0.0138031	0.00320357	0.0278195	0.000966939	0.000763974	0.000264217	0.0284071
Fred_18-Q3-R57-64_BAT3C.252	0.000340634	0.000516709	0.000146162	0.000386366	0.000137028	0.000288724	0.000496083	9.8585e-05	0.000298169	0.000536855	0.000767104	0.000393312	0.000341617	0.000556531	0.00046055	0.000220332	0.000441313	0.000407997	0.000137826	0.000243602	0.000169793	0.000293512	0.000185509	0.000202014	0.000365756	0.000331959	0.000390588	0.0289026	0.0117906	0.0612605	0.00173092	0.000318725	0.000272911	0.00439752	0.0408721	0.0090099	0.000114649	0.000149232	0.000159769	0.000231599	0.000138568	6.25481e-05	0.000153635	0.000209883	0.000225867	0.000569635	0.000467298	0.000360875	0.000314064
Fred_18-Q3-R57-64_BAT3C.256	0.000164778	0.000106918	6.654e-05	2.88447e-05	2.29211e-05	2.9809e-05	0.000117465	9.9175e-05	6.32473e-05	2.87647e-06	2.37257e-05	4.60812e-05	0.0010847	2.00844e-05	5.11848e-05	5.73983e-06	9.06241e-06	2.0113e-05	2.00814e-05	6.32668e-06	3.3966e-05	6.24908e-06	2.51244e-05	5.32105e-05	4.74773e-05	0.000158246	0.000287377	0.0041629	0.0640962	0.0457013	3.1857e-05	1.88003e-05	8.81682e-05	5.06266e-05	0.000160532	2.003e-05	1.82065e-05	5.37163e-06	1.61458e-05	6.47384e-05	9.23847e-05	6.24409e-05	2.96514e-05	1.54907e-05	5.80119e-05	2.24912e-05	0.000212326	3.25302e-05	1.91413e-05
Fred_18-Q3-R57-64_BAT3C.267	0.0423965	0.0209312	0.0266273	0.0502019	0.0119822	0.0244623	0.20795	0.0927551	0.0574861	0.043842	0.0206919	0.0268674	0.0956261	0.153143	0.0381552	0.00790659	0.00451845	0.00450893	0.0873592	0.0314844	0.0566344	0.165334	0.0564892	0.0370302	0.311939	0.0570627	0.0820389	0.491607	0.116502	0.105392	0.0172252	0.0193639	0.0349462	0.386461	0.231954	0.241748	0.0472774	0.0138536	0.00788065	0.00478667	0.00360714	0.0041354	0.118392	0.00735258	0.0253453	0.0926911	0.011396	0.0410519	0.0662996
Fred_18-Q3-R57-64_BAT3C.268	0.000242757	0.000189111	0.00309509	0.00259978	0.00183524	0.00698858	0.000302434	0.00130777	0.00293602	0.00334742	0.00242602	0.000194579	0.00270075	0.00149122	0.00341994	0.00250185	0.00126499	0.0020769	0.000509805	0.000359287	0.00265755	0.00317796	0.0052662	0.000670676	0.00107253	4.52575e-05	0.000528247	0	0.0141707	0.0560341	0.000364247	0.000777527	0.000328084	0.000487921	0.00184396	0.00613996	0.000204932	6.47817e-05	0.000388351	0.000784644	0.0976025	0.000210157	0.0377744	0.0101427	0.0373638	0.00056328	0.000156476	0.000338687	0.000147698
Fred_18-Q3-R57-64_BAT3C.277	0.000137348	8.40412e-05	6.55447e-05	0.000116596	5.21498e-05	9.5866e-05	9.19347e-05	0.000357104	0.000201075	0.000133206	0.000173923	0.000104273	0.00035261	0.000161649	0.00040366	4.52836e-05	0.000105895	0.000151856	7.94547e-05	9.96291e-05	6.98264e-05	0.000179664	0.000148024	0.000114549	0.000283758	3.90803e-05	0.000443028	2.99476e-05	0.000123547	0.0665187	0.000117313	0.000183925	0.000168893	0.000255538	8.3927e-05	0.000130005	0.000345365	0.000210599	0.00061132	0.000203777	0.000121629	0.00018725	4.12126e-05	0.000125935	0.000140317	1.2642e-05	9.71652e-05	0.000268419	0.000101731
Fred_18-Q3-R57-64_BAT3C.283_sub	0.000104434	0.000259537	2.49051e-05	2.02376e-05	6.67009e-06	2.8374e-05	0.000147649	0.000127536	0.000137285	0.00106492	0.000749625	0.000187586	6.53567e-05	2.21715e-05	8.41612e-05	7.92381e-06	2.05486e-05	0.000109296	0.0040861	0.00105172	0.00286609	1.27293e-05	5.77519e-06	1.74183e-05	0.000203495	0.000146826	0.000627649	0.0222184	0.0405437	0.110569	6.76194e-05	1.49571e-05	0.000136163	0.00603749	0.00109007	0.000569189	1.5886e-05	3.50558e-06	8.43549e-06	2.0135e-05	2.85609e-06	2.17223e-05	0.000122113	8.92023e-05	9.13846e-05	9.45811e-05	9.24284e-05	1.7175e-05	2.26621e-05
Fred_18-Q3-R57-64_BAT3C.304	0.000502418	0.000741238	0.000714706	0.000474707	0.000470234	0.000675534	0.00124431	0.00244181	0.00303414	0.000550433	0.000703739	0.000402512	0.00157748	0.000901072	0.000633438	0.000252827	0.000326427	0.00044959	0.00060776	0.000721588	0.00120155	0.000516894	0.000568993	0.000708896	0.000665753	0.000786572	0.00210405	0.0190364	0.0273725	0.0741118	0.000431214	0.000527093	0.000664366	0.00104681	0.00102119	0.00167825	0.000586223	0.000782071	0.000851721	0.000816749	0.0009743	0.00212526	0.00147284	0.00125812	0.00156936	0.000519843	0.000395131	0.000534439	0.000257806
Fred_18-Q3-R57-64_BAT3C.305	0.000266399	0.000362954	0.000181214	0.000227947	0.0002561	0.000299892	0.000237068	0.00036086	0.000399534	0.000213888	0.000593781	0.000285953	0.000219269	0.000193062	0.00031831	0.000144659	0.000207151	0.000232458	0.000154882	6.92343e-05	0.000181804	0.000297267	0.000158027	0.000299879	9.05539e-05	0.000168168	0.000798583	5.92174e-05	0.000301967	0.0648711	0.000185353	0.00011637	0.000307036	8.71651e-05	0.000203676	0.000207822	0.00109969	0.000327211	0.000299179	3.48379e-05	3.9074e-05	4.9237e-05	0.000163688	0.000319199	0.000394964	0.00026676	0.000304842	0.000332967	0.000442757
Fred_18-Q3-R57-64_BAT3C.308	0.0057529	0.00458458	0.00595902	0.00314165	0.00293498	0.00283029	0.0231154	0.024019	0.00953595	0.00332594	0.00316722	0.00308201	0.0044052	0.00425903	0.0091528	0.00152371	0.00095349	0.00314036	0.00147447	0.00151574	0.00168556	0.00197418	0.00246364	0.00664666	0.00097	0.000780778	0.000920859	0.0412975	0.112298	0.092747	0.000625373	0.000537312	0.000989313	0.00116844	0.000860158	0.000684358	0.000336172	0.000244455	7.06192e-05	0.000433617	7.39036e-05	0.000142808	0.00111743	0.0017719	0.000799856	0.000342854	0.000382377	9.9331e-05	0.000231555
Fred_18-Q3-R57-64_BAT3C.315_sub	0.00094079	0.000947913	0.000553552	0.00190838	0.00225075	0.00109351	0.0117104	0.0136919	0.00473363	0.00848075	0.009554	0.000968293	0.0128428	0.00483091	0.00197556	0.00737955	0.00519129	0.000862203	0.0032613	0.00164729	0.000680894	0.000401573	0.000497126	0.00054512	0.000701408	0.000786872	0.000722285	0.000569841	0.00228073	0.0706178	0.000709931	0.000618683	0.000567474	0.001038	0.00128091	0.000426252	0.00153291	0.00144677	0.00372823	0.000674758	0.000544858	0.00015039	0.0730666	0.0779464	0.0135374	0.00828015	0.00730078	0.00422682	0.00555064
Fred_18-Q3-R57-64_BAT3C.318	0.000669564	0.000500391	0.000219143	0.000513892	0.000266108	0.000111248	0.00081994	0.000432866	0.000234223	0.000317082	0.000375722	0.000120517	0.000570667	0.000173332	9.24291e-05	0.000433266	0.000601008	0.000221714	0.000393458	0.000753035	0.00032666	0.000594527	0.00160113	0.00104269	0.076954	0.0513917	0.0171924	0.0266758	0.113857	0.0509333	0.00267618	0.00771031	0.00368739	0.0470754	0.0197343	0.00661373	0.00150213	0.000382464	0.000258239	0.000438565	6.46942e-05	7.48159e-05	0.000235612	0.000109477	6.51827e-05	0.00211933	0.00100612	0.000556105	0.000119211
Fred_18-Q3-R57-64_BAT3C.331	0.00294239	0.00455742	0.00316892	0.00385485	0.00351326	0.00510845	0.00399961	0.00395573	0.00358192	0.00156885	0.00491117	0.0144245	0.00320475	0.00194611	0.00426111	0.00202211	0.00230815	0.00270853	0.00211626	0.0017358	0.00681211	0.00513691	0.00678673	0.00940961	0.00447244	0.00273705	0.00809717	0.14216	0.283765	0.252318	0.00200378	0.00277872	0.00324167	0.0032943	0.00996594	0.00285602	0.00064735	0.000672734	0.00144143	0.000323969	0.000326884	0.000450533	0.00150539	0.00296573	0.00493895	0.00533688	0.00826318	0.0121906	0.0128818
Fred_18-Q3-R57-64_BAT3C.339	0.00465371	0.00508418	0.00811072	0.00236956	0.000871153	0.000690032	0.004183	0.00729095	0.0025724	0.000250997	0.00024947	0.000325171	0.000236707	0.000209417	0.000515711	0.000865903	0.000856534	0.000869337	0.00124481	0.000374923	0.00117835	0.000302442	0.000986748	0.00351716	0.00142651	0.00368455	0.000726143	0.000116957	0.000395816	0.10887	0.00139601	0.00101385	0.00113843	0.00111452	0.00120511	0.000929564	0.00123712	0.00204929	0.00226886	0.000233991	0.000121467	0.000373173	0.00266566	0.000669274	0.00917942	0.000418477	0.000842904	0.000234149	0.00107297
Fred_18-Q3-R57-64_BAT3C.352	0.000265599	0.000485988	0.000208917	0.00136663	0.000246754	0.000389181	0.000290569	0.000307572	0.000425097	0.000198259	0.000486303	0.0001792	0.000288401	0.000191774	0.000383045	9.51912e-05	6.86717e-05	0.000130886	0.000172782	0.000134632	0.000272748	0.000125328	8.59777e-05	0.000179469	0.000303323	0.000170256	0.000431295	0.121777	0.0732994	0.073178	0.000809824	0.000330452	0.000830151	0.000186125	0.00021094	0.00016172	1.30883e-05	2.35317e-05	2.40065e-05	0.000814199	0.000327585	0.00068615	0.000277866	0.00028619	0.000417831	0.000290255	0.00024261	0.000135151	0.000166724
Fred_18-Q3-R57-64_BAT3C.359	0.000978932	0.00160741	0.00178934	0.00238888	0.00242728	0.00246807	0.00116791	0.00110248	0.00147578	0.00118784	0.000796777	0.000733437	0.00150774	0.00151018	0.00116653	0.000568704	0.000376814	0.000836414	0.00172369	0.00111467	0.00152533	0.00130629	0.000804644	0.000877719	0.0015875	0.00180306	0.000742816	0.0547923	0.0485205	0.0274509	0.000777286	0.000438112	0.000763029	0.00914366	0.00367822	0.00449381	0.00130335	0.000997652	0.000283943	0.000207213	0.000127064	0.000134954	0.00237959	0.00136633	0.00152936	0.00100499	0.00119023	0.000982805	0.00199653
Fred_18-Q3-R57-64_BAT3C.372	0.00214404	0.000960066	0.000430788	0.000478553	0.00087295	0.00108333	0.000780787	0.000631976	0.000569262	0.00484809	0.00638713	0.0148384	0.00971759	0.00814163	0.00482938	0.0116887	0.0242761	0.0120697	0.0805842	0.0970615	0.105915	0.000836189	0.000512709	0.000151727	0.000643614	0.000522432	0.00118544	0.00931074	0.0417806	0.123775	0.00330026	0.00487982	0.00904666	0.0211905	0.0554023	0.0657319	0.000442088	0.000435516	0.00174356	0.000785931	0.00055831	0.00155116	0.034943	0.0281414	0.0415672	0.0226883	0.0250554	0.0180158	0.00160507
Fred_18-Q3-R57-64_BAT3C.394	0.0188341	0.014817	0.0323658	0.022686	0.0260634	0.0335899	0.024527	0.0225324	0.0306298	0.00881312	0.00361675	0.0177253	0.0152027	0.0171699	0.0320343	0.0117695	0.018977	0.033312	0.0189515	0.011909	0.0281965	0.00792339	0.0116412	0.0157424	0.00873811	0.0247084	0.0109973	0.00238889	0.00100612	0.0775206	0.00915259	0.00996898	0.0155562	0.00551128	0.00318871	0.00418792	0.000538866	0.000525308	0.000630543	0.000559644	0.000382161	0.000764101	0.0309733	0.0245083	0.034118	0.00586966	0.00465735	0.0310971	0.0223412
Fred_18-Q3-R57-64_BAT3C.3	0.00161559	0.0017842	0.00264098	0.000350583	0.00334441	0.00134068	0.0022914	0.00535254	0.00835466	0.000739324	0.00134075	0.00277942	0.000664534	0.000204262	0.00079689	0.000574382	0.000840012	0.00148192	0.0507636	0.0334052	0.343742	0.0884815	0.100542	0.692218	0.0511509	0.0113061	0.00639979	0.0347116	0.115829	0.816731	0.000681346	0.0014854	0.00147384	0.000145576	0.00298859	0.000176022	0.00211436	0.000395963	0.000963953	0.000358233	0.000351686	0.0042052	0.000999694	8.63726e-05	0.000915895	0.000347876	0.00122439	0.00103402	0.000156497
Fred_18-Q3-R57-64_BAT3C.401	0.000499681	0.000760621	0.00400017	0.111568	0.0299738	0.190869	0.0345279	0.0715339	0.0956854	0.0482033	0.0429438	0.00420935	0.0221017	0.0939798	0.0618626	0.00119114	0.000604023	0.00681761	0.0390592	0.0279983	0.0294244	0.000782547	0.000525127	0.00127962	0.000664919	0.000254725	0.000793097	0.00307259	0.000665187	0.157209	0.00243983	0.00124725	0.00238685	0.000863837	0.000561136	0.000271036	0.000715184	0.000605664	0.0010581	0.00261123	0.0027002	0.00505521	0.0320648	0.0454657	0.09014	0.000742509	0.000361769	0.000331643	0.000506083
Fred_18-Q3-R57-64_BAT3C.417	0.00125397	0.000859679	0.00120931	0.000765962	0.000828911	0.00117308	0.0173806	0.00781416	0.00891551	0.000664739	0.000897369	0.000959271	0.00593767	0.00481253	0.00121488	0.000754834	0.000701159	0.00123511	0.000625929	0.000489974	0.00135337	0.000679437	0.000775933	0.000970464	0.000750679	0.000735182	0.00166103	0.000520313	0.00524537	0.0845863	0.00080675	0.0010609	0.00144498	0.000919763	0.000663268	0.030619	0.000813881	0.000414827	0.000496058	0.000216633	0.000313888	0.000261828	0.0071896	0.0160258	0.0137588	0.00110944	0.000859791	0.0014133	0.00114434
Fred_18-Q3-R57-64_BAT3C.431	0	0.000108606	3.48545e-05	0.000121904	6.37594e-05	0.000126867	0.000133202	0.000236285	0.000462507	6.20968e-05	4.75294e-05	3.6448e-05	8.80318e-05	0	0.000160064	1.15247e-05	1.72945e-05	1.97634e-06	3.37895e-05	0.000146307	6.0914e-05	0.00408428	0.00162626	0.00802432	2.35063e-05	0.0012604	0.000757287	0	3.71535e-05	0.14383	0	3.74576e-05	0.000183032	0	2.46436e-05	6.85624e-06	0	0	1.842e-06	0	0	3.98338e-05	2.22208e-05	0	0.000153522	1.29554e-05	1.40364e-05	0	0
Fred_18-Q3-R57-64_BAT3C.445	0.000861206	0.00239025	0.00105744	0.00412125	0.0019814	0.0112751	0.00409806	0.0283116	0.0284333	0.00123802	0.00194041	0.000204967	0.0343949	0.0225905	0.0111766	0.000157516	0.000531878	0.00083516	0.00539636	0.00274482	0.00255068	0.00285338	0.00247802	0.00198658	0.00194491	0.000735886	0.00182652	0.763622	0.264726	0.305262	0.00253529	0.00219465	0.000642743	0.0198237	0.00886037	0.0471786	0.000291966	6.92481e-05	0.000438731	0.527918	0.38268	0.11869	0.00214019	0.0074147	0.00563373	0.0016757	0.000702493	0.00021378	0.000637181
Fred_18-Q3-R57-64_BAT3C.473	3.01484e-05	0.000429354	1.92561e-05	3.82149e-05	4.27906e-05	0.000148636	5.96158e-06	0.000310221	0.00057232	1.04224e-05	1.38881e-05	3.26986e-05	0.000181601	2.47397e-05	0.00017192	1.2662e-05	1.10909e-05	3.11859e-05	1.66932e-05	5.42243e-06	4.27307e-05	1.16249e-05	1.09877e-05	4.1849e-05	1.07532e-05	1.74213e-05	0.00105599	0.000149239	0.00143326	0.245466	7.59342e-06	1.67026e-05	0.00216844	6.24288e-06	1.00812e-05	1.14024e-05	1.36142e-05	6.22874e-06	1.9288e-05	0.0038512	0.0015445	0.00653214	3.80719e-05	2.07092e-05	0.000213085	3.70036e-06	2.11734e-05	8.10071e-06	3.70282e-05
Fred_18-Q3-R57-64_BAT3C.481	0	0.00052513	1.50476e-05	3.35054e-05	0	9.81218e-06	0	0.000815466	0.00030775	0	0	2.24842e-05	0.000129021	0	0.000200098	0	2.29468e-05	5.31662e-06	1.71358e-05	0	2.50092e-05	0	0	5.59842e-06	2.76519e-05	2.81969e-05	0.00122075	1.3247e-05	0	0.251678	0	0	0.000316091	0	0	0	0.000240866	0	7.13889e-06	3.96924e-05	0	5.44018e-06	0	3.44179e-05	0.000260637	0	0	0	0
Fred_18-Q3-R57-64_BAT3C.485	0.00118805	0.00309259	0.00111505	0.00226415	0.00315811	0.00200416	0.00265867	0.00106297	0.00338629	0.000430461	0.00124198	0.00139689	0.00202036	0.000711247	0.00152031	0.00164369	0.00124865	0.00163614	0.00166763	0.00238061	0.0031995	0.000317744	0.000210696	0.000188348	0.000957955	0.00518303	0.00363296	0.0256521	0.0402764	0.0523047	0.00109485	0.000316322	0.002186	0.00144364	0.000831111	0.00069466	0.00288543	0.00774403	0.00451613	0.000210582	0.000290026	0.000417433	0.00315059	0.0029229	0.00437317	0.0318187	0.0116706	0.0283067	0.00212451
Fred_18-Q3-R57-64_BAT3C.517	0.000252055	0.000522109	0.000922861	0.000993918	0.00112786	0.000402585	0.000218195	0.00561342	0.000979984	0.000142456	0.000224523	0.000253447	0.0117559	0.0104172	0.00143495	0.000303804	0.000243845	0.000509541	0.000202208	0.000248272	0.000430639	0.000118325	0.000142106	0.000166939	7.74387e-05	0.000129141	0.000360861	0.000315051	0.000176912	0.0569717	0.000703169	0.000315392	0.000594584	7.35961e-05	9.27044e-05	0.000152739	0.000146819	6.6151e-05	0.000744735	0.00711491	0.0106389	0.00165253	0.00619755	0.0107426	0.0111055	0.000241813	0.000198196	0.000297213	0.000257672
Fred_18-Q3-R57-64_BAT3C.524	9.03109e-05	0.000233122	6.79266e-05	0.000363188	0.000456929	0.000681041	0.00423773	0.00314057	0.00378735	0.000122358	0.00020017	4.15741e-05	0.000807185	0.00146002	0.00154596	5.72684e-05	7.53946e-05	4.86062e-05	5.77636e-05	0.000118703	0.000167773	0.00010617	2.76785e-05	7.64827e-05	0.000139753	3.45629e-05	0.000176911	0.0668568	0.0279753	0.0369768	0.000146066	0.000236347	9.60205e-05	0.000213042	0.000278075	8.64754e-05	6.40013e-05	2.5919e-05	0.000123207	0.000659411	0.00671257	0.0110234	0.0252494	0.0172205	0.0246156	0.000142884	9.87003e-05	1.61221e-05	4.20501e-05
Fred_18-Q3-R57-64_BAT3C.526	0.000186237	0.000783362	0.000374965	0.000338747	0.000306607	0.000310024	0.000152187	0.000236226	0.000249862	0.000100915	0.000199357	9.01224e-05	0.000399865	5.4772e-05	0.000218878	0.000160729	2.19041e-05	2.7131e-05	0.000176205	0.000479857	0.000528976	0.000162826	0.00013853	0.000238445	0.000378854	0.000282647	0.000810415	0.0606636	0.00853083	0.0594514	0.000246985	0.000127697	0.000395946	8.68336e-05	7.6095e-05	0.000119222	2.18512e-05	0.00013398	0.000158247	3.2079e-05	1.02069e-05	0.000116532	0.000323568	0.000259489	0.000188147	0.00047887	0.000169935	0.000325085	0.000233176
Fred_18-Q3-R57-64_BAT3C.539	0.000425403	0.00010835	9.20207e-05	0.000168603	0	0.000173876	0.00318412	0.00262134	0.00333281	0.000343639	0.000802864	0.00143354	0.00178728	0.00111327	0.0030701	0.000109935	0.000130307	0.000136057	0.00201887	0.000823187	0.000150523	1.03799e-05	1.29187e-05	3.53682e-05	1.13706e-05	0.000454031	0.00749839	0.00320009	0.078111	0.0527595	3.74185e-05	2.49863e-05	0.000149661	0.000884385	0.00296344	0.0019408	0	0	5.13371e-06	0.00011209	4.58605e-05	0	0.00183939	0.00467864	0.00120397	0.0043991	0.000511938	0.000504268	1.02087e-05
Fred_18-Q3-R57-64_BAT3C.544	0.000472823	0.000573532	0.000409835	0.00181428	0.000405288	0.00045661	0.0108661	0.0159821	0.00907523	0.000232161	0.000444255	0.000110747	0.00387199	0.00393085	0.00182916	0.000144732	0.000124852	0.000222763	0.000402293	0.00101701	0.000613832	0.000545674	0.00113117	0.000593415	0.000486858	0.000348979	0.000694379	0.0573596	0.0330803	0.0394959	0.000418711	0.000495317	0.000388371	0.000229111	0.000293741	0.000616674	0.000114414	0.000199378	0.000338518	0.000467561	0.000831225	0.000455532	0.00234705	0.0126189	0.00329328	0.000351594	0.000362379	0.000288381	8.84785e-05
Fred_18-Q3-R57-64_BAT3C.546	9.1423e-05	0.000177572	0.000214232	0.000168429	9.50089e-05	0.000228898	0.00904596	0.0130641	0.0113033	0.000162136	0.000231912	6.75045e-05	0.011595	0.00176705	0.0037309	0.0013729	0.00159047	0.00309983	0.000342979	0.000200307	0.000308692	0.00069658	0.000462225	0.00118461	0.000234098	0.00012625	0.000188215	0.026101	0.000765891	0.0262747	0.000192753	0.000111242	0.000119197	0.00557199	0.00231006	0.00603201	0.000228762	8.35578e-05	0.000192631	5.39523e-05	3.53164e-05	3.77792e-05	0.00335852	0.0121977	0.00297579	0.000156357	6.97485e-05	6.36001e-05	0.000151399
Fred_18-Q3-R57-64_BAT3C.553	0.00479301	0.00447653	0.00166334	0.00491653	0.00617059	0.0180941	0.0164457	0.0158515	0.0115017	0.00516691	0.00557101	0.00860195	0.010096	0.00548491	0.00638146	0.00268767	0.00148045	0.00095673	0.0130725	0.00774641	0.016323	0.00896308	0.00189791	0.00336885	0.000448635	0.000489255	0.000551061	0.00636025	0.0229194	0.0590357	0.00227938	0.00304119	0.00332973	0.00086224	0.00630465	0.00885886	0.000344513	0.000150663	0.000361561	0.0050885	0.024903	0.000261176	0.0161074	0.00863704	0.0212487	0.000438924	0.000459502	0.00037063	0.00164362
Fred_18-Q3-R57-64_BAT3C.569	0.00295414	0.00749506	0.00916595	0.00678146	0.00591372	0.00795589	0.045346	0.027066	0.00633624	0.00296414	0.0021751	0.000255529	0.00728413	0.00207422	0.000437038	0.00298693	0.00502018	0.00323285	0.000413126	0.000135737	0.000143095	0.00406483	0.0115826	0.00762315	0.0572556	0.0151011	0.000769689	0.00426342	0.067101	0.0671041	0.00201915	0.00251594	0.00153883	0.011474	0.0030379	0.00129952	0.0113644	0.00172719	0.000475192	0.000170022	0.00020874	0.000130299	0.000604818	0.00472669	0.00162589	0.000832779	0.000605734	0.000200238	0.000104429
Fred_18-Q3-R57-64_BAT3C.572	0.00032935	0.000482512	0.00666853	0.000274328	8.11835e-05	0.00591283	0.0128152	0.0147932	0.0471341	0.0061205	0.000121719	0.00073034	0.00385677	0.0323906	0.010342	0.000279373	0.000155759	0.000383049	0.0106479	0.0015891	0.00096795	0.000352266	0.000333176	0.0015494	0.00066726	0.000241014	0.000453652	7.10114e-05	8.70438e-05	0.0444814	0.000426844	0.00031324	0.000611282	0.000495016	0.000423314	0.000204737	0.000312291	0.000186496	0.000578314	0.000275349	0.000172401	0.000233657	0.000799232	0.0181113	0.0206166	0.000447267	0.000168494	0.000268505	0.000671255
Fred_18-Q3-R57-64_BAT3C.581	0.000156855	0.000226546	0.000230825	0.00016718	0.000259956	0.000698228	0.00024438	0.000436861	0.000295958	0.000495537	0.000124013	0.00028171	0.000185349	0.000447378	0.0003346	0.00153459	0.00049116	0.000666047	0.000165481	0.000741518	0.000441327	0.000392033	0.000183292	0.000209928	0.000271014	0.000199543	0.000311506	0.000959629	0.00112862	0.0510884	0.000106761	0.000189078	0.000252128	0.000216959	0.000115625	0.000261095	0.000168062	0.00030458	0.000135877	0.000198842	0.000318955	0.000109275	0.000167019	0.000124921	0.000367909	0.000286641	0.000549356	0.000611256	0.000874221
Fred_18-Q3-R57-64_BAT3C.584	0.0369714	0.0248814	0.0200442	0.028867	0.0241148	0.015072	0.0315153	0.0364378	0.0428408	0.0138051	0.0262249	0.00873845	0.0193216	0.0612914	0.0397278	0.00670324	0.00724186	0.00377811	0.0116926	0.0106748	0.00800293	0.0122583	0.012847	0.00686341	0.0173402	0.0240556	0.0602805	0.0742499	0.061573	0.0718237	0.00997834	0.0102134	0.0139257	0.00953662	0.0216181	0.0185289	0.00198892	0.0010026	0.000319559	0.0011386	0.000523867	0.000335793	0.0546268	0.049092	0.0265172	0.0132448	0.00587848	0.0114421	0.0138008
Fred_18-Q3-R57-64_BAT3C.585	0.00319943	0.000805992	0.0016959	0.00018323	4.40916e-05	0.000101908	0.000175353	0.000349233	0.00020264	7.90145e-05	0.000164016	0.00209814	0.000177081	0.000207737	0.000662708	0.000117038	6.6865e-05	0.00019636	0.000765704	0.000395253	0.000807753	0.000134588	0.000102739	0.000132247	0.000181763	5.17571e-05	0.000574534	0.0078778	0.00650556	0.0615472	8.0557e-05	4.53309e-05	0.000138437	0.000713298	0.000122852	0.000907299	0.000265438	9.81448e-05	0.000158181	5.24045e-05	3.29504e-05	8.44261e-05	7.89134e-05	7.56345e-05	0.00015029	0.000130165	0.000132244	0.000140743	0.000104877
Fred_18-Q3-R57-64_BAT3C.589_sub	0.00573134	0.000625878	0.00111151	0.000573191	0.000692707	0.00343974	0.00056243	0.00136847	0.00174576	0.000180223	0.000197563	0.0014533	0.000624928	0.000362614	0.000510029	0.00136589	0.00104245	0.00115114	0.000452416	0.000834353	0.000832788	0.00123556	0.00093795	0.000233677	0.00115911	0.000861863	0.00111936	0.000167076	0.0012373	0.0290607	0.000838811	0.00112284	0.00591417	0.00363566	0.00395262	0.00227895	0.000403586	0.000203181	0.00018029	8.33086e-05	2.48253e-05	3.47037e-05	0.00130367	0.000990893	0.00480677	0.000954657	0.000527952	0.00123111	0.00326092
Fred_18-Q3-R57-64_BAT3C.594	0.00018323	0.00128116	3.97761e-05	2.97472e-06	9.56736e-06	8.74989e-06	0.000331071	0.000100562	8.32206e-05	2.65223e-05	0.00119241	4.91287e-05	6.99379e-05	9.68428e-06	6.61471e-05	1.38451e-05	4.14039e-05	1.23271e-05	3.19387e-05	1.74297e-06	3.77984e-05	2.59845e-05	1.81097e-05	6.35241e-05	0.00132402	0.000207085	0.000376521	0.614272	0.0835729	0.0551713	0.00128243	7.89145e-05	8.64941e-05	3.08427e-05	0.000160474	4.86945e-05	9.33431e-05	0.000140111	0.000615694	0.000122445	4.11009e-05	8.52796e-05	3.99029e-05	1.62644e-06	4.95661e-05	0.00105712	0.000210074	3.77722e-05	8.78779e-06
Fred_18-Q3-R57-64_BAT3C.606	0.000192433	0.000403907	0.000188171	0.000144602	0.000130006	0.000314991	0.000236784	0.000508703	0.000421865	6.84775e-05	6.03204e-05	0.000124647	0.000300266	0.000197468	0.000259684	0.000124236	0.000159994	0.000382243	0.000133951	0.00011578	0.000300654	0.000122479	9.79741e-05	0.000140409	0.000204523	0.000119523	0.0008319	0.00180072	0.00536691	0.15738	0.000118576	7.86299e-05	0.000325927	7.69185e-05	0.000137984	0.000111643	4.58233e-05	5.74858e-05	6.69863e-05	3.83796e-05	5.03688e-05	7.01389e-05	0.000198646	0.000277738	0.000486885	0.000137859	0.000162763	0.000227646	0.000183096
Fred_18-Q3-R57-64_BAT3C.617	0.00428333	0.00844804	0.00462497	0.00495139	0.00326428	0.00296596	0.00598069	0.00644847	0.00547256	0.021751	0.021413	0.0105226	0.00746846	0.00812086	0.00993595	0.0107997	0.0138568	0.0132343	0.0125124	0.0150992	0.0100785	0.0114001	0.0126807	0.00816935	0.0250691	0.0191283	0.0069889	0.152575	0.083078	0.0644548	0.00268784	0.00767989	0.00461054	0.162426	0.0806115	0.131487	0.0144795	0.00533122	0.0123916	0.00334374	0.00339156	0.00477766	0.00294786	0.00417782	0.00408885	0.00708037	0.00771389	0.011304	0.000474433
Fred_18-Q3-R57-64_BAT3C.662	0.00191633	0.00196942	0.00453349	0.00280379	0.00520357	0.00555682	0.010846	0.0133815	0.01275	0.00493104	0.00676682	0.00352452	0.00818805	0.0101078	0.00935431	0.00243745	0.00288126	0.00270356	0.00267967	0.00479285	0.0047938	0.00576731	0.00640034	0.00450959	0.0119866	0.00919299	0.0112173	0.0296822	0.0608826	0.0965922	0.00256351	0.0032501	0.00377581	0.00839491	0.00840168	0.0165031	0.00477728	0.0033991	0.000343775	0.00384448	0.0024097	0.00218216	0.0262122	0.00391227	0.0190762	0.00220828	0.00116519	0.00394414	0.00030409
Fred_18-Q3-R57-64_BAT3C.689	9.18864e-05	0.000394175	0.000424945	0.000315095	0.000153783	0.000153804	0.000553849	0.000970406	0.00128291	0.000153447	4.85301e-05	3.18787e-05	0.00068171	0.000543589	0.00100863	0.000201682	0.000164802	0.00088393	0.000113472	0.000112858	0.000100123	0.000488332	0.0020401	0.0027438	0.000155652	0.000420981	0.000619297	0.00109172	0.00488853	0.0313781	4.4037e-05	8.70833e-05	0.000317982	0.000946373	0.000541626	0.00147972	1.71794e-05	1.29594e-05	2.68216e-05	0.00907675	0.00260608	0.00476158	0.00034473	0.000460922	0.000949575	0.000185852	0.000301704	0.000534152	2.21689e-05
Fred_18-Q3-R57-64_BAT3C.691	6.4118e-05	8.09803e-05	2.21485e-05	2.70681e-05	2.36172e-05	3.23317e-06	2.89701e-05	8.63459e-05	9.62458e-05	1.56842e-05	4.19618e-05	5.56107e-06	0.000141755	2.30198e-05	4.68008e-05	0	9.65439e-06	6.54763e-06	0	9.62154e-06	3.12564e-05	2.05219e-05	2.71341e-05	2.18827e-05	0.000148336	0.000109636	0.000207262	0.000252142	0.000131203	0.0400115	3.09194e-05	1.57757e-05	9.01631e-05	5.98796e-06	7.52642e-06	2.00409e-05	7.09488e-05	9.78109e-05	3.28525e-05	1.69678e-05	7.64949e-06	6.95775e-06	1.89213e-05	2.324e-05	7.36916e-05	2.37404e-05	1.8598e-05	2.5629e-05	1.44419e-05
Fred_18-Q3-R57-64_BAT3C.694	0.010634	0.00767558	0.00759722	0.00642153	0.00675515	0.0112825	0.00731056	0.00868224	0.0106635	0.00925885	0.00773949	0.0123839	0.00584137	0.00540104	0.00540759	0.00450201	0.00450526	0.0100746	0.00219957	0.00216886	0.00397195	0.00562885	0.00542769	0.00712341	0.00511635	0.0121269	0.00932153	0.00400531	0.00602645	0.0312968	0.0217304	0.0121507	0.0148907	0.00948823	0.00778635	0.0150795	0.0117439	0.0082093	0.01248	0.000758829	0.00117883	0.000383665	0.00733478	0.0145161	0.012618	0.00547032	0.00869087	0.011487	0.0179344
Fred_18-Q3-R57-64_BAT3C.701	0.000209645	0.000332212	0.000105347	8.85944e-05	4.39984e-05	4.12156e-05	0.000403519	0.00018005	0.000168543	0.000562458	0.000534514	0.000271637	0.000502406	0.000101454	0.00010661	0.00024263	0.000222535	0.000244377	9.38871e-05	0.000131097	0.000218129	0.000906788	0.00194473	0.00161305	0.00461398	0.00280407	0.00149037	0.0568321	0.0811899	0.125984	0.00123282	0.00134871	0.00223372	0.0255133	0.0165607	0.0412464	0.000148238	5.49784e-05	2.30366e-05	0.000822886	0.000456202	0.000447799	0.000157297	7.26857e-05	0.000150094	0.000299084	0.000209517	0.000108942	0.000171388
Fred_18-Q3-R57-64_BAT3C.705	0.00258056	0.00319263	0.00613134	0.00102369	0.00123879	0.00171114	0.0652268	0.0628472	0.0641856	0.00582514	0.00850266	0.00474846	0.0275546	0.0221767	0.0482682	0.0143149	0.00507009	0.00214204	0.0154904	0.0212217	0.023945	0.00244191	0.0014074	0.00175354	0.00269929	0.00302603	0.00152549	0.00517373	0.0124842	0.095824	0.00776682	0.0110056	0.00769783	0.00675446	0.010278	0.0194755	0.00140402	0.00126128	0.00062347	0.00161087	0.00155254	0.0025632	0.00257452	0.00744456	0.00386801	0.00178633	0.00157924	0.00225688	0.000444265
Fred_18-Q3-R57-64_BAT3C.708	0.0531663	0.0343165	0.0252461	0.0454065	0.0697741	0.0583203	0.0123022	0.0357817	0.0222444	0.103598	0.149583	0.0678431	0.0718348	0.111247	0.0753436	0.0885706	0.0565226	0.0322283	0.0673383	0.0869749	0.040544	0.0148231	0.00995765	0.00474857	0.0092027	0.0438758	0.0425686	0.163796	0.0624408	0.0656659	0.0425564	0.0647482	0.0348228	0.0223624	0.0294595	0.0204062	0.00467029	0.00238837	0.0392359	0.00138804	0.00131753	0.00128083	0.069873	0.109655	0.0299294	0.0422635	0.0674026	0.108545	0.015077
Fred_18-Q3-R57-64_BAT3C.70	4.19252e-05	0.00260862	3.16296e-05	0	0	0	0	0.000305372	0.000272875	0.000400984	0	2.85157e-05	0.00741957	0.00243819	6.72339e-05	0	0.00012094	4.4725e-05	0	0.000177637	4.3024e-05	0.000258982	0.00194781	0.00115584	0	0	0.000256376	0	0.00498825	0.0349417	4.7091e-05	0	4.81062e-05	0.000525925	0.0229458	0.0117282	0	0	5.59213e-06	3.56594e-05	4.44121e-05	2.1522e-05	6.43704e-05	0.00326294	0.000102487	9.03722e-05	8.04185e-05	0.000682868	0
Fred_18-Q3-R57-64_BAT3C.720	0.0531661	0.068591	0.0531052	0.0270759	0.0266268	0.0315299	0.0800587	0.0706705	0.100342	0.0093204	0.00762001	0.00812325	0.0377827	0.115208	0.0306052	0.0226644	0.0234346	0.0139617	0.0611638	0.126086	0.101933	0.0134711	0.018505	0.0217937	0.02758	0.088649	0.0418143	0.133675	0.252505	0.229817	0.00962577	0.0197268	0.0211506	0.048351	0.0299431	0.0376067	0.0137768	0.00719276	0.0033369	0.00097203	0.000781129	0.00096148	0.0523567	0.0170158	0.030804	0.0956295	0.0597403	0.0963722	0.031366
Fred_18-Q3-R57-64_BAT3C.743	4.30013e-05	0.000131436	2.62772e-05	0	0	6.4795e-06	0	0.000141922	9.54915e-05	2.40669e-05	0	1.93295e-05	6.1892e-05	8.65056e-05	0.0001072	0	2.92543e-05	3.05908e-05	2.03712e-05	1.57364e-05	0.000112982	0	0	0	8.40839e-06	0	0.000474298	1.81108e-05	0	0.0752613	0	0	0.000120275	0	1.12805e-05	5.68024e-05	0	0	0	1.9297e-05	0	3.46777e-06	0	6.96634e-06	7.96526e-05	0.000105332	0	1.9511e-05	0
Fred_18-Q3-R57-64_BAT3C.79	0.000198498	0.000407337	0.00281472	0.000251813	0.000187028	0.014754	0.000546201	0.00347612	0.0081628	0.00126088	0.000471725	0.000723967	0.00381344	0.00302292	0.0151392	0.00024244	0.000130244	0.000299804	9.37186e-05	7.41196e-05	0.000208962	0.00366824	0.000383885	0.000278179	0.000494263	0.000198065	0.000436545	0.00179033	0.0493932	0.0545032	0.000473965	0.000194115	0.000312549	0.00554299	0.00110408	0.0060826	0	3.15995e-05	0.000122368	0.000236953	0.000254074	0.000198928	6.39455e-05	0.000128578	0.00973793	0.000292701	0.000290339	0.000227078	0.000894228
Fred_18-Q3-R57-64_BAT3C.97	3.81368e-05	0.000145723	3.25678e-05	6.90537e-05	5.20021e-05	7.19834e-05	7.45406e-05	0.000132505	3.81592e-05	0.00149278	0.000244403	9.42053e-05	0.0114904	6.44969e-05	5.59421e-05	0.00034805	0.000140651	2.99991e-05	0.000166207	0.000106692	5.72343e-05	7.97175e-05	4.1035e-05	3.46851e-05	0.000802883	5.68602e-05	0.000187678	0.0338775	0.00156756	0.0330002	0.000207663	5.1165e-05	9.23846e-05	0.0123166	0.0138822	0.00147751	6.57016e-05	0.000193429	6.33267e-05	9.12366e-05	0.000135732	1.36557e-05	9.03343e-05	0.000121367	5.7241e-05	0.000204616	0.000286751	0.000150515	2.17414e-05
Fred_18-Q3-R57-64_BATAC.120	0.000787619	0.000651736	0.00025286	0.000164086	0.000245505	0.000244903	9.96159e-05	0.000190646	0.000197004	0.000123344	0.000270499	0.000680348	8.54231e-05	0.000121962	0.000138392	0.00149967	0.00046985	0.000277533	0.000152898	0.000217092	0.000247515	0.0013689	0.000714095	0.00144469	0.00202279	0.0057822	0.00207345	0.00367174	0.00688626	0.0460788	0.00105131	0.00115419	0.00139544	0.00340204	0.00763074	0.00169713	0.000277692	0.00178845	0.00119834	4.65812e-05	1.3578e-05	5.42466e-05	7.56223e-05	4.42413e-05	0.000120742	0.00889819	0.00439999	0.00154042	0.0012821
Fred_18-Q3-R57-64_BATAC.13	0.00271374	0.00362733	0.00196263	0.0147698	0.0233778	0.0161509	0.477975	0.342699	0.115977	0.00553132	0.0148414	0.000682574	0.280024	0.134237	0.0171891	0.0906614	0.12325	0.00886287	0.275758	0.103619	0.016852	0.00142804	0.00128007	0.000806936	0.00282344	0.00179892	0.00106613	0.000262983	0.00353532	0.0611952	0.00315211	0.00179345	0.0011921	0.0039748	0.00197935	0.000636656	0.00139876	0.0012372	0.000705697	0.001737	0.00129079	0.000291156	0.1372	0.146166	0.0244436	0.293174	0.25885	0.0666147	0.39531
Fred_18-Q3-R57-64_BATAC.166	0.000579377	0.00105362	0.000175029	0.000460468	0.000640378	0.000100403	0.000509887	0.00085759	0.000346457	0.000325731	0.000364978	4.05287e-05	0.00297102	0.000196884	6.52231e-05	0.000162338	0.000389727	9.1048e-05	0.000285828	0.000554993	0.000177506	0.000166842	0.00184177	0.000845816	0.000941361	0.00229889	0.000636852	0.0542876	0.0462124	0.0523069	0.000751506	0.00284698	0.00105436	0.000217863	0.000351724	0.000162372	6.08612e-05	0.000523253	0.000278651	0.000873392	0.000421455	0.000120424	0.000797478	0.000431296	0.000179071	0.000268794	0.000228528	5.74783e-05	0.000860197
Fred_18-Q3-R57-64_BATAC.17	0.00589693	0.00669475	0.00493784	0.00377018	0.00239382	0.00424781	0.00335651	0.00365896	0.00100847	0.000667869	0.000228926	0.00117469	0.000401495	0.000214021	0.00496934	0.00360314	0.00299042	0.00628218	0.00157814	0.00295507	0.00418239	0.00201797	0.00207102	0.000252518	0.0044241	0.00586962	0.00563714	6.40651e-05	0.00557762	0.0604626	0.0128108	0.00359187	0.00106391	0.00194156	0.000490552	0.000317111	0.00529965	0.00935071	0.00291207	0.00011537	8.8248e-05	0.000150609	0.000246228	0.000879084	0.000401355	0.00931602	0.00495855	0.0100153	0.0119156
Fred_18-Q3-R57-64_BATAC.187	0.0067938	0.0035216	0.00167758	0.00243663	0.00065743	0.000945274	0.00404946	0.00587217	0.00473989	0.000134684	0.000271014	0.000408219	0.0012869	0.000213144	0.000289858	0.000409116	0.000357705	0.000274598	0.000807273	0.0342897	0.0038997	0.000106538	0.000118426	9.49362e-05	0.00068164	0.00227501	0.00136914	0.000287045	0.00471238	0.0619927	0.00410652	0.00405034	0.00660703	0.000229293	0.000201507	0.000205526	0.000226876	0.000396202	0.00280069	0.000144024	5.61599e-05	6.98821e-05	0.00749322	0.00142366	0.00248886	0.000105727	0.000292647	0.000396591	0.015147
Fred_18-Q3-R57-64_BATAC.227	0.0989848	0.0801274	0.0447525	0.0546398	0.0316116	0.0067451	0.0145585	0.0214606	0.0650943	0.00179674	0.0010859	0.0156412	0.00654132	0.00254723	0.00985885	0.00271072	0.00316453	0.00487277	0.00294678	0.00325544	0.01124	0.0040862	0.00597942	0.0077973	0.0101994	0.00468736	0.0324361	0.00226235	0.00598302	0.0937315	0.151608	0.0140976	0.0524971	0.00601212	0.0129834	0.0087037	0.0014161	0.00136477	0.000583828	0.00165797	0.00166816	0.00507663	0.00468834	0.00247197	0.0212486	0.00990266	0.0129662	0.00203631	0.108473
Fred_18-Q3-R57-64_BATAC.231	0.00701343	0.00675234	0.00824193	0.0106967	0.00828505	0.0162174	0.0076762	0.0113839	0.00946351	0.000503896	0.000379571	0.000522386	0.0149302	0.00238213	0.00368069	0.00119097	0.00105273	0.000934792	0.00164485	0.00145989	0.00230139	0.00135374	0.000974453	0.00188208	0.00248012	0.00225637	0.00356414	0.000850391	0.00644505	0.233201	0.00179987	0.00147753	0.00211546	0.00112927	0.000720362	0.000903667	0.00124351	0.00100303	0.000379064	0.000342448	0.000210494	0.000348651	0.00534179	0.00113487	0.0047723	0.00170337	0.00113942	0.00259201	0.00213229
Fred_18-Q3-R57-64_BATAC.232	0.000337804	0.000576507	0.00225786	0.00753406	0.00340602	0.00348131	0.00282646	0.00296376	0.00888201	0.00268396	0.00110944	0.000285313	0.0132063	0.0177189	0.0102443	0.00307994	0.00821915	0.00496288	0.0374263	0.052139	0.0436032	0.005269	0.00897913	0.0114173	0.0062715	0.00791924	0.0167902	0.01384	0.0101184	0.15016	0.00538707	0.00111164	0.00106921	0.000181264	0.000345744	0.000459898	0.000175618	0.000169239	0.000400583	0.000188233	0.000137664	0.000306232	0.0103109	0.0328545	0.0279813	0.00518138	0.00393127	0.0114541	8.34781e-05
Fred_18-Q3-R57-64_BATAC.234	0.00196186	0.00256577	0.00260824	0.00505487	0.00769144	0.00330623	0.00103132	0.00240141	0.00452086	0.000646538	0.0015336	0.000841685	0.00139326	0.00247083	0.00096313	0.00114295	0.0013521	0.000455618	0.000856805	0.000941377	0.00127575	0.00337717	0.00202477	0.00543381	0.00102962	0.00219248	0.0107775	0.00100114	0.00383474	0.0409022	0.00403875	0.00424002	0.00228618	0.000244065	0.00318338	0.00243742	0.00301755	0.00157272	0.00834677	0.000162366	0.000160863	0.000300868	0.0014007	0.00236349	0.00150702	0.00188896	0.00408433	0.00482433	0.00219707
Fred_18-Q3-R57-64_BATAC.242	0.00209242	0.00273875	0.00236238	0.00178725	0.00223676	0.00183914	0.00392399	0.00445904	0.00438917	0.00175106	0.00188595	0.00208237	0.00165193	0.0030567	0.00168665	0.00109166	0.00101076	0.00120462	0.00149013	0.00147685	0.00342097	0.0020549	0.00296469	0.00478777	0.00273463	0.00175863	0.0023533	0.00223507	0.0207397	0.136192	0.00262769	0.00487594	0.00770425	0.00323801	0.00275505	0.00299943	0.000522662	0.000110764	0.000120942	0.0654658	0.106649	0.0248205	0.00112845	0.000642246	0.0023594	0.000964349	0.000974864	0.00117401	0.00330281
Fred_18-Q3-R57-64_BATAC.244_sub	0.00555888	0.00872188	0.0159835	0.00549401	0.0071496	0.00361123	0.00687188	0.0148255	0.0169731	0.00259802	0.00240054	0.00184016	0.00660833	0.0131615	0.00483396	0.00186345	0.00188782	0.00159978	0.00810254	0.00434784	0.00654235	0.00664011	0.00378361	0.00783904	0.0186272	0.0126388	0.0161712	0.00018073	0.00538306	0.0935614	0.00685397	0.0130256	0.012299	0.0173907	0.0130062	0.0215227	0.00200487	0.000723171	0.000310369	0.00057337	0.000570784	0.000865089	0.00300207	0.000779733	0.00595139	0.00944383	0.00211966	0.006835	0.023935
Fred_18-Q3-R57-64_BATAC.246_sub	0.0276595	0.0139367	0.0223042	0.0211851	0.01641	0.0129361	0.00693762	0.00310538	0.00882007	0.00820443	0.0200889	0.0025606	0.00913387	0.00945243	0.0283172	0.00605034	0.00590278	0.0194913	0.00373608	0.00625088	0.00682941	0.00841	0.00968404	0.0200713	0.0113712	0.0124272	0.0114908	0.00310429	0.00362245	0.0345169	0.0101506	0.00847403	0.00700721	0.00544422	0.00774391	0.00601093	0.00520226	0.0112904	0.00812891	0.000413359	0.000177808	0.000486003	0.000743901	0.00691152	0.00411935	0.0126787	0.00834915	0.00986916	0.0140988
Fred_18-Q3-R57-64_BATAC.255_sub	0.00214415	0.00933757	0.00251375	0.00749281	0.00280071	0.00572082	0.00385722	0.0057056	0.00803279	0.006633	0.00644971	0.000990522	0.0112713	0.00208377	0.00359771	0.00442488	0.00209209	0.00151408	0.00631685	0.0205602	0.0144524	0.00325958	0.00350273	0.00395715	0.00296599	0.00145461	0.000829856	0.00860028	0.0156729	0.0652227	0.0059624	0.00856222	0.00487082	0.00349931	0.00114617	0.000458579	0.00686399	0.00158252	0.013498	0.000961816	0.000545657	0.000757065	0.00232853	0.00452397	0.00234708	0.000323657	0.000323054	0.000227407	0.000196914
Fred_18-Q3-R57-64_BATAC.274	0.0750299	0.0310504	0.0291913	0.0247623	0.0761299	0.11368	0.0514345	0.0277772	0.0463896	0.0151728	0.00662185	0.0351753	0.0191996	0.0463283	0.0375184	0.0239389	0.0484261	0.0893421	0.02128	0.0126809	0.0473705	0.0589911	0.00984994	0.045025	0.0405949	0.0411311	0.445185	0.0034409	0.00407784	0.0583728	0.0164352	0.0200218	0.0420941	0.0394188	0.0484356	0.0863617	0.00140632	0.00228237	0.0033994	0.000914539	0.000734605	0.00191703	0.0282069	0.0336323	0.0559692	0.0223198	0.129109	0.23884	0.0621885
Fred_18-Q3-R57-64_BATAC.277	0.000997943	0.000328725	0.000217115	0.000205657	0.000340132	0.000260521	0.000726847	0.000414317	0.00023099	0.000567854	0.000620718	0.0010039	0.00206748	0.00143791	0.00149613	0.00121867	0.00194882	0.00104971	0.0100197	0.0111895	0.00693225	0.000219653	8.7107e-05	7.46973e-05	0.000128931	0.000661931	0.00116543	0.00945673	0.18789	0.0417133	0.00239776	0.000609158	0.000455505	0.00119596	0.00251267	0.00230217	0.000224775	0.000276082	0.000633741	0.0002149	0.000133859	0.000172864	0.00372012	0.0113736	0.00368677	0.00199859	0.00238084	0.00148722	0.000780545
Fred_18-Q3-R57-64_BATAC.281	0.00217059	0.00290609	0.00366425	0.00203169	0.00247266	0.00485963	0.0026567	0.00294726	0.0062621	0.00175704	0.00268828	0.0324228	0.00694432	0.00451896	0.0121055	0.00612747	0.00215351	0.00452221	0.00183797	0.00422375	0.0129359	0.00209375	0.00119204	0.00229055	0.00485083	0.00176227	0.00578793	0.00609465	0.00698176	0.0363268	0.000826823	0.0017213	0.00418288	0.00912408	0.00581338	0.0348268	0.000136493	0.000187285	0.000175231	0.000142514	0.000149385	0.000183976	0.0169069	0.0152039	0.0163322	0.00494739	0.0079533	0.0182757	0.00016764
Fred_18-Q3-R57-64_BATAC.284	0.00421762	0.00312387	0.00168429	0.00229213	0.00692275	0.0105003	0.133325	0.0948915	0.1044	0.0339364	0.0524919	0.0221924	0.0521394	0.0618999	0.109833	0.00774014	0.00367024	0.00257373	0.248116	0.277383	0.150029	0.0025857	0.00296137	0.000770208	0.00355204	0.00266169	0.058582	0.157709	0.316608	0.936588	0.00439481	0.00488801	0.00272966	0.0184178	0.0377607	0.0343242	0.312019	0.0979049	0.232216	0.00224666	0.00260352	0.00145674	0.235919	1.08241	0.120035	0.0863069	0.407217	0.356126	0.000692316
Fred_18-Q3-R57-64_BATAC.286	0.00452222	0.00309538	0.0024551	0.00419519	0.00353073	0.00154792	0.00412241	0.00532873	0.00684735	0.00253733	0.00201384	0.0216447	0.00228412	0.00158538	0.00783476	0.0034927	0.00454537	0.00925988	0.00168002	0.00155335	0.00852219	0.00151593	0.000826504	0.00132999	0.00397494	0.00917462	0.0165162	0.00716541	0.0570756	0.106689	0.00184766	0.0023967	0.00294818	0.00201145	0.00145131	0.00162566	0.00135817	0.000440364	0.00527499	0.000231879	0.000146384	0.000163966	0.0167042	0.00332178	0.00764417	0.0018924	0.00540331	0.0098071	0.00792109
Fred_18-Q3-R57-64_BATAC.288_sub	0.000925213	0.000512238	0.000145214	0.00152181	0.000837518	0.000302884	0.00163334	0.000735826	0.00116059	0.00126606	0.00467352	0.00613421	0.000382426	0.00087214	0.000448356	0.00110495	0.000921462	0.000110172	0.000595538	0.000454804	0.000259067	0.000303517	0.00030778	0.000128737	0.00026636	0.000155933	0.000237786	0.000707598	0.00920842	0.0393061	0.000443128	0.000522297	0.000413898	0.000634654	0.000331532	0.00025247	0.0001046	7.89529e-05	0.000102088	0.000275769	0.000308733	6.5478e-05	0.00231933	0.00409434	0.00186245	0.00053315	0.00218647	0.000328365	0.00266557
Fred_18-Q3-R57-64_BATAC.296	0.000191669	0.000516917	0.0010157	0.00272863	0.00948655	0.00966172	0.0195823	0.0193233	0.0315897	0.000276978	0.000467508	0.000648242	0.00588311	0.0081727	0.0133126	0.000642274	0.000977511	0.00133209	0.000356741	0.000259287	0.000750629	0.000419305	0.000464736	0.000417344	0.000510006	0.000666452	0.000921903	0.0463251	0.000173649	0.0495813	0.00166023	0.0026773	0.00569341	0.0020072	0.00289462	0.00838656	0.000156166	0.00126018	0.00028578	0.000169266	0.00011176	0.00011973	0.00800454	0.00828714	0.0173584	0.000456661	0.000170612	0.000300099	0.000263362
Fred_18-Q3-R57-64_BATAC.298	0.000506928	0.000542625	0.000386445	0.000345986	0.000429198	0.000665281	0.000437669	0.000580448	0.000962388	0.000103732	0.000110704	0.000252192	0.000423836	0.000315709	0.000316412	0.000384416	0.00041588	0.000419117	0.00136409	0.00135009	0.000583811	0.0002048	0.000188829	0.00027906	0.000268822	0.000413842	0.00100127	0.00802527	0.0346289	0.0922303	0.00041444	0.000319569	0.00058625	0.000217772	0.000322868	0.000303497	7.29625e-05	7.46701e-05	7.2703e-05	0.000151076	0.000125474	0.000374325	0.000620014	0.00118427	0.00272677	0.000438026	0.000677379	0.00104522	0.000607932
Fred_18-Q3-R57-64_BATAC.299	0.000192107	0.000908799	0.000698701	0.000101875	2.96035e-05	3.28427e-05	0.000513388	0.000942151	0.000693818	8.84665e-05	3.91672e-05	3.62948e-05	0.000416704	0.000100751	0.000276011	0.000105859	6.08688e-05	0.00014634	0.000356444	0.000407055	0.000773061	0.0023534	0.00139936	0.00204419	0.00509053	0.00115131	0.00244461	0.00240763	0.0191957	0.11882	0.000152407	0.000323141	0.000555171	0.000609354	0.000238421	0.00127391	0.000107205	7.53505e-05	1.17566e-05	8.1106e-06	2.64161e-05	2.7101e-05	4.39177e-05	1.06601e-05	0.000108775	0.0006494	0.000195079	0.000129697	1.87897e-06
Fred_18-Q3-R57-64_BATAC.308	4.18857e-05	0.000287844	6.27635e-05	3.77635e-05	5.86373e-05	4.67032e-05	3.15031e-05	0.000268451	0.000255562	2.92177e-05	2.09229e-05	2.14988e-05	0.000147726	2.86517e-05	0.00014798	9.36258e-06	1.70529e-05	2.92591e-05	1.21763e-05	9.13501e-06	4.38406e-05	1.02266e-05	2.94122e-05	2.32983e-05	2.51038e-05	6.54696e-05	0.000956534	0.000252837	0.00765156	0.197099	5.85183e-05	0.00100995	0.000277136	4.75993e-05	5.61615e-05	0.000141767	6.21088e-06	8.5128e-06	8.23166e-06	0.00608047	0.00202031	0.000139785	6.8099e-05	4.46005e-05	0.000240057	1.42225e-05	2.42796e-05	1.35843e-05	2.64856e-05
Fred_18-Q3-R57-64_BATAC.318	9.40425e-05	0.000331124	9.51988e-05	9.67794e-06	6.32218e-05	4.9772e-05	8.21219e-05	0.000176651	0.000131706	7.60793e-05	0.000210382	0.000107445	8.11206e-05	3.05902e-05	0.000106623	2.65552e-05	1.84996e-05	8.93137e-05	4.39951e-05	2.33607e-05	0.000100775	1.26168e-05	3.3643e-05	8.17902e-05	0.000203992	6.98078e-05	0.000546352	0.0569926	0.0268416	0.0862428	0.000205266	9.40963e-05	0.000238738	0.000156306	4.86944e-05	2.77364e-05	1.56491e-05	1.20152e-05	3.44868e-05	8.68488e-05	1.43842e-05	6.03411e-05	3.21395e-05	1.14823e-05	0.000116536	0.000141524	0.000131685	3.38081e-05	4.72919e-05
Fred_18-Q3-R57-64_BATAC.331	0.000356287	0.000491128	0.00037438	0.00036523	0.000381314	0.000381847	0.0322677	0.0173363	0.0218642	0.000211325	0.000193811	0.000338541	0.00500712	0.0023785	0.00467879	0.000449175	0.000613485	0.000214209	0.000361102	0.000208259	0.000241797	0.000809747	0.000275397	0.000331197	0.000211497	0.000280267	0.000685601	0.00111826	0.0489419	0.104498	0.00040746	0.000320534	0.000874841	0.000498813	0.000825566	0.000288602	0.000391516	0.000436859	0.00108124	0.000540875	0.00012169	1.83493e-05	0.02708	0.0586927	0.203312	0.000295502	0.000322068	0.000366908	0.000369998
Fred_18-Q3-R57-64_BATAC.349	0.00208351	0.00154113	0.00301804	0.0122604	0.00559395	0.00445953	0.0296444	0.0163549	0.0316402	0.00103877	0.000956208	0.00103198	0.00923162	0.00849886	0.00702637	0.00101552	0.000862347	0.00122768	0.00188752	0.00171062	0.00272081	0.000820355	0.0011652	0.00173287	0.000784008	0.000607936	0.00179164	0.0249324	0.0399037	0.125313	0.00207389	0.00229151	0.00271695	0.00275257	0.00177426	0.00129314	0.000562141	0.000479576	0.000214715	0.00169813	0.00224693	0.00407689	0.000518467	0.000431254	0.00219606	0.00129122	0.000576916	0.000431706	0.00271055
Fred_18-Q3-R57-64_BATAC.358_sub	0.000522337	0.000947742	0.00380981	0.0144496	0.00750315	0.0243205	0.0623474	0.0333345	0.0656059	0.0283967	0.0254553	0.0302465	0.00797554	0.0302609	0.00504504	0.00122732	0.00130767	0.00797038	0.0136475	0.0268725	0.0163953	0.0302551	0.027931	0.0403079	0.010683	0.0183226	0.0712222	0.00169813	0.041858	0.108154	0.00108452	0.000804978	0.00117857	0.0356214	0.0188803	0.059671	0.02026	0.00404183	0.0220265	0.0477152	0.0474546	0.0198174	0.0574411	0.0124196	0.0730251	0.000685824	0.000445896	0.000338295	0.000184228
Fred_18-Q3-R57-64_BATAC.359	0.000621803	0.000850069	0.000315433	0.00166718	0.00236808	0.000717675	0.0119081	0.0102207	0.00226646	0.00382773	0.00286463	0.000778994	0.0130846	0.00844269	0.0015251	0.00183669	0.00228778	0.000589215	0.000715798	0.00116907	0.000221887	0.00277042	0.0023077	0.000695999	0.00140001	0.00234956	0.00183602	0.00958038	0.0478262	0.0567027	0.000174735	0.000211284	0.000141702	0.000420406	0.000614176	0.00025634	0.000202468	8.28251e-05	6.47428e-05	0.000192898	0.00010455	4.47629e-05	0.00346569	0.00874967	0.000802286	0.000252137	0.000397718	0.00010283	0.000194465
Fred_18-Q3-R57-64_BATAC.362	0.000857815	0.00241063	0.00304813	0.0017555	0.00217848	0.00292448	0.0017732	0.0017489	0.00112244	0.00205701	0.00153186	0.00147182	0.00160113	0.00232868	0.00539162	0.00185548	0.00191882	0.0027833	0.00373326	0.00398983	0.00640346	0.00100267	0.000827489	0.00111377	0.00126779	0.0022988	0.00381133	0.00523352	0.00686446	0.0420448	0.000790816	0.00138096	0.00134159	0.00085586	0.000512905	0.00104895	0.00132477	0.000765316	0.00291915	0.00230214	0.00174809	0.00237001	0.000618555	0.00126783	0.000643543	0.0048482	0.00216345	0.00610701	0.0014692
Fred_18-Q3-R57-64_BATAC.376	0.00371124	0.00210542	0.00544441	0.0131578	0.0124057	0.013762	0.0130791	0.0110737	0.00358999	0.00601432	0.00567062	0.0131697	0.0448696	0.00256593	0.0593665	0.019265	0.0142535	0.0104409	0.0180801	0.0194404	0.00174007	0.0612011	0.0358152	0.0329714	0.0341736	0.0559793	0.0793009	0.00520738	0.00339601	0.0743067	0.00828799	0.0015771	0.00123655	0.191744	0.108353	0.0132745	0.0161895	0.0059699	0.0110358	0.00102992	0.000238368	0.000612103	0.0026573	0.011166	0.00162535	0.00660104	0.00627872	0.00650088	0.000866208
Fred_18-Q3-R57-64_BATAC.414	0.00044442	0.000577757	0.000461211	0.000519602	0.00031489	0.000530125	0.000226111	0.000451664	0.000462638	0.000406457	0.000208435	0.000291261	0.000227104	0.000242803	0.000327631	0.000344048	0.000544586	0.000460562	0.000268419	0.000384832	0.000464301	0.000275861	0.000311889	0.000205771	0.00179951	0.00231833	0.00279067	0.0104932	0.00120544	0.090032	0.000468386	0.000210846	0.000828133	0.00052664	0.000719751	0.000744487	0.000127982	0.00011126	0.000214182	0.000954094	0.00134821	0.000593246	0.00016332	0.000249425	0.000585826	0.000672677	0.000360872	0.000670824	0.00035971
Fred_18-Q3-R57-64_BATAC.421	0.000279362	0.000451372	0.000403969	0.00388558	0.00216694	0.00500759	0.00593549	0.00736181	0.0052561	0.00168206	0.00201061	0.0013849	0.00956159	0.00753942	0.0126896	0.00144332	0.00178593	0.00380103	0.00512332	0.00548054	0.00640166	0.00180788	0.00307117	0.00168554	0.00104195	0.000846337	0.00183668	0.0251038	0.0259306	0.0822487	0.000283653	0.000233398	0.000308692	0.00294075	0.00231942	0.00653742	0.000112933	7.97368e-05	0.00013551	0.00672185	0.0129148	0.010128	0.00433934	0.00919918	0.0089047	0.000208472	0.000179064	0.000138336	0.000143737
Fred_18-Q3-R57-64_BATAC.422	0.000643678	0.000903593	0.000739361	0.000730468	0.000946568	0.000899776	0.00197844	0.00610404	0.00548952	0.00036978	0.000848138	0.000660945	0.0147626	0.00156744	0.00108344	0.000418687	0.000654198	0.000579683	0.00063739	0.000588119	0.000847778	0.00035941	0.000288489	0.000456347	0.000362244	0.000669506	0.00106607	0.0579562	0.130334	0.0912502	0.000632701	0.000991903	0.00122122	0.000167772	0.000401534	0.000209831	0.000324458	0.000292831	0.000408368	0.00199425	0.00232917	0.00235091	0.0232694	0.00451316	0.0324284	0.000534679	0.000690013	0.000390606	0.000541331
Fred_18-Q3-R57-64_BATAC.439	0.00777051	0.0199751	0.011824	0.0313078	0.0393443	0.114535	0.103177	0.0989231	0.210955	0.00383005	0.00516594	0.00430182	0.0543412	0.0795578	0.0179427	0.0164126	0.0121085	0.0472942	0.043795	0.017309	0.0667248	0.00601549	0.0181027	0.011646	0.00271197	0.00501158	0.0149894	0.00366254	0.00389028	0.068282	0.000650123	0.0011444	0.0021048	0.019548	0.0308853	0.0317859	0.00072815	0.000668086	0.00181871	0.00162539	0.000731919	0.000996598	0.273082	0.114401	0.235509	0.00163341	0.00210254	0.00652001	0.000922632
Fred_18-Q3-R57-64_BATAC.448	0.000222129	0.000586049	0.000215997	0.000316178	0.00036552	0.000529572	0.000250683	0.000340424	0.000444572	3.79181e-05	0.000338587	4.41803e-05	8.59534e-05	4.07376e-05	9.47659e-05	4.74546e-05	8.88188e-05	0.000127608	0.000154597	9.78214e-05	0.000105258	3.26856e-05	1.92284e-05	4.89907e-05	0.000320455	9.47558e-05	0.000302074	0.143601	0.0462227	0.0625737	0.000339741	4.72451e-05	0.000131416	0.000422961	0.000872813	0.00327722	6.66309e-06	2.87347e-05	1.28526e-05	1.16218e-05	8.30292e-06	6.19351e-06	0.000123872	0.000212516	0.000232186	0.000394422	0.000138593	4.08006e-05	0.000170539
Fred_18-Q3-R57-64_BATAC.459	0.00498569	0.00111474	0.00269312	0.00357861	0.00550842	0.0035144	0.00133093	0.00175132	0.00252885	0.00150146	0.00753432	0.00336184	0.00230616	0.0025548	0.00225413	0.00162261	0.00218803	0.0020221	0.00180991	0.00222087	0.00268213	0.000658502	0.000499337	0.000568872	0.00057108	0.000451413	0.00164832	0.00293378	0.0576694	0.156651	0.00321829	0.00170418	0.00174372	0.000616176	0.000547404	0.000781309	0.000532913	0.000949905	0.00107441	7.95719e-05	7.10745e-05	6.39028e-05	0.00174453	0.000945324	0.00247019	0.00441335	0.00313856	0.00295466	0.0106319
Fred_18-Q3-R57-64_BATAC.466	0.000421462	0.000795553	0.000502376	0.00704225	0.00526687	0.00686992	0.0159119	0.00564726	0.00757786	0.000388408	0.0137736	0.00697399	0.0103547	0.0155865	0.00596992	0.000345436	0.000449544	0.00024998	0.00195799	0.00204964	0.00141273	0.000594361	0.00186734	0.00064304	0.00266943	0.000986711	0.00242332	0.0416268	0.0696195	0.074226	0.000470153	0.000380501	0.000340215	0.00767449	0.00549672	0.00268496	0.000247947	0.000305873	0.000353658	0.000537775	0.000393334	0.000131486	0.0190162	0.0248719	0.0142628	0.000273748	0.000274805	4.69316e-05	0.000201016
Fred_18-Q3-R57-64_BATAC.480	0.0137756	0.0174995	0.00564193	0.0370533	0.027566	0.0117224	0.138536	0.261496	0.201775	0.0183686	0.01823	0.00175228	0.100608	0.0383057	0.0234403	0.0471763	0.0236078	0.00417102	0.0795771	0.0973365	0.0212454	0.17599	0.26059	0.0992845	0.629943	0.36801	0.275249	0.240771	0.397629	0.198375	0.0132257	0.0315441	0.013303	0.151835	0.147315	0.0783024	0.169804	0.101045	0.00211684	0.00145226	0.00179213	0.000896295	0.0234085	0.125977	0.0151109	0.0375026	0.0662196	0.0393076	0.00362152
Fred_18-Q3-R57-64_BATAC.489_sub	0.000465764	0.000743988	0.00110862	0.00544947	0.000957929	0.0013036	0.0129056	0.0264853	0.0106074	0.0053766	0.00248996	0.00311599	0.0117513	0.0515118	0.0117106	0.0021945	0.00208549	0.00456182	0.006047	0.00490884	0.0199873	0.00599789	0.00357512	0.0183681	0.000468736	0.000668028	0.00161973	0.0260594	0.0796829	0.169775	0.000585241	0.000603443	0.00188648	0.0466605	0.0161164	0.020009	0.000301333	0.000194101	0.000400711	0.000740149	0.000538952	0.000668238	0.0276208	0.0051496	0.0374561	0.00170834	0.000624016	0.000710126	0.0002499
Fred_18-Q3-R57-64_BATAC.493_sub	5.35263e-05	0.000218197	1.85474e-05	0	4.67323e-06	1.29602e-06	7.77778e-05	0.000123952	0.000107438	0	9.7918e-05	2.34319e-05	5.10655e-05	0	5.67531e-05	0	1.81831e-05	7.79856e-07	0	0	1.2547e-05	0	0	9.64137e-06	8.93496e-05	0.000118821	0.000360981	0.0466537	0.0341499	0.0755422	9.77152e-05	0	9.74054e-05	0	6.24323e-05	8.38657e-07	0	0	0	2.08626e-06	8.56843e-06	8.75922e-05	6.59803e-06	2.67344e-06	7.42385e-05	9.31738e-05	6.84089e-05	5.06141e-06	0
Fred_18-Q3-R57-64_BATAC.496	0.00114827	0.00157654	0.00216762	0.00278744	0.0043823	0.003925	0.00591156	0.00633715	0.00733495	0.000441746	0.000991177	0.00125147	0.000271313	0.00037047	0.0122657	0.00397698	0.00272881	0.00233418	0.00100656	0.000459151	0.00127018	0.000277645	0.000236417	0.000377956	0.00114765	0.00263574	0.00548709	0.0234245	0.00394496	0.0548231	0.0017883	0.000852394	0.00181084	0.0060863	0.00203573	0.00349137	0.000109924	0.000127909	0.000325998	0.00014876	8.80299e-05	0.000111243	0.000337628	0.000295822	0.000590274	0.00125743	0.00197654	0.00502515	0.00243079
Fred_18-Q3-R57-64_BATAC.499	0.120335	0.097985	0.0646039	0.0428909	0.0413335	0.0277919	0.031259	0.0362964	0.0141501	0.00696132	0.00850439	0.0105588	0.059063	0.106015	0.0436276	0.0247537	0.0212678	0.0102456	0.0564274	0.0474857	0.0651205	0.00876881	0.00739594	0.00998809	0.0593835	0.0529167	0.0268762	0.027472	0.0829966	0.135736	0.0753954	0.115207	0.0850897	0.0425159	0.0290277	0.0292196	0.0949857	0.0643768	0.0165248	0.00253375	0.00176091	0.00173953	0.0201092	0.00344508	0.0147106	0.0872438	0.0343757	0.0521554	0.204594
Fred_18-Q3-R57-64_BATAC.50	0.000288094	0.000329266	0.00023475	0.000228145	0.000227902	0.000264065	0.000164867	0.000247969	0.000273988	0.000106015	9.63195e-05	0.00016167	0.000211398	9.36246e-05	0.000254087	0.000194729	0.000195726	0.000315003	0.000596694	0.000816923	0.00135637	0.000173684	0.000146279	0.000361395	0.000161369	0.000135066	0.000492298	8.02434e-05	0.000304781	0.0500935	0.000231275	0.000194943	0.000347484	7.77833e-05	0.000154416	0.000226526	3.94901e-05	5.79384e-05	0.000132642	0.000109185	0.000133985	0.000132624	0.00013822	0.00021448	0.000242751	0.000180993	0.000274938	0.000413658	0.00140994
Fred_18-Q3-R57-64_BATAC.524_sub	0.000160537	0.00114804	0.00204539	0.00139256	0.00189061	0.00513744	0.00160004	0.00160675	0.00199663	0.00436154	0.00429082	0.0058293	0.000718728	0.00246911	0.00376084	0.000835009	0.000960704	0.00369141	0.00147387	0.00123668	0.00243834	0.0196438	0.019636	0.0397879	0.0010961	0.000556123	0.0007628	0.0482041	0.0177139	0.110981	0.000508754	0.00012103	0.000289666	0.0786402	0.00939738	0.0206664	0.000200719	0.000160878	8.95014e-05	0.000151587	0.000653119	0.000547462	0.00264921	0.000921368	0.00958621	0.000333562	0.000115588	6.79601e-05	1.43708e-05
Fred_18-Q3-R57-64_BATAC.530	0.000536088	0.000631167	0.000344584	0.000164535	0.000333986	0.00011323	0.000715137	0.000757592	0.000647478	0.000240724	0.000270492	0.0002724	0.000400249	0.000319123	0.000451087	7.32057e-05	0.000105605	0.000125348	0.000267829	0.000210252	0.000418889	0.000167753	0.000167786	0.000230566	0.000430865	0.000683469	0.001567	0.0465424	0.172993	0.250672	0.000401448	0.000456807	0.00072782	0.000368862	0.000369394	0.000408901	0.000210014	0.000140553	5.91471e-05	0.000304003	0.000479917	0.000702849	0.000329407	0.000148935	0.000666548	0.000347415	0.000508919	0.000333571	0.000256981
Fred_18-Q3-R57-64_BATAC.536	0.114058	0.0614868	0.0209881	0.0292656	0.06104	0.0701518	0.0157736	0.0133496	0.0216623	0.0046513	0.00768773	0.0129772	0.0484371	0.0289018	0.0808431	0.0556548	0.0450588	0.0482049	0.0497531	0.039025	0.0876801	0.0360461	0.0420584	0.0503005	0.0352643	0.0488491	0.0809882	0.0187577	0.0659293	0.092447	0.0118177	0.00763968	0.0112509	0.018784	0.0159142	0.0609077	0.00272133	0.00435427	0.00354519	0.00090482	0.000809367	0.0015656	0.0136633	0.0347059	0.0221768	0.0864792	0.0649235	0.0565201	0.166248
Fred_18-Q3-R57-64_BATAC.568	0.000446208	0.000491269	0.000867862	0.000608463	0.000366854	0.00202126	0.00106945	0.00161285	0.00241036	0.000477495	0.000370167	0.000720046	0.00145601	0.00195134	0.00112475	0.000356291	0.00037823	0.000723981	0.000403471	0.000396511	0.000955317	0.000183626	0.000263887	0.000408083	0.000295879	0.000250844	0.000616152	0.0156583	0.00332126	0.103076	0.000821558	0.000734723	0.00092148	0.000163672	0.00034317	0.00191731	0.000353496	0.000144009	0.000269802	0.0133046	0.0337584	0.0398985	0.00684676	0.00249683	0.00511638	0.000390597	0.000565796	0.000978589	0.000526384
Fred_18-Q3-R57-64_BATAC.601	0.0033684	0.00347412	0.00245989	0.0181541	0.0224028	0.0154543	0.0107789	0.00417824	0.0168868	0.00726063	0.0056212	0.00423384	0.00858617	0.0147477	0.00764915	0.00481606	0.00501081	0.00344054	0.0107548	0.011016	0.0116063	0.00285556	0.00240893	0.00216763	0.00160296	0.00268482	0.00322473	0.00933441	0.00727749	0.08657	0.00132097	0.00163297	0.00139109	0.0092343	0.0130602	0.0171137	0.000931961	0.000907061	0.00103291	0.00568155	0.00746766	0.00253567	0.0188323	0.0147655	0.023856	0.00189093	0.00260724	0.00215926	0.00218552
Fred_18-Q3-R57-64_BATAC.609	0.0169658	0.015809	0.0172702	0.0325808	0.0354716	0.0629737	0.0203824	0.0214224	0.0387299	0.0373289	0.0359605	0.0688529	0.0239971	0.0329657	0.0535735	0.0550648	0.0289588	0.0428314	0.0211777	0.0245108	0.0354403	0.0110503	0.00806018	0.0128208	0.00752326	0.00845089	0.0148786	0.0256895	0.0393394	0.0786712	0.0236829	0.0223208	0.0290332	0.0243662	0.0247271	0.0288578	0.00601833	0.00398273	0.00513612	0.00359063	0.00355	0.00457298	0.0468651	0.023788	0.0348833	0.0148839	0.0177127	0.0313078	0.0133613
Fred_18-Q3-R57-64_BATAC.621	0.00614091	0.0043151	0.00455568	0.00607094	0.00560969	0.0107723	0.00936193	0.00677434	0.0140789	0.00334845	0.00417139	0.00266786	0.0168888	0.027164	0.0440389	0.0048249	0.00349184	0.00399461	0.00525655	0.00517709	0.00714047	0.00554827	0.00392799	0.00404053	0.00321811	0.00318587	0.00453221	0.0398731	0.0188275	0.0746992	0.00802847	0.00473835	0.00626067	0.00162299	0.00309319	0.00376952	0.00259688	0.00310384	0.00670503	0.000837129	0.00102406	0.000930919	0.0227439	0.0131617	0.0296523	0.00482054	0.00542251	0.00612769	0.00860561
Fred_18-Q3-R57-64_BATAC.628	0.000222941	0.000591816	0.000279467	0.000526192	0.000210746	9.24237e-05	0.0296202	0.0311244	0.0212668	0.000118254	0.000260014	5.09522e-05	0.0181781	0.000770559	0.000355386	0.000129938	7.78432e-05	0.000104395	4.48343e-05	2.32497e-05	9.84842e-05	0.000299444	0.000910836	0.000612999	0.0014731	0.000479876	0.000363807	0.051652	0.0572781	0.0668528	0.000406271	0.000277256	0.000296734	0.000399712	0.000247085	0.000126475	0.000498473	0.000317059	1.57973e-05	0.000158518	0.000285886	8.8145e-05	0.000665415	0.000220041	0.00313517	0.000244814	0.000160674	4.09762e-05	4.89683e-05
Fred_18-Q3-R57-64_BATAC.633	0.0611291	0.0221226	0.00442648	0.0120606	0.010782	0.007463	0.00382364	0.00662487	0.00161457	0.00226974	0.00113966	0.00243817	0.00276284	0.00348737	0.0026598	0.00215328	0.00411199	0.00381269	0.00432965	0.00416326	0.00564791	0.0022736	0.00134903	0.0015334	0.00203304	0.00214266	0.00471073	0.00974543	0.00936103	0.0469285	0.011207	0.00786365	0.0176724	0.00393783	0.00662013	0.00322163	0.000286747	0.000182433	9.19594e-05	0.000275302	0.000196811	0.000106972	0.00221022	0.00111409	0.000939021	0.00476271	0.0218912	0.00787907	0.083641
Fred_18-Q3-R57-64_BATAC.637	0.000944364	0.00100985	0.000608335	0.00062666	0.00101414	0.000862344	0.00116702	0.00126623	0.000665951	0.00174364	0.00224659	0.000234003	0.000829594	0.000859847	0.000703844	0.00111484	0.000812861	0.000340733	0.0011859	0.00119684	0.000395208	0.0021043	0.0022263	0.000557658	0.00605065	0.00447619	0.00332754	0.00602336	0.00864027	0.0743741	0.00495768	0.00534745	0.000661663	0.00099623	0.000931691	0.000747406	0.00118415	0.00152196	0.000126749	0.000168276	0.000129379	6.42704e-05	0.00218688	0.00668292	0.00105342	0.00048468	0.00102879	0.000739927	0.000429144
Fred_18-Q3-R57-64_BATAC.642	0.000104543	0.000182222	0.000636457	0.000196059	0.00034888	0.00223572	7.73584e-05	0.00308953	0.0159833	0.000238984	2.43076e-05	4.24465e-05	7.78812e-05	0.0001743	0.00023322	3.35607e-05	3.3358e-05	2.2497e-05	0.000102423	0.000505489	0.000315868	5.84885e-06	3.20487e-06	1.76197e-05	7.93385e-06	4.88908e-05	0.000299817	4.15394e-05	0.018996	0.0770127	0.000110756	0.000227563	0.000649018	2.18284e-05	7.53433e-05	8.47922e-05	1.02907e-05	1.50977e-05	9.67359e-06	4.53762e-05	1.7965e-05	3.16434e-05	0.000261824	0.000346753	0.000284616	4.71431e-05	4.11453e-05	2.56445e-05	0.000121992
Fred_18-Q3-R57-64_BATAC.644	0.00104285	0.000509767	0.00156239	0.000456615	0.000179701	0.00136926	0.000119996	0.000397001	0.000591412	0.000908929	0.000751242	0.00141141	0.000548441	0.000466197	0.00157398	0.00100331	0.00100081	0.00402873	0.000318717	0.000382935	0.000421546	0.000809689	0.000348737	0.000521097	0.000258694	0.00218591	0.0064218	0.035737	0.00732522	0.0967895	0.0012368	0.000679682	0.00196685	0.000232953	0.000691118	0.000556412	9.55979e-05	0.000167548	0.000973257	0.0206035	0.0172049	0.000608638	0.0187011	0.0497108	0.118004	0.000778185	0.00040232	0.001165	0.000788544
Fred_18-Q3-R57-64_BATAC.648	0.0332097	0.156945	0.0641368	0.068097	0.072008	0.155103	0.0635705	0.103788	0.15286	0.0472297	0.0572186	0.114118	0.0247383	0.0415226	0.0418704	0.0285347	0.0549017	0.0701529	0.0384289	0.0548068	0.104153	0.0107461	0.0213098	0.0413052	0.0291259	0.0137144	0.0264837	0.035816	0.0279688	0.0629023	0.00236567	0.00312343	0.00569225	0.0177423	0.00942286	0.0152555	0.00128961	0.00122968	0.00186473	0.00126136	0.0007355	0.00339543	0.0694169	0.0659724	0.0748405	0.00251448	0.0008894	0.00139038	0.000614653
Fred_18-Q3-R57-64_BATAC.650	0.000575624	0.000294494	0.000421705	2.62427e-05	2.00066e-05	4.07398e-05	9.40999e-05	9.741e-05	0.000147382	0.0008679	0.000977337	0.000250795	7.14022e-05	5.49833e-05	5.75609e-05	0.000837938	0.000260408	0.000825714	4.2206e-05	1.38158e-05	4.07515e-05	2.04004e-05	1.93471e-05	2.35431e-05	1.9938e-05	5.59139e-05	0.000293907	0.00609122	0.0358539	0.051988	0.00104901	0.00238378	0.0022342	0.000753812	0.000205043	9.17126e-06	2.06627e-05	1.11321e-05	3.2671e-05	3.78359e-05	1.91375e-05	2.68725e-05	0.000141393	2.45159e-05	0.000786386	0.00024832	0.000242162	0.000179342	4.38173e-06
Fred_18-Q3-R57-64_BATAC.652	0.0176281	0.0116999	0.0324841	0.00234418	0.00452054	0.0099878	0.00100343	0.00096679	0.00116893	0.00248088	0.0019606	0.00319783	0.00162587	0.00359928	0.000896625	0.00346026	0.00217454	0.00237006	0.00154977	0.000923039	0.00140145	0.00844711	0.00989578	0.00887765	0.00649357	0.00132097	0.0183734	0.00934709	0.0129351	0.0380866	0.00997416	0.0158898	0.0248814	0.00618037	0.00163315	0.00322145	0.000235868	0.000222189	0.000105268	0.000110551	0.000163723	0.000202246	0.00688169	0.00312965	0.00127855	0.0330667	0.0198473	0.0154299	0.00615975
Fred_18-Q3-R57-64_BATAC.663	0.000134654	0.000311303	7.08993e-05	0.000414153	0.00016284	0.000107744	0.000799369	0.00141635	0.000482715	0.00110902	0.00090217	7.75885e-05	0.00238013	0.000513935	7.5275e-05	0.000220801	0.000512654	0.000176228	0.000432671	0.000422235	0.000123274	0.000119064	0.000146331	7.00402e-05	0.000119302	7.78395e-05	0.000204828	0.000100883	0.000595446	0.0372227	0.000707173	0.00123914	0.000458267	0.0632479	0.0364164	0.026891	0.000168507	0.000235108	6.52491e-05	0.000474402	0.000428791	9.01681e-05	0.000128354	0.000406591	0.000266574	0.000184302	0.000252757	0.000109057	9.2999e-05
Fred_18-Q3-R57-64_BATAC.664_sub	0.00244516	0.0106673	0.00874941	0.00640256	0.00776469	0.00575652	0.00870634	0.0100301	0.00975918	0.00259375	0.00495101	0.00445581	0.00518255	0.0103844	0.0101523	0.00218215	0.00250197	0.00378292	0.00718983	0.00761032	0.0079594	0.00245921	0.00280375	0.00246118	0.000246583	0.000223975	0.000525588	0.0111823	0.0383504	0.0641718	0.00186456	0.00286874	0.00214994	0.00238849	0.0047626	0.00886161	0.000346084	0.000215457	0.000166153	0.000262946	0.000196168	0.000232616	0.00699183	0.00306514	0.00761748	0.000605058	0.00144953	0.00133821	0.00338889
Fred_18-Q3-R57-64_BATAC.688_sub	0.000654232	0.000571394	0.000376796	0.000215695	0.00028414	0.000200689	0.000711093	0.000384634	0.000364244	0.000936698	0.00121123	0.00181183	0.000287256	0.000376474	0.000484054	0.000939019	0.000320813	0.000388779	0.000514367	0.000498655	0.000398156	0.000351408	0.000425207	0.000333325	0.000455125	0.000399313	0.000704542	0.0289895	0.0786445	0.094206	0.0322262	0.00515527	0.00344278	0.000414337	0.000547487	0.000693212	0.00678771	0.0114693	0.00202013	0.00017225	0.000151169	0.000169134	0.000674983	0.000296227	0.00184011	0.000794332	0.000653987	0.000506482	0.00401744
Fred_18-Q3-R57-64_BATAC.707	0.0149241	0.0217071	0.0168873	0.00985385	0.00791689	0.0133676	0.0158912	0.0146902	0.0167853	0.00564925	0.00308976	0.00318536	0.0073709	0.00788948	0.0128259	0.00440776	0.00293967	0.00523299	0.00365797	0.00289644	0.00583983	0.00746036	0.00944957	0.0114524	0.0109723	0.00650889	0.00437202	0.017115	0.0201082	0.0563859	0.00695939	0.00714142	0.0109876	0.00472473	0.00217285	0.00373839	0.0103362	0.0056355	0.00356913	0.00143439	0.000755417	0.0013294	0.00903416	0.00765901	0.0110336	0.00314766	0.00328508	0.00471989	0.000582911
Fred_18-Q3-R57-64_BATAC.715	0.002501	0.000940304	0.000679206	0.00568096	0.0065181	0.00387494	0.0028387	0.00673531	0.00220559	0.00165216	0.00173941	0.0141465	0.00570093	0.00490562	0.00435915	0.00402441	0.0115314	0.00438365	0.00855116	0.00335253	0.00204714	0.00901145	0.00726442	0.00647718	0.0192733	0.0393101	0.0562369	0.0194575	0.0734386	0.0675847	0.00864008	0.00696048	0.00517465	0.000563992	0.00113413	0.00103786	0.0175767	0.028223	0.0165058	0.000274091	0.000178972	0.000305084	0.000208136	0.000221289	0.000562872	0.000483074	0.000494945	0.000196436	0.0103709
Fred_18-Q3-R57-64_BATAC.716	0.00146249	0.00049105	0.000603082	0.00070693	0.000755161	0.000699113	0.000513689	0.000476281	0.000866696	0.000326299	0.00142782	0.0114593	0.000858422	0.00066886	0.00071536	0.000656648	0.000290274	0.000694218	0.000520956	0.000453754	0.000907699	0.000266925	0.000208908	0.000306442	0.000312789	0.000661602	0.00104919	0.00213604	0.0751981	0.103064	0.00158218	0.000750735	0.00115704	0.000389913	0.000371438	0.000542306	0.000138363	0.000256245	0.000341285	2.10205e-05	3.09069e-05	4.23721e-05	0.000447316	0.000282038	0.000867941	0.00867453	0.0113488	0.00969568	0.00429784
Fred_18-Q3-R57-64_BATAC.717	0.000162336	0.00040883	9.91492e-05	0.000258238	9.30766e-05	0.000282387	0.000298339	0.000327754	0.000560014	0.00024062	0.000414289	3.17142e-05	0.000272086	0.000260229	0.000297177	4.47683e-05	3.10161e-05	7.36168e-05	0.000219838	0.000240921	0.000268091	0.00577511	0.0003767	0.000559184	0.00232396	0.00174212	0.000886022	0.132952	0.0615708	0.0802493	0.000336253	3.38531e-05	9.91558e-05	2.09247e-05	8.14611e-05	9.88283e-06	2.96867e-05	3.80043e-06	6.86277e-06	2.48354e-05	2.01241e-05	4.33483e-05	0.000170399	0.000201694	0.000342712	0.000231625	0.000132774	1.6913e-05	1.62234e-06
Fred_18-Q3-R57-64_BATAC.756	0.000183253	0.000255593	0.000190526	0.000235271	8.83312e-05	0.000111301	0.00452103	0.00720832	0.0066688	0.00233221	0.000798497	0.000227836	0.0247916	0.00182601	0.00200903	0.000730109	0.000413914	0.00072505	0.000103202	7.84285e-05	0.000113324	0.000181893	0.000315024	0.000226925	0.000410511	0.000392964	0.000269692	0.00630693	0.0327653	0.0361322	0.000412463	0.000120609	0.00021541	0.0238731	0.0138806	0.0362388	0.000152011	0.000215277	8.46253e-05	0.000203112	7.78166e-05	3.93024e-05	0.00311415	0.0195494	0.00783478	0.000267079	0.000175559	0.000372709	0.000149096
Fred_18-Q3-R57-64_BATAC.765	9.58915e-05	0.000124611	2.80122e-05	5.96069e-05	1.50516e-05	4.42235e-05	0.000532142	0.000630555	0.000232534	4.42008e-05	7.48928e-05	5.65376e-05	0.000390245	0.00205222	0.00023713	9.79559e-06	4.55089e-05	2.14255e-05	5.07549e-05	3.98992e-06	1.73605e-05	6.36112e-05	1.86408e-06	1.95614e-05	1.55622e-05	8.03088e-05	0.000425346	0.00399265	0.033391	0.0909998	1.53652e-05	3.2522e-05	0.00017859	1.50448e-05	0.000142193	1.104e-05	4.16271e-06	1.2585e-06	0.00010384	0.000260368	6.03204e-06	3.95251e-06	0.000248749	0.003516	0.0251763	2.26598e-05	7.74351e-05	4.06098e-06	1.22456e-05
Fred_18-Q3-R57-64_BATAC.780	0.00769571	0.00398511	0.00437844	0.0115377	0.0187971	0.0244621	0.0203753	0.0301028	0.0510484	0.0249314	0.0062741	0.0024233	0.0281068	0.0315252	0.014998	0.017013	0.0138254	0.015086	0.0137655	0.0102536	0.0275675	0.0109122	0.00914972	0.0117417	0.0150218	0.0385544	0.0519545	0.0593221	0.04338	0.0777184	0.0101608	0.00642507	0.0277669	0.00288018	0.00234059	0.00109447	0.000543828	0.000552765	0.000910038	0.00333426	0.0129156	0.00707913	0.0337575	0.0267563	0.0192258	0.00739764	0.0057438	0.0127644	0.0548091
Fred_18-Q3-R57-64_BATAC.796_sub	0.00198577	0.0008879	0.000543367	0.000465584	0.000432874	0.000574192	0.00138401	0.00150453	0.00095965	0.00237777	0.00345461	0.000468767	0.000517525	0.000810335	0.000557089	0.000772787	0.000571949	0.000254851	0.000703524	0.000816519	0.000692382	0.00030098	0.000470109	0.000547331	0.00198482	0.00103644	0.000800034	0.0615482	0.105693	0.096349	0.00157143	0.00261308	0.00189814	0.00313438	0.00192577	0.00200371	0.000698847	0.000330401	0.00013403	0.000314506	0.000172732	0.000131648	0.000643299	0.000860852	0.000397221	0.00165883	0.000975537	0.000569134	0.000421978
Fred_18-Q3-R57-64_BATAC.80	0.00250159	0.00241573	0.0012338	0.00817236	0.011184	0.0164725	0.00196202	0.00254539	0.00166235	0.0030585	0.00906235	0.00481006	0.00297609	0.00224926	0.00219397	0.00355088	0.00214249	0.00314146	0.00275994	0.0027219	0.00425028	0.000679208	0.000547713	0.000662361	0.000729697	0.000877507	0.00210022	0.00407613	0.0686571	0.103725	0.00425941	0.00389964	0.0195094	0.00679708	0.00537761	0.00816983	0.000400415	0.000404226	0.000581576	0.000304025	0.000586494	0.000167309	0.0182427	0.103034	0.0545775	0.00151973	0.00277152	0.00348575	0.00561112
Fred_18-Q3-R57-64_BATAC.820	0.000433855	0.000539334	0.000320056	0.000763732	0.000979392	0.000406204	0.00722453	0.00853904	0.00328544	0.000439384	0.000403718	0.000311908	0.014351	0.000197474	0.0144918	0.00681014	0.000948347	0.0010907	0.00702635	0.0130209	0.000535164	0.0386686	0.0535681	0.0125361	0.016584	0.0231902	0.105127	0.00498724	0.014914	0.0723528	0.000242311	0.000113181	0.000294027	0.000332155	0.000420385	0.000222986	0.00549262	0.000844696	0.000606919	0.000108517	6.81943e-05	0.000135841	0.000260314	0.00661938	0.000454177	0.0039338	0.0123283	0.0196813	0.000380633
Fred_18-Q3-R57-64_BATAC.840	0.00189121	0.00568507	0.00153818	0.00273025	0.00201957	0.00785269	0.00147271	0.00101205	0.00277313	0.00134689	0.00274822	0.00504125	0.00050154	0.00121482	0.00364811	0.0010909	0.00214831	0.00119773	0.00565188	0.00579068	0.0074188	0.00359792	0.00168847	0.000485855	0.000892045	0.00495173	0.0122409	0.0216064	0.0105353	0.0531179	0.000528008	0.000499032	0.00213915	0.00131354	0.00216602	0.0058031	0.000187962	0.000190286	0.000169424	0.000107782	5.0459e-05	7.30325e-05	0.00156857	0.00237711	0.000762692	0.010681	0.00546608	0.0117687	0.0173767
Fred_18-Q3-R57-64_BATAC.85v2	0.00161479	0.00231745	0.00287654	0.000968709	0.00109168	0.000516124	0.000542981	0.000833827	0.000518175	0.0012068	0.00170899	0.000274708	0.00197807	0.00118037	0.000398924	0.00249467	0.0022169	0.000368674	0.00302642	0.0029145	0.000863869	0.00154106	0.00203009	0.00036298	0.000825249	0.00196017	0.00120966	0.00119576	0.00455019	0.232856	0.00151788	0.00158518	0.00106363	0.00160605	0.00196247	0.000940647	0.00194449	0.00250842	0.00148101	0.000475013	0.000390812	0.000163084	0.00124672	0.00295495	0.000655075	0.00140623	0.00155294	0.000729323	0.00148662
Fred_18-Q3-R57-64_BATAC.884	0.0022185	0.000447836	0.000896353	0.000781665	0.00244819	0.0010877	0.000557758	0.000958013	0.00119923	0.000845843	0.0069082	0.00305233	0.00110521	0.00180931	0.00120668	0.000471068	0.000311864	0.000530194	0.000551732	0.000626511	0.00129868	0.000272734	0.00021781	0.000250901	0.000245053	0.000245835	0.000800888	0.00372074	0.0173899	0.0456856	0.00153118	0.000626398	0.000648826	0.000292424	0.000354152	0.000420098	0.00015649	0.000249255	0.000453802	4.64471e-05	3.50248e-05	4.40476e-05	0.00138993	0.000529181	0.00135056	0.00184813	0.00141351	0.00149693	0.0024756
Fred_18-Q3-R57-64_BATAC.8	0.0538494	0.031322	0.0163035	0.0248479	0.0269766	0.026817	0.0217092	0.0184916	0.0269702	0.0199245	0.0260734	0.0145719	0.030596	0.0579281	0.0678322	0.021882	0.0184016	0.00943347	0.0421354	0.0540208	0.0907138	0.00480091	0.00450013	0.00608185	0.0120362	0.0186179	0.0338051	0.0121015	0.0212398	0.150604	0.0469353	0.0335324	0.095791	0.0346073	0.0491263	0.0887953	0.0204408	0.00524778	0.017478	0.00394093	0.00379682	0.00331725	0.0178862	0.0232653	0.0213887	0.0253695	0.0206595	0.0205926	0.0769454
Fred_18-Q3-R57-64_MAXAC.025_sub	0.0996146	0.0645579	0.0670473	0.172181	0.146342	0.196183	0.0185674	0.01454	0.0260027	0.0274711	0.0188265	0.0258188	0.0386381	0.0205784	0.0346141	0.0252445	0.0170749	0.0271281	0.0104906	0.00840981	0.0140912	0.00709897	0.00683931	0.0102064	0.0298005	0.0381767	0.00731207	0.0159375	0.0254384	0.0831279	0.0536298	0.0222418	0.0454861	0.0150066	0.0107853	0.034134	0.00434018	0.00436314	0.00555225	0.0421394	0.0718894	0.0631856	0.028362	0.0153941	0.0641084	0.025172	0.017775	0.0253801	0.0614575
Fred_18-Q3-R57-64_MAXAC.044_sub	0.0820168	0.0187425	0.0777996	0.0728852	0.0341249	0.116056	0.0110436	0.00948765	0.0316663	0.0328165	0.0543224	0.0387269	0.0235534	0.0148299	0.0678842	0.0701853	0.0161449	0.0760051	0.0241459	0.0310259	0.0859273	0.0720752	0.0699293	0.0600374	0.0224421	0.0242168	0.0349062	0.018156	0.0356233	0.0496091	0.105875	0.0194801	0.0736763	0.0220364	0.0359727	0.0142655	0.0102143	0.0353392	0.00965939	0.00105421	0.00100561	0.00192644	0.00520406	0.0196011	0.0151249	0.0540343	0.0358549	0.045113	0.0646198
Fred_18-Q3-R57-64_MAXAC.100_sub	0.00783274	0.00850329	0.0202257	0.0106294	0.00448422	0.00880605	0.0222051	0.0305628	0.0355814	0.0538557	0.0381865	0.0227436	0.0378157	0.0104851	0.00395782	0.0122983	0.0456554	0.0472036	0.00873673	0.00870074	0.00490939	0.0938166	0.0850824	0.0342179	0.0433202	0.021977	0.0234507	0.0930891	0.0974981	0.0744025	0.00243902	0.00244137	0.00155674	0.00111636	0.00195508	0.000645802	0.0488847	0.0416108	0.0143534	0.00454874	0.00221344	0.002894	0.0174794	0.00468067	0.00427009	0.00119411	0.00100228	0.000524383	0.000382973
Fred_18-Q3-R57-64_MAXAC.109_cln	0.00804476	0.0572315	0.0402658	0.000168158	0.00185239	0.00137212	0.000369588	0.000912678	0.00075302	0.00169844	0.00580436	0.000831579	0.00187656	0.00101929	0.00994946	0.000868211	0.00106929	0.000802166	0.000296869	0.000220254	0.00139531	0.00301849	0.00146199	0.0114692	0.000860602	0.000589536	0.00337886	0.00017889	0.0363481	0.210661	0.006983	0.0108234	0.0268793	0.00245811	0.00949374	0.00200126	0.000128175	0.00160318	0.00101789	0.000405388	0.000159769	0.000444095	0.000189539	0.000937905	0.00536587	0.00493635	0.010984	0.0085122	0.0105519
Fred_18-Q3-R57-64_MAXAC.112	0.0316192	0.0291011	0.0086171	0.016488	0.00675013	0.0154731	0.0016222	0.00148983	0.00138538	0.0118612	0.00743797	0.013247	0.0202018	0.0224294	0.0367213	0.00677667	0.00462662	0.011221	0.0353827	0.0291262	0.0550148	0.000418535	0.000268602	0.000332857	0.000599801	0.000568353	0.00098239	0.0358218	0.114838	0.124353	0.0311926	0.0534039	0.0812817	0.0123353	0.00374899	0.00618477	0.000404578	0.000445268	0.000491376	0.000658951	0.00106854	0.000707687	0.0339556	0.0456815	0.0391213	0.00161884	0.00233263	0.00841885	0.00380882
Fred_18-Q3-R57-64_MAXAC.131	0.0229508	0.00975189	0.00372247	0.00230703	0.00350052	0.00287829	0.0757957	0.13501	0.0532993	0.00446676	0.00277522	0.00140892	0.0522982	0.0187821	0.0327411	0.00449017	0.00718224	0.0024111	0.0229088	0.0183001	0.00979266	0.0138101	0.0216955	0.00187393	0.0442081	0.0922937	0.0568126	0.0438154	0.170886	0.161419	0.0055753	0.00499272	0.00139762	0.0455981	0.0337562	0.0428241	0.0159877	0.00484264	0.00862459	0.00450135	0.00218371	0.000558751	0.10243	0.472417	0.0659374	0.0871083	0.0519469	0.0441636	0.000713236
Fred_18-Q3-R57-64_MAXAC.143	0.00273307	0.00402911	0.00540593	0.00407137	0.00295036	0.00236433	0.00639383	0.0105617	0.00755932	0.00203909	0.00222148	0.00218917	0.00227844	0.00167814	0.00498816	0.0018448	0.00366291	0.00330751	0.00224462	0.00227473	0.00342387	0.0135629	0.0150479	0.0167256	0.0785174	0.114759	0.0436335	0.182108	0.160929	0.209042	0.00345232	0.00273107	0.0060352	0.000857859	0.00574116	0.00117837	0.00368601	0.00268799	0.00744571	0.00416314	0.00180395	0.00307391	0.186567	0.0310082	1.29786	0.00220414	0.00190532	0.00188728	0.00198721
Fred_18-Q3-R57-64_MAXAC.150	0.0150403	0.0111397	0.02301	0.00204121	0.00750425	0.0259348	0.0226228	0.0146041	0.0426707	0.010036	0.00369334	0.0104753	0.0182005	0.0144892	0.0122219	0.00570172	0.00451949	0.00996159	0.016692	0.0065716	0.0166096	0.0229358	0.0176045	0.0277241	0.00889777	0.00673699	0.00671006	0.0469138	0.0291352	0.0827323	0.00733702	0.00907108	0.0130995	0.0347027	0.0233458	0.0350753	0.00235095	0.00251861	0.000378683	0.000832617	0.000447237	0.000705155	0.021362	0.00358852	0.0195917	0.00414262	0.00418009	0.0160498	0.000347574
Fred_18-Q3-R57-64_MAXAC.156	0.0120112	0.0102374	0.00576172	0.000585644	0.00149867	0.000545484	0.0019393	0.00303077	0.00392637	0.000834199	0.000565098	0.00323626	0.00064461	0.000847891	0.00131466	0.0063657	0.00243224	0.00288606	0.00130297	0.00112071	0.00135289	0.0169847	0.0345541	0.0343384	0.00944163	0.00422583	0.00200097	1.71135e-05	0.00223898	0.110618	0.0105389	0.00690587	0.00625743	0.00267406	0.00387897	0.00609322	0.000270838	0.00032596	0.000141674	9.98856e-05	9.04499e-05	0.00030732	0.00220533	0.000456617	0.00124428	0.000259113	0.000978428	9.78302e-05	0.00200722
Fred_18-Q3-R57-64_MAXAC.171	0.00468844	0.00278297	0.0034663	0.00104316	0.00111465	0.00176644	0.00177758	0.00194557	0.00289251	0.00179347	0.00146321	0.000585791	0.00101822	0.00233694	0.000803954	0.00119728	0.000551152	0.0015001	0.00193873	0.00574039	0.00887015	0.000206053	0.000258396	7.70893e-05	0.000129544	0.000217966	0.000571568	0.00601755	0.0355394	0.0827128	0.0188559	0.00611127	0.0107431	0.0523199	0.0246249	0.08193	4.9284e-05	9.61572e-05	0.000113088	0.0314804	0.0443813	0.00531645	0.00371243	0.00432391	0.00492595	0.000267834	0.000222618	0.000402853	0.0209813
Fred_18-Q3-R57-64_MAXAC.194	0.00154694	0.00109624	0.00116629	0.00066635	0.00101345	0.000450657	0.000384185	0.000501517	0.000472165	0.000665846	0.000928262	0.0014281	0.000535057	0.000840185	0.00104734	0.00051197	0.000534792	0.000469908	0.000258981	0.000234656	0.00045429	0.000738652	0.00104208	0.00249358	0.00112737	0.000630061	0.000882182	0.000617027	0.00743013	0.0652706	0.00102309	0.00132328	0.00133276	0.000717181	0.000549697	0.000797535	0.00026589	0.000146756	0.000151902	0.000469535	0.000356757	0.00062032	0.000319094	0.000120637	0.000621801	0.000794857	0.000768829	0.000586053	0.000752789
Fred_18-Q3-R57-64_MAXAC.199	0.00217415	0.00287656	0.0010254	0.00176138	0.0140776	0.0359968	0.0286041	0.0159618	0.0370528	0.0351405	0.0398074	0.0769967	0.0105701	0.00649471	0.0097141	0.00212797	0.00125412	0.00391864	0.000513185	0.000379537	0.0017923	0.00428635	0.0187148	0.0258148	0.0736095	0.00886646	0.000620822	0.0123492	0.0681722	0.0304781	0.000626891	0.000523261	0.00118425	0.00706671	0.00490244	0.00219849	0.000499947	0.000399234	0.000162148	0.000118742	0.000100841	0.000317732	0.00431742	0.00334774	0.00122133	0.0161471	0.0447374	0.0400949	0.000145031
Fred_18-Q3-R57-64_MAXAC.206	0.00579241	0.00895587	0.0226839	0.000592607	0.00104816	0.000360755	0.0159038	0.00939945	0.00957877	0.00175207	0.000476267	0.000529339	0.0135746	0.0149395	0.0173827	0.00288165	0.00607537	0.0132756	0.00252561	0.002214	0.00269636	0.038062	0.0577082	0.107276	0.0209778	0.00750447	0.00447502	0.000101007	0.0119016	0.0989249	0.00226666	0.0162301	0.0102067	0.0163566	0.0041588	0.00355627	0.000614628	0.000249292	0.000141655	0.00018816	0.000240005	0.000554142	0.00167354	0.000984159	0.00150511	0.000606515	0.000534194	0.000307002	5.57016e-05
Fred_18-Q3-R57-64_MAXAC.209	0.00629827	0.0128727	0.018055	0.000931202	0.00122702	0.00122842	0.156083	0.308402	0.0231215	0.00103007	0.00227924	0.00176783	0.0252104	0.00670947	0.00771132	0.00175849	0.00177243	0.00351809	0.000635097	0.000504472	0.000869205	0.000637144	0.000719051	0.000927141	0.000962559	0.00210237	0.00394899	0.372808	0.80491	0.722543	0.0026326	0.00152959	0.00460341	0.0010946	0.001605	0.000565061	0.000374993	0.000251616	0.000244429	0.000802837	0.00122775	0.0012237	0.000791227	0.000636715	0.00145982	0.00140492	0.00238932	0.00109999	0.00176571
Fred_18-Q3-R57-64_MAXAC.215	0.00616347	0.00635661	0.00714026	0.00015132	0.000141823	0.000320135	0.0111384	0.0186502	0.0286359	0.000638927	0.0020766	0.000787048	0.0192067	0.00286696	0.0195454	0.000262239	6.04526e-05	0.000297029	0.000643042	0.0127432	0.0253569	0.000369726	4.92329e-05	0.000163241	0.000278229	0.000106839	0.000702084	1.15727e-05	0.000379058	0.103472	0.00540766	0.0149998	0.0313406	0.000240622	4.16486e-05	0.000173722	3.8236e-05	9.41358e-05	0.000169551	0.000202809	0.000210558	0.000242324	0.00450504	0.000770491	0.00847938	0.000155057	0.000122661	8.5794e-05	0.000664867
Fred_18-Q3-R57-64_MAXAC.220	0.00633431	0.00370672	0.00199241	0.0118659	0.0116654	0.0115841	0.00503681	0.00291118	0.0088524	0.00773031	0.0121254	0.0271201	0.00338638	0.00535211	0.00180676	0.00495191	0.00377901	0.00546655	0.0146741	0.00746199	0.00786725	0.0014331	0.00271392	0.00288738	0.00289416	0.00761291	0.0273202	0.122153	0.138536	0.0867538	0.00243244	0.00181619	0.00129681	0.00324081	0.0021462	0.00170755	0.00182662	0.00292874	0.0079595	0.000669396	0.000771148	0.000437468	0.00401983	0.00547199	0.00556617	0.0055014	0.00400366	0.00217087	0.00431609
Fred_18-Q3-R57-64_MAXAC.224	0.00507816	0.00625673	0.00413109	0.0159272	0.0118059	0.0223029	0.00371075	0.00632599	0.0042102	0.0238603	0.00658705	0.00285255	0.00225937	0.00325178	0.0132898	0.0118887	0.00988302	0.0221356	0.00636639	0.0131033	0.0144001	0.00267521	0.00170637	0.000934135	0.00277614	0.00370648	0.00929508	0.00725558	0.0105996	0.0473721	0.00163337	0.000905184	0.00130183	0.00861958	0.00233838	0.00233741	0.000987847	0.00138652	0.00467388	0.000215667	0.000156794	0.000423108	0.00808296	0.00736609	0.0122553	0.0146517	0.0103297	0.0185239	0.00652253
[truncated: 891 more rows]
[truncated: 20 more columns]
